# Supplementary material for: Competing for Attention in Social Media under Information Overload Conditions
Source: PLoS One. 2015 Jul 10;10(7):e0126090. doi: 10.1371/journal.pone.0126090 (PMC4498816; doi:10.1371/journal.pone.0126090)
Supplement: S1 File — This zip file contains the sharing details of all of the microblogs we have used in the Figs 2 and 3. Among the files, ‘Instruction.txt’ describes the contents of the files. (ZIP) [file pone.0126090.s001.zip]

Archive with 736 entries (733 files):
- Data/
- Data/10027_275.txt
- __MACOSX/
- __MACOSX/Data/
- __MACOSX/Data/._10027_275.txt
- Data/10027_30.txt
- __MACOSX/Data/._10027_30.txt
- Data/10027_476.txt
- __MACOSX/Data/._10027_476.txt
- Data/10033_1023.txt
- __MACOSX/Data/._10033_1023.txt
- Data/10033_560.txt
- __MACOSX/Data/._10033_560.txt
- Data/10033_561.txt
- __MACOSX/Data/._10033_561.txt
- Data/10100_419.txt
- __MACOSX/Data/._10100_419.txt
- Data/10105_738.txt
- __MACOSX/Data/._10105_738.txt
- Data/10108_378.txt
- __MACOSX/Data/._10108_378.txt
- Data/10111_298.txt
- __MACOSX/Data/._10111_298.txt
- Data/10111_922.txt
- __MACOSX/Data/._10111_922.txt
- Data/10111_961.txt
- __MACOSX/Data/._10111_961.txt
- Data/10119_1036.txt
- __MACOSX/Data/._10119_1036.txt
- Data/10119_574.txt
- __MACOSX/Data/._10119_574.txt
- Data/10177_16.txt
- __MACOSX/Data/._10177_16.txt
- Data/10177_262.txt
- __MACOSX/Data/._10177_262.txt
- Data/10177_462.txt
- __MACOSX/Data/._10177_462.txt
- Data/10208_169.txt
- __MACOSX/Data/._10208_169.txt
- Data/10209_277.txt
- __MACOSX/Data/._10209_277.txt
- Data/10209_31.txt
- __MACOSX/Data/._10209_31.txt
- Data/10209_477.txt
- __MACOSX/Data/._10209_477.txt
- Data/10236_208.txt
- __MACOSX/Data/._10236_208.txt
- Data/10249_484.txt
- __MACOSX/Data/._10249_484.txt
- Data/10251_1046.txt
- __MACOSX/Data/._10251_1046.txt
- Data/10251_584.txt
- __MACOSX/Data/._10251_584.txt
- Data/10264_226.txt
- __MACOSX/Data/._10264_226.txt
- Data/10277_1052.txt
- __MACOSX/Data/._10277_1052.txt
- Data/10277_590.txt
- __MACOSX/Data/._10277_590.txt
- Data/10284_681.txt
- __MACOSX/Data/._10284_681.txt
- Data/10307_330.txt
- __MACOSX/Data/._10307_330.txt
- Data/10307_529.txt
- __MACOSX/Data/._10307_529.txt
- Data/10340_264.txt
- __MACOSX/Data/._10340_264.txt
- Data/10362_612.txt
- __MACOSX/Data/._10362_612.txt
- Data/10365_416.txt
- __MACOSX/Data/._10365_416.txt
- Data/10371_163.txt
- __MACOSX/Data/._10371_163.txt
- Data/10371_187.txt
- __MACOSX/Data/._10371_187.txt
- Data/10375_376.txt
- __MACOSX/Data/._10375_376.txt
- Data/10440_341.txt
- __MACOSX/Data/._10440_341.txt
- Data/10514_284.txt
- __MACOSX/Data/._10514_284.txt
- Data/10514_908.txt
- __MACOSX/Data/._10514_908.txt
- Data/10514_947.txt
- __MACOSX/Data/._10514_947.txt
- Data/10524_381.txt
- __MACOSX/Data/._10524_381.txt
- Data/10538_450.txt
- __MACOSX/Data/._10538_450.txt
- Data/10544_332.txt
- __MACOSX/Data/._10544_332.txt
- Data/10562_688.txt
- __MACOSX/Data/._10562_688.txt
- Data/10582_374.txt
- __MACOSX/Data/._10582_374.txt
- Data/10598_147.txt
- __MACOSX/Data/._10598_147.txt
- Data/10608_326.txt
- __MACOSX/Data/._10608_326.txt
- Data/10626_373.txt
- __MACOSX/Data/._10626_373.txt
- Data/10657_143.txt
- __MACOSX/Data/._10657_143.txt
- Data/10660_17.txt
- __MACOSX/Data/._10660_17.txt
- Data/10660_263.txt
- __MACOSX/Data/._10660_263.txt
- Data/10660_463.txt
- __MACOSX/Data/._10660_463.txt
- Data/10812_296.txt
- __MACOSX/Data/._10812_296.txt
- Data/10812_920.txt
- __MACOSX/Data/._10812_920.txt
- Data/10812_959.txt
- __MACOSX/Data/._10812_959.txt
- Data/10827_141.txt
- __MACOSX/Data/._10827_141.txt
- Data/10829_98.txt
- __MACOSX/Data/._10829_98.txt
- Data/10841_416.txt
- __MACOSX/Data/._10841_416.txt
- Data/10841_997.txt
- __MACOSX/Data/._10841_997.txt
- Data/10866_723.txt
- __MACOSX/Data/._10866_723.txt
- Data/10903_1060.txt
- __MACOSX/Data/._10903_1060.txt
- Data/10903_598.txt
- __MACOSX/Data/._10903_598.txt
- Data/10945_249.txt
- __MACOSX/Data/._10945_249.txt
- Data/10945_3.txt
- __MACOSX/Data/._10945_3.txt
- Data/10945_449.txt
- __MACOSX/Data/._10945_449.txt
- Data/10951_176.txt
- __MACOSX/Data/._10951_176.txt
- Data/10959_343.txt
- __MACOSX/Data/._10959_343.txt
- Data/11031_192.txt
- __MACOSX/Data/._11031_192.txt
- Data/11047_528.txt
- __MACOSX/Data/._11047_528.txt
- Data/11055_375.txt
- __MACOSX/Data/._11055_375.txt
- Data/11058_594.txt
- __MACOSX/Data/._11058_594.txt
- Data/11098_112.txt
- __MACOSX/Data/._11098_112.txt
- Data/11153_221.txt
- __MACOSX/Data/._11153_221.txt
- Data/11168_15.txt
- __MACOSX/Data/._11168_15.txt
- Data/11168_261.txt
- __MACOSX/Data/._11168_261.txt
- Data/11168_461.txt
- __MACOSX/Data/._11168_461.txt
- Data/11219_224.txt
- __MACOSX/Data/._11219_224.txt
- Data/11229_333.txt
- __MACOSX/Data/._11229_333.txt
- Data/11239_831.txt
- __MACOSX/Data/._11239_831.txt
- Data/11242_133.txt
- __MACOSX/Data/._11242_133.txt
- Data/11256_367.txt
- __MACOSX/Data/._11256_367.txt
- Data/11279_258.txt
- __MACOSX/Data/._11279_258.txt
- Data/11291_607.txt
- __MACOSX/Data/._11291_607.txt
- Data/11336_305.txt
- __MACOSX/Data/._11336_305.txt
- Data/11336_502.txt
- __MACOSX/Data/._11336_502.txt
- Data/11371_113.txt
- __MACOSX/Data/._11371_113.txt
- Data/11373_608.txt
- __MACOSX/Data/._11373_608.txt
- Data/11374_308.txt
- __MACOSX/Data/._11374_308.txt
- Data/11374_505.txt
- __MACOSX/Data/._11374_505.txt
- Data/11408_297.txt
- __MACOSX/Data/._11408_297.txt
- Data/11408_494.txt
- __MACOSX/Data/._11408_494.txt
- Data/11409_265.txt
- __MACOSX/Data/._11409_265.txt
- Data/11513_359.txt
- __MACOSX/Data/._11513_359.txt
- Data/11572_403.txt
- __MACOSX/Data/._11572_403.txt
- Data/11572_985.txt
- __MACOSX/Data/._11572_985.txt
- Data/11689_792.txt
- __MACOSX/Data/._11689_792.txt
- Data/11704_531.txt
- __MACOSX/Data/._11704_531.txt
- Data/11757_417.txt
- __MACOSX/Data/._11757_417.txt
- Data/11757_998.txt
- __MACOSX/Data/._11757_998.txt
- Data/11835_227.txt
- __MACOSX/Data/._11835_227.txt
- Data/11846_750.txt
- __MACOSX/Data/._11846_750.txt
- Data/11989_337.txt
- __MACOSX/Data/._11989_337.txt
- Data/11990_226.txt
- __MACOSX/Data/._11990_226.txt
- Data/12003_333.txt
- __MACOSX/Data/._12003_333.txt
- Data/12014_239.txt
- __MACOSX/Data/._12014_239.txt
- Data/12023_122.txt
- __MACOSX/Data/._12023_122.txt
- Data/12040_448.txt
- __MACOSX/Data/._12040_448.txt
- Data/12100_487.txt
- __MACOSX/Data/._12100_487.txt
- Data/12142_643.txt
- __MACOSX/Data/._12142_643.txt
- Data/12190_648.txt
- __MACOSX/Data/._12190_648.txt
- Data/12198_380.txt
- __MACOSX/Data/._12198_380.txt
- Data/12259_309.txt
- __MACOSX/Data/._12259_309.txt
- Data/12259_506.txt
- __MACOSX/Data/._12259_506.txt
- Data/12375_135.txt
- __MACOSX/Data/._12375_135.txt
- Data/12435_830.txt
- __MACOSX/Data/._12435_830.txt
- Data/12473_286.txt
- __MACOSX/Data/._12473_286.txt
- Data/12473_910.txt
- __MACOSX/Data/._12473_910.txt
- Data/12473_949.txt
- __MACOSX/Data/._12473_949.txt
- Data/12487_716.txt
- __MACOSX/Data/._12487_716.txt
- Data/12524_259.txt
- __MACOSX/Data/._12524_259.txt
- Data/12532_828.txt
- __MACOSX/Data/._12532_828.txt
- Data/12566_222.txt
- __MACOSX/Data/._12566_222.txt
- Data/12597_352.txt
- __MACOSX/Data/._12597_352.txt
- Data/12616_645.txt
- __MACOSX/Data/._12616_645.txt
- Data/12644_649.txt
- __MACOSX/Data/._12644_649.txt
- Data/12705_383.txt
- __MACOSX/Data/._12705_383.txt
- Data/12719_609.txt
- __MACOSX/Data/._12719_609.txt
- Data/12735_170.txt
- __MACOSX/Data/._12735_170.txt
- Data/12760_380.txt
- __MACOSX/Data/._12760_380.txt
- Data/12797_306.txt
- __MACOSX/Data/._12797_306.txt
- Data/12797_503.txt
- __MACOSX/Data/._12797_503.txt
- Data/12841_134.txt
- __MACOSX/Data/._12841_134.txt
- Data/12859_342.txt
- __MACOSX/Data/._12859_342.txt
- Data/12935_856.txt
- __MACOSX/Data/._12935_856.txt
- Data/13004_852.txt
- __MACOSX/Data/._13004_852.txt
- Data/13004_885.txt
- __MACOSX/Data/._13004_885.txt
- Data/13008_143.txt
- __MACOSX/Data/._13008_143.txt
- Data/13085_832.txt
- __MACOSX/Data/._13085_832.txt
- Data/13143_185.txt
- __MACOSX/Data/._13143_185.txt
- Data/13149_411.txt
- __MACOSX/Data/._13149_411.txt
- Data/13149_992.txt
- __MACOSX/Data/._13149_992.txt
- Data/13197_791.txt
- __MACOSX/Data/._13197_791.txt
- Data/13203_223.txt
- __MACOSX/Data/._13203_223.txt
- Data/13211_168.txt
- __MACOSX/Data/._13211_168.txt
- Data/13222_603.txt
- __MACOSX/Data/._13222_603.txt
- Data/13246_524.txt
- __MACOSX/Data/._13246_524.txt
- Data/13263_373.txt
- __MACOSX/Data/._13263_373.txt
- Data/13285_218.txt
[truncated: 436 more entries]
