# Supplementary material for: Competing for Attention in Social Media under Information Overload Conditions
Source: PLoS One. 2015 Jul 10;10(7):e0126090. doi: 10.1371/journal.pone.0126090 (PMC4498816; doi:10.1371/journal.pone.0126090)
Supplement: S1 File — This zip file contains the sharing details of all of the microblogs we have used in the Figs 2 and 3. Among the files, ‘Instruction.txt’ describes the contents of the files. (ZIP) [file pone.0126090.s001.zip › Data/10027_275.txt]

0	0
0	0
0	0
0	0
0	0
0	0
0	0
0	0
0	0
0	0
0	0
0	0
0	0
0	0
0	0
0	0
0	0
0	0
0	0
0	0
0	0
0	0
0	0
0	0
0	0
0	0
0	0
0	0
0	0
0	0
0	0
0	0
0	0
0	0
0	0
0	0
0	0
0	0
0	0
0	0
0	0
0	0
421	1
0	0
0	0
0	0
0	0
0	0
0	0
0	0
0	0
0	0
0	0
0	0
0	0
0	0
0	0
1130	0
0	0
0	0
0	0
0	0
0	0
0	0
0	0
0	0
105	1
0	0
0	0
0	0
0	0
0	0
0	0
0	0
0	0
0	0
0	0
0	0
0	0
0	0
0	0
0	0
1163	1
0	0
0	0
0	0
0	0
0	0
0	0
0	0
0	0
158	1
0	0
0	0
0	0
0	0
0	0
0	0
0	0
0	0
0	0
0	0
0	0
0	0
0	0
0	0
0	0
0	0
0	0
0	0
0	0
1219	1
0	0
190	1
1166	0
0	0
0	0
0	0
1145	1
0	0
0	0
1201	0
0	0
0	0
0	0
0	0
0	0
0	0
0	0
0	0
0	0
0	0
0	0
0	0
0	0
0	0
0	0
0	0
0	0
0	0
0	0
0	0
0	0
0	0
0	0
0	0
0	0
0	0
0	0
0	0
0	0
0	0
0	0
1120	0
0	0
0	0
669	1
0	0
0	0
222	0
0	0
0	0
0	0
0	0
1409	0
0	0
0	0
0	0
0	0
0	0
0	0
0	0
0	0
0	0
0	0
0	0
0	0
0	0
0	0
0	0
0	0
0	0
0	0
0	0
0	0
0	0
0	0
0	0
0	0
0	0
0	0
0	0
1177	0
0	0
0	0
0	0
0	0
0	0
0	0
0	0
0	0
0	0
0	0
0	0
0	0
0	0
0	0
0	0
627	1
0	0
1203	1
0	0
0	0
0	0
0	0
0	0
0	0
0	0
0	0
0	0
0	0
0	0
0	0
0	0
0	0
0	0
0	0
0	0
0	0
0	0
0	0
0	0
0	0
0	0
0	0
0	0
0	0
0	0
0	0
0	0
0	0
106	0
35	1
0	0
0	0
319	0
0	0
0	0
0	0
0	0
0	0
0	0
0	0
0	0
0	0
0	0
218	2
235	1
0	0
0	0
0	0
0	0
0	0
0	0
0	0
0	0
0	0
0	0
0	0
0	0
0	0
0	0
0	0
0	0
0	0
0	0
0	0
0	0
0	0
0	0
0	0
0	0
0	0
0	0
0	0
0	0
0	0
0	0
1268	0
0	0
0	0
0	0
0	0
459	0
195	1
108	0
0	0
294	0
0	0
0	0
0	0
310	0
357	0
137	0
482	0
0	0
201	0
79	0
898	0
0	0
0	0
0	0
442	0
908	2
267	0
601	1
121	0
0	0
174	0
0	0
102	0
730	0
0	0
335	1
414	0
408	1
0	0
1204	3
0	0
0	0
0	0
0	0
0	0
0	0
0	0
0	0
0	0
0	0
0	0
0	0
0	0
0	0
0	0
0	0
0	0
0	0
1115	0
0	0
0	0
0	0
94	2
0	0
0	0
0	0
0	0
0	0
0	0
0	0
0	0
0	0
0	0
0	0
0	0
0	0
0	0
0	0
0	0
0	0
0	0
0	0
0	0
0	0
0	0
0	0
0	0
0	0
0	0
0	0
0	0
0	0
0	0
0	0
0	0
0	0
0	0
0	0
0	0
0	0
0	0
0	0
0	0
0	0
0	0
0	0
0	0
0	0
65	1
0	0
549	2
0	0
0	0
0	0
0	0
0	0
0	0
0	0
0	0
0	0
0	0
0	0
0	0
0	0
0	0
0	0
86	1
0	0
532	1
0	0
0	0
930	0
0	0
0	0
0	0
0	0
0	0
0	0
0	0
0	0
0	0
0	0
1151	1
191	0
0	0
186	0
324	0
0	0
0	0
1193	0
0	0
0	0
0	0
0	0
0	0
128	1
0	0
437	1
0	0
738	1
982	4
0	0
1922	9
0	0
0	0
0	0
0	0
0	0
0	0
0	0
0	0
0	0
0	0
0	0
0	0
0	0
0	0
0	0
0	0
0	0
0	0
1135	0
0	0
0	0
213	1
0	0
0	0
0	0
0	0
0	0
0	0
0	0
0	0
0	0
166	0
0	0
0	0
0	0
0	0
0	0
0	0
0	0
0	0
0	0
0	0
0	0
0	0
0	0
0	0
0	0
1876	3
701	1
1974	4
0	0
0	0
56	1
0	0
0	0
114	1
0	0
0	0
226	1
0	0
0	0
128	1
0	0
0	0
0	0
0	0
390	1
0	0
0	0
0	0
0	0
0	0
0	0
99	0
0	0
171	0
1116	2
0	0
0	0
0	0
215	0
0	0
461	0
777	1
331	0
0	0
0	0
0	0
0	0
0	0
0	0
0	0
0	0
0	0
0	0
0	0
0	0
0	0
0	0
0	0
0	0
0	0
0	0
0	0
0	0
0	0
1154	0
0	0
0	0
0	0
0	0
0	0
0	0
0	0
0	0
0	0
0	0
0	0
0	0
0	0
68	0
0	0
0	0
0	0
0	0
255	0
0	0
0	0
0	0
0	0
0	0
0	0
0	0
0	0
0	0
105	1
192	1
813	1
0	0
0	0
0	0
0	0
751	1
0	0
0	0
0	0
0	0
0	0
260	1
0	0
173	1
0	0
0	0
0	0
0	0
0	0
0	0
0	0
0	0
0	0
0	0
0	0
0	0
0	0
0	0
0	0
0	0
0	0
0	0
0	0
0	0
0	0
0	0
76	0
0	0
0	0
0	0
0	0
308	0
0	0
0	0
94	0
0	0
572	2
597	0
192	1
105	1
102	1
263	0
81	0
0	0
0	0
141	1
66	0
278	1
332	0
0	0
199	1
0	0
945	0
284	0
0	0
507	1
0	0
0	0
594	0
930	1
0	0
83	0
0	0
112	1
0	0
206	1
0	0
0	0
0	0
0	0
1996	1
0	0
0	0
0	0
0	0
0	0
0	0
0	0
0	0
1029	1
0	0
0	0
0	0
261	0
0	0
0	0
0	0
0	0
0	0
0	0
0	0
0	0
0	0
0	0
0	0
77	0
41	1
0	0
1303	0
519	0
53	0
0	0
0	0
0	0
69	0
151	0
151	0
0	0
0	0
0	0
36	0
90	1
209	1
92	1
0	0
0	0
0	0
0	0
207	0
0	0
0	0
0	0
0	0
0	0
0	0
0	0
0	0
0	0
0	0
0	0
0	0
0	0
0	0
0	0
0	0
0	0
0	0
0	0
0	0
266	0
0	0
0	0
0	0
0	0
0	0
0	0
0	0
0	0
0	0
0	0
174	1
0	0
0	0
1182	2
0	0
0	0
0	0
0	0
1095	0
0	0
0	0
1294	1
0	0
0	0
0	0
0	0
0	0
0	0
0	0
0	0
181	0
85	0
22	0
1123	1
0	0
0	0
0	0
287	0
0	0
104	0
0	0
0	0
0	0
0	0
209	0
344	1
80	0
0	0
0	0
311	0
0	0
0	0
135	0
143	0
130	0
319	0
44	1
314	1
0	0
0	0
0	0
0	0
157	0
0	0
0	0
0	0
0	0
30	0
109	0
0	0
0	0
251	0
19	0
0	0
0	0
0	0
232	0
0	0
0	0
224	0
45	1
883	1
79	0
638	0
291	0
0	0
135	1
173	0
61	1
0	0
0	0
20	0
0	0
61	0
0	0
0	0
1012	0
0	0
0	0
0	0
0	0
0	0
16	0
139	0
388	0
262	0
39	0
114	1
0	0
117	0
281	0
852	1
14	0
0	0
0	0
0	0
0	0
0	0
0	0
138	0
53	1
0	0
62	0
67	0
454	1
35	0
271	0
0	0
0	0
0	0
0	0
0	0
77	0
146	1
50	0
553	0
396	1
0	0
0	0
856	0
0	0
0	0
0	0
148	1
44	0
100	0
0	0
0	0
77	0
199	0
573	1
0	0
80	0
0	0
0	0
0	0
134	0
78	0
149	0
0	0
0	0
625	0
557	1
0	0
0	0
0	0
54	0
253	1
0	0
0	0
0	0
120	0
232	0
0	0
253	0
125	1
0	0
0	0
201	0
0	0
188	0
215	0
0	0
0	0
0	0
0	0
0	0
172	0
322	1
0	0
502	1
0	0
134	0
227	0
264	2
75	0
63	0
65	0
135	1
135	1
0	0
117	0
0	0
279	0
0	0
0	0
232	0
171	0
0	0
0	0
537	2
251	0
65	1
0	0
0	0
0	0
0	0
0	0
0	0
0	0
103	0
30	0
36	1
79	0
61	1
0	0
108	1
395	0
0	0
114	0
102	0
0	0
80	0
0	0
0	0
153	0
51	0
0	0
0	0
141	0
0	0
40	0
281	0
99	0
0	0
109	0
0	0
0	0
180	0
57	0
9	1
164	1
142	0
69	0
141	0
0	0
0	0
201	1
0	0
0	0
285	0
95	0
1138	2
0	0
305	0
238	0
0	0
0	0
0	0
0	0
0	0
222	1
377	1
0	0
371	1
0	0
398	1
0	0
77	0
127	0
251	0
94	0
0	0
285	1
57	1
66	0
195	0
239	1
179	0
115	0
206	1
0	0
142	1
323	0
167	1
0	0
98	0
114	0
0	0
0	0
0	0
160	0
0	0
0	0
0	0
107	0
0	0
0	0
0	0
1868	0
0	0
1153	2
0	0
0	0
0	0
453	0
268	2
0	0
246	0
0	0
0	0
63	0
291	0
0	0
0	0
0	0
239	0
0	0
0	0
88	0
0	0
211	1
66	0
0	0
0	0
106	0
0	0
0	0
469	1
0	0
148	0
0	0
29	0
109	0
2017	1
204	0
0	0
0	0
0	0
624	0
0	0
239	1
0	0
134	0
0	0
819	0
83	0
0	0
110	0
365	1
76	0
156	1
187	1
0	0
108	0
0	0
0	0
0	0
247	0
142	0
84	0
332	2
562	0
480	0
69	1
73	0
489	0
0	0
0	0
0	0
0	0
0	0
344	0
116	0
0	0
150	1
0	0
291	1
627	2
142	0
0	0
0	0
150	0
189	0
0	0
0	0
836	0
0	0
0	0
52	0
0	0
0	0
81	0
0	0
200	0
0	0
0	0
54	0
0	0
0	0
143	0
411	0
0	0
1583	1
116	0
0	0
0	0
88	0
56	0
251	0
0	0
0	0
501	1
60	0
77	0
162	1
0	0
0	0
80	1
0	0
0	0
0	0
152	0
176	1
167	0
0	0
55	0
0	0
55	0
55	0
42	0
411	0
120	0
0	0
0	0
0	0
0	0
0	0
0	0
1742	1
192	0
431	0
0	0
0	0
0	0
253	0
45	0
0	0
0	0
0	0
825	0
0	0
90	0
252	0
0	0
393	0
105	0
300	0
55	0
1247	0
124	1
339	0
0	0
45	0
167	0
126	0
0	0
44	0
0	0
0	0
0	0
0	0
0	0
0	0
72	0
109	0
0	0
222	0
343	1
0	0
127	2
0	0
513	1
90	0
75	0
186	0
0	0
0	0
86	0
0	0
1440	1
159	1
0	0
524	0
0	0
0	0
0	0
0	0
0	0
0	0
0	0
0	0
125	0
0	0
0	0
0	0
85	0
441	0
0	0
900	1
124	0
320	0
0	0
0	0
185	0
0	0
0	0
49	0
0	0
123	0
79	0
86	0
0	0
270	0
119	0
1082	0
0	0
72	0
217	0
0	0
316	0
36	0
0	0
198	0
51	0
0	0
57	0
90	0
100	0
0	0
0	0
555	1
923	0
0	0
0	0
0	0
176	0
585	1
0	0
0	0
182	0
177	0
61	0
70	0
0	0
211	0
0	0
0	0
101	0
1213	0
42	0
159	0
0	0
0	0
61	0
108	0
124	0
24	0
283	0
110	0
241	0
66	0
0	0
0	0
0	0
0	0
106	0
0	0
0	0
0	0
103	0
82	0
305	0
0	0
679	1
0	0
0	0
15	0
181	0
0	0
0	0
0	0
50	0
0	0
0	0
0	0
0	0
158	0
0	0
0	0
74	0
487	0
0	0
0	0
102	0
0	0
0	0
0	0
204	0
275	0
55	0
0	0
80	0
433	0
59	1
125	0
86	0
125	0
0	0
251	0
0	0
144	0
0	0
165	0
113	0
40	0
87	0
107	0
140	0
401	0
401	0
0	0
157	1
0	0
188	1
1081	0
0	0
0	0
0	0
0	0
205	0
0	0
365	0
146	0
0	0
0	0
243	1
193	0
0	0
0	0
0	0
58	0
91	0
0	0
0	0
503	0
0	0
0	0
0	0
0	0
303	0
0	0
83	0
120	1
0	0
0	0
0	0
414	0
287	0
0	0
0	0
184	1
114	0
0	0
228	1
201	0
0	0
74	0
72	1
0	0
0	0
405	0
0	0
0	0
0	0
0	0
286	0
0	0
46	0
77	0
72	0
317	0
80	1
310	0
245	0
0	0
64	0
93	0
316	1
193	0
94	0
147	0
98	0
128	0
0	0
0	0
222	0
27	0
0	0
0	0
314	0
152	0
256	0
67	0
115	0
1230	1
202	0
0	0
90	0
104	0
0	0
388	0
306	1
0	0
0	0
0	0
482	0
242	0
0	0
236	0
185	0
0	0
0	0
229	0
191	1
0	0
161	0
0	0
0	0
163	0
0	0
186	1
0	0
19	0
0	0
0	0
0	0
0	0
0	0
93	0
0	0
214	0
0	0
0	0
0	0
153	0
0	0
0	0
0	0
612	0
0	0
0	0
0	0
0	0
0	0
247	0
64	0
581	1
560	0
956	0
0	0
0	0
120	0
189	2
0	0
0	0
0	0
0	0
126	1
0	0
0	0
0	0
0	0
0	0
466	1
0	0
756	1
515	0
0	0
0	0
0	0
0	0
280	0
106	0
158	0
0	0
0	0
534	0
244	0
12	0
0	0
174	0
36	0
0	0
32	0
567	1
440	1
0	0
0	0
0	0
1003	0
0	0
256	0
0	0
0	0
453	0
0	0
134	0
0	0
365	0
341	0
150	0
0	0
131	0
80	0
152	1
0	0
0	0
275	0
0	0
0	0
126	1
0	0
110	0
0	0
0	0
0	0
660	0
0	0
0	0
49	0
0	0
202	0
0	0
64	0
0	0
83	0
0	0
0	0
395	0
0	0
244	0
155	0
0	0
31	0
252	0
0	0
502	1
35	0
30	1
136	0
0	0
263	0
183	0
0	0
0	0
1236	0
0	0
160	1
0	0
0	0
0	0
137	0
310	0
206	0
265	0
113	0
0	0
72	1
0	0
93	0
0	0
0	0
374	0
57	0
0	0
0	0
0	0
0	0
155	0
391	0
140	0
327	0
0	0
0	0
103	0
184	0
171	0
327	0
0	0
0	0
126	0
0	0
1475	0
126	0
95	0
2000	0
0	0
382	1
181	3
1951	1
200	0
102	1
712	1
100	0
0	0
0	0
81	0
0	0
119	0
417	0
0	0
330	2
343	1
0	0
130	0
0	0
2328	0
128	0
74	0
144	0
0	0
0	0
133	0
0	0
0	0
112	0
688	0
77	0
0	0
19	0
31	0
0	0
128	1
134	0
0	0
63	1
0	0
1651	1
211	0
874	1
35	0
91	0
0	0
0	0
0	0
188	1
1528	0
472	1
239	0
37	0
0	0
30	0
66	0
0	0
0	0
359	1
285	0
0	0
102	0
119	0
0	0
0	0
280	0
0	0
0	0
0	0
466	0
0	0
0	0
40	0
0	0
0	0
0	0
449	3
277	1
1542	1
433	0
70	0
17	0
0	0
962	0
234	0
0	0
0	0
1050	0
0	0
339	0
99	1
302	0
184	0
98	0
201	0
0	0
1999	1
0	0
314	0
80	0
1970	0
224	0
168	0
0	0
0	0
0	0
0	0
0	0
0	0
0	0
0	0
0	0
0	0
125	0
120	0
144	1
0	0
0	0
42	0
111	0
223	0
1506	0
494	0
140	0
104	1
122	0
9	0
64	0
0	0
164	0
0	0
0	0
272	0
0	0
63	1
0	0
435	0
0	0
0	0
0	0
0	0
0	0
0	0
0	0
176	0
0	0
42	0
0	0
233	0
28	0
158	0
168	1
0	0
118	0
0	0
99	0
0	0
0	0
32	0
243	1
0	0
92	0
0	0
0	0
0	0
0	0
0	0
52	0
90	1
0	0
0	0
0	0
162	0
108	0
59	0
0	0
21	0
106	0
0	0
0	0
132	1
1998	0
0	0
0	0
0	0
27	0
35	0
520	0
0	0
0	0
0	0
0	0
0	0
312	1
0	0
173	0
0	0
71	0
0	0
19	0
247	0
45	0
0	0
14	0
110	0
50	1
384	0
176	0
419	1
0	0
141	0
14	0
2000	0
179	0
217	0
202	0
0	0
0	0
232	0
0	0
0	0
41	0
178	0
61	1
248	0
87	0
0	0
794	0
95	0
135	0
0	0
0	0
212	1
545	0
69	0
115	0
192	0
0	0
0	0
0	0
9	0
0	0
75	0
16	0
0	0
205	0
0	0
273	0
482	1
0	0
63	0
130	0
31	0
0	0
0	0
0	0
117	0
50	0
0	0
975	0
49	1
0	0
33	0
43	0
285	0
36	0
487	0
82	0
29	0
79	0
299	0
0	0
39	1
0	0
383	0
0	0
125	0
0	0
0	0
280	0
191	0
39	0
285	0
123	0
116	1
1920	3
129	0
92	0
250	1
239	0
0	0
62	0
21	0
65	0
101	0
127	0
164	0
184	0
0	0
283	1
559	0
0	0
82	1
0	0
173	0
46	0
109	0
88	0
29	0
393	0
0	0
0	0
0	0
139	1
198	0
1950	1
0	0
0	0
0	0
0	0
0	0
276	0
88	0
0	0
0	0
57	0
996	0
0	0
234	1
63	0
330	0
0	0
0	0
128	0
0	0
59	1
0	0
0	0
38	0
222	0
0	0
0	0
0	0
0	0
[truncated: 8,027 more rows]
