# Supplementary material for: Competing for Attention in Social Media under Information Overload Conditions
Source: PLoS One. 2015 Jul 10;10(7):e0126090. doi: 10.1371/journal.pone.0126090 (PMC4498816; doi:10.1371/journal.pone.0126090)
Supplement: S1 File — This zip file contains the sharing details of all of the microblogs we have used in the Figs 2 and 3. Among the files, ‘Instruction.txt’ describes the contents of the files. (ZIP) [file pone.0126090.s001.zip › Data/10033_1023.txt]

0	0
0	0
0	0
0	0
0	0
0	0
0	0
0	0
0	0
0	0
0	0
0	0
0	0
0	0
0	0
0	0
0	0
0	0
0	0
0	0
0	0
0	0
0	0
0	0
0	0
0	0
0	0
0	0
0	0
0	0
0	0
0	0
0	0
0	0
0	0
0	0
0	0
0	0
0	0
0	0
0	0
0	0
0	0
0	0
0	0
0	0
0	0
0	0
0	0
0	0
0	0
0	0
0	0
0	0
0	0
0	0
1078	0
0	0
0	0
0	0
0	0
0	0
0	0
0	0
0	0
0	0
0	0
0	0
0	0
0	0
0	0
0	0
0	0
0	0
0	0
1175	0
0	0
0	0
0	0
0	0
364	1
0	0
0	0
0	0
0	0
0	0
0	0
0	0
0	0
0	0
0	0
334	2
0	0
0	0
0	0
0	0
0	0
65	0
0	0
229	0
0	0
0	0
0	0
0	0
0	0
0	0
0	0
0	0
0	0
0	0
0	0
0	0
0	0
0	0
0	0
0	0
0	0
0	0
0	0
0	0
170	0
0	0
0	0
0	0
0	0
0	0
1193	0
0	0
0	0
0	0
0	0
0	0
0	0
0	0
0	0
0	0
0	0
91	0
0	0
0	0
0	0
1194	3
0	0
0	0
0	0
83	0
0	0
0	0
0	0
0	0
0	0
90	0
0	0
0	0
0	0
0	0
0	0
195	0
0	0
0	0
0	0
0	0
0	0
0	0
0	0
0	0
0	0
1144	0
0	0
0	0
0	0
0	0
0	0
0	0
0	0
0	0
0	0
0	0
0	0
0	0
0	0
0	0
0	0
0	0
0	0
0	0
0	0
31	0
0	0
0	0
0	0
0	0
0	0
0	0
0	0
0	0
0	0
0	0
0	0
0	0
24	0
0	0
1084	0
0	0
0	0
0	0
0	0
0	0
0	0
0	0
0	0
0	0
0	0
0	0
0	0
0	0
0	0
0	0
0	0
0	0
0	0
1077	0
0	0
1216	0
0	0
0	0
329	0
0	0
0	0
0	0
0	0
0	0
0	0
0	0
0	0
0	0
0	0
0	0
0	0
0	0
0	0
1092	0
0	0
0	0
0	0
1284	1
0	0
0	0
209	0
28	0
0	0
0	0
0	0
0	0
139	0
1169	0
86	0
0	0
0	0
0	0
0	0
0	0
0	0
0	0
0	0
0	0
0	0
0	0
0	0
0	0
0	0
0	0
0	0
0	0
0	0
0	0
0	0
0	0
0	0
0	0
0	0
1124	1
0	0
0	0
0	0
0	0
0	0
0	0
0	0
0	0
0	0
0	0
0	0
0	0
0	0
0	0
0	0
0	0
0	0
0	0
0	0
1168	0
0	0
73	0
0	0
0	0
0	0
0	0
0	0
0	0
0	0
0	0
0	0
1133	0
0	0
0	0
0	0
0	0
0	0
0	0
0	0
0	0
0	0
0	0
0	0
0	0
1124	0
0	0
0	0
0	0
685	2
0	0
0	0
0	0
0	0
0	0
0	0
0	0
0	0
0	0
0	0
0	0
0	0
0	0
0	0
0	0
0	0
0	0
0	0
0	0
0	0
1083	0
0	0
0	0
0	0
1184	0
0	0
0	0
0	0
0	0
1224	0
0	0
0	0
0	0
0	0
0	0
0	0
0	0
0	0
0	0
0	0
0	0
0	0
0	0
0	0
0	0
0	0
0	0
0	0
0	0
0	0
0	0
0	0
0	0
0	0
0	0
0	0
0	0
0	0
0	0
0	0
1794	1
619	1
0	0
0	0
0	0
0	0
0	0
0	0
0	0
0	0
0	0
0	0
0	0
0	0
0	0
0	0
0	0
0	0
0	0
0	0
0	0
0	0
0	0
0	0
0	0
0	0
0	0
0	0
0	0
0	0
0	0
0	0
0	0
0	0
0	0
11	0
0	0
0	0
0	0
0	0
0	0
0	0
0	0
0	0
1151	0
0	0
0	0
0	0
0	0
0	0
0	0
0	0
1208	0
0	0
0	0
0	0
0	0
0	0
0	0
0	0
0	0
0	0
0	0
0	0
0	0
0	0
1199	0
0	0
0	0
0	0
0	0
0	0
0	0
0	0
0	0
0	0
0	0
0	0
0	0
0	0
0	0
0	0
1193	0
0	0
0	0
0	0
189	0
0	0
0	0
0	0
0	0
0	0
0	0
0	0
0	0
0	0
0	0
0	0
0	0
0	0
137	0
0	0
0	0
0	0
0	0
0	0
0	0
1229	0
0	0
0	0
0	0
0	0
0	0
0	0
0	0
0	0
0	0
0	0
0	0
0	0
1140	1
0	0
0	0
0	0
0	0
0	0
0	0
0	0
341	2
0	0
0	0
0	0
0	0
0	0
0	0
0	0
0	0
0	0
0	0
0	0
0	0
0	0
0	0
0	0
0	0
1108	0
0	0
0	0
0	0
0	0
0	0
0	0
0	0
0	0
0	0
0	0
0	0
550	0
0	0
0	0
0	0
1166	0
0	0
0	0
0	0
0	0
0	0
1930	1
0	0
0	0
0	0
0	0
0	0
1155	0
143	1
0	0
0	0
0	0
0	0
0	0
0	0
0	0
0	0
0	0
0	0
1150	0
0	0
0	0
0	0
0	0
0	0
0	0
0	0
0	0
122	0
210	0
102	0
0	0
776	0
169	0
75	0
0	0
0	0
0	0
404	2
0	0
349	1
1020	0
0	0
607	1
0	0
0	0
0	0
0	0
0	0
454	0
1168	0
0	0
2072	2
0	0
0	0
0	0
0	0
0	0
0	0
0	0
0	0
0	0
0	0
0	0
0	0
0	0
0	0
0	0
0	0
0	0
1132	0
0	0
1100	0
345	0
85	0
97	1
226	0
312	1
0	0
93	1
109	0
0	0
134	1
440	0
1943	3
357	1
0	0
0	0
0	0
281	2
460	1
240	0
2246	4
0	0
0	0
0	0
0	0
0	0
0	0
0	0
0	0
926	1
0	0
0	0
0	0
401	2
70	0
54	0
207	0
0	0
849	0
0	0
0	0
0	0
0	0
167	0
0	0
75	0
1163	0
96	1
358	1
0	0
0	0
0	0
0	0
0	0
222	0
361	0
0	0
0	0
0	0
0	0
0	0
0	0
1168	0
0	0
0	0
456	1
0	0
0	0
0	0
0	0
0	0
0	0
0	0
0	0
0	0
0	0
0	0
1219	0
0	0
0	0
664	0
0	0
563	1
0	0
0	0
620	0
0	0
0	0
0	0
0	0
0	0
0	0
0	0
0	0
0	0
1117	0
0	0
128	0
0	0
0	0
0	0
0	0
0	0
182	0
412	0
0	0
0	0
0	0
0	0
0	0
226	0
0	0
0	0
50	0
49	1
0	0
0	0
0	0
0	0
0	0
215	0
0	0
0	0
0	0
0	0
0	0
0	0
667	0
0	0
235	0
0	0
0	0
0	0
0	0
0	0
0	0
0	0
0	0
0	0
0	0
0	0
0	0
0	0
0	0
0	0
0	0
0	0
0	0
0	0
423	0
0	0
88	0
418	1
0	0
0	0
0	0
0	0
0	0
0	0
0	0
0	0
0	0
356	0
856	0
900	1
913	1
138	0
275	1
57	0
142	1
433	0
0	0
63	1
101	0
1147	2
1394	0
473	0
37	0
0	0
0	0
1857	0
0	0
340	0
0	0
0	0
0	0
0	0
154	1
377	1
202	0
0	0
0	0
0	0
6	0
0	0
0	0
0	0
270	0
112	0
0	0
0	0
139	1
55	0
1920	0
165	0
0	0
0	0
183	0
0	0
329	0
593	0
0	0
0	0
0	0
0	0
0	0
0	0
211	1
0	0
0	0
283	0
0	0
0	0
0	0
0	0
0	0
0	0
0	0
0	0
0	0
0	0
0	0
0	0
0	0
0	0
0	0
0	0
0	0
0	0
0	0
0	0
0	0
0	0
0	0
0	0
0	0
0	0
1147	0
0	0
0	0
0	0
0	0
0	0
0	0
0	0
0	0
0	0
0	0
0	0
0	0
0	0
0	0
0	0
0	0
0	0
0	0
0	0
0	0
0	0
1159	1
0	0
304	0
0	0
0	0
0	0
0	0
0	0
0	0
0	0
0	0
0	0
0	0
0	0
0	0
0	0
0	0
0	0
0	0
0	0
0	0
0	0
0	0
0	0
0	0
0	0
0	0
0	0
0	0
0	0
0	0
0	0
0	0
0	0
0	0
0	0
0	0
0	0
0	0
0	0
0	0
0	0
0	0
0	0
0	0
0	0
0	0
0	0
0	0
0	0
0	0
0	0
0	0
0	0
0	0
0	0
0	0
198	1
0	0
0	0
0	0
0	0
421	0
0	0
1626	2
82	0
0	0
0	0
0	0
0	0
61	2
152	0
0	0
0	0
0	0
0	0
851	1
607	1
0	0
39	0
101	0
82	1
239	1
5	0
295	1
80	0
592	0
170	1
0	0
755	1
205	0
0	0
447	0
0	0
492	2
36	0
468	1
133	0
0	0
1215	0
0	0
615	2
248	1
0	0
0	0
110	0
0	0
0	0
0	0
210	1
0	0
0	0
0	0
0	0
51	0
0	0
0	0
0	0
0	0
0	0
0	0
0	0
0	0
0	0
0	0
0	0
0	0
0	0
94	0
0	0
0	0
0	0
0	0
0	0
403	0
0	0
0	0
462	1
0	0
0	0
101	0
34	1
313	0
601	0
845	0
0	0
0	0
0	0
0	0
0	0
0	0
0	0
0	0
0	0
0	0
0	0
0	0
0	0
136	0
0	0
0	0
0	0
0	0
1425	0
0	0
0	0
0	0
153	1
0	0
0	0
128	0
178	0
153	1
57	0
0	0
0	0
0	0
0	0
187	0
0	0
0	0
182	1
229	0
1824	4
66	1
75	0
133	0
349	0
0	0
313	0
2119	0
646	1
0	0
0	0
273	0
0	0
0	0
102	0
275	1
269	1
0	0
1332	1
234	0
212	0
0	0
950	0
235	0
0	0
140	1
0	0
503	0
219	0
62	1
426	0
251	0
0	0
629	0
0	0
110	0
64	0
0	0
40	0
0	0
0	0
0	0
128	1
0	0
171	0
66	0
0	0
830	0
290	0
0	0
0	0
0	0
2499	0
1653	1
0	0
23	0
0	0
113	0
0	0
462	0
414	1
0	0
0	0
0	0
0	0
0	0
62	0
0	0
49	0
0	0
0	0
0	0
77	0
0	0
0	0
0	0
0	0
107	0
69	0
1962	1
0	0
473	3
124	0
0	0
55	0
110	0
0	0
586	0
265	0
0	0
227	1
0	0
0	0
0	0
79	0
0	0
0	0
179	0
0	0
1372	3
1026	2
247	0
156	0
81	0
43	0
0	0
0	0
101	0
70	0
0	0
0	0
365	0
65	0
0	0
0	0
0	0
0	0
2000	2
0	0
34	0
94	0
0	0
54	0
0	0
0	0
116	0
114	0
0	0
0	0
0	0
219	0
254	0
75	0
53	0
0	0
745	1
0	0
210	3
623	0
0	0
1148	0
0	0
0	0
0	0
0	0
0	0
0	0
0	0
67	0
0	0
0	0
45	0
0	0
758	0
0	0
0	0
59	0
110	0
98	0
63	0
0	0
0	0
0	0
0	0
0	0
206	0
0	0
0	0
0	0
0	0
0	0
46	0
0	0
0	0
0	0
0	0
49	0
210	0
0	0
190	0
0	0
101	0
0	0
103	0
13	0
0	0
0	0
134	0
0	0
0	0
0	0
0	0
0	0
0	0
0	0
0	0
0	0
0	0
0	0
0	0
0	0
0	0
0	0
0	0
162	0
0	0
124	1
293	1
0	0
299	0
731	1
0	0
16	0
23	0
57	0
0	0
0	0
575	0
163	0
0	0
59	0
1476	0
69	0
538	2
64	0
0	0
0	0
61	0
0	0
0	0
133	0
365	1
0	0
0	0
77	0
0	0
184	0
0	0
0	0
0	0
77	0
140	0
0	0
77	0
0	0
195	1
0	0
84	0
0	0
29	0
1035	0
0	0
47	0
168	0
0	0
36	0
142	0
463	0
0	0
0	0
0	0
0	0
77	0
117	0
0	0
141	0
0	0
93	0
69	0
0	0
61	0
150	0
193	0
80	0
0	0
482	0
0	0
0	0
0	0
0	0
1372	1
0	0
0	0
1965	2
369	1
0	0
0	0
0	0
67	0
0	0
0	0
299	0
229	0
926	1
326	0
1823	2
75	0
0	0
108	0
0	0
182	0
127	0
82	1
240	0
37	0
321	0
208	1
15	0
0	0
0	0
62	0
48	0
0	0
162	0
102	0
0	0
0	0
92	0
320	0
0	0
31	0
0	0
64	0
0	0
0	0
1083	1
0	0
0	0
0	0
38	0
283	0
138	0
0	0
0	0
36	0
220	0
51	0
0	0
138	0
78	0
0	0
297	0
105	0
0	0
119	0
0	0
0	0
0	0
0	0
0	0
89	0
111	0
0	0
0	0
135	0
22	0
0	0
1248	0
191	0
544	1
101	0
46	0
91	0
0	0
1682	0
507	1
0	0
0	0
0	0
0	0
0	0
215	1
0	0
152	0
377	0
52	0
142	0
132	0
0	0
0	0
0	0
0	0
0	0
0	0
0	0
0	0
0	0
0	0
0	0
438	0
0	0
0	0
0	0
817	1
0	0
125	0
0	0
0	0
81	0
69	0
37	0
104	1
0	0
47	0
56	0
123	0
239	0
0	0
80	0
0	0
159	0
0	0
0	0
0	0
0	0
0	0
0	0
69	0
523	1
570	0
46	0
0	0
0	0
0	0
0	0
0	0
197	1
116	0
0	0
0	0
603	1
0	0
81	0
40	0
0	0
300	0
370	0
320	0
33	0
191	0
1889	0
0	0
0	0
0	0
0	0
240	0
0	0
85	0
0	0
0	0
1961	1
0	0
165	0
275	0
212	0
76	0
49	0
49	0
0	0
469	1
0	0
54	0
0	0
119	0
0	0
206	0
0	0
283	0
0	0
300	0
0	0
0	0
0	0
94	0
0	0
0	0
1833	1
652	0
0	0
1655	1
0	0
0	0
0	0
91	0
0	0
0	0
226	0
75	0
0	0
0	0
218	1
0	0
0	0
40	0
308	0
89	0
0	0
0	0
48	0
100	0
156	0
0	0
0	0
0	0
0	0
307	0
1970	0
397	0
164	0
0	0
0	0
91	0
65	0
216	0
90	0
0	0
0	0
385	0
849	0
38	0
100	0
390	0
1816	1
0	0
0	0
0	0
0	0
55	0
1456	0
0	0
230	0
0	0
0	0
59	0
438	0
0	0
50	0
0	0
65	0
77	0
66	0
163	0
0	0
275	0
0	0
45	0
0	0
80	0
0	0
194	0
178	0
433	2
34	0
192	0
533	0
102	0
0	0
599	0
0	0
66	0
127	0
0	0
159	0
0	0
0	0
493	0
0	0
0	0
97	0
365	0
0	0
0	0
0	0
0	0
233	0
0	0
0	0
92	0
0	0
0	0
60	0
46	0
40	0
0	0
0	0
0	0
98	0
81	0
56	0
0	0
0	0
0	0
31	0
0	0
0	0
0	0
0	0
0	0
0	0
117	0
931	0
1897	3
0	0
0	0
754	0
0	0
0	0
168	1
342	0
0	0
323	1
0	0
3000	2
0	0
1032	0
105	0
0	0
127	0
0	0
33	0
90	0
0	0
356	0
0	0
851	0
0	0
0	0
0	0
0	0
0	0
253	0
94	0
248	1
140	0
0	0
0	0
0	0
0	0
74	0
42	0
0	0
0	0
196	0
0	0
126	0
0	0
72	0
0	0
533	1
0	0
286	0
88	0
0	0
0	0
0	0
0	0
0	0
0	0
0	0
71	0
54	0
93	0
0	0
38	0
0	0
0	0
43	0
36	0
162	3
0	0
0	0
0	0
178	0
2451	2
0	0
503	0
0	0
0	0
0	0
126	0
0	0
0	0
0	0
0	0
0	0
0	0
0	0
126	0
0	0
99	0
0	0
0	0
0	0
0	0
0	0
0	0
0	0
0	0
969	1
234	0
0	0
36	0
111	0
36	0
56	0
0	0
194	0
33	0
0	0
0	0
146	0
80	0
15	0
0	0
171	1
0	0
0	0
60	0
64	0
24	0
27	0
0	0
0	0
0	0
90	0
0	0
0	0
0	0
0	0
0	0
0	0
192	0
118	1
0	0
538	0
0	0
0	0
0	0
78	0
44	0
0	0
85	0
0	0
1135	1
258	0
0	0
324	1
452	0
0	0
98	0
58	1
76	0
0	0
47	0
0	0
191	1
0	0
71	0
123	1
90	0
0	0
0	0
1045	0
453	0
0	0
166	0
135	0
0	0
0	0
143	0
273	0
477	0
0	0
133	0
0	0
0	0
0	0
0	0
0	0
0	0
0	0
303	0
0	0
0	0
0	0
0	0
321	0
0	0
0	0
63	0
1137	1
73	0
1071	2
0	0
24	0
312	0
177	0
0	0
7	0
0	0
201	0
0	0
0	0
0	0
0	0
0	0
224	0
0	0
0	0
0	0
0	0
73	0
0	0
0	0
0	0
16	0
18	0
0	0
0	0
134	0
0	0
522	2
81	0
0	0
87	0
87	0
0	0
918	1
175	0
2000	0
0	0
25	0
0	0
0	0
0	0
156	0
29	0
537	0
126	0
661	1
0	0
0	0
0	0
123	0
0	0
717	1
0	0
73	0
551	0
50	0
136	0
51	0
128	0
0	0
315	0
47	0
102	0
0	0
0	0
0	0
0	0
0	0
0	0
0	0
0	0
121	0
0	0
63	0
41	0
0	0
0	0
0	0
0	0
0	0
0	0
0	0
0	0
0	0
72	0
0	0
0	0
61	0
31	0
96	0
158	1
1559	0
116	0
0	0
0	0
255	0
0	0
0	0
59	0
246	0
0	0
92	0
287	0
121	0
38	0
0	0
0	0
240	0
0	0
1742	2
611	0
0	0
0	0
49	0
0	0
0	0
89	0
198	0
349	1
0	0
31	0
0	0
129	0
715	0
99	0
[truncated: 8,033 more rows]
