# Supplementary material for: Competing for Attention in Social Media under Information Overload Conditions
Source: PLoS One. 2015 Jul 10;10(7):e0126090. doi: 10.1371/journal.pone.0126090 (PMC4498816; doi:10.1371/journal.pone.0126090)
Supplement: S1 File — This zip file contains the sharing details of all of the microblogs we have used in the Figs 2 and 3. Among the files, ‘Instruction.txt’ describes the contents of the files. (ZIP) [file pone.0126090.s001.zip › Data/10100_419.txt]

77	0
0	0
137	1
488	7
217	6
753	2
1704	8
0	0
0	0
0	0
0	0
0	0
0	0
0	0
0	0
0	0
0	0
0	0
0	0
0	0
0	0
334	5
0	0
0	0
299	1
0	0
0	0
0	0
0	0
0	0
0	0
0	0
165	1
0	0
0	0
0	0
153	1
0	0
36	0
0	0
82	0
237	0
0	0
343	2
0	0
0	0
1132	0
0	0
421	1
106	0
111	2
0	0
0	0
0	0
0	0
0	0
0	0
0	0
0	0
0	0
359	3
810	3
0	0
734	1
0	0
0	0
162	5
0	0
0	0
0	0
0	0
0	0
0	0
0	0
0	0
0	0
0	0
0	0
0	0
0	0
0	0
0	0
50	1
0	0
0	0
0	0
0	0
0	0
0	0
0	0
0	0
0	0
245	0
0	0
0	0
0	0
0	0
0	0
0	0
0	0
0	0
0	0
1015	7
0	0
0	0
0	0
0	0
0	0
208	2
151	2
76	1
240	1
129	1
167	2
179	3
117	2
0	0
341	1
0	0
0	0
0	0
0	0
0	0
0	0
0	0
337	3
294	7
0	0
294	7
0	0
210	1
0	0
0	0
0	0
0	0
0	0
156	1
0	0
0	0
0	0
612	0
0	0
0	0
253	0
365	3
0	0
144	3
286	2
0	0
0	0
0	0
0	0
0	0
0	0
142	2
0	0
0	0
428	5
147	0
0	0
220	2
0	0
0	0
0	0
154	0
152	1
225	1
111	2
445	1
380	1
0	0
45	1
35	1
360	2
457	4
301	2
118	1
0	0
0	0
249	0
312	3
0	0
75	2
31	0
103	1
485	2
0	0
613	1
0	0
0	0
0	0
226	3
140	1
386	2
127	1
0	0
0	0
82	1
163	3
0	0
0	0
0	0
0	0
417	1
270	2
0	0
0	0
1325	5
250	4
1254	0
0	0
0	0
0	0
0	0
78	0
54	1
478	1
491	4
0	0
0	0
0	0
551	1
0	0
0	0
0	0
0	0
0	0
164	1
0	0
0	0
0	0
0	0
0	0
0	0
0	0
0	0
0	0
0	0
0	0
199	2
0	0
0	0
949	18
0	0
0	0
297	2
0	0
348	1
0	0
0	0
0	0
0	0
801	2
370	4
396	5
366	2
129	1
0	0
0	0
0	0
1273	4
39	0
0	0
0	0
0	0
66	1
254	4
0	0
0	0
0	0
248	3
0	0
549	0
476	1
0	0
63	1
430	0
188	0
146	2
1771	5
17	1
0	0
0	0
0	0
0	0
823	6
828	1
626	3
0	0
0	0
0	0
0	0
0	0
1167	0
707	2
0	0
139	2
455	1
427	2
538	3
0	0
0	0
93	1
0	0
0	0
179	2
0	0
0	0
797	1
50	1
150	0
0	0
589	7
166	3
0	0
0	0
0	0
291	1
451	1
0	0
273	0
0	0
1086	0
0	0
236	0
0	0
0	0
0	0
1979	19
0	0
0	0
72	1
0	0
0	0
0	0
0	0
159	2
145	0
0	0
306	0
202	2
1092	24
271	0
0	0
1487	5
46	2
0	0
0	0
0	0
121	0
0	0
1246	1
137	2
417	1
401	5
541	2
114	1
438	2
620	9
158	1
328	3
1995	21
0	0
1041	5
59	1
0	0
0	0
0	0
0	0
0	0
0	0
0	0
168	1
797	2
0	0
0	0
162	2
716	2
820	1
1033	1
20	1
0	0
364	1
0	0
0	0
911	4
225	2
245	0
784	1
0	0
0	0
191	0
0	0
1159	1
228	5
0	0
0	0
0	0
421	2
0	0
293	3
192	0
0	0
0	0
266	1
0	0
455	1
0	0
0	0
525	2
1669	5
285	2
438	3
0	0
124	1
217	1
312	2
0	0
140	0
0	0
0	0
189	1
209	5
0	0
0	0
31	1
0	0
369	5
0	0
0	0
1156	14
173	1
286	1
0	0
137	1
1089	4
1162	0
1124	0
0	0
77	0
0	0
631	2
0	0
0	0
421	2
103	1
187	1
124	1
405	0
2000	4
322	0
239	1
206	0
91	0
0	0
0	0
0	0
0	0
0	0
188	1
0	0
0	0
0	0
228	2
0	0
281	0
0	0
524	3
0	0
1318	0
616	5
136	2
409	1
186	2
0	0
0	0
79	1
0	0
115	0
0	0
0	0
0	0
0	0
0	0
376	2
368	4
0	0
0	0
402	2
0	0
0	0
823	10
949	3
924	4
572	2
0	0
85	2
198	2
0	0
0	0
184	4
0	0
668	4
46	0
454	1
0	0
65	1
206	0
256	2
158	1
64	0
102	2
0	0
0	0
0	0
401	1
365	1
231	3
819	19
1026	13
1516	22
0	0
2000	3
689	12
279	8
340	3
200	3
0	0
106	1
0	0
0	0
0	0
0	0
0	0
0	0
213	1
0	0
311	0
0	0
0	0
0	0
309	1
459	1
2000	2
29	2
82	0
1190	11
77	1
227	1
26	1
0	0
1321	3
93	0
108	2
316	2
2264	20
0	0
986	15
986	15
0	0
0	0
1770	21
0	0
190	2
283	1
0	0
0	0
465	3
159	0
1977	2
77	1
2000	13
0	0
465	3
1176	0
254	0
185	1
220	4
149	0
335	1
0	0
868	13
155	0
0	0
149	3
495	0
0	0
0	0
0	0
320	2
0	0
213	10
0	0
156	0
72	0
189	2
0	0
344	3
1703	6
595	3
1102	13
267	3
0	0
0	0
769	11
0	0
400	3
0	0
0	0
469	1
1105	0
0	0
270	0
400	1
121	0
363	3
311	1
344	2
229	2
295	2
41	0
45	2
342	3
423	3
200	3
274	1
328	1
223	3
0	0
39	0
217	9
30	2
179	1
209	0
239	1
225	1
453	5
307	4
1910	6
780	1
0	0
387	1
163	4
0	0
144	0
53	2
128	2
1405	5
0	0
1773	2
0	0
103	1
132	0
0	0
92	1
1022	5
61	1
35	0
314	1
12	1
144	3
706	0
632	1
0	0
0	0
1348	4
400	3
33	2
155	1
0	0
185	3
147	1
392	2
480	2
176	2
293	2
0	0
923	7
286	1
0	0
317	3
143	1
0	0
154	0
208	1
230	0
0	0
0	0
498	2
0	0
0	0
60	0
327	4
191	2
380	0
0	0
1464	3
1114	1
0	0
1591	11
157	5
0	0
603	2
0	0
522	3
245	1
0	0
0	0
0	0
0	0
65	0
142	1
0	0
1298	7
0	0
1174	0
460	6
243	1
0	0
1037	2
365	3
318	1
207	1
59	0
0	0
290	2
0	0
0	0
505	0
0	0
622	13
0	0
0	0
365	1
65	1
0	0
0	0
191	3
397	8
264	1
29	1
157	0
337	2
850	6
53	0
0	0
120	0
0	0
145	1
0	0
167	1
0	0
882	14
0	0
0	0
254	0
151	2
250	2
196	2
517	4
64	1
305	2
206	1
68	1
0	0
0	0
564	0
174	0
178	0
0	0
115	0
73	1
155	1
283	2
81	0
0	0
819	15
354	0
526	4
446	1
102	1
152	1
138	3
232	2
104	1
191	2
0	0
34	0
192	3
20	0
92	1
138	2
307	1
67	1
0	0
457	0
0	0
509	10
509	10
138	2
0	0
358	5
912	4
0	0
0	0
0	0
267	1
136	0
0	0
219	0
236	0
328	6
189	1
96	2
116	0
0	0
239	2
244	0
239	0
0	0
0	0
0	0
0	0
76	1
0	0
0	0
312	1
245	0
0	0
0	0
138	3
0	0
424	2
424	2
127	2
387	5
2500	27
55	4
0	0
144	1
72	2
0	0
481	0
450	5
0	0
0	0
195	8
0	0
359	1
275	2
0	0
968	2
406	3
227	2
711	0
192	4
292	2
659	6
258	1
162	1
41	0
391	1
148	1
29	0
1967	7
562	2
0	0
212	2
504	2
365	4
289	2
303	7
0	0
126	1
0	0
91	1
0	0
0	0
98	2
541	3
1003	4
0	0
0	0
293	2
192	2
351	0
36	3
0	0
430	5
23	1
105	0
12	0
0	0
0	0
77	0
257	3
0	0
1086	11
384	3
0	0
288	3
22	1
380	2
1465	5
160	1
159	1
0	0
231	0
0	0
1210	7
528	4
0	0
82	3
0	0
57	1
0	0
0	0
1664	4
820	7
250	3
0	0
0	0
97	0
0	0
0	0
523	3
184	2
0	0
0	0
643	0
112	1
290	1
0	0
0	0
11	1
0	0
0	0
0	0
0	0
304	1
451	6
125	1
80	1
165	6
99	1
180	3
0	0
42	0
1712	5
143	0
196	2
765	2
0	0
44	0
59	0
228	5
52	2
0	0
1514	12
228	5
200	2
47	0
414	0
298	2
19	2
191	2
32	2
0	0
0	0
1581	3
0	0
225	1
0	0
211	3
0	0
246	1
128	0
617	2
187	0
42	0
669	4
306	3
610	3
319	1
53	0
0	0
53	0
0	0
95	1
0	0
194	0
419	0
231	2
0	0
99	0
0	0
44	1
296	1
305	1
171	1
0	0
0	0
294	6
441	0
294	6
25	0
80	0
14	1
486	4
389	1
294	6
0	0
78	1
24	1
0	0
0	0
124	1
368	2
186	3
128	0
0	0
65	2
210	0
0	0
0	0
0	0
102	4
111	1
58	0
153	0
228	1
98	2
0	0
46	0
345	2
0	0
235	1
0	0
84	1
331	3
201	1
189	0
0	0
0	0
0	0
666	2
0	0
394	0
55	1
644	4
399	0
0	0
0	0
73	2
0	0
288	1
1647	6
265	0
42	1
444	3
0	0
440	1
54	1
0	0
228	5
330	5
0	0
0	0
86	1
682	4
90	1
63	1
175	3
158	4
0	0
176	2
68	0
486	4
0	0
0	0
216	6
0	0
302	3
0	0
1276	1
0	0
179	0
402	7
163	0
0	0
128	0
0	0
0	0
0	0
346	2
201	0
0	0
120	2
329	0
691	20
0	0
0	0
87	0
0	0
1690	5
408	2
167	1
238	2
358	0
0	0
79	0
0	0
63	1
20	0
0	0
88	1
0	0
0	0
58	0
0	0
794	7
0	0
183	1
125	1
361	2
20	0
478	1
225	0
0	0
0	0
414	0
78	1
594	2
0	0
201	1
325	1
34	0
164	3
20	1
294	2
73	1
38	0
153	2
91	1
266	1
778	12
0	0
678	1
0	0
219	0
0	0
294	2
0	0
184	0
0	0
0	0
142	1
35	1
88	0
113	3
259	1
0	0
671	6
376	9
338	1
0	0
698	4
651	6
273	1
0	0
306	0
294	2
300	0
0	0
0	0
23	0
0	0
1400	10
1774	25
0	0
1087	2
111	0
254	0
294	2
118	2
1303	1
0	0
236	2
0	0
700	0
101	2
0	0
800	14
0	0
0	0
607	2
129	0
0	0
0	0
0	0
239	2
0	0
294	1
0	0
619	0
0	0
0	0
0	0
139	1
468	2
116	2
0	0
211	0
250	1
0	0
941	2
239	3
70	0
144	0
47	0
58	1
510	3
1392	2
144	0
204	0
0	0
310	0
60	0
104	0
635	2
1770	1
610	2
0	0
248	1
316	2
0	0
177	0
312	1
113	1
40	0
312	1
146	2
50	1
0	0
0	0
300	0
0	0
0	0
369	3
967	15
67	0
0	0
23	1
0	0
0	0
136	0
0	0
487	6
0	0
0	0
366	13
607	2
81	0
356	1
298	0
164	1
125	2
110	0
932	6
572	1
566	4
229	2
0	0
948	1
219	3
538	0
91	0
294	2
151	1
0	0
189	0
92	0
173	0
125	0
520	0
607	2
222	1
0	0
54	0
374	1
32	1
66	0
0	0
0	0
75	0
1951	0
31	1
119	2
0	0
457	3
43	0
191	2
0	0
79	0
125	0
0	0
0	0
0	0
178	0
0	0
132	1
0	0
0	0
294	1
0	0
0	0
0	0
0	0
404	0
27	0
74	1
61	1
0	0
337	2
469	3
225	0
0	0
0	0
0	0
455	0
0	0
0	0
206	8
161	7
367	0
0	0
1745	0
0	0
0	0
25	0
68	0
0	0
0	0
31	0
69	0
0	0
447	4
133	0
143	1
195	0
0	0
0	0
32	0
73	0
236	3
242	1
289	0
1745	0
348	0
104	0
131	0
130	0
105	1
52	1
281	1
0	0
116	1
0	0
28	0
189	0
317	5
0	0
88	0
0	0
808	1
2000	14
19	0
0	0
311	3
0	0
0	0
121	0
159	2
85	1
0	0
172	0
204	1
119	1
424	2
83	1
0	0
0	0
246	2
1798	0
549	3
241	2
42	0
283	3
0	0
20	0
0	0
0	0
504	2
0	0
170	0
93	0
298	0
0	0
0	0
415	10
0	0
0	0
129	0
510	4
16	0
179	0
295	1
0	0
290	0
0	0
63	0
220	0
419	1
32	0
0	0
119	1
166	1
277	0
2811	8
86	0
554	9
0	0
0	0
0	0
209	1
0	0
0	0
144	0
0	0
152	0
0	0
364	2
241	0
0	0
0	0
1256	9
67	0
278	2
0	0
0	0
2000	1
297	3
61	0
343	0
173	2
528	0
0	0
1081	3
267	2
21	0
72	1
940	0
0	0
91	0
0	0
126	0
294	7
0	0
0	0
209	1
114	1
142	1
314	1
131	1
59	1
0	0
1043	13
194	3
197	2
81	0
845	7
150	4
99	0
125	1
1520	0
67	2
0	0
0	0
130	1
1804	13
0	0
138	0
0	0
484	1
203	5
47	1
203	0
148	0
53	0
52	0
0	0
0	0
1993	8
1873	3
151	0
0	0
0	0
53	0
116	1
2811	8
0	0
0	0
92	0
188	0
224	0
181	0
0	0
0	0
77	0
47	1
0	0
0	0
615	5
22	0
762	4
159	1
0	0
41	0
1033	0
0	0
118	0
160	0
1013	3
472	3
627	2
330	0
0	0
83	0
1843	4
0	0
97	0
332	5
0	0
0	0
78	2
130	0
378	1
393	9
1999	1
478	1
491	1
0	0
1603	4
0	0
0	0
837	6
394	4
489	3
170	5
0	0
97	0
0	0
29	0
1156	14
60	0
207	0
86	3
72	0
697	2
1140	20
235	1
147	0
0	0
0	0
462	2
194	1
227	2
127	0
259	0
306	2
134	0
453	1
337	1
0	0
1968	9
735	3
1125	20
917	3
337	1
78	1
154	1
0	0
1790	6
1845	8
296	1
1970	18
269	3
511	0
1188	8
117	1
76	1
167	1
757	5
38	0
179	0
428	7
233	1
40	1
0	0
1080	5
0	0
1351	0
123	1
100	1
0	0
520	1
469	3
0	0
53	0
562	0
327	1
38	0
57	0
189	2
330	1
0	0
1996	22
170	1
237	1
0	0
2000	3
207	2
0	0
121	4
0	0
222	3
349	1
63	0
20	0
1945	23
1074	2
1840	32
664	4
0	0
18	0
20	0
0	0
0	0
272	0
165	0
179	0
309	2
147	1
294	2
456	4
140	0
0	0
569	3
168	1
142	0
731	0
266	0
158	4
674	2
231	1
0	0
85	0
21	0
1349	11
142	0
0	0
0	0
465	3
0	0
0	0
99	1
31	0
0	0
1878	29
0	0
464	2
0	0
183	8
462	5
0	0
0	0
0	0
144	0
195	6
0	0
0	0
150	0
87	1
0	0
348	2
106	0
937	8
1167	15
2242	1
128	0
390	2
1290	6
112	0
110	0
459	1
342	1
49	0
0	0
0	0
1497	10
55	0
0	0
875	11
1349	8
1968	6
0	0
1039	20
0	0
0	0
352	2
83	0
367	1
19	0
50	0
0	0
0	0
395	0
569	10
0	0
50	0
49	0
89	5
0	0
268	4
40	0
315	0
561	1
193	0
627	1
208	1
90	0
24	0
0	0
494	12
0	0
627	1
243	2
41	0
0	0
469	6
309	1
0	0
172	1
0	0
473	9
0	0
0	0
352	0
1518	9
204	0
494	5
0	0
288	1
420	9
350	4
88	0
2000	19
765	20
95	2
69	2
303	0
0	0
0	0
0	0
1190	10
0	0
26	0
139	2
0	0
368	0
1911	27
0	0
0	0
1402	14
635	2
0	0
24	0
549	2
432	1
0	0
457	3
0	0
218	2
121	0
660	11
0	0
60	1
377	0
181	0
0	0
218	1
171	1
1681	7
730	3
39	1
2000	23
0	0
76	1
298	1
0	0
0	0
0	0
345	4
261	1
0	0
0	0
287	2
0	0
49	0
109	0
0	0
479	4
0	0
112	1
0	0
0	0
196	0
302	1
154	1
0	0
176	1
0	0
0	0
187	2
232	1
136	1
179	0
0	0
337	4
404	1
1057	15
251	0
241	5
6	0
73	0
0	0
628	3
95	2
206	0
60	0
64	0
75	1
404	6
482	3
13	0
64	3
0	0
0	0
217	2
0	0
375	4
407	0
0	0
49	0
139	0
441	0
35	0
574	6
251	0
11	1
0	0
0	0
490	6
108	1
155	0
0	0
1848	11
1787	6
328	5
0	0
452	2
0	0
0	0
42	0
658	0
163	1
15	0
126	0
121	0
199	3
0	0
249	1
0	0
1217	0
191	1
0	0
0	0
347	2
167	0
197	0
0	0
0	0
39	0
248	0
64	0
389	2
961	14
0	0
0	0
0	0
0	0
337	1
329	6
242	0
0	0
107	0
999	7
0	0
134	0
225	0
0	0
1445	3
373	0
924	12
0	0
1863	2
148	6
353	1
308	2
215	0
0	0
0	0
0	0
207	0
0	0
0	0
812	7
140	1
396	0
0	0
0	0
0	0
262	0
0	0
0	0
103	1
0	0
0	0
0	0
290	1
79	1
94	1
75	0
285	0
306	3
0	0
262	1
239	0
1161	7
0	0
0	0
37	0
91	1
0	0
136	0
125	1
0	0
0	0
0	0
453	1
0	0
167	1
40	0
123	0
138	0
0	0
961	5
366	2
319	0
156	0
106	0
0	0
0	0
648	4
0	0
568	5
230	2
0	0
0	0
695	5
0	0
303	0
101	0
67	1
112	0
0	0
0	0
0	0
0	0
130	2
[truncated: 8,100 more rows]
