# Supplementary material for: Competing for Attention in Social Media under Information Overload Conditions
Source: PLoS One. 2015 Jul 10;10(7):e0126090. doi: 10.1371/journal.pone.0126090 (PMC4498816; doi:10.1371/journal.pone.0126090)
Supplement: S1 File — This zip file contains the sharing details of all of the microblogs we have used in the Figs 2 and 3. Among the files, ‘Instruction.txt’ describes the contents of the files. (ZIP) [file pone.0126090.s001.zip › Data/10105_738.txt]

0	0
0	0
0	0
0	0
0	0
166	0
0	0
2147	6
0	0
0	0
296	3
0	0
0	0
0	0
0	0
0	0
0	0
0	0
0	0
0	0
0	0
0	0
0	0
0	0
0	0
0	0
0	0
0	0
0	0
0	0
0	0
0	0
0	0
0	0
0	0
0	0
0	0
685	3
0	0
1191	0
0	0
0	0
0	0
0	0
0	0
130	1
0	0
0	0
0	0
0	0
1199	0
0	0
0	0
0	0
0	0
0	0
0	0
0	0
0	0
0	0
0	0
0	0
0	0
0	0
0	0
0	0
0	0
0	0
1217	0
0	0
285	0
0	0
0	0
1144	0
0	0
0	0
0	0
0	0
0	0
74	0
0	0
0	0
358	1
0	0
0	0
0	0
0	0
0	0
0	0
0	0
0	0
0	0
0	0
0	0
1101	0
0	0
0	0
0	0
0	0
0	0
0	0
0	0
0	0
0	0
0	0
0	0
0	0
0	0
0	0
0	0
0	0
0	0
0	0
0	0
0	0
0	0
0	0
133	0
0	0
0	0
0	0
570	1
0	0
0	0
0	0
111	0
0	0
0	0
412	3
0	0
0	0
0	0
0	0
0	0
0	0
0	0
0	0
0	0
0	0
0	0
679	2
0	0
0	0
0	0
0	0
0	0
0	0
0	0
0	0
1988	0
177	1
0	0
0	0
0	0
0	0
0	0
1230	0
0	0
0	0
0	0
0	0
0	0
0	0
0	0
0	0
0	0
0	0
0	0
0	0
0	0
0	0
370	5
0	0
0	0
0	0
0	0
0	0
0	0
0	0
0	0
1175	0
0	0
0	0
0	0
0	0
0	0
0	0
0	0
0	0
0	0
135	1
0	0
0	0
0	0
0	0
0	0
0	0
0	0
1738	8
0	0
98	0
0	0
0	0
0	0
0	0
1190	0
0	0
0	0
0	0
0	0
0	0
0	0
0	0
1077	0
0	0
0	0
0	0
0	0
1269	0
0	0
0	0
0	0
0	0
0	0
0	0
0	0
0	0
48	0
0	0
1343	14
912	3
928	8
1939	16
1310	7
0	0
0	0
142	2
480	3
0	0
345	3
325	2
0	0
48	0
0	0
170	1
0	0
2331	29
166	0
0	0
0	0
0	0
0	0
0	0
0	0
0	0
0	0
0	0
383	3
0	0
0	0
1043	11
524	2
1438	11
1852	1
101	1
80	0
173	1
1138	1
0	0
0	0
0	0
698	2
1169	0
0	0
104	5
79	0
0	0
0	0
365	7
0	0
1169	0
0	0
0	0
0	0
0	0
108	4
110	1
493	9
1126	6
0	0
0	0
104	0
368	2
0	0
589	8
540	5
0	0
426	3
146	2
0	0
0	0
0	0
12	1
231	1
1557	5
0	0
83	1
0	0
1944	8
0	0
0	0
0	0
0	0
0	0
0	0
462	3
753	8
0	0
0	0
1116	0
0	0
0	0
0	0
0	0
0	0
0	0
163	2
0	0
0	0
0	0
0	0
140	3
0	0
0	0
429	2
0	0
0	0
201	5
201	5
213	9
540	2
0	0
0	0
89	0
0	0
0	0
144	2
0	0
903	0
153	1
0	0
141	2
0	0
0	0
75	0
0	0
44	4
0	0
0	0
150	1
0	0
0	0
0	0
210	1
0	0
0	0
0	0
759	3
0	0
0	0
1089	4
395	0
0	0
389	1
0	0
0	0
48	0
81	4
77	1
92	0
161	2
928	2
0	0
0	0
0	0
0	0
0	0
459	6
0	0
0	0
0	0
317	2
50	0
0	0
0	0
47	5
0	0
0	0
0	0
0	0
0	0
63	0
0	0
33	0
57	0
116	2
0	0
0	0
21	0
171	0
0	0
0	0
0	0
177	2
0	0
0	0
0	0
193	3
0	0
53	0
39	3
0	0
410	8
0	0
150	7
145	3
0	0
1201	0
0	0
0	0
0	0
0	0
0	0
1216	0
0	0
204	1
0	0
636	5
0	0
0	0
0	0
1306	0
0	0
0	0
0	0
123	2
0	0
29	0
0	0
0	0
0	0
1537	3
0	0
0	0
4	1
312	2
0	0
1752	0
0	0
0	0
241	3
295	2
0	0
0	0
0	0
0	0
0	0
0	0
11	0
0	0
0	0
0	0
87	1
0	0
0	0
397	1
166	4
0	0
0	0
0	0
624	1
0	0
95	0
0	0
0	0
598	3
488	2
141	4
529	2
0	0
265	2
0	0
166	2
89	1
0	0
0	0
1176	1
0	0
66	1
48	0
681	9
0	0
0	0
76	3
209	2
0	0
305	2
0	0
0	0
134	2
132	0
0	0
0	0
0	0
0	0
0	0
88	2
0	0
750	0
98	3
0	0
223	1
0	0
0	0
0	0
0	0
0	0
5	0
303	1
37	1
133	1
0	0
46	0
0	0
188	2
0	0
0	0
0	0
0	0
0	0
101	1
286	5
157	5
0	0
0	0
0	0
0	0
394	2
497	3
0	0
167	2
0	0
0	0
301	1
55	0
0	0
0	0
0	0
0	0
0	0
0	0
46	2
96	3
70	1
0	0
51	2
344	1
0	0
82	1
0	0
0	0
0	0
0	0
0	0
68	2
0	0
0	0
37	1
203	1
209	4
56	2
193	2
0	0
76	2
0	0
52	2
122	1
77	3
0	0
141	2
948	5
0	0
0	0
173	1
619	4
254	0
0	0
0	0
275	2
368	2
36	2
0	0
310	2
0	0
217	5
70	1
170	1
212	1
295	3
74	1
554	4
354	1
266	3
0	0
76	2
599	1
0	0
275	4
48	2
130	2
122	2
201	2
0	0
0	0
94	1
278	3
379	5
0	0
1117	1
856	13
0	0
133	3
275	2
1188	3
645	1
526	4
2925	14
0	0
203	4
599	3
190	3
1618	3
0	0
132	2
0	0
572	4
308	2
20	1
118	1
84	2
363	2
248	1
486	3
173	2
0	0
51	3
207	2
190	1
178	3
175	3
0	0
1290	6
171	6
124	3
86	3
0	0
0	0
705	5
2925	13
113	5
939	1
0	0
203	4
436	7
426	5
865	8
192	6
0	0
0	0
0	0
56	1
113	4
671	4
0	0
213	9
743	14
154	4
1177	5
334	3
354	1
0	0
0	0
965	7
0	0
0	0
56	1
872	10
0	0
515	6
442	3
572	8
43	1
77	3
93	1
147	3
77	2
0	0
117	1
276	3
291	3
300	4
0	0
0	0
339	1
557	9
249	1
181	2
0	0
174	3
2444	15
690	3
0	0
496	9
0	0
511	3
1990	7
269	3
219	2
138	9
137	2
381	2
431	2
1770	23
0	0
0	0
0	0
0	0
0	0
0	0
112	1
0	0
613	3
613	3
0	0
0	0
0	0
2141	8
0	0
0	0
0	0
0	0
0	0
0	0
0	0
285	0
197	0
408	3
0	0
0	0
198	5
0	0
239	0
0	0
0	0
0	0
0	0
0	0
182	0
374	0
0	0
0	0
33	2
347	0
0	0
150	1
1223	8
0	0
287	0
266	1
613	2
263	0
25	1
0	0
0	0
101	0
11	0
0	0
276	4
0	0
0	0
0	0
213	0
0	0
0	0
303	1
0	0
0	0
55	2
23	0
277	6
293	0
0	0
0	0
0	0
0	0
119	1
0	0
0	0
0	0
2500	10
0	0
244	4
291	4
0	0
1954	8
0	0
382	0
280	2
0	0
0	0
0	0
0	0
0	0
337	1
0	0
232	0
0	0
93	0
0	0
1034	10
0	0
460	8
248	1
0	0
0	0
243	1
75	1
0	0
283	3
3	0
0	0
0	0
0	0
0	0
673	0
351	3
16	0
0	0
0	0
160	0
81	4
0	0
0	0
576	1
0	0
0	0
2000	5
0	0
0	0
0	0
266	4
0	0
89	0
0	0
0	0
0	0
547	9
0	0
296	0
240	2
44	0
0	0
0	0
55	0
384	5
111	4
2000	5
0	0
0	0
0	0
349	1
0	0
0	0
0	0
66	1
0	0
0	0
0	0
0	0
0	0
0	0
1168	2
0	0
0	0
0	0
0	0
0	0
0	0
0	0
0	0
0	0
0	0
0	0
0	0
0	0
90	2
0	0
0	0
0	0
0	0
418	3
207	6
0	0
422	1
1408	14
0	0
0	0
190	1
388	3
41	0
0	0
80	2
0	0
0	0
400	6
147	4
531	2
0	0
0	0
226	2
0	0
0	0
0	0
1791	11
494	4
268	2
0	0
0	0
0	0
1999	17
0	0
1127	0
240	1
0	0
0	0
0	0
0	0
0	0
300	0
0	0
0	0
128	1
0	0
0	0
0	0
85	1
0	0
0	0
76	2
0	0
0	0
0	0
59	0
2218	4
0	0
0	0
0	0
223	6
81	1
0	0
0	0
160	2
127	1
67	2
536	3
95	3
0	0
650	3
940	11
98	1
159	2
58	2
200	5
1919	15
0	0
0	0
0	0
129	4
90	1
800	8
0	0
0	0
0	0
55	2
0	0
0	0
51	1
57	1
0	0
40	0
84	1
73	1
55	0
0	0
71	1
192	1
88	1
49	1
0	0
453	3
194	2
0	0
0	0
0	0
0	0
0	0
0	0
0	0
0	0
621	3
0	0
0	0
0	0
0	0
58	2
140	4
186	1
0	0
0	0
73	1
0	0
52	1
76	1
209	2
222	1
273	2
0	0
153	2
129	3
40	0
75	0
223	2
0	0
0	0
0	0
0	0
0	0
0	0
78	1
0	0
151	1
142	0
0	0
0	0
21	1
260	1
303	2
44	1
0	0
138	0
123	1
298	2
302	1
47	3
465	3
42	3
0	0
1997	17
117	3
0	0
0	0
0	0
178	3
234	1
317	1
876	5
241	4
0	0
0	0
92	0
209	2
139	2
244	1
212	1
0	0
0	0
506	3
0	0
111	1
0	0
166	0
163	2
41	0
145	2
87	2
147	2
0	0
321	1
1094	0
0	0
0	0
0	0
0	0
75	2
215	3
53	1
411	5
243	2
249	1
0	0
60	2
169	1
164	2
0	0
145	1
0	0
0	0
0	0
0	0
1592	0
0	0
0	0
0	0
0	0
0	0
199	2
0	0
147	3
57	4
158	2
326	6
67	4
511	4
0	0
0	0
0	0
232	1
88	2
0	0
0	0
341	1
71	1
0	0
1139	0
0	0
0	0
0	0
71	4
0	0
0	0
189	6
931	11
5	0
2104	17
0	0
173	1
723	12
2104	17
0	0
2999	30
0	0
0	0
0	0
0	0
141	4
0	0
0	0
791	8
0	0
669	2
17	2
536	3
126	0
0	0
326	4
127	1
0	0
0	0
430	2
282	7
0	0
849	4
0	0
1057	5
800	6
349	3
96	3
232	6
0	0
1993	12
0	0
0	0
200	2
0	0
259	4
1294	10
0	0
0	0
0	0
0	0
1790	12
154	1
0	0
494	2
0	0
60	1
213	2
0	0
72	2
0	0
0	0
0	0
0	0
0	0
1557	0
31	1
496	1
0	0
238	2
428	3
359	3
192	2
0	0
131	1
1965	11
290	1
285	2
513	1
492	1
194	2
315	3
0	0
151	2
0	0
465	5
407	1
0	0
0	0
210	2
167	1
125	2
0	0
276	1
0	0
243	1
0	0
245	5
293	4
0	0
777	4
28	0
0	0
239	3
0	0
54	2
0	0
97	1
189	4
726	6
78	1
211	3
93	0
91	1
12	1
216	1
508	2
663	3
689	3
192	2
0	0
0	0
0	0
177	1
207	1
0	0
231	1
0	0
111	2
0	0
0	0
380	3
147	1
164	2
0	0
620	2
0	0
197	1
0	0
0	0
178	3
37	1
170	3
335	2
215	5
0	0
241	2
168	5
305	3
121	2
1256	2
155	1
0	0
687	7
225	2
92	3
0	0
0	0
189	3
30	1
286	1
489	4
0	0
209	3
262	2
1840	9
119	3
341	4
92	3
208	2
375	1
0	0
1998	11
259	3
0	0
250	1
1856	3
302	1
0	0
424	4
147	1
493	1
233	4
598	4
2000	8
121	2
956	2
19	0
0	0
0	0
0	0
0	0
47	2
0	0
607	2
328	0
0	0
414	2
4	0
56	1
209	0
0	0
162	1
0	0
163	2
0	0
399	3
0	0
38	0
71	0
53	1
184	2
34	1
32	1
0	0
470	0
57	0
86	2
144	2
2331	23
227	3
0	0
0	0
818	3
78	3
670	1
0	0
973	4
417	1
201	1
603	5
0	0
0	0
693	2
80	2
0	0
360	0
158	2
0	0
33	1
0	0
111	2
85	2
269	0
103	1
0	0
71	0
58	1
0	0
26	0
392	2
124	2
0	0
0	0
299	2
0	0
170	4
0	0
185	2
244	4
2944	8
0	0
0	0
0	0
0	0
0	0
188	1
115	2
161	1
59	2
0	0
114	2
0	0
0	0
35	2
447	4
179	3
1700	1
0	0
0	0
0	0
239	1
0	0
0	0
0	0
0	0
0	0
0	0
0	0
0	0
482	4
2000	5
0	0
0	0
0	0
416	4
373	4
1029	3
293	3
0	0
137	3
0	0
115	1
925	1
1243	1
314	3
0	0
233	2
414	3
0	0
0	0
1042	4
211	1
164	0
0	0
0	0
0	0
0	0
0	0
0	0
0	0
1147	0
92	1
81	0
146	0
0	0
0	0
0	0
0	0
0	0
0	0
0	0
368	2
0	0
0	0
0	0
0	0
0	0
352	3
0	0
0	0
0	0
0	0
0	0
0	0
0	0
264	1
0	0
0	0
0	0
0	0
1017	4
0	0
127	3
0	0
250	3
171	1
261	4
299	2
43	0
0	0
106	1
0	0
193	3
0	0
327	3
174	4
0	0
712	4
1569	3
213	1
229	1
738	3
0	0
124	0
143	0
404	1
71	0
0	0
0	0
202	1
145	2
111	1
0	0
284	2
1717	6
1893	11
448	2
20	1
257	1
361	2
0	0
111	2
747	4
538	5
0	0
115	2
259	3
1982	1
472	3
218	3
0	0
1554	12
0	0
233	5
0	0
498	5
595	4
548	1
118	3
1694	3
169	5
114	4
0	0
1516	10
0	0
507	2
0	0
0	0
0	0
443	4
364	0
0	0
144	0
871	0
747	3
50	1
8	0
0	0
23	0
0	0
0	0
171	2
0	0
248	0
371	3
1181	0
0	0
0	0
228	2
0	0
0	0
0	0
19	0
453	4
0	0
0	0
387	3
144	2
1842	10
1129	7
0	0
20	0
0	0
0	0
0	0
0	0
162	3
99	2
0	0
0	0
0	0
0	0
498	4
487	5
313	5
201	3
0	0
380	3
158	5
0	0
168	2
282	3
415	6
0	0
560	1
560	1
391	2
0	0
0	0
0	0
0	0
417	2
299	4
317	6
0	0
1980	10
438	2
1348	8
592	5
297	1
0	0
0	0
69	0
0	0
293	2
0	0
0	0
0	0
362	2
0	0
749	7
0	0
0	0
0	0
19	0
122	1
650	2
1353	3
0	0
609	0
0	0
0	0
0	0
0	0
0	0
0	0
0	0
27	0
130	1
0	0
221	3
0	0
0	0
171	2
0	0
0	0
0	0
0	0
1086	0
0	0
637	1
1313	3
0	0
0	0
323	2
0	0
407	4
0	0
550	4
338	0
0	0
998	0
839	4
433	1
0	0
57	4
147	1
28	1
125	3
0	0
0	0
118	2
0	0
0	0
63	0
482	2
207	3
0	0
1700	1
87	1
151	3
0	0
263	2
0	0
0	0
0	0
0	0
0	0
0	0
0	0
0	0
0	0
0	0
0	0
0	0
0	0
0	0
0	0
0	0
0	0
0	0
0	0
1868	4
0	0
0	0
0	0
0	0
0	0
2858	7
0	0
0	0
280	0
0	0
0	0
0	0
0	0
332	1
0	0
0	0
0	0
0	0
0	0
0	0
0	0
0	0
0	0
0	0
0	0
281	0
1880	4
1993	3
10	0
0	0
24	1
131	1
0	0
0	0
1154	0
0	0
299	2
0	0
0	0
0	0
0	0
758	2
200	2
0	0
200	2
0	0
0	0
142	1
0	0
0	0
11	1
0	0
0	0
0	0
81	0
0	0
102	1
3000	4
190	1
0	0
0	0
0	0
0	0
0	0
30	0
0	0
0	0
434	3
0	0
0	0
139	1
88	1
117	1
1259	5
0	0
0	0
211	1
2000	1
0	0
88	1
0	0
0	0
263	3
120	2
238	4
0	0
0	0
0	0
238	2
0	0
0	0
284	0
141	1
272	0
0	0
284	0
0	0
383	3
6	0
368	4
0	0
0	0
0	0
240	2
0	0
0	0
0	0
0	0
0	0
0	0
0	0
0	0
0	0
0	0
313	2
1241	5
361	0
149	1
0	0
51	0
0	0
0	0
0	0
59	3
58	2
0	0
0	0
0	0
0	0
0	0
31	0
0	0
945	3
0	0
472	3
0	0
0	0
0	0
0	0
0	0
1846	1
1987	9
127	0
0	0
0	0
1136	0
367	0
0	0
58	2
0	0
0	0
0	0
0	0
0	0
0	0
1141	0
0	0
0	0
0	0
185	0
0	0
0	0
0	0
0	0
0	0
194	2
0	0
0	0
0	0
0	0
0	0
0	0
0	0
0	0
0	0
0	0
0	0
282	0
291	3
0	0
0	0
195	2
0	0
0	0
0	0
83	2
0	0
64	2
0	0
287	6
112	1
0	0
0	0
0	0
0	0
0	0
288	2
0	0
0	0
0	0
0	0
1167	1
533	5
0	0
117	0
0	0
0	0
0	0
170	0
213	5
0	0
207	2
662	1
1292	1
582	1
0	0
408	1
0	0
209	2
0	0
0	0
0	0
152	1
0	0
0	0
74	0
0	0
41	0
0	0
0	0
1274	2
0	0
0	0
65	1
0	0
0	0
0	0
0	0
0	0
0	0
0	0
0	0
0	0
0	0
0	0
0	0
0	0
0	0
102	0
0	0
755	6
0	0
0	0
0	0
0	0
138	0
128	2
448	4
37	0
185	1
0	0
0	0
0	0
796	0
320	2
0	0
0	0
[truncated: 8,105 more rows]
