# Supplementary material for: Competing for Attention in Social Media under Information Overload Conditions
Source: PLoS One. 2015 Jul 10;10(7):e0126090. doi: 10.1371/journal.pone.0126090 (PMC4498816; doi:10.1371/journal.pone.0126090)
Supplement: S1 File — This zip file contains the sharing details of all of the microblogs we have used in the Figs 2 and 3. Among the files, ‘Instruction.txt’ describes the contents of the files. (ZIP) [file pone.0126090.s001.zip › Data/10108_378.txt]

0	0
0	0
0	0
90	0
90	0
1294	0
1161	1
0	0
0	0
0	0
0	0
0	0
0	0
0	0
0	0
0	0
0	0
0	0
62	1
45	1
0	0
0	0
0	0
0	0
0	0
0	0
0	0
0	0
0	0
0	0
1150	0
0	0
0	0
0	0
0	0
0	0
0	0
0	0
0	0
0	0
306	0
0	0
0	0
0	0
185	0
0	0
0	0
0	0
0	0
0	0
0	0
0	0
0	0
0	0
0	0
0	0
0	0
0	0
0	0
0	0
0	0
0	0
0	0
0	0
0	0
0	0
0	0
0	0
0	0
0	0
0	0
0	0
0	0
0	0
18	0
0	0
0	0
0	0
0	0
0	0
0	0
0	0
0	0
0	0
1244	0
0	0
0	0
0	0
0	0
0	0
0	0
1124	0
1179	0
0	0
0	0
0	0
0	0
0	0
0	0
0	0
1216	0
0	0
0	0
0	0
0	0
0	0
0	0
0	0
0	0
0	0
0	0
0	0
0	0
0	0
0	0
0	0
0	0
0	0
0	0
0	0
0	0
0	0
0	0
0	0
0	0
0	0
0	0
0	0
0	0
0	0
0	0
0	0
0	0
0	0
0	0
128	0
265	0
586	0
86	0
50	0
0	0
0	0
0	0
0	0
0	0
0	0
0	0
0	0
0	0
0	0
0	0
0	0
0	0
0	0
0	0
0	0
0	0
0	0
0	0
322	0
0	0
1406	1
0	0
0	0
0	0
0	0
0	0
0	0
0	0
20	0
0	0
0	0
0	0
0	0
420	0
0	0
0	0
0	0
0	0
0	0
0	0
0	0
0	0
0	0
0	0
0	0
0	0
0	0
0	0
0	0
0	0
0	0
0	0
0	0
0	0
0	0
0	0
0	0
0	0
0	0
18	0
0	0
0	0
0	0
0	0
0	0
0	0
0	0
0	0
167	0
0	0
0	0
0	0
0	0
0	0
0	0
1140	0
0	0
1122	0
0	0
70	1
0	0
0	0
0	0
0	0
0	0
0	0
0	0
0	0
0	0
0	0
0	0
0	0
0	0
0	0
0	0
0	0
0	0
0	0
0	0
0	0
0	0
0	0
1170	0
0	0
0	0
0	0
0	0
0	0
0	0
0	0
0	0
0	0
0	0
0	0
0	0
0	0
0	0
0	0
0	0
0	0
0	0
0	0
0	0
0	0
0	0
0	0
0	0
0	0
0	0
0	0
0	0
0	0
0	0
0	0
0	0
0	0
0	0
0	0
1148	0
0	0
0	0
0	0
0	0
0	0
0	0
0	0
0	0
0	0
0	0
0	0
0	0
0	0
0	0
0	0
0	0
0	0
0	0
0	0
0	0
0	0
0	0
154	0
0	0
0	0
0	0
0	0
0	0
0	0
0	0
0	0
0	0
0	0
0	0
0	0
0	0
0	0
0	0
0	0
0	0
0	0
0	0
0	0
0	0
0	0
851	1
0	0
0	0
0	0
0	0
1214	0
0	0
0	0
0	0
0	0
0	0
0	0
0	0
0	0
0	0
0	0
0	0
0	0
0	0
0	0
0	0
0	0
0	0
0	0
0	0
0	0
0	0
0	0
408	0
0	0
0	0
0	0
0	0
0	0
0	0
0	0
0	0
0	0
288	0
0	0
0	0
0	0
0	0
0	0
0	0
1148	0
1158	0
0	0
0	0
0	0
0	0
0	0
118	1
1181	0
1188	0
0	0
0	0
0	0
0	0
0	0
0	0
0	0
0	0
0	0
0	0
0	0
0	0
0	0
0	0
0	0
0	0
0	0
0	0
0	0
0	0
0	0
0	0
0	0
0	0
0	0
0	0
0	0
0	0
0	0
0	0
0	0
0	0
0	0
0	0
0	0
0	0
0	0
0	0
211	0
0	0
0	0
0	0
0	0
0	0
0	0
0	0
0	0
0	0
0	0
0	0
0	0
0	0
0	0
0	0
0	0
0	0
55	0
0	0
448	1
0	0
0	0
0	0
0	0
0	0
0	0
1165	1
0	0
0	0
416	1
0	0
0	0
0	0
0	0
0	0
0	0
0	0
0	0
0	0
197	0
0	0
0	0
0	0
0	0
0	0
0	0
0	0
0	0
0	0
389	1
0	0
0	0
0	0
0	0
0	0
0	0
0	0
0	0
0	0
0	0
0	0
0	0
0	0
0	0
0	0
0	0
0	0
0	0
1250	1
0	0
0	0
0	0
0	0
0	0
0	0
1096	0
0	0
0	0
0	0
0	0
0	0
0	0
0	0
0	0
0	0
0	0
0	0
1154	0
1128	0
0	0
0	0
0	0
0	0
0	0
0	0
0	0
0	0
0	0
1142	0
0	0
0	0
66	1
0	0
0	0
0	0
0	0
0	0
0	0
0	0
0	0
0	0
0	0
0	0
0	0
0	0
1104	0
0	0
0	0
0	0
0	0
0	0
0	0
0	0
0	0
0	0
0	0
0	0
0	0
0	0
0	0
0	0
0	0
0	0
0	0
0	0
0	0
0	0
0	0
0	0
0	0
0	0
0	0
0	0
0	0
0	0
0	0
0	0
0	0
189	0
0	0
1178	0
0	0
0	0
0	0
0	0
0	0
0	0
289	2
0	0
0	0
0	0
0	0
0	0
0	0
0	0
0	0
0	0
0	0
0	0
0	0
0	0
0	0
0	0
0	0
0	0
0	0
0	0
1232	1
0	0
0	0
0	0
0	0
0	0
0	0
0	0
1130	0
0	0
0	0
0	0
0	0
0	0
0	0
0	0
0	0
0	0
0	0
0	0
0	0
0	0
0	0
0	0
0	0
0	0
0	0
0	0
0	0
0	0
0	0
0	0
0	0
0	0
0	0
0	0
0	0
0	0
0	0
226	0
0	0
0	0
0	0
0	0
0	0
0	0
0	0
0	0
0	0
0	0
0	0
355	0
0	0
0	0
0	0
0	0
0	0
89	0
0	0
0	0
0	0
0	0
0	0
0	0
0	0
0	0
0	0
1087	0
0	0
0	0
0	0
0	0
0	0
0	0
0	0
0	0
0	0
0	0
0	0
0	0
0	0
0	0
0	0
0	0
0	0
0	0
0	0
0	0
0	0
0	0
0	0
0	0
0	0
0	0
259	0
0	0
0	0
0	0
0	0
0	0
0	0
0	0
0	0
0	0
0	0
0	0
0	0
0	0
0	0
0	0
0	0
0	0
0	0
0	0
0	0
0	0
0	0
1107	0
0	0
0	0
0	0
0	0
0	0
0	0
0	0
0	0
0	0
0	0
0	0
0	0
0	0
0	0
0	0
0	0
0	0
0	0
1122	0
0	0
0	0
0	0
0	0
0	0
0	0
0	0
0	0
0	0
0	0
0	0
0	0
0	0
0	0
0	0
0	0
1154	0
0	0
0	0
0	0
0	0
0	0
0	0
0	0
0	0
0	0
0	0
0	0
0	0
0	0
0	0
0	0
475	0
138	1
0	0
0	0
0	0
210	0
0	0
0	0
0	0
233	0
0	0
1092	0
0	0
0	0
0	0
0	0
0	0
0	0
0	0
0	0
0	0
0	0
0	0
0	0
0	0
0	0
0	0
1088	0
108	0
1169	0
0	0
167	0
0	0
0	0
0	0
0	0
0	0
0	0
1199	0
0	0
0	0
0	0
0	0
0	0
0	0
147	0
0	0
0	0
0	0
1141	1
0	0
221	0
0	0
0	0
0	0
0	0
0	0
0	0
0	0
0	0
0	0
0	0
0	0
0	0
0	0
0	0
0	0
0	0
0	0
0	0
0	0
0	0
0	0
0	0
0	0
0	0
0	0
0	0
0	0
1109	1
0	0
0	0
0	0
0	0
0	0
0	0
0	0
125	1
0	0
0	0
0	0
0	0
0	0
0	0
0	0
0	0
0	0
0	0
0	0
0	0
0	0
0	0
0	0
0	0
0	0
0	0
0	0
0	0
0	0
0	0
0	0
0	0
0	0
0	0
0	0
0	0
0	0
1153	0
0	0
0	0
0	0
0	0
1123	0
0	0
0	0
0	0
0	0
0	0
0	0
0	0
1195	0
0	0
0	0
0	0
0	0
0	0
1196	0
0	0
0	0
0	0
0	0
0	0
0	0
0	0
0	0
1176	0
0	0
0	0
0	0
384	0
0	0
0	0
0	0
0	0
0	0
0	0
0	0
0	0
0	0
0	0
0	0
0	0
0	0
1094	0
0	0
1252	0
0	0
0	0
0	0
0	0
0	0
0	0
0	0
0	0
0	0
0	0
0	0
0	0
0	0
0	0
1161	0
0	0
224	0
0	0
0	0
0	0
0	0
1159	0
0	0
0	0
0	0
0	0
0	0
0	0
0	0
0	0
0	0
0	0
0	0
0	0
0	0
0	0
0	0
0	0
0	0
0	0
0	0
0	0
0	0
0	0
0	0
0	0
0	0
0	0
534	1
0	0
0	0
0	0
0	0
0	0
0	0
0	0
0	0
0	0
0	0
0	0
0	0
1144	0
0	0
0	0
0	0
0	0
0	0
0	0
0	0
0	0
0	0
0	0
686	1
0	0
0	0
0	0
0	0
0	0
0	0
0	0
1192	0
0	0
0	0
0	0
0	0
0	0
0	0
1145	1
0	0
0	0
0	0
0	0
0	0
0	0
0	0
0	0
0	0
0	0
0	0
0	0
0	0
0	0
0	0
0	0
0	0
0	0
0	0
0	0
0	0
0	0
0	0
0	0
0	0
0	0
0	0
0	0
0	0
0	0
0	0
0	0
0	0
0	0
0	0
0	0
0	0
0	0
0	0
0	0
0	0
0	0
0	0
0	0
0	0
0	0
206	0
0	0
0	0
0	0
0	0
0	0
0	0
0	0
1581	0
41	0
0	0
0	0
0	0
0	0
0	0
0	0
0	0
0	0
0	0
0	0
0	0
0	0
0	0
0	0
0	0
0	0
0	0
0	0
0	0
0	0
0	0
0	0
0	0
1158	0
0	0
0	0
0	0
0	0
0	0
0	0
0	0
0	0
0	0
0	0
0	0
0	0
0	0
0	0
0	0
0	0
0	0
0	0
0	0
0	0
0	0
0	0
0	0
0	0
0	0
0	0
0	0
0	0
0	0
0	0
0	0
0	0
0	0
0	0
0	0
0	0
0	0
0	0
1194	0
0	0
0	0
0	0
0	0
1180	0
0	0
0	0
0	0
0	0
0	0
0	0
0	0
0	0
0	0
0	0
0	0
0	0
0	0
0	0
0	0
0	0
0	0
0	0
357	1
177	0
0	0
177	0
0	0
0	0
0	0
1141	0
0	0
1238	2
0	0
0	0
0	0
221	3
0	0
0	0
0	0
1079	0
0	0
0	0
0	0
0	0
0	0
0	0
0	0
0	0
0	0
0	0
210	1
0	0
0	0
258	0
618	1
213	0
226	0
0	0
0	0
0	0
0	0
0	0
1172	0
0	0
0	0
1193	0
0	0
0	0
0	0
0	0
0	0
31	0
31	0
0	0
0	0
0	0
0	0
0	0
0	0
0	0
0	0
346	0
0	0
0	0
0	0
0	0
0	0
80	0
1114	0
280	1
69	0
0	0
0	0
0	0
0	0
0	0
0	0
50	0
0	0
0	0
0	0
0	0
0	0
0	0
288	0
0	0
276	1
0	0
0	0
0	0
323	1
107	0
0	0
0	0
0	0
0	0
109	1
287	0
0	0
589	0
0	0
151	1
212	0
0	0
0	0
0	0
0	0
0	0
0	0
0	0
0	0
0	0
0	0
1180	0
0	0
144	0
0	0
0	0
0	0
0	0
0	0
0	0
0	0
215	1
1159	0
0	0
0	0
0	0
611	0
0	0
0	0
0	0
0	0
0	0
5	0
0	0
0	0
0	0
0	0
0	0
0	0
0	0
0	0
0	0
230	0
0	0
0	0
0	0
1146	1
0	0
0	0
0	0
0	0
0	0
0	0
0	0
0	0
0	0
0	0
0	0
0	0
0	0
0	0
0	0
0	0
0	0
1260	0
0	0
0	0
0	0
0	0
0	0
0	0
0	0
0	0
0	0
0	0
0	0
0	0
0	0
0	0
0	0
0	0
0	0
0	0
0	0
0	0
0	0
1177	0
1161	0
0	0
0	0
0	0
0	0
0	0
1159	0
0	0
0	0
0	0
0	0
0	0
0	0
0	0
0	0
0	0
0	0
0	0
0	0
1167	0
0	0
116	0
0	0
0	0
139	1
173	0
176	1
0	0
0	0
115	0
0	0
0	0
0	0
175	0
94	0
0	0
0	0
0	0
139	0
0	0
161	2
0	0
0	0
0	0
0	0
0	0
709	2
0	0
0	0
0	0
83	1
0	0
0	0
0	0
0	0
0	0
0	0
40	0
216	0
0	0
0	0
275	0
0	0
0	0
0	0
0	0
77	1
0	0
0	0
0	0
44	0
0	0
119	0
0	0
0	0
0	0
0	0
0	0
0	0
0	0
0	0
0	0
438	0
1200	0
0	0
376	1
0	0
0	0
1159	0
187	0
0	0
168	1
220	1
221	3
0	0
114	2
0	0
0	0
0	0
0	0
0	0
0	0
0	0
0	0
0	0
0	0
0	0
0	0
0	0
88	1
0	0
0	0
112	0
0	0
93	0
0	0
0	0
0	0
0	0
112	0
25	1
0	0
0	0
0	0
157	0
0	0
52	0
0	0
168	1
0	0
0	0
0	0
0	0
0	0
0	0
0	0
0	0
0	0
0	0
197	0
292	1
103	0
9	0
115	0
109	0
589	4
399	0
272	3
0	0
0	0
394	1
0	0
194	1
194	1
0	0
0	0
0	0
0	0
182	1
166	1
0	0
0	0
28	1
0	0
1999	0
124	1
180	0
0	0
0	0
0	0
299	0
74	1
1535	1
0	0
0	0
177	0
0	0
0	0
0	0
229	0
0	0
0	0
0	0
0	0
0	0
197	1
0	0
0	0
107	0
0	0
0	0
99	0
0	0
0	0
637	0
0	0
0	0
0	0
0	0
0	0
0	0
462	1
96	0
239	0
394	1
0	0
0	0
375	0
368	1
75	1
0	0
0	0
86	0
239	0
113	0
797	1
797	1
0	0
0	0
0	0
0	0
0	0
0	0
97	1
0	0
0	0
0	0
0	0
0	0
77	1
0	0
0	0
0	0
0	0
0	0
424	0
274	0
0	0
338	0
180	1
0	0
0	0
0	0
0	0
0	0
0	0
0	0
391	0
0	0
0	0
124	1
0	0
0	0
0	0
0	0
141	0
175	0
0	0
0	0
0	0
338	0
0	0
0	0
0	0
0	0
0	0
0	0
243	0
806	0
1183	0
0	0
58	0
476	0
0	0
0	0
0	0
0	0
0	0
0	0
0	0
0	0
0	0
78	0
0	0
0	0
0	0
0	0
1481	1
0	0
0	0
0	0
0	0
0	0
0	0
276	1
0	0
0	0
0	0
666	1
0	0
0	0
1082	3
0	0
0	0
0	0
0	0
76	2
0	0
0	0
0	0
1259	0
0	0
0	0
95	0
0	0
708	1
0	0
0	0
0	0
0	0
389	1
0	0
0	0
266	1
0	0
370	1
0	0
0	0
0	0
0	0
0	0
0	0
0	0
0	0
0	0
0	0
1075	0
0	0
0	0
0	0
0	0
0	0
0	0
0	0
0	0
0	0
0	0
0	0
0	0
0	0
0	0
0	0
0	0
0	0
0	0
0	0
0	0
0	0
0	0
0	0
0	0
0	0
0	0
0	0
0	0
0	0
1190	0
0	0
0	0
0	0
0	0
0	0
0	0
0	0
0	0
0	0
0	0
0	0
0	0
0	0
0	0
0	0
0	0
0	0
0	0
0	0
0	0
0	0
0	0
0	0
0	0
0	0
0	0
0	0
0	0
0	0
0	0
0	0
0	0
0	0
1165	0
0	0
0	0
0	0
0	0
1097	0
0	0
0	0
0	0
0	0
0	0
0	0
0	0
0	0
0	0
0	0
0	0
0	0
0	0
0	0
0	0
0	0
0	0
0	0
0	0
0	0
0	0
1260	0
0	0
180	0
0	0
0	0
0	0
1207	0
0	0
1176	0
0	0
0	0
610	0
0	0
0	0
0	0
0	0
0	0
0	0
48	0
0	0
0	0
0	0
0	0
0	0
0	0
0	0
0	0
0	0
0	0
0	0
0	0
0	0
299	0
0	0
0	0
0	0
0	0
0	0
327	1
0	0
0	0
0	0
0	0
0	0
0	0
0	0
0	0
0	0
232	0
0	0
0	0
0	0
0	0
0	0
0	0
131	0
0	0
0	0
0	0
153	0
153	0
0	0
445	2
0	0
0	0
0	0
0	0
226	0
0	0
0	0
0	0
0	0
0	0
0	0
109	0
0	0
0	0
623	2
0	0
0	0
0	0
0	0
0	0
218	1
218	1
83	1
0	0
0	0
0	0
0	0
0	0
0	0
259	0
0	0
0	0
568	1
0	0
0	0
144	0
262	1
193	1
75	0
0	0
0	0
0	0
0	0
0	0
0	0
0	0
31	0
217	0
334	0
0	0
0	0
330	0
0	0
649	2
0	0
0	0
0	0
117	0
0	0
124	0
0	0
69	0
0	0
159	1
1096	0
0	0
0	0
314	1
0	0
0	0
0	0
31	0
0	0
341	0
181	0
0	0
96	0
118	0
0	0
0	0
414	0
232	0
106	0
261	0
210	0
0	0
0	0
0	0
0	0
0	0
0	0
71	0
194	1
1721	1
37	0
0	0
0	0
0	0
168	0
0	0
1692	0
0	0
166	0
194	1
0	0
0	0
193	0
766	0
0	0
0	0
42	0
0	0
0	0
0	0
377	0
209	0
475	0
0	0
0	0
0	0
0	0
231	0
94	0
0	0
0	0
0	0
159	0
0	0
0	0
174	0
1129	1
1141	1
0	0
39	0
109	0
0	0
36	0
0	0
88	0
88	0
118	1
0	0
0	0
58	0
140	0
0	0
0	0
0	0
80	0
0	0
507	0
463	0
0	0
109	0
243	0
1185	0
0	0
259	0
313	0
402	0
0	0
143	0
[truncated: 8,108 more rows]
