# Supplementary material for: Competing for Attention in Social Media under Information Overload Conditions
Source: PLoS One. 2015 Jul 10;10(7):e0126090. doi: 10.1371/journal.pone.0126090 (PMC4498816; doi:10.1371/journal.pone.0126090)
Supplement: S1 File — This zip file contains the sharing details of all of the microblogs we have used in the Figs 2 and 3. Among the files, ‘Instruction.txt’ describes the contents of the files. (ZIP) [file pone.0126090.s001.zip › Data/10119_1036.txt]

0	0
17	0
17	0
0	0
1214	0
0	0
0	0
0	0
0	0
1157	0
83	0
0	0
0	0
186	0
0	0
0	0
1187	0
0	0
0	0
73	0
1131	0
0	0
0	0
0	0
0	0
0	0
0	0
0	0
0	0
0	0
0	0
0	0
0	0
0	0
0	0
0	0
0	0
0	0
0	0
0	0
0	0
1067	0
281	0
0	0
0	0
0	0
0	0
0	0
0	0
0	0
0	0
0	0
0	0
1144	0
0	0
0	0
0	0
0	0
0	0
0	0
1144	0
0	0
0	0
185	0
0	0
166	0
0	0
1237	0
0	0
0	0
0	0
0	0
0	0
223	0
0	0
0	0
1132	1
0	0
0	0
187	0
107	0
0	0
0	0
0	0
0	0
0	0
0	0
0	0
0	0
0	0
250	0
0	0
0	0
0	0
0	0
77	1
0	0
245	1
39	0
0	0
1212	0
0	0
0	0
0	0
0	0
475	0
0	0
0	0
0	0
0	0
0	0
0	0
0	0
1146	0
0	0
0	0
0	0
0	0
0	0
0	0
0	0
13	0
0	0
0	0
0	0
0	0
0	0
0	0
0	0
0	0
0	0
0	0
0	0
0	0
0	0
0	0
0	0
0	0
1177	5
114	1
1428	1
0	0
0	0
275	0
39	0
0	0
0	0
1123	0
0	0
0	0
0	0
0	0
0	0
79	0
0	0
0	0
0	0
71	0
294	0
0	0
0	0
0	0
0	0
0	0
0	0
0	0
0	0
0	0
0	0
0	0
0	0
0	0
0	0
0	0
44	0
0	0
0	0
0	0
0	0
0	0
1137	0
0	0
0	0
0	0
0	0
1200	0
0	0
0	0
265	0
0	0
0	0
128	0
215	0
0	0
0	0
0	0
1731	6
0	0
0	0
298	0
0	0
0	0
0	0
0	0
59	0
0	0
0	0
0	0
0	0
171	0
0	0
0	0
0	0
0	0
0	0
487	1
0	0
0	0
1187	0
0	0
0	0
0	0
1128	0
0	0
0	0
0	0
0	0
0	0
0	0
0	0
0	0
0	0
0	0
59	0
0	0
0	0
0	0
0	0
231	1
67	2
1136	1
0	0
0	0
196	1
0	0
0	0
0	0
0	0
0	0
69	0
0	0
0	0
0	0
0	0
0	0
105	0
0	0
0	0
74	0
0	0
0	0
0	0
391	0
93	0
0	0
218	1
0	0
0	0
0	0
129	0
0	0
0	0
0	0
327	1
0	0
0	0
102	1
0	0
0	0
0	0
0	0
0	0
0	0
0	0
0	0
0	0
1175	0
0	0
0	0
0	0
0	0
0	0
0	0
0	0
434	1
237	3
286	1
583	1
492	1
0	0
0	0
0	0
397	0
310	0
397	0
0	0
0	0
0	0
0	0
0	0
0	0
223	0
0	0
0	0
0	0
0	0
0	0
1216	1
0	0
0	0
0	0
450	2
0	0
134	0
159	0
252	1
1651	6
35	2
0	0
0	0
0	0
0	0
1162	0
0	0
90	0
209	0
0	0
0	0
0	0
0	0
0	0
0	0
0	0
0	0
0	0
0	0
0	0
0	0
0	0
0	0
0	0
0	0
0	0
1110	0
0	0
0	0
0	0
0	0
0	0
1156	0
0	0
0	0
0	0
0	0
0	0
931	1
931	1
0	0
198	2
137	1
649	1
2480	0
376	0
0	0
0	0
125	0
129	1
220	1
126	1
51	0
142	1
0	0
497	0
0	0
0	0
0	0
974	5
618	0
0	0
0	0
0	0
0	0
0	0
0	0
0	0
126	1
126	1
0	0
357	1
0	0
573	0
0	0
0	0
0	0
0	0
0	0
0	0
0	0
0	0
0	0
289	0
289	0
0	0
0	0
0	0
62	0
75	0
0	0
0	0
0	0
731	1
0	0
0	0
0	0
0	0
364	1
0	0
0	0
0	0
0	0
58	0
129	1
570	4
262	1
253	1
372	1
0	0
0	0
0	0
0	0
0	0
0	0
0	0
0	0
0	0
0	0
0	0
0	0
0	0
0	0
0	0
0	0
0	0
0	0
0	0
0	0
0	0
0	0
0	0
0	0
0	0
273	0
0	0
1207	0
784	0
0	0
0	0
0	0
0	0
1096	0
0	0
0	0
0	0
0	0
0	0
0	0
0	0
0	0
0	0
0	0
0	0
664	1
37	0
1124	0
0	0
0	0
0	0
0	0
0	0
1087	0
378	1
0	0
0	0
0	0
0	0
0	0
0	0
0	0
0	0
0	0
95	0
0	0
0	0
0	0
0	0
0	0
0	0
0	0
0	0
0	0
0	0
0	0
0	0
0	0
0	0
871	1
0	0
0	0
467	0
0	0
0	0
0	0
0	0
29	0
0	0
0	0
0	0
1234	0
0	0
0	0
0	0
0	0
0	0
0	0
33	1
0	0
0	0
0	0
0	0
0	0
0	0
0	0
0	0
0	0
1234	0
0	0
0	0
0	0
0	0
0	0
0	0
0	0
0	0
0	0
122	0
0	0
0	0
239	0
140	1
0	0
0	0
1188	0
0	0
0	0
41	0
0	0
0	0
47	1
0	0
0	0
0	0
0	0
0	0
0	0
0	0
0	0
0	0
0	0
0	0
0	0
174	1
0	0
0	0
0	0
0	0
112	1
1286	4
0	0
0	0
0	0
0	0
0	0
1259	0
0	0
0	0
0	0
63	1
0	0
1135	0
249	0
647	0
1179	0
0	0
0	0
0	0
0	0
0	0
1099	0
0	0
0	0
32	0
0	0
0	0
0	0
0	0
0	0
0	0
647	0
0	0
0	0
0	0
0	0
0	0
0	0
0	0
0	0
0	0
98	0
0	0
0	0
50	0
50	0
50	0
0	0
0	0
0	0
0	0
0	0
0	0
0	0
0	0
0	0
0	0
0	0
0	0
0	0
0	0
0	0
1190	0
0	0
0	0
0	0
0	0
166	1
1120	0
0	0
0	0
0	0
0	0
0	0
0	0
0	0
0	0
0	0
0	0
0	0
0	0
0	0
0	0
1193	1
0	0
0	0
531	2
0	0
1731	1
0	0
0	0
66	0
0	0
0	0
0	0
0	0
0	0
0	0
0	0
0	0
785	5
0	0
0	0
0	0
0	0
0	0
0	0
216	1
0	0
0	0
0	0
1208	0
0	0
0	0
0	0
0	0
0	0
0	0
48	1
727	0
727	0
727	0
0	0
0	0
0	0
119	0
0	0
0	0
0	0
0	0
0	0
0	0
0	0
0	0
0	0
0	0
108	1
0	0
0	0
0	0
0	0
0	0
0	0
1171	0
0	0
1209	0
0	0
0	0
0	0
0	0
0	0
0	0
0	0
1140	0
0	0
0	0
0	0
0	0
0	0
0	0
0	0
0	0
0	0
0	0
0	0
0	0
0	0
0	0
0	0
1155	0
0	0
96	2
0	0
180	1
0	0
0	0
230	0
0	0
0	0
0	0
0	0
0	0
0	0
1159	0
0	0
0	0
34	0
1819	2
0	0
0	0
0	0
263	1
0	0
0	0
77	0
0	0
0	0
77	0
77	0
93	2
468	3
0	0
0	0
0	0
939	0
0	0
105	0
432	0
0	0
0	0
69	1
384	1
96	0
0	0
0	0
0	0
0	0
369	0
369	0
13	0
0	0
0	0
0	0
261	1
0	0
0	0
0	0
0	0
0	0
0	0
0	0
0	0
1136	0
0	0
0	0
0	0
0	0
0	0
0	0
0	0
0	0
0	0
0	0
0	0
0	0
0	0
0	0
0	0
0	0
0	0
0	0
0	0
0	0
0	0
0	0
0	0
0	0
0	0
0	0
377	0
0	0
0	0
0	0
0	0
0	0
0	0
133	0
174	0
174	0
180	1
771	0
0	0
323	0
162	0
0	0
87	0
477	2
0	0
104	0
0	0
0	0
139	0
442	0
0	0
149	1
171	0
132	0
132	0
88	1
159	1
0	0
0	0
113	0
475	0
186	0
0	0
0	0
0	0
0	0
398	2
0	0
0	0
0	0
0	0
0	0
0	0
533	1
121	0
464	0
414	0
0	0
1160	1
0	0
888	0
0	0
162	1
486	0
161	1
442	0
41	0
378	0
164	0
87	0
97	0
76	0
76	0
0	0
0	0
115	0
237	0
0	0
61	0
97	0
217	0
165	0
165	0
116	0
0	0
94	0
1723	0
0	0
307	1
155	0
119	0
201	0
15	1
26	0
102	2
0	0
131	1
28	0
0	0
0	0
48	0
266	1
454	2
136	2
254	0
53	2
102	1
359	0
551	0
203	0
82	0
151	1
106	2
89	1
115	0
106	0
27	0
256	2
521	0
408	1
231	0
253	0
52	0
0	0
52	0
551	0
176	0
0	0
0	0
392	2
127	0
0	0
0	0
780	0
0	0
0	0
170	1
294	0
266	0
112	1
0	0
0	0
615	1
240	1
217	0
183	0
862	2
189	1
493	1
76	0
21	0
0	0
0	0
1122	1
147	1
105	0
0	0
417	0
254	0
335	1
76	0
76	0
168	0
0	0
888	1
0	0
368	1
0	0
0	0
0	0
405	1
0	0
353	0
183	0
0	0
0	0
396	1
0	0
0	0
0	0
0	0
0	0
0	0
0	0
0	0
0	0
0	0
0	0
68	0
0	0
0	0
0	0
0	0
0	0
0	0
0	0
344	1
107	1
132	0
892	0
880	0
88	0
0	0
0	0
0	0
148	0
108	0
0	0
144	0
0	0
118	0
792	0
79	1
107	0
0	0
402	0
375	0
672	3
0	0
672	2
0	0
0	0
214	0
120	1
240	0
496	0
360	0
1022	1
339	0
112	0
90	0
571	3
571	3
306	0
0	0
0	0
0	0
0	0
143	0
0	0
557	0
58	0
0	0
208	1
0	0
242	0
73	0
228	0
261	0
63	1
380	1
150	1
53	1
307	0
460	1
100	1
63	1
218	0
0	0
282	3
257	1
240	0
30	0
33	0
359	1
0	0
445	2
264	0
317	0
186	2
1651	5
659	3
445	2
0	0
0	0
538	1
0	0
221	0
74	3
79	0
40	0
193	0
0	0
0	0
0	0
0	0
1000	2
160	0
264	0
371	0
40	0
0	0
0	0
1012	3
52	0
117	0
364	1
445	1
0	0
445	1
0	0
32	0
218	0
120	1
459	0
0	0
51	0
97	0
0	0
459	0
44	0
0	0
140	0
223	0
251	0
733	1
256	1
0	0
914	1
331	0
237	1
234	0
499	0
261	0
0	0
371	0
233	0
0	0
448	2
183	0
1079	0
0	0
297	0
317	1
0	0
426	1
202	0
0	0
162	1
110	0
81	1
240	0
20	0
0	0
0	0
308	0
0	0
1460	0
84	0
114	1
156	0
37	0
238	0
392	0
120	1
768	2
768	2
73	1
174	1
138	0
348	0
0	0
0	0
0	0
0	0
448	0
768	2
180	0
0	0
217	0
170	0
16	0
115	1
178	1
0	0
0	0
0	0
0	0
1883	1
0	0
0	0
0	0
216	2
1222	0
0	0
0	0
0	0
37	0
0	0
0	0
1298	0
498	2
290	1
0	0
50	0
32	0
0	0
16	0
0	0
19	0
0	0
27	1
1253	0
0	0
397	1
59	0
0	0
510	0
68	1
299	0
244	0
0	0
213	1
0	0
0	0
0	0
46	1
101	0
0	0
74	1
0	0
252	1
0	0
1737	1
547	0
0	0
0	0
357	1
48	0
0	0
0	0
163	0
602	1
0	0
417	1
0	0
1166	0
48	0
0	0
0	0
0	0
0	0
110	0
0	0
0	0
0	0
0	0
361	0
0	0
0	0
32	0
243	0
0	0
1215	0
0	0
1201	0
0	0
0	0
225	1
0	0
51	1
51	1
60	0
0	0
0	0
0	0
0	0
142	1
119	0
496	2
0	0
0	0
0	0
0	0
0	0
0	0
0	0
86	0
0	0
0	0
271	1
0	0
112	0
0	0
0	0
0	0
107	1
0	0
0	0
0	0
303	0
788	0
144	0
215	0
283	0
0	0
229	1
542	0
22	0
0	0
16	1
149	0
118	0
1987	3
0	0
0	0
344	1
0	0
193	1
263	0
708	0
225	0
179	0
860	1
42	1
0	0
198	1
78	1
1483	4
899	2
0	0
87	1
0	0
340	0
0	0
0	0
0	0
207	1
186	1
0	0
834	2
249	0
246	0
226	1
0	0
367	0
119	0
128	0
128	0
59	0
76	0
0	0
281	0
0	0
42	0
0	0
0	0
1483	4
42	0
288	0
0	0
1792	12
29	2
209	0
302	2
61	0
74	0
74	0
0	0
111	1
326	1
219	1
24	0
141	1
0	0
0	0
143	0
0	0
437	0
0	0
70	1
881	1
261	2
1143	3
206	0
182	1
1143	3
0	0
0	0
167	0
77	0
384	0
0	0
1650	2
299	0
70	0
202	0
135	0
163	1
135	0
0	0
0	0
124	0
102	0
528	0
427	2
0	0
44	1
398	0
107	1
0	0
1792	10
1483	4
528	0
0	0
0	0
100	0
1483	4
127	1
1792	10
0	0
800	1
0	0
1998	3
1483	4
370	0
83	0
58	0
184	1
204	1
1483	4
42	0
134	0
24	0
35	0
189	0
343	2
443	0
342	0
189	0
0	0
0	0
534	0
0	0
143	0
213	1
199	0
128	0
0	0
390	0
0	0
62	0
64	1
117	0
133	2
609	0
343	0
0	0
386	0
74	0
0	0
0	0
267	0
609	0
449	2
0	0
191	0
0	0
63	0
0	0
106	0
0	0
0	0
32	0
193	0
343	0
0	0
0	0
233	0
0	0
126	1
1483	4
124	1
1997	1
239	2
1174	1
0	0
182	1
0	0
277	0
38	0
0	0
329	2
407	1
17	0
163	0
182	1
311	0
57	1
0	0
0	0
405	0
97	0
1483	3
232	0
577	0
279	1
936	0
247	0
0	0
650	0
0	0
166	1
0	0
445	1
0	0
162	0
191	1
203	0
141	1
0	0
0	0
42	0
42	0
128	0
0	0
115	0
173	0
425	0
210	0
374	0
209	2
86	1
0	0
1792	9
0	0
391	0
0	0
340	0
1792	9
1963	2
278	0
190	0
1792	8
107	1
550	5
91	0
0	0
550	5
208	1
1792	8
1792	8
78	0
1792	7
145	1
84	1
19	0
1792	7
61	0
78	0
78	0
177	1
0	0
550	5
0	0
1086	6
0	0
0	0
475	1
1792	6
180	1
0	0
0	0
66	0
337	0
445	0
73	0
102	0
126	0
0	0
191	0
189	0
1792	6
63	0
63	0
695	1
1792	6
0	0
415	1
555	1
267	1
1407	0
308	1
1792	4
522	0
0	0
522	0
90	0
0	0
1946	0
229	0
0	0
0	0
0	0
162	2
394	0
345	0
0	0
0	0
224	0
150	0
260	2
1792	3
162	2
110	0
261	1
0	0
233	0
565	1
0	0
125	0
159	0
584	1
304	0
0	0
186	0
484	0
229	0
0	0
317	0
166	0
105	0
275	0
507	0
277	1
191	0
264	0
0	0
95	0
0	0
215	0
302	0
0	0
169	1
95	0
269	0
45	0
892	0
215	0
88	0
0	0
425	0
266	0
0	0
0	0
133	0
0	0
0	0
133	0
133	0
162	0
310	1
238	0
124	0
1836	2
357	0
0	0
0	0
0	0
0	0
0	0
0	0
179	0
0	0
0	0
266	1
53	0
133	0
61	0
0	0
196	1
96	0
0	0
0	0
99	0
1178	2
181	0
304	0
322	1
0	0
319	0
185	0
0	0
0	0
0	0
0	0
108	1
59	0
375	0
230	1
0	0
305	0
0	0
561	2
0	0
405	0
669	0
529	0
89	0
445	1
305	0
334	0
299	0
189	0
50	0
262	0
77	0
93	0
220	0
96	0
0	0
270	0
561	1
203	0
0	0
0	0
127	1
312	0
150	0
10	0
95	1
312	0
0	0
23	1
203	0
164	0
0	0
1910	3
164	0
207	0
0	0
168	0
934	1
78	0
0	0
0	0
0	0
166	0
399	1
187	1
0	0
109	0
203	0
330	0
246	0
0	0
50	0
1109	1
194	0
392	1
204	0
230	1
72	0
199	0
176	0
388	0
312	0
155	1
50	0
157	0
1999	4
366	1
167	0
97	0
328	0
517	3
312	0
0	0
74	0
0	0
336	0
256	0
138	1
74	0
55	1
138	0
1999	5
80	1
193	1
168	0
119	2
217	0
198	0
133	0
0	0
49	0
422	0
468	1
176	0
135	0
174	0
0	0
166	0
175	0
439	0
375	0
0	0
80	0
0	0
0	0
327	3
57	0
166	0
192	0
67	0
649	1
135	1
0	0
126	0
428	0
55	0
0	0
730	1
468	0
9	0
329	1
141	0
262	0
0	0
652	0
0	0
246	0
377	0
375	0
0	0
597	0
176	0
109	1
49	0
174	0
1795	1
236	0
680	1
909	0
247	0
300	0
533	1
0	0
248	0
0	0
909	0
158	0
221	0
343	1
203	0
0	0
816	1
233	0
971	0
329	1
577	1
371	0
432	2
217	2
0	0
263	1
890	0
278	1
292	0
0	0
0	0
700	1
0	0
275	0
403	0
53	0
687	1
952	2
0	0
227	0
345	0
909	0
0	0
0	0
260	1
698	0
686	0
0	0
173	2
174	0
0	0
461	0
256	0
317	0
79	0
584	2
392	0
0	0
164	0
815	1
172	0
137	1
327	1
0	0
214	0
116	1
0	0
535	0
40	0
0	0
328	0
84	1
957	0
232	0
0	0
195	0
71	0
398	0
283	1
160	1
174	0
206	1
223	0
0	0
225	0
154	0
225	0
137	1
225	0
142	1
132	1
0	0
0	0
0	0
0	0
264	0
234	0
0	0
225	0
0	0
0	0
0	0
0	0
171	1
130	1
122	0
997	3
0	0
110	0
0	0
0	0
100	2
129	0
0	0
317	1
382	0
622	2
123	0
994	4
679	0
0	0
317	1
184	0
0	0
566	0
0	0
0	0
93	1
590	0
0	0
675	1
[truncated: 8,119 more rows]
