# Supplementary material for: Competing for Attention in Social Media under Information Overload Conditions
Source: PLoS One. 2015 Jul 10;10(7):e0126090. doi: 10.1371/journal.pone.0126090 (PMC4498816; doi:10.1371/journal.pone.0126090)
Supplement: S1 File — This zip file contains the sharing details of all of the microblogs we have used in the Figs 2 and 3. Among the files, ‘Instruction.txt’ describes the contents of the files. (ZIP) [file pone.0126090.s001.zip › Data/10177_16.txt]

0	0
0	0
0	0
0	0
0	0
0	0
0	0
0	0
0	0
0	0
0	0
0	0
0	0
0	0
0	0
0	0
0	0
0	0
0	0
0	0
0	0
0	0
0	0
0	0
0	0
0	0
0	0
0	0
0	0
1131	0
466	0
0	0
0	0
0	0
0	0
0	0
0	0
0	0
0	0
0	0
0	0
0	0
0	0
0	0
0	0
0	0
0	0
0	0
0	0
0	0
0	0
635	1
0	0
0	0
0	0
0	0
0	0
0	0
0	0
0	0
0	0
0	0
0	0
0	0
0	0
0	0
0	0
1186	1
185	0
0	0
0	0
0	0
0	0
1189	0
0	0
0	0
0	0
0	0
0	0
0	0
0	0
0	0
0	0
0	0
0	0
0	0
0	0
0	0
0	0
0	0
0	0
0	0
0	0
0	0
0	0
0	0
1129	0
0	0
0	0
0	0
1377	0
0	0
0	0
414	1
0	0
0	0
0	0
0	0
0	0
0	0
0	0
0	0
0	0
132	1
354	0
0	0
0	0
1193	0
0	0
0	0
0	0
0	0
0	0
0	0
0	0
1149	1
0	0
294	0
0	0
0	0
0	0
0	0
0	0
0	0
0	0
0	0
0	0
0	0
0	0
0	0
0	0
0	0
1171	1
0	0
0	0
0	0
0	0
217	1
0	0
0	0
0	0
0	0
0	0
0	0
0	0
0	0
0	0
0	0
0	0
0	0
0	0
0	0
0	0
0	0
0	0
0	0
0	0
0	0
0	0
0	0
0	0
0	0
0	0
1394	0
1488	2
0	0
0	0
0	0
0	0
0	0
0	0
0	0
0	0
0	0
0	0
0	0
0	0
0	0
0	0
0	0
0	0
0	0
0	0
0	0
0	0
0	0
0	0
0	0
343	1
0	0
479	0
1963	1
0	0
0	0
0	0
0	0
0	0
0	0
0	0
0	0
0	0
41	0
0	0
0	0
0	0
0	0
422	1
0	0
0	0
0	0
0	0
0	0
122	1
0	0
0	0
0	0
0	0
0	0
0	0
0	0
0	0
0	0
0	0
1197	0
359	0
0	0
0	0
0	0
0	0
1177	0
1122	0
0	0
1150	2
0	0
0	0
0	0
0	0
0	0
0	0
0	0
0	0
1033	0
0	0
0	0
0	0
0	0
0	0
0	0
0	0
0	0
0	0
0	0
0	0
0	0
0	0
0	0
0	0
0	0
0	0
192	1
0	0
0	0
121	0
196	0
34	1
0	0
0	0
0	0
0	0
0	0
0	0
0	0
0	0
0	0
0	0
0	0
0	0
0	0
0	0
0	0
0	0
1141	0
0	0
0	0
0	0
0	0
0	0
0	0
0	0
0	0
0	0
0	0
0	0
0	0
0	0
0	0
0	0
0	0
0	0
0	0
0	0
0	0
0	0
0	0
0	0
0	0
424	0
0	0
0	0
0	0
0	0
0	0
0	0
0	0
0	0
0	0
0	0
0	0
0	0
0	0
0	0
1161	0
0	0
0	0
0	0
0	0
0	0
0	0
0	0
0	0
0	0
0	0
0	0
0	0
0	0
0	0
0	0
0	0
0	0
371	0
437	1
0	0
0	0
0	0
0	0
0	0
1186	0
0	0
0	0
0	0
0	0
0	0
0	0
80	0
0	0
0	0
0	0
0	0
752	0
0	0
0	0
0	0
1173	0
0	0
0	0
0	0
0	0
0	0
0	0
0	0
0	0
0	0
0	0
0	0
259	0
178	0
124	1
0	0
0	0
0	0
0	0
0	0
0	0
0	0
0	0
1177	1
865	1
1704	2
0	0
0	0
0	0
0	0
0	0
0	0
0	0
0	0
0	0
0	0
0	0
0	0
0	0
0	0
0	0
149	0
0	0
0	0
166	0
0	0
174	0
0	0
154	1
0	0
190	0
0	0
0	0
0	0
0	0
0	0
0	0
0	0
0	0
0	0
0	0
0	0
0	0
0	0
0	0
0	0
0	0
0	0
0	0
0	0
0	0
0	0
0	0
0	0
0	0
0	0
0	0
0	0
0	0
0	0
0	0
0	0
1265	0
393	1
0	0
0	0
0	0
1942	2
1431	3
0	0
295	0
0	0
0	0
483	1
0	0
116	1
432	0
238	0
0	0
0	0
517	0
0	0
115	0
0	0
314	1
0	0
0	0
0	0
0	0
0	0
0	0
0	0
181	1
151	1
0	0
0	0
433	1
401	0
235	1
97	1
152	1
145	0
0	0
0	0
0	0
0	0
150	1
120	1
304	1
378	1
0	0
0	0
74	1
155	0
1994	1
1418	2
555	1
164	0
824	0
0	0
398	0
0	0
0	0
0	0
0	0
0	0
0	0
0	0
0	0
0	0
0	0
0	0
0	0
0	0
0	0
0	0
0	0
0	0
0	0
0	0
124	1
1118	1
358	1
0	0
1279	0
0	0
0	0
0	0
0	0
807	0
141	0
199	1
53	0
0	0
92	0
58	0
183	2
0	0
0	0
0	0
0	0
0	0
0	0
320	0
0	0
0	0
0	0
0	0
0	0
1818	4
0	0
2000	1
0	0
0	0
0	0
0	0
0	0
0	0
0	0
0	0
131	1
0	0
188	1
173	2
123	1
117	0
283	1
0	0
534	1
121	0
0	0
0	0
122	1
148	1
0	0
0	0
63	1
0	0
91	1
389	1
168	0
250	0
75	0
182	1
151	0
0	0
196	1
0	0
163	0
119	1
0	0
0	0
0	0
541	1
0	0
595	3
0	0
0	0
0	0
71	1
317	0
135	0
64	0
0	0
0	0
0	0
228	1
0	0
0	0
783	2
311	0
1308	5
88	0
0	0
30	1
410	2
0	0
857	1
0	0
2000	4
0	0
34	0
0	0
539	3
165	0
238	0
0	0
0	0
25	1
305	1
226	0
0	0
203	1
0	0
60	0
313	1
214	1
0	0
0	0
0	0
0	0
1362	0
0	0
0	0
0	0
0	0
239	1
0	0
0	0
0	0
0	0
0	0
0	0
0	0
0	0
0	0
0	0
0	0
95	2
727	0
0	0
0	0
321	0
0	0
193	2
365	0
0	0
158	1
0	0
259	0
0	0
232	0
1921	2
1525	2
0	0
1921	2
0	0
387	1
0	0
0	0
294	0
159	0
0	0
0	0
0	0
0	0
0	0
242	0
69	1
313	1
149	0
111	1
369	1
1921	2
0	0
0	0
0	0
0	0
94	0
0	0
218	0
199	0
75	0
0	0
0	0
332	0
0	0
231	0
0	0
385	2
0	0
0	0
0	0
172	0
212	1
0	0
0	0
0	0
0	0
0	0
146	2
0	0
166	1
180	1
228	0
0	0
0	0
0	0
0	0
0	0
0	0
0	0
250	1
0	0
143	0
0	0
486	0
0	0
0	0
0	0
0	0
0	0
0	0
214	1
420	0
250	0
131	0
452	1
0	0
438	0
0	0
0	0
0	0
0	0
619	3
0	0
0	0
175	1
0	0
0	0
0	0
0	0
0	0
267	0
345	0
0	0
29	0
129	0
128	1
1209	1
0	0
0	0
1168	0
130	1
0	0
0	0
0	0
0	0
0	0
0	0
255	2
36	1
0	0
0	0
684	1
0	0
0	0
0	0
208	1
185	1
598	0
349	0
0	0
44	1
0	0
93	0
301	0
210	0
196	1
125	0
0	0
0	0
184	1
394	1
0	0
0	0
324	1
0	0
2169	1
0	0
1618	2
74	1
0	0
2000	2
105	1
145	1
0	0
104	1
163	0
327	1
45	0
72	0
73	0
21	0
190	0
0	0
344	0
512	1
0	0
1108	0
0	0
0	0
0	0
0	0
0	0
0	0
96	0
287	0
497	1
0	0
82	0
281	0
105	0
339	1
287	1
150	0
256	1
0	0
0	0
83	1
0	0
1675	3
0	0
0	0
876	1
361	1
13	1
123	1
0	0
104	0
184	2
0	0
0	0
101	0
0	0
0	0
0	0
0	0
162	0
34	1
0	0
375	0
0	0
298	1
355	1
571	0
1023	0
18	0
111	1
0	0
0	0
38	1
184	1
0	0
287	0
190	0
108	1
0	0
0	0
281	0
482	0
57	1
0	0
0	0
806	1
195	0
337	1
0	0
162	0
0	0
65	1
0	0
259	1
0	0
0	0
596	2
0	0
0	0
0	0
0	0
414	0
0	0
169	1
0	0
0	0
0	0
0	0
0	0
0	0
82	1
168	0
0	0
0	0
125	1
0	0
0	0
0	0
2000	3
75	1
125	1
0	0
0	0
0	0
0	0
0	0
0	0
109	1
0	0
0	0
708	1
0	0
115	0
315	1
186	0
0	0
290	1
0	0
62	0
0	0
0	0
1196	0
0	0
0	0
290	1
0	0
290	1
0	0
0	0
0	0
0	0
0	0
0	0
0	0
437	1
0	0
0	0
0	0
0	0
0	0
0	0
0	0
0	0
0	0
0	0
0	0
0	0
0	0
0	0
0	0
0	0
0	0
277	3
217	1
247	1
0	0
0	0
0	0
0	0
0	0
227	0
0	0
0	0
127	0
122	0
547	1
0	0
0	0
0	0
0	0
79	0
1178	0
0	0
0	0
0	0
0	0
0	0
0	0
120	0
2000	1
0	0
625	0
0	0
158	0
0	0
0	0
0	0
1222	0
0	0
0	0
0	0
0	0
0	0
35	1
142	1
131	0
298	1
1984	2
112	0
601	1
0	0
0	0
0	0
0	0
103	0
0	0
0	0
0	0
0	0
1420	0
0	0
329	1
0	0
85	0
0	0
318	1
202	0
0	0
0	0
0	0
0	0
1639	4
247	1
348	1
76	0
97	1
0	0
0	0
193	0
1524	1
186	1
41	1
175	1
271	1
0	0
0	0
353	1
0	0
497	0
242	1
0	0
0	0
0	0
524	0
0	0
0	0
0	0
0	0
0	0
0	0
0	0
242	0
128	1
307	1
0	0
0	0
508	0
294	0
270	1
0	0
342	1
0	0
78	0
0	0
0	0
0	0
0	0
0	0
0	0
309	1
0	0
0	0
0	0
217	0
596	0
0	0
69	0
0	0
1747	2
553	1
552	0
210	1
240	1
0	0
298	0
0	0
874	1
363	0
262	1
0	0
0	0
238	0
0	0
282	1
0	0
443	2
728	2
0	0
53	1
468	1
0	0
226	0
89	0
0	0
205	0
0	0
0	0
0	0
149	2
68	1
77	2
0	0
0	0
83	1
0	0
195	1
438	1
123	1
204	0
305	2
151	0
103	1
0	0
0	0
405	2
65	1
171	2
180	1
0	0
299	0
713	0
85	1
169	0
324	2
76	1
181	0
154	0
153	0
0	0
24	0
360	0
0	0
0	0
902	1
175	1
314	0
0	0
0	0
0	0
150	1
298	1
173	0
332	1
0	0
274	1
0	0
0	0
0	0
112	0
0	0
0	0
200	1
214	0
103	1
0	0
95	1
163	2
227	1
512	0
0	0
676	2
1728	7
275	0
226	1
466	0
0	0
157	1
176	0
434	0
147	1
590	0
0	0
0	0
179	0
143	1
242	1
58	1
0	0
0	0
402	0
51	0
0	0
0	0
0	0
309	0
200	0
198	1
0	0
205	0
0	0
70	1
152	0
40	0
153	0
346	1
0	0
0	0
0	0
1595	1
0	0
64	1
0	0
0	0
125	0
0	0
25	0
604	0
399	1
0	0
231	1
388	0
0	0
180	0
0	0
507	0
143	1
0	0
0	0
51	0
989	1
0	0
0	0
0	0
0	0
0	0
0	0
0	0
295	1
83	0
467	0
0	0
0	0
623	1
0	0
223	0
0	0
194	0
52	0
0	0
0	0
209	0
5	0
0	0
1998	1
77	0
0	0
0	0
0	0
53	0
0	0
87	0
1502	0
0	0
71	0
0	0
0	0
0	0
0	0
0	0
136	0
102	0
238	0
154	0
0	0
0	0
449	0
0	0
0	0
254	0
11	0
790	0
234	0
0	0
47	0
171	0
189	0
6	0
860	1
1327	2
43	0
312	0
229	0
188	1
0	0
55	1
0	0
0	0
134	0
697	1
53	0
154	0
146	0
337	1
0	0
194	0
290	0
248	0
120	0
211	0
458	0
483	0
0	0
0	0
0	0
0	0
0	0
0	0
380	1
346	2
359	0
0	0
373	1
0	0
1105	1
560	0
47	0
231	0
445	0
145	1
0	0
0	0
0	0
0	0
436	0
0	0
287	1
773	0
1950	2
0	0
0	0
0	0
386	0
0	0
0	0
170	1
0	0
20	0
637	3
0	0
32	0
69	0
0	0
0	0
97	1
47	0
0	0
0	0
0	0
0	0
139	0
0	0
233	5
115	1
42	0
51	0
0	0
0	0
0	0
114	1
134	1
0	0
54	0
117	0
388	0
170	0
451	1
0	0
199	0
0	0
0	0
0	0
335	0
0	0
107	1
0	0
205	1
0	0
207	0
0	0
443	0
46	0
275	1
676	1
1941	4
0	0
88	1
275	0
773	1
0	0
0	0
223	0
0	0
0	0
0	0
0	0
0	0
0	0
30	0
145	0
0	0
300	0
0	0
393	0
0	0
228	0
0	0
129	1
282	0
0	0
0	0
0	0
96	0
0	0
0	0
1642	3
135	0
1991	6
0	0
103	1
412	0
0	0
298	0
157	1
389	1
706	0
0	0
28	0
261	0
0	0
137	0
0	0
0	0
116	0
535	1
0	0
24	0
237	0
226	0
2000	8
0	0
359	0
0	0
0	0
282	0
0	0
177	1
252	0
0	0
0	0
157	0
191	0
0	0
155	0
651	0
159	0
0	0
64	0
209	2
0	0
142	0
96	0
0	0
85	0
49	0
0	0
0	0
0	0
0	0
0	0
0	0
278	0
133	0
32	0
169	0
0	0
102	0
0	0
129	0
1069	3
0	0
115	0
0	0
2981	3
0	0
792	0
0	0
0	0
163	0
0	0
144	0
76	0
373	1
0	0
0	0
111	1
48	0
373	2
0	0
469	0
221	1
1921	0
124	0
1435	10
226	1
0	0
0	0
408	0
159	0
511	0
657	0
547	1
0	0
117	0
181	0
352	1
413	1
156	1
0	0
0	0
0	0
0	0
0	0
0	0
0	0
124	0
0	0
246	0
46	0
151	0
66	0
800	0
0	0
0	0
532	0
0	0
179	0
124	2
0	0
939	0
1958	1
197	0
0	0
0	0
139	0
0	0
0	0
30	0
0	0
12	0
0	0
206	0
309	0
0	0
96	1
614	0
182	0
0	0
183	0
333	0
0	0
0	0
1962	1
1898	1
0	0
0	0
1233	0
94	0
0	0
58	0
0	0
39	0
0	0
0	0
0	0
368	0
0	0
194	1
0	0
116	0
0	0
210	1
79	0
382	0
0	0
205	1
387	0
0	0
0	0
0	0
0	0
208	0
320	0
16	0
0	0
0	0
233	2
235	0
0	0
100	0
430	0
229	0
84	0
314	0
131	0
28	0
0	0
839	0
695	0
0	0
0	0
19	0
0	0
1605	0
150	0
0	0
1367	1
623	1
0	0
234	1
0	0
0	0
0	0
0	0
649	1
0	0
70	1
0	0
233	1
475	3
0	0
312	0
0	0
653	2
192	0
2992	0
0	0
176	0
203	2
0	0
134	1
0	0
84	0
326	0
243	1
697	0
849	0
0	0
0	0
0	0
124	0
0	0
22	0
366	0
46	1
47	0
0	0
0	0
0	0
0	0
0	0
248	0
411	2
0	0
108	0
139	0
1033	2
50	0
0	0
0	0
87	1
128	0
0	0
50	0
0	0
0	0
540	1
0	0
236	2
227	1
94	0
0	0
0	0
0	0
158	0
0	0
0	0
233	0
23	0
0	0
118	0
56	0
0	0
84	0
80	0
218	1
10	0
0	0
415	0
0	0
0	0
0	0
0	0
141	0
0	0
0	0
281	0
0	0
293	0
0	0
0	0
95	0
0	0
0	0
0	0
32	0
22	0
0	0
0	0
77	0
0	0
525	0
0	0
31	0
739	3
381	0
91	0
0	0
0	0
0	0
0	0
0	0
0	0
255	1
0	0
482	0
0	0
0	0
308	0
102	1
82	0
1997	4
1713	2
0	0
0	0
0	0
121	0
62	0
245	1
32	0
1772	0
93	0
51	0
196	0
0	0
142	0
0	0
39	0
109	0
0	0
127	0
0	0
840	1
0	0
0	0
0	0
0	0
0	0
0	0
199	0
0	0
0	0
0	0
313	0
578	1
216	0
0	0
0	0
85	0
486	1
0	0
242	0
121	0
68	0
199	1
0	0
0	0
94	0
568	1
0	0
0	0
0	0
123	0
88	0
62	0
95	0
164	0
0	0
0	0
427	0
266	0
366	0
352	0
0	0
0	0
51	0
190	0
360	0
0	0
78	0
190	0
784	1
0	0
0	0
0	0
24	1
897	3
310	1
0	0
127	0
103	0
0	0
406	0
94	0
124	0
0	0
289	0
168	0
0	0
0	0
219	1
0	0
94	0
214	0
0	0
60	0
208	0
250	0
89	0
0	0
0	0
200	0
72	0
117	0
0	0
0	0
0	0
0	0
0	0
304	0
0	0
504	0
0	0
279	1
0	0
131	0
0	0
36	0
0	0
2500	10
0	0
174	0
0	0
452	0
1187	4
223	1
84	0
455	1
147	0
0	0
99	0
0	0
37	0
44	0
603	1
225	0
17	0
381	0
251	0
74	1
66	0
34	0
0	0
0	0
260	0
278	1
97	0
0	0
52	0
2000	3
0	0
36	0
0	0
1347	1
231	0
0	0
506	0
0	0
27	1
0	0
249	0
0	0
0	0
73	1
447	0
226	0
0	0
221	0
67	0
56	0
0	0
0	0
367	0
78	0
221	0
2000	0
99	1
1556	0
0	0
245	0
517	0
180	0
61	0
74	0
257	0
0	0
0	0
78	0
0	0
0	0
0	0
0	0
0	0
0	0
137	0
85	0
0	0
1970	0
149	2
516	0
830	0
0	0
142	0
0	0
0	0
115	0
0	0
0	0
220	0
180	0
[truncated: 8,177 more rows]
