# Supplementary material for: Competing for Attention in Social Media under Information Overload Conditions
Source: PLoS One. 2015 Jul 10;10(7):e0126090. doi: 10.1371/journal.pone.0126090 (PMC4498816; doi:10.1371/journal.pone.0126090)
Supplement: S1 File — This zip file contains the sharing details of all of the microblogs we have used in the Figs 2 and 3. Among the files, ‘Instruction.txt’ describes the contents of the files. (ZIP) [file pone.0126090.s001.zip › Data/10208_169.txt]

0	0
0	0
0	0
0	0
1034	2
0	0
0	0
0	0
0	0
0	0
0	0
0	0
0	0
0	0
145	1
0	0
0	0
0	0
0	0
0	0
0	0
431	0
0	0
0	0
83	0
0	0
0	0
0	0
0	0
583	0
0	0
0	0
0	0
323	0
0	0
0	0
0	0
0	0
197	0
0	0
0	0
0	0
0	0
0	0
63	0
0	0
0	0
0	0
0	0
0	0
0	0
0	0
0	0
0	0
0	0
646	1
199	1
701	1
124	0
124	0
0	0
0	0
0	0
0	0
0	0
0	0
0	0
0	0
45	0
0	0
0	0
0	0
0	0
0	0
0	0
0	0
0	0
0	0
139	0
184	1
0	0
0	0
0	0
0	0
0	0
0	0
270	0
105	1
182	1
198	0
0	0
146	0
0	0
0	0
0	0
0	0
0	0
0	0
292	0
168	0
0	0
0	0
0	0
0	0
0	0
138	0
0	0
0	0
0	0
0	0
0	0
0	0
0	0
0	0
0	0
0	0
0	0
0	0
0	0
220	0
35	0
0	0
349	1
179	0
0	0
0	0
0	0
484	0
0	0
0	0
0	0
0	0
0	0
1203	0
0	0
0	0
0	0
0	0
197	0
1196	0
0	0
0	0
0	0
0	0
138	0
0	0
0	0
1179	0
1169	0
0	0
0	0
387	2
67	1
0	0
527	0
0	0
0	0
0	0
0	0
0	0
0	0
0	0
1279	0
0	0
0	0
0	0
0	0
0	0
0	0
0	0
0	0
0	0
0	0
0	0
0	0
0	0
233	0
0	0
992	0
529	0
146	0
0	0
0	0
0	0
0	0
0	0
1131	0
0	0
0	0
0	0
0	0
0	0
0	0
176	0
0	0
0	0
0	0
0	0
0	0
0	0
0	0
0	0
0	0
532	1
0	0
0	0
0	0
0	0
0	0
1108	0
0	0
1178	0
0	0
0	0
0	0
0	0
238	0
0	0
181	1
0	0
0	0
0	0
137	1
335	0
246	0
0	0
1136	0
202	0
0	0
0	0
0	0
0	0
0	0
0	0
0	0
1306	0
0	0
1154	0
0	0
0	0
0	0
0	0
0	0
0	0
0	0
0	0
0	0
0	0
0	0
0	0
0	0
0	0
0	0
0	0
0	0
0	0
1142	1
0	0
0	0
135	0
0	0
0	0
144	1
1223	0
1293	1
0	0
0	0
0	0
0	0
0	0
0	0
0	0
286	1
310	0
0	0
0	0
0	0
233	0
0	0
1124	0
0	0
0	0
0	0
0	0
0	0
0	0
1219	0
1190	0
0	0
171	0
174	1
398	0
0	0
553	0
0	0
0	0
0	0
0	0
0	0
0	0
0	0
0	0
108	0
0	0
103	0
0	0
0	0
1217	0
0	0
703	1
0	0
0	0
0	0
87	0
204	1
0	0
0	0
822	1
80	2
0	0
0	0
1155	0
0	0
0	0
0	0
0	0
207	0
78	0
0	0
0	0
0	0
0	0
0	0
0	0
0	0
0	0
0	0
0	0
0	0
0	0
0	0
430	0
0	0
0	0
0	0
0	0
0	0
0	0
0	0
0	0
0	0
0	0
0	0
0	0
0	0
0	0
0	0
0	0
65	0
0	0
0	0
0	0
0	0
0	0
0	0
487	2
0	0
0	0
0	0
0	0
0	0
109	0
284	0
0	0
303	0
0	0
0	0
235	1
99	0
70	0
0	0
0	0
0	0
0	0
418	0
0	0
0	0
0	0
0	0
0	0
0	0
0	0
0	0
0	0
1188	0
0	0
204	0
0	0
0	0
1088	0
98	1
1212	1
0	0
95	1
0	0
59	0
0	0
0	0
0	0
0	0
0	0
0	0
0	0
0	0
254	0
0	0
1182	0
0	0
0	0
0	0
169	0
0	0
998	0
0	0
0	0
0	0
0	0
1119	0
0	0
0	0
0	0
0	0
0	0
0	0
0	0
0	0
37	1
0	0
0	0
0	0
0	0
1118	0
0	0
0	0
0	0
0	0
0	0
0	0
0	0
0	0
0	0
0	0
0	0
0	0
0	0
0	0
0	0
0	0
0	0
0	0
0	0
0	0
0	0
0	0
0	0
0	0
0	0
0	0
0	0
0	0
0	0
0	0
0	0
0	0
0	0
315	1
391	2
0	0
0	0
0	0
1240	0
0	0
0	0
1134	0
0	0
0	0
0	0
0	0
0	0
387	1
0	0
0	0
271	1
0	0
0	0
182	0
67	0
0	0
0	0
0	0
0	0
266	0
0	0
0	0
98	1
0	0
0	0
0	0
0	0
0	0
0	0
0	0
0	0
1989	0
537	0
127	0
0	0
0	0
1131	0
0	0
0	0
0	0
0	0
0	0
0	0
442	0
332	1
1075	3
0	0
0	0
0	0
0	0
0	0
0	0
30	0
793	1
0	0
0	0
0	0
855	1
0	0
0	0
0	0
0	0
0	0
0	0
0	0
0	0
0	0
1155	0
0	0
0	0
0	0
0	0
0	0
0	0
0	0
0	0
0	0
153	1
0	0
0	0
0	0
245	1
402	0
0	0
0	0
163	0
0	0
0	0
163	0
0	0
0	0
1472	0
278	1
0	0
0	0
0	0
0	0
1128	0
0	0
0	0
0	0
0	0
0	0
0	0
0	0
0	0
0	0
0	0
0	0
124	0
359	0
0	0
0	0
0	0
0	0
0	0
0	0
0	0
0	0
0	0
909	0
0	0
0	0
1170	0
345	0
0	0
0	0
0	0
0	0
0	0
0	0
0	0
0	0
0	0
0	0
0	0
0	0
859	1
0	0
0	0
0	0
0	0
0	0
0	0
0	0
0	0
0	0
0	0
0	0
0	0
449	1
0	0
0	0
0	0
0	0
0	0
1179	0
0	0
0	0
0	0
0	0
0	0
0	0
0	0
0	0
1125	0
0	0
0	0
308	1
1243	0
0	0
0	0
0	0
0	0
0	0
118	1
0	0
0	0
0	0
0	0
420	1
0	0
0	0
0	0
940	0
71	0
118	0
0	0
154	1
210	1
254	0
0	0
163	0
424	0
107	1
291	1
0	0
0	0
0	0
0	0
266	0
0	0
0	0
23	1
0	0
0	0
0	0
414	1
57	0
120	0
0	0
0	0
0	0
237	1
445	0
0	0
0	0
76	0
0	0
0	0
664	1
158	0
211	0
0	0
0	0
192	0
0	0
0	0
278	1
0	0
0	0
0	0
0	0
0	0
0	0
289	1
0	0
620	3
118	0
0	0
0	0
0	0
0	0
0	0
127	0
160	0
0	0
0	0
153	0
0	0
0	0
301	0
0	0
0	0
0	0
0	0
0	0
0	0
0	0
0	0
0	0
0	0
476	0
0	0
0	0
0	0
0	0
0	0
1162	0
96	0
0	0
0	0
0	0
0	0
0	0
0	0
0	0
0	0
0	0
0	0
113	1
0	0
1206	0
793	1
0	0
0	0
0	0
0	0
0	0
0	0
0	0
0	0
0	0
0	0
0	0
0	0
0	0
0	0
0	0
0	0
0	0
0	0
0	0
0	0
148	1
0	0
0	0
0	0
0	0
0	0
130	0
1172	0
140	1
0	0
183	1
0	0
363	0
0	0
0	0
1290	0
0	0
235	0
32	0
400	1
177	1
0	0
185	1
0	0
283	0
0	0
467	2
0	0
504	3
1338	0
153	1
0	0
470	0
0	0
743	0
446	0
0	0
92	1
159	0
0	0
493	0
107	0
470	0
0	0
193	1
192	0
547	0
443	1
123	2
113	0
202	1
151	0
328	1
128	0
176	2
236	1
268	0
797	0
132	0
473	1
40	0
122	0
0	0
0	0
0	0
629	1
158	1
0	0
298	1
0	0
389	0
0	0
0	0
0	0
82	1
0	0
0	0
0	0
83	1
0	0
0	0
188	0
176	1
0	0
201	1
0	0
0	0
0	0
0	0
0	0
556	0
0	0
124	1
0	0
83	1
309	1
0	0
0	0
0	0
0	0
0	0
508	0
0	0
0	0
117	1
0	0
0	0
0	0
0	0
0	0
203	1
51	1
0	0
123	0
210	0
0	0
158	1
0	0
0	0
919	2
219	0
736	1
189	0
0	0
0	0
162	1
0	0
0	0
213	0
0	0
346	0
0	0
246	1
0	0
0	0
619	0
93	1
0	0
220	0
229	1
176	1
0	0
1152	2
0	0
125	1
0	0
232	0
216	0
290	0
155	0
340	1
0	0
0	0
117	0
0	0
157	0
412	0
0	0
0	0
214	0
0	0
0	0
95	0
91	1
0	0
0	0
0	0
114	1
110	0
418	0
90	0
1041	0
0	0
0	0
296	0
318	0
0	0
0	0
0	0
0	0
196	0
286	1
0	0
0	0
202	1
0	0
0	0
0	0
250	0
0	0
0	0
0	0
0	0
0	0
245	0
49	0
0	0
0	0
0	0
0	0
1155	0
0	0
0	0
0	0
0	0
0	0
442	0
0	0
0	0
0	0
0	0
0	0
0	0
0	0
0	0
0	0
0	0
0	0
0	0
0	0
0	0
0	0
183	0
0	0
1185	0
0	0
0	0
0	0
0	0
77	1
0	0
0	0
87	1
0	0
0	0
0	0
0	0
0	0
0	0
0	0
0	0
0	0
0	0
0	0
1189	0
0	0
0	0
0	0
0	0
0	0
0	0
0	0
0	0
0	0
0	0
0	0
0	0
0	0
0	0
0	0
0	0
0	0
0	0
0	0
0	0
0	0
0	0
0	0
0	0
0	0
0	0
0	0
1125	0
0	0
0	0
0	0
0	0
0	0
0	0
0	0
0	0
159	0
0	0
0	0
0	0
0	0
0	0
0	0
0	0
0	0
0	0
224	1
0	0
0	0
0	0
0	0
0	0
0	0
0	0
0	0
212	0
0	0
0	0
0	0
0	0
37	0
0	0
0	0
0	0
0	0
0	0
0	0
0	0
1210	0
0	0
0	0
0	0
0	0
0	0
0	0
0	0
0	0
973	0
0	0
1166	0
0	0
0	0
0	0
0	0
0	0
0	0
0	0
0	0
0	0
0	0
543	1
0	0
0	0
1150	0
402	0
1097	0
0	0
0	0
0	0
0	0
0	0
0	0
0	0
0	0
0	0
0	0
0	0
0	0
0	0
0	0
267	3
0	0
0	0
1946	2
0	0
0	0
0	0
0	0
14	0
0	0
339	0
0	0
0	0
0	0
28	0
80	0
332	0
0	0
179	1
83	0
244	0
137	1
137	1
145	0
318	0
301	0
0	0
193	1
474	0
0	0
415	1
0	0
0	0
0	0
1623	0
136	0
46	0
0	0
245	1
187	0
189	0
0	0
0	0
228	1
0	0
295	0
354	0
0	0
0	0
0	0
136	0
0	0
0	0
252	0
29	0
0	0
596	2
0	0
53	1
0	0
161	0
73	1
105	1
0	0
0	0
0	0
83	0
132	0
0	0
0	0
181	0
0	0
218	1
0	0
73	1
251	0
184	0
0	0
709	0
55	0
0	0
340	1
305	1
108	1
0	0
0	0
0	0
85	0
893	1
167	1
357	1
124	1
0	0
0	0
175	0
227	1
55	0
150	0
224	0
0	0
925	2
0	0
277	0
0	0
33	1
0	0
392	1
1474	0
0	0
232	0
0	0
62	1
0	0
0	0
0	0
0	0
104	1
200	0
0	0
0	0
1182	0
152	0
0	0
0	0
0	0
0	0
0	0
1128	0
0	0
0	0
0	0
456	0
0	0
0	0
0	0
0	0
0	0
187	1
1174	0
0	0
898	4
123	1
0	0
0	0
0	0
0	0
0	0
0	0
0	0
0	0
96	1
179	1
0	0
0	0
0	0
111	0
0	0
0	0
0	0
0	0
1224	0
573	0
0	0
0	0
394	1
0	0
0	0
0	0
0	0
1084	1
0	0
0	0
0	0
0	0
410	0
0	0
104	1
189	0
0	0
0	0
0	0
0	0
0	0
210	0
262	0
0	0
0	0
0	0
60	0
0	0
0	0
0	0
89	0
0	0
242	1
0	0
131	0
255	1
0	0
137	0
71	0
0	0
0	0
154	0
367	0
0	0
0	0
103	0
413	1
253	0
48	1
0	0
1201	0
0	0
0	0
0	0
49	1
156	2
0	0
0	0
0	0
351	0
0	0
262	0
114	1
0	0
0	0
0	0
100	0
0	0
0	0
191	2
812	0
0	0
0	0
233	0
90	0
0	0
0	0
508	3
0	0
260	1
979	1
0	0
0	0
0	0
0	0
0	0
48	0
0	0
0	0
0	0
0	0
0	0
0	0
0	0
0	0
252	0
0	0
0	0
0	0
103	1
0	0
0	0
0	0
227	0
0	0
0	0
55	0
0	0
0	0
32	1
0	0
448	0
0	0
0	0
119	0
0	0
0	0
0	0
0	0
0	0
213	1
0	0
0	0
0	0
0	0
88	0
0	0
0	0
0	0
0	0
46	0
0	0
0	0
0	0
0	0
1108	0
509	1
0	0
0	0
0	0
0	0
0	0
0	0
1201	0
0	0
235	1
0	0
0	0
0	0
0	0
0	0
1117	0
0	0
0	0
0	0
83	0
0	0
0	0
0	0
0	0
0	0
0	0
0	0
0	0
0	0
0	0
318	0
0	0
0	0
0	0
0	0
0	0
0	0
0	0
0	0
0	0
0	0
0	0
0	0
0	0
0	0
0	0
424	1
0	0
0	0
0	0
0	0
0	0
0	0
0	0
0	0
1176	0
0	0
1154	0
0	0
0	0
0	0
0	0
0	0
0	0
0	0
0	0
0	0
0	0
0	0
0	0
0	0
0	0
0	0
0	0
0	0
0	0
0	0
0	0
0	0
0	0
0	0
0	0
0	0
147	0
0	0
0	0
353	1
0	0
0	0
0	0
0	0
285	1
0	0
131	0
0	0
0	0
0	0
0	0
0	0
0	0
434	0
0	0
70	0
0	0
1177	0
0	0
83	1
52	0
0	0
232	3
0	0
0	0
0	0
459	0
1351	0
119	1
40	1
0	0
1201	0
221	0
0	0
0	0
0	0
0	0
158	2
0	0
0	0
0	0
0	0
554	0
0	0
97	1
0	0
0	0
0	0
273	1
114	1
550	0
138	0
196	0
56	0
136	0
0	0
57	0
177	0
0	0
0	0
219	1
850	1
252	0
0	0
0	0
0	0
274	1
0	0
0	0
0	0
100	1
0	0
118	1
139	1
0	0
157	2
102	0
130	0
0	0
1272	0
112	1
134	0
358	3
137	1
0	0
145	1
211	0
218	0
146	0
351	0
0	0
0	0
494	1
0	0
0	0
0	0
0	0
393	1
0	0
0	0
21	1
1214	0
165	1
0	0
600	0
191	1
0	0
57	1
21	0
234	0
0	0
215	1
0	0
0	0
350	2
166	1
0	0
0	0
0	0
0	0
987	1
0	0
186	2
48	0
0	0
90	0
322	0
0	0
165	1
412	0
0	0
156	1
202	1
142	0
88	0
438	0
65	0
1381	1
186	0
0	0
154	1
399	0
355	1
460	1
1522	0
0	0
39	1
0	0
389	0
0	0
0	0
113	0
119	0
45	1
288	0
129	0
92	1
63	1
0	0
0	0
266	1
0	0
1096	0
1162	1
365	2
0	0
0	0
0	0
100	0
0	0
0	0
0	0
301	0
0	0
0	0
0	0
158	1
431	0
0	0
0	0
0	0
740	0
0	0
0	0
0	0
120	0
0	0
0	0
416	0
0	0
0	0
111	1
1191	0
0	0
0	0
0	0
0	0
345	0
178	1
0	0
200	1
0	0
0	0
0	0
0	0
183	1
305	1
0	0
129	2
0	0
0	0
0	0
0	0
0	0
0	0
116	1
208	1
0	0
462	0
0	0
0	0
498	0
0	0
0	0
0	0
551	2
183	1
0	0
440	1
152	1
126	1
0	0
94	0
0	0
0	0
292	0
0	0
198	1
136	1
0	0
0	0
150	1
462	1
0	0
0	0
151	1
0	0
0	0
292	1
201	1
177	1
296	1
0	0
0	0
0	0
0	0
0	0
0	0
0	0
0	0
81	1
0	0
0	0
78	1
0	0
78	0
144	1
551	1
280	3
141	0
480	5
276	3
248	1
118	1
0	0
434	2
1116	0
995	1
378	0
189	1
179	0
278	1
313	2
94	0
487	1
150	0
0	0
841	1
0	0
0	0
190	0
207	1
154	0
281	0
86	1
0	0
142	1
97	1
208	1
117	0
208	1
217	1
148	1
346	1
0	0
315	0
136	1
275	1
117	1
309	1
121	0
113	1
1004	0
127	0
0	0
0	0
146	1
365	1
326	1
0	0
281	2
425	0
231	1
0	0
136	1
178	1
0	0
176	1
109	0
140	0
284	1
153	1
208	1
93	1
198	1
0	0
309	0
0	0
295	0
581	3
69	0
0	0
724	1
206	1
0	0
182	1
988	3
163	1
0	0
263	1
157	1
0	0
186	1
188	1
0	0
494	0
480	1
73	1
287	0
0	0
260	0
333	1
0	0
132	0
572	1
0	0
255	1
979	1
240	1
0	0
125	1
923	2
0	0
0	0
147	1
149	1
413	0
162	1
0	0
213	0
0	0
73	1
0	0
0	0
167	2
167	0
213	0
277	1
429	1
785	1
73	1
164	0
0	0
70	1
333	1
93	1
105	0
67	0
142	2
515	1
0	0
0	0
0	0
0	0
472	1
327	1
0	0
0	0
288	2
0	0
237	3
439	2
0	0
168	1
0	0
87	1
0	0
289	1
0	0
138	1
251	1
229	0
0	0
1815	1
0	0
114	1
380	0
699	1
233	0
819	0
440	0
287	0
72	0
356	1
0	0
116	0
817	1
203	0
129	0
395	0
302	1
107	0
0	0
264	0
0	0
0	0
177	0
91	0
178	0
0	0
86	0
0	0
224	0
112	0
242	0
127	0
569	0
255	0
155	0
201	0
82	0
0	0
150	0
262	0
252	0
151	0
0	0
261	0
237	0
0	0
339	0
80	0
91	0
0	0
[truncated: 8,208 more rows]
