# Supplementary material for: Competing for Attention in Social Media under Information Overload Conditions
Source: PLoS One. 2015 Jul 10;10(7):e0126090. doi: 10.1371/journal.pone.0126090 (PMC4498816; doi:10.1371/journal.pone.0126090)
Supplement: S1 File — This zip file contains the sharing details of all of the microblogs we have used in the Figs 2 and 3. Among the files, ‘Instruction.txt’ describes the contents of the files. (ZIP) [file pone.0126090.s001.zip › Data/10209_277.txt]

174	26
0	0
0	0
0	0
143	0
0	0
0	0
0	0
0	0
0	0
0	0
0	0
0	0
0	0
0	0
0	0
1211	1
0	0
0	0
0	0
0	0
0	0
0	0
0	0
0	0
0	0
0	0
0	0
0	0
0	0
0	0
0	0
1157	0
0	0
0	0
0	0
0	0
0	0
0	0
63	1
0	0
0	0
1172	0
1055	0
0	0
0	0
0	0
0	0
0	0
0	0
0	0
0	0
0	0
1213	0
0	0
0	0
0	0
0	0
0	0
0	0
0	0
0	0
0	0
1896	0
0	0
0	0
0	0
0	0
0	0
0	0
0	0
0	0
0	0
0	0
0	0
0	0
0	0
0	0
0	0
0	0
0	0
0	0
0	0
0	0
0	0
0	0
1104	0
1176	3
0	0
0	0
0	0
0	0
0	0
0	0
0	0
0	0
0	0
0	0
0	0
0	0
0	0
0	0
0	0
0	0
0	0
0	0
0	0
0	0
0	0
1144	1
0	0
0	0
0	0
0	0
0	0
0	0
0	0
0	0
1137	0
0	0
0	0
1085	0
0	0
0	0
0	0
0	0
0	0
0	0
0	0
0	0
0	0
0	0
0	0
0	0
0	0
0	0
0	0
0	0
0	0
0	0
0	0
0	0
0	0
0	0
0	0
0	0
0	0
1132	0
0	0
0	0
0	0
0	0
0	0
0	0
0	0
0	0
0	0
0	0
0	0
0	0
0	0
0	0
0	0
0	0
0	0
0	0
0	0
0	0
0	0
0	0
0	0
0	0
0	0
0	0
1184	0
0	0
0	0
0	0
0	0
0	0
0	0
0	0
0	0
0	0
0	0
141	0
0	0
0	0
154	27
1668	310
0	0
0	0
0	0
0	0
0	0
0	0
0	0
0	0
0	0
0	0
0	0
0	0
0	0
0	0
0	0
0	0
0	0
0	0
0	0
0	0
0	0
0	0
0	0
1187	0
0	0
0	0
0	0
0	0
0	0
0	0
0	0
0	0
0	0
0	0
0	0
0	0
0	0
0	0
0	0
0	0
0	0
0	0
0	0
0	0
1168	0
0	0
1378	0
0	0
0	0
0	0
0	0
0	0
0	0
0	0
0	0
0	0
0	0
0	0
0	0
0	0
0	0
0	0
0	0
0	0
0	0
0	0
0	0
0	0
0	0
0	0
0	0
0	0
0	0
0	0
0	0
0	0
1094	0
0	0
516	11
0	0
0	0
0	0
0	0
1101	0
0	0
0	0
0	0
0	0
0	0
0	0
0	0
0	0
0	0
0	0
0	0
0	0
0	0
0	0
0	0
0	0
0	0
0	0
1125	0
0	0
0	0
0	0
0	0
0	0
0	0
0	0
0	0
0	0
0	0
0	0
0	0
0	0
0	0
0	0
0	0
0	0
0	0
0	0
0	0
0	0
0	0
0	0
0	0
0	0
0	0
0	0
0	0
0	0
0	0
0	0
0	0
0	0
0	0
0	0
0	0
0	0
0	0
0	0
0	0
0	0
0	0
0	0
0	0
0	0
0	0
0	0
0	0
0	0
0	0
1094	0
0	0
0	0
0	0
0	0
0	0
0	0
0	0
0	0
0	0
0	0
0	0
0	0
0	0
0	0
0	0
1330	0
0	0
0	0
0	0
0	0
0	0
0	0
0	0
0	0
0	0
0	0
0	0
0	0
0	0
0	0
0	0
0	0
0	0
0	0
0	0
0	0
0	0
0	0
0	0
0	0
0	0
0	0
0	0
0	0
0	0
0	0
0	0
0	0
1187	0
0	0
0	0
0	0
0	0
1113	0
0	0
0	0
0	0
268	0
0	0
0	0
1119	1
0	0
0	0
0	0
0	0
0	0
0	0
0	0
0	0
0	0
0	0
0	0
0	0
0	0
0	0
0	0
0	0
0	0
0	0
0	0
0	0
0	0
0	0
0	0
0	0
0	0
0	0
1195	0
0	0
0	0
0	0
2	0
127	8
0	0
173	2
325	3
63	0
0	0
0	0
0	0
0	0
0	0
0	0
0	0
0	0
0	0
0	0
119	3
0	0
0	0
0	0
0	0
0	0
0	0
155	0
0	0
0	0
0	0
0	0
0	0
0	0
0	0
0	0
0	0
0	0
0	0
0	0
230	26
0	0
0	0
30	9
0	0
0	0
0	0
0	0
0	0
0	0
0	0
0	0
0	0
0	0
0	0
0	0
0	0
0	0
0	0
106	6
0	0
1219	0
0	0
0	0
0	0
1173	0
0	0
0	0
0	0
0	0
140	1
520	3
0	0
246	2
0	0
248	14
0	0
0	0
101	10
0	0
0	0
0	0
0	0
93	4
274	20
0	0
0	0
0	0
0	0
0	0
0	0
0	0
0	0
0	0
0	0
0	0
0	0
0	0
0	0
0	0
0	0
564	2
53	0
0	0
0	0
0	0
80	12
0	0
0	0
0	0
0	0
0	0
165	3
0	0
0	0
0	0
327	49
0	0
46	0
0	0
253	13
0	0
0	0
0	0
0	0
359	8
0	0
0	0
0	0
0	0
0	0
0	0
0	0
0	0
0	0
0	0
0	0
0	0
0	0
0	0
0	0
0	0
0	0
0	0
1311	226
0	0
182	1
182	3
691	5
0	0
0	0
0	0
115	5
16	4
212	6
517	2
0	0
92	7
0	0
0	0
0	0
0	0
0	0
0	0
0	0
0	0
0	0
0	0
0	0
0	0
0	0
0	0
0	0
0	0
0	0
0	0
0	0
0	0
0	0
0	0
199	0
121	12
1098	69
0	0
0	0
512	0
0	0
1222	0
0	0
0	0
0	0
0	0
0	0
0	0
24	0
0	0
0	0
0	0
0	0
0	0
414	1
607	65
0	0
0	0
0	0
0	0
237	0
0	0
0	0
0	0
1040	7
0	0
0	0
1177	0
1106	1
0	0
0	0
0	0
0	0
0	0
0	0
1228	0
0	0
0	0
0	0
0	0
0	0
0	0
0	0
191	1
0	0
0	0
0	0
0	0
0	0
387	12
0	0
0	0
0	0
0	0
0	0
1166	0
0	0
0	0
0	0
0	0
1168	0
0	0
0	0
0	0
0	0
0	0
0	0
0	0
0	0
0	0
0	0
0	0
0	0
0	0
0	0
0	0
0	0
0	0
416	26
0	0
0	0
613	0
0	0
0	0
0	0
136	8
55	5
4	0
0	0
0	0
0	0
0	0
0	0
0	0
0	0
201	10
0	0
1153	0
0	0
1175	0
0	0
0	0
420	2
180	10
0	0
0	0
241	15
0	0
0	0
0	0
0	0
0	0
0	0
0	0
68	9
0	0
0	0
0	0
0	0
0	0
0	0
0	0
0	0
0	0
23	1
0	0
0	0
43	0
363	20
225	0
37	0
0	0
815	17
0	0
103	0
67	0
0	0
0	0
0	0
0	0
0	0
0	0
0	0
0	0
0	0
0	0
0	0
0	0
190	0
86	2
128	5
0	0
0	0
231	15
238	25
0	0
261	0
99	4
25	1
0	0
0	0
0	0
0	0
315	42
0	0
105	0
75	4
0	0
0	0
0	0
0	0
0	0
0	0
40	0
0	0
0	0
0	0
0	0
0	0
0	0
0	0
0	0
0	0
0	0
0	0
0	0
0	0
0	0
0	0
0	0
0	0
204	24
157	38
0	0
0	0
437	50
0	0
0	0
342	11
0	0
0	0
44	6
96	2
0	0
300	33
350	74
979	181
0	0
1985	344
265	74
0	0
0	0
0	0
0	0
1995	235
0	0
0	0
193	8
380	5
36	0
126	15
0	0
165	13
0	0
0	0
121	9
296	6
327	17
0	0
0	0
1210	0
172	0
0	0
0	0
300	6
0	0
263	27
0	0
258	1
0	0
1179	0
0	0
0	0
0	0
0	0
0	0
0	0
0	0
0	0
0	0
468	8
0	0
0	0
77	0
0	0
0	0
0	0
0	0
0	0
0	0
0	0
0	0
0	0
123	1
0	0
0	0
0	0
58	0
46	1
96	2
1275	215
247	56
153	0
0	0
122	0
97	0
65	5
0	0
295	9
0	0
0	0
0	0
86	1
0	0
299	28
0	0
35	0
0	0
0	0
0	0
335	9
0	0
0	0
0	0
433	16
615	70
0	0
313	20
711	80
0	0
0	0
0	0
0	0
0	0
0	0
0	0
97	11
0	0
0	0
0	0
0	0
0	0
0	0
0	0
0	0
0	0
0	0
0	0
0	0
0	0
0	0
0	0
0	0
0	0
0	0
0	0
0	0
0	0
0	0
0	0
0	0
0	0
0	0
36	5
0	0
0	0
0	0
0	0
0	0
0	0
0	0
0	0
0	0
498	6
0	0
0	0
0	0
53	5
1328	104
476	8
0	0
99	10
0	0
171	1
479	37
0	0
17	0
776	101
194	2
0	0
0	0
220	0
95	0
239	0
699	4
303	8
364	24
469	37
182	0
61	7
280	4
67	1
415	36
0	0
0	0
0	0
0	0
1994	1
0	0
0	0
4	0
4	0
4	0
4	0
4	0
4	0
4	0
4	0
4	0
4	0
4	0
4	0
4	0
4	0
4	0
4	0
4	0
4	0
4	0
4	0
4	0
4	0
4	0
4	0
4	0
4	0
4	0
4	0
4	0
4	0
4	0
4	0
4	0
4	0
4	0
4	0
4	0
4	0
4	0
4	0
4	0
4	0
4	0
4	0
4	0
4	0
4	0
4	0
4	0
4	0
4	0
4	0
0	0
4	0
4	0
4	0
4	0
4	0
4	0
4	0
4	0
4	0
4	0
4	0
4	0
4	0
4	0
4	0
4	0
4	0
4	0
4	0
4	0
4	0
4	0
4	0
4	0
4	0
4	0
4	0
4	0
4	0
4	0
4	0
4	0
4	0
4	0
4	0
4	0
4	0
0	0
4	0
4	0
4	0
4	0
4	0
4	0
4	0
4	0
4	0
4	0
4	0
0	0
0	0
0	0
0	0
1350	0
0	0
142	2
0	0
1161	1
0	0
0	0
0	0
79	0
0	0
0	0
0	0
0	0
0	0
0	0
0	0
0	0
0	0
0	0
0	0
0	0
0	0
0	0
0	0
0	0
0	0
0	0
0	0
328	19
0	0
0	0
0	0
235	38
4	0
4	0
4	0
4	0
4	0
4	0
4	0
4	0
4	0
4	0
4	0
4	0
4	0
4	0
4	0
4	0
4	0
4	0
4	0
4	0
4	0
4	0
4	0
4	0
4	0
4	0
4	0
4	0
4	0
4	0
4	0
4	0
4	0
4	0
4	0
4	0
4	0
4	0
4	0
4	0
4	0
4	0
66	0
295	2
726	106
169	0
260	0
0	0
0	0
0	0
2	0
0	0
0	0
122	22
0	0
0	0
0	0
102	1
301	3
54	10
82	10
0	0
83	1
266	1
348	21
90	4
90	3
0	0
56	2
66	5
180	3
0	0
0	0
0	0
0	0
144	0
27	1
0	0
65	8
480	0
0	0
51	0
92	0
197	32
139	0
0	0
1251	0
1158	1
0	0
0	0
0	0
0	0
0	0
0	0
0	0
747	31
0	0
1177	0
0	0
129	0
0	0
391	3
107	9
382	99
223	19
278	2
223	19
31	0
714	3
57	2
0	0
0	0
47	1
0	0
0	0
0	0
0	0
1669	7
0	0
0	0
335	14
0	0
143	25
0	0
191	1
95	2
17	3
325	0
204	0
0	0
1641	272
495	76
335	11
0	0
0	0
177	16
0	0
0	0
0	0
1130	1
0	0
355	48
0	0
0	0
228	3
0	0
58	5
215	4
0	0
0	0
280	4
70	1
0	0
107	6
0	0
583	72
0	0
0	0
0	0
66	5
0	0
577	33
303	8
194	24
89	8
150	30
0	0
0	0
245	17
40	1
0	0
230	5
579	46
0	0
15	5
0	0
0	0
0	0
21	0
0	0
0	0
0	0
0	0
0	0
0	0
1165	0
0	0
0	0
0	0
0	0
0	0
197	0
30	1
0	0
0	0
0	0
764	1
0	0
0	0
1157	0
141	5
491	0
715	13
156	0
0	0
589	2
0	0
0	0
0	0
0	0
326	1
307	1
0	0
0	0
0	0
201	1
0	0
0	0
49	7
157	4
0	0
33	5
156	7
229	1
0	0
0	0
0	0
166	0
1144	1
487	2
181	25
70	3
163	3
97	0
140	7
0	0
1137	2
0	0
248	0
0	0
0	0
373	32
227	0
446	77
66	4
0	0
299	1
0	0
16	0
0	0
139	6
31	0
60	2
103	6
0	0
0	0
0	0
0	0
0	0
105	1
139	2
45	10
122	1
0	0
20	1
283	8
163	23
0	0
0	0
130	1
229	0
0	0
439	0
330	2
0	0
139	1
77	6
0	0
0	0
0	0
0	0
0	0
0	0
392	32
0	0
160	8
203	3
0	0
190	6
97	10
124	19
0	0
0	0
198	17
665	95
1179	0
217	3
302	14
141	10
499	5
0	0
0	0
0	0
0	0
0	0
0	0
0	0
150	13
99	14
71	3
0	0
0	0
0	0
0	0
149	20
233	2
249	9
267	0
73	3
187	0
0	0
580	11
0	0
0	0
0	0
219	13
0	0
0	0
0	0
441	88
0	0
0	0
0	0
0	0
0	0
174	2
0	0
275	18
0	0
0	0
13	0
0	0
699	4
0	0
0	0
0	0
0	0
0	0
0	0
106	6
0	0
0	0
0	0
0	0
0	0
0	0
0	0
0	0
0	0
0	0
0	0
0	0
0	0
0	0
0	0
0	0
0	0
0	0
0	0
0	0
0	0
0	0
111	0
0	0
0	0
42	1
0	0
442	0
0	0
0	0
0	0
0	0
0	0
0	0
235	3
80	0
0	0
0	0
0	0
0	0
0	0
54	4
0	0
0	0
332	2
0	0
8	0
2	0
0	0
26	0
66	7
153	4
17	1
543	16
0	0
0	0
141	5
59	9
0	0
37	0
0	0
276	7
0	0
55	3
126	8
0	0
276	7
256	39
40	0
0	0
275	43
0	0
295	14
229	2
272	32
0	0
0	0
0	0
126	8
0	0
140	2
0	0
0	0
134	3
0	0
63	10
394	7
0	0
563	69
106	0
40	2
0	0
0	0
201	7
79	5
36	0
143	20
328	2
0	0
58	9
54	0
176	5
0	0
0	0
149	22
210	3
79	1
126	0
0	0
0	0
0	0
0	0
0	0
0	0
192	18
0	0
0	0
0	0
0	0
0	0
100	8
296	14
203	16
347	47
0	0
137	17
84	0
0	0
128	0
192	0
0	0
0	0
9	0
0	0
58	5
509	43
194	38
0	0
0	0
2000	245
0	0
298	3
656	4
20	0
92	0
55	2
0	0
59	1
77	11
0	0
0	0
0	0
195	6
0	0
192	37
0	0
56	7
180	7
0	0
0	0
99	16
235	58
238	23
145	14
77	0
0	0
0	0
60	8
107	7
0	0
116	20
157	34
98	8
0	0
203	5
79	0
220	9
119	1
121	3
0	0
0	0
210	5
262	0
438	2
242	20
242	20
47	3
242	20
0	0
0	0
0	0
786	6
0	0
0	0
151	23
235	3
0	0
0	0
0	0
258	8
162	4
0	0
191	13
257	7
770	33
0	0
0	0
0	0
0	0
0	0
174	20
226	10
294	0
0	0
0	0
0	0
0	0
49	1
465	98
0	0
0	0
186	0
176	1
0	0
280	12
594	0
0	0
1012	54
0	0
89	17
0	0
94	3
517	2
178	10
0	0
131	2
162	11
0	0
165	8
183	21
0	0
0	0
0	0
0	0
0	0
0	0
414	28
0	0
152	2
346	0
89	3
640	1
0	0
174	30
0	0
0	0
0	0
151	6
0	0
0	0
151	0
0	0
1171	0
129	2
360	10
0	0
0	0
0	0
0	0
124	27
190	1
32	0
0	0
0	0
52	2
0	0
207	21
0	0
0	0
0	0
0	0
241	0
0	0
0	0
793	41
0	0
0	0
0	0
0	0
0	0
0	0
20	0
0	0
0	0
113	12
28	0
0	0
0	0
289	1
0	0
0	0
152	6
0	0
383	5
0	0
0	0
0	0
0	0
303	7
0	0
0	0
0	0
55	3
247	0
842	95
0	0
0	0
0	0
19	1
0	0
0	0
139	2
173	5
101	13
0	0
0	0
189	0
155	9
440	3
82	2
0	0
78	1
0	0
0	0
56	0
0	0
216	12
0	0
161	0
30	3
0	0
0	0
0	0
132	3
96	8
434	6
0	0
0	0
30	6
70	8
198	42
624	2
0	0
0	0
0	0
0	0
0	0
0	0
0	0
147	1
122	4
226	5
0	0
0	0
0	0
0	0
17	0
0	0
0	0
56	0
0	0
10	1
0	0
0	0
0	0
0	0
36	0
219	2
0	0
0	0
0	0
0	0
0	0
0	0
329	2
0	0
0	0
0	0
83	1
0	0
0	0
0	0
0	0
0	0
0	0
153	1
0	0
0	0
0	0
0	0
0	0
0	0
0	0
0	0
33	0
0	0
0	0
0	0
0	0
0	0
0	0
0	0
387	4
0	0
33	4
242	20
40	1
9	0
0	0
0	0
339	4
447	34
80	4
52	1
1135	0
205	21
0	0
0	0
249	2
246	12
0	0
0	0
27	0
0	0
0	0
279	21
30	0
45	6
0	0
147	17
0	0
169	0
0	0
115	0
0	0
286	9
0	0
112	1
51	0
295	15
0	0
0	0
298	0
219	15
99	0
0	0
0	0
300	9
48	2
106	13
100	0
0	0
88	0
219	0
75	1
0	0
0	0
0	0
282	0
156	3
182	2
0	0
182	2
511	5
153	11
0	0
0	0
306	0
273	16
0	0
0	0
0	0
122	20
0	0
247	2
40	2
250	13
283	8
193	1
0	0
0	0
149	0
66	0
99	0
0	0
207	9
0	0
77	7
95	2
35	2
396	2
185	15
0	0
123	1
626	50
131	0
23	3
207	20
0	0
339	10
234	1
92	3
474	1
83	1
[truncated: 8,209 more rows]
