# Supplementary material for: Competing for Attention in Social Media under Information Overload Conditions
Source: PLoS One. 2015 Jul 10;10(7):e0126090. doi: 10.1371/journal.pone.0126090 (PMC4498816; doi:10.1371/journal.pone.0126090)
Supplement: S1 File — This zip file contains the sharing details of all of the microblogs we have used in the Figs 2 and 3. Among the files, ‘Instruction.txt’ describes the contents of the files. (ZIP) [file pone.0126090.s001.zip › Data/10236_208.txt]

143	0
0	0
0	0
0	0
0	0
235	0
0	0
0	0
47	1
0	0
0	0
0	0
0	0
0	0
0	0
0	0
0	0
0	0
252	0
0	0
0	0
0	0
0	0
0	0
0	0
0	0
0	0
0	0
0	0
1136	0
0	0
0	0
0	0
0	0
0	0
0	0
0	0
1137	0
0	0
0	0
0	0
0	0
0	0
0	0
0	0
0	0
0	0
0	0
0	0
0	0
0	0
0	0
0	0
0	0
0	0
74	0
0	0
0	0
0	0
0	0
0	0
0	0
0	0
0	0
0	0
0	0
0	0
0	0
0	0
1101	1
0	0
0	0
0	0
0	0
0	0
0	0
0	0
0	0
0	0
0	0
0	0
0	0
424	0
0	0
0	0
114	0
136	0
161	0
174	0
0	0
0	0
0	0
455	0
0	0
0	0
0	0
0	0
75	0
0	0
0	0
0	0
0	0
0	0
0	0
0	0
0	0
0	0
0	0
0	0
0	0
0	0
0	0
0	0
0	0
0	0
0	0
0	0
0	0
0	0
0	0
0	0
0	0
0	0
0	0
0	0
0	0
0	0
0	0
0	0
0	0
0	0
1056	0
0	0
0	0
0	0
0	0
0	0
0	0
0	0
0	0
0	0
0	0
1149	1
0	0
0	0
0	0
0	0
0	0
0	0
16	0
16	0
0	0
0	0
0	0
0	0
0	0
0	0
0	0
0	0
0	0
0	0
0	0
0	0
0	0
0	0
0	0
0	0
0	0
0	0
0	0
0	0
0	0
0	0
0	0
0	0
0	0
0	0
0	0
0	0
0	0
0	0
0	0
0	0
0	0
1216	0
0	0
0	0
0	0
0	0
0	0
0	0
0	0
0	0
0	0
0	0
64	0
0	0
0	0
0	0
0	0
0	0
0	0
0	0
431	0
0	0
0	0
0	0
307	1
0	0
1255	2
0	0
0	0
0	0
0	0
0	0
0	0
0	0
0	0
0	0
0	0
0	0
0	0
0	0
0	0
0	0
0	0
772	2
0	0
0	0
0	0
1198	0
0	0
0	0
0	0
0	0
0	0
0	0
0	0
0	0
0	0
0	0
0	0
0	0
0	0
0	0
0	0
0	0
1406	1
0	0
0	0
0	0
219	0
0	0
0	0
0	0
0	0
0	0
0	0
0	0
0	0
0	0
0	0
0	0
0	0
0	0
0	0
0	0
0	0
0	0
0	0
0	0
0	0
0	0
0	0
0	0
690	0
333	0
0	0
0	0
0	0
0	0
0	0
0	0
0	0
0	0
0	0
0	0
0	0
0	0
0	0
0	0
0	0
0	0
0	0
0	0
0	0
0	0
0	0
0	0
0	0
1190	0
0	0
0	0
0	0
1131	0
0	0
0	0
0	0
0	0
0	0
0	0
0	0
0	0
576	2
0	0
0	0
0	0
0	0
0	0
0	0
0	0
0	0
0	0
0	0
0	0
0	0
0	0
0	0
1103	0
0	0
0	0
0	0
0	0
0	0
0	0
0	0
0	0
0	0
0	0
0	0
0	0
0	0
0	0
0	0
0	0
0	0
0	0
0	0
0	0
0	0
0	0
0	0
0	0
0	0
0	0
0	0
0	0
0	0
0	0
0	0
0	0
0	0
1336	1
0	0
1108	0
0	0
0	0
0	0
0	0
0	0
0	0
0	0
0	0
0	0
0	0
0	0
0	0
0	0
0	0
0	0
1358	0
0	0
0	0
0	0
0	0
0	0
0	0
85	0
0	0
0	0
0	0
0	0
0	0
0	0
0	0
0	0
0	0
0	0
0	0
0	0
0	0
0	0
0	0
0	0
0	0
0	0
0	0
0	0
0	0
0	0
0	0
0	0
0	0
0	0
0	0
0	0
0	0
0	0
0	0
0	0
0	0
0	0
0	0
0	0
0	0
0	0
0	0
0	0
0	0
0	0
0	0
0	0
0	0
0	0
0	0
0	0
0	0
0	0
0	0
0	0
0	0
1247	0
0	0
0	0
0	0
0	0
0	0
0	0
0	0
0	0
0	0
0	0
0	0
0	0
0	0
0	0
0	0
0	0
0	0
0	0
0	0
0	0
0	0
0	0
1164	0
0	0
0	0
0	0
0	0
0	0
0	0
0	0
0	0
0	0
0	0
0	0
0	0
0	0
0	0
0	0
1197	0
0	0
0	0
0	0
0	0
0	0
0	0
0	0
0	0
0	0
0	0
0	0
272	0
0	0
0	0
0	0
0	0
0	0
0	0
0	0
0	0
0	0
0	0
0	0
0	0
0	0
0	0
0	0
0	0
0	0
0	0
0	0
0	0
372	0
0	0
0	0
0	0
1130	0
0	0
0	0
70	0
0	0
0	0
0	0
0	0
0	0
0	0
248	0
0	0
0	0
0	0
0	0
0	0
0	0
0	0
1184	0
1194	0
0	0
0	0
0	0
0	0
0	0
0	0
0	0
0	0
0	0
0	0
0	0
465	0
0	0
0	0
92	0
386	0
0	0
0	0
0	0
0	0
0	0
325	0
0	0
0	0
0	0
0	0
128	0
267	0
95	1
0	0
0	0
0	0
0	0
648	0
0	0
0	0
0	0
0	0
0	0
0	0
0	0
0	0
0	0
0	0
0	0
0	0
0	0
0	0
0	0
0	0
0	0
1146	0
0	0
189	0
0	0
0	0
0	0
0	0
0	0
287	0
0	0
0	0
129	0
0	0
162	0
305	1
0	0
362	0
0	0
0	0
0	0
0	0
0	0
1896	0
0	0
0	0
0	0
0	0
0	0
0	0
130	0
0	0
61	0
0	0
0	0
0	0
0	0
0	0
0	0
0	0
0	0
0	0
0	0
194	0
0	0
0	0
0	0
0	0
0	0
0	0
0	0
0	0
0	0
0	0
0	0
0	0
0	0
0	0
0	0
0	0
0	0
0	0
0	0
0	0
0	0
0	0
0	0
0	0
0	0
0	0
0	0
0	0
0	0
0	0
0	0
0	0
0	0
0	0
0	0
0	0
0	0
0	0
0	0
0	0
0	0
0	0
0	0
0	0
0	0
0	0
1177	0
0	0
0	0
0	0
0	0
0	0
0	0
0	0
0	0
0	0
0	0
0	0
0	0
0	0
0	0
0	0
1176	0
0	0
0	0
1196	0
0	0
0	0
0	0
0	0
0	0
0	0
0	0
0	0
0	0
0	0
0	0
0	0
0	0
0	0
333	0
0	0
0	0
0	0
0	0
369	0
374	0
0	0
0	0
0	0
0	0
0	0
26	0
376	1
0	0
0	0
0	0
0	0
1066	0
0	0
0	0
0	0
0	0
0	0
0	0
0	0
0	0
0	0
0	0
0	0
0	0
136	0
0	0
1124	0
0	0
0	0
0	0
0	0
0	0
0	0
0	0
0	0
0	0
0	0
0	0
0	0
249	0
0	0
0	0
0	0
0	0
0	0
26	0
0	0
0	0
0	0
0	0
0	0
0	0
0	0
0	0
1209	1
0	0
0	0
0	0
0	0
0	0
392	1
0	0
0	0
0	0
0	0
209	0
0	0
333	1
0	0
714	0
0	0
87	1
0	0
0	0
0	0
0	0
0	0
124	0
0	0
0	0
102	1
0	0
0	0
0	0
1204	0
0	0
0	0
0	0
458	0
0	0
0	0
0	0
0	0
0	0
0	0
0	0
0	0
1340	0
0	0
0	0
277	0
0	0
0	0
68	0
0	0
0	0
0	0
0	0
0	0
0	0
0	0
0	0
0	0
0	0
0	0
308	0
0	0
0	0
0	0
0	0
0	0
0	0
231	0
0	0
0	0
0	0
0	0
0	0
0	0
0	0
0	0
0	0
0	0
0	0
0	0
0	0
0	0
0	0
0	0
0	0
0	0
0	0
0	0
0	0
0	0
0	0
0	0
0	0
0	0
0	0
0	0
0	0
0	0
0	0
0	0
0	0
0	0
0	0
0	0
0	0
0	0
0	0
1178	0
0	0
0	0
0	0
0	0
0	0
0	0
0	0
0	0
0	0
0	0
0	0
0	0
0	0
0	0
0	0
1124	0
0	0
0	0
1077	0
0	0
0	0
0	0
0	0
0	0
0	0
0	0
0	0
0	0
0	0
0	0
0	0
0	0
0	0
0	0
0	0
0	0
0	0
0	0
0	0
0	0
0	0
0	0
0	0
0	0
0	0
0	0
0	0
0	0
0	0
0	0
0	0
0	0
0	0
0	0
1302	0
0	0
0	0
0	0
195	0
0	0
169	0
0	0
0	0
0	0
0	0
349	1
0	0
0	0
0	0
0	0
0	0
0	0
149	0
33	0
104	0
0	0
0	0
0	0
0	0
147	0
0	0
107	0
287	0
0	0
0	0
0	0
0	0
0	0
223	1
0	0
0	0
0	0
340	1
0	0
332	1
0	0
0	0
0	0
0	0
176	0
0	0
0	0
0	0
0	0
0	0
0	0
0	0
0	0
0	0
0	0
0	0
0	0
0	0
25	0
0	0
49	0
0	0
1335	0
0	0
0	0
0	0
0	0
0	0
0	0
0	0
126	1
125	0
378	0
0	0
0	0
369	1
138	0
0	0
0	0
0	0
0	0
240	1
1130	0
1170	0
396	0
1126	1
0	0
0	0
543	0
0	0
0	0
0	0
0	0
0	0
0	0
0	0
0	0
0	0
168	1
61	1
0	0
0	0
0	0
0	0
0	0
83	0
0	0
0	0
315	0
191	1
0	0
0	0
337	1
205	1
157	0
0	0
0	0
0	0
0	0
0	0
0	0
0	0
619	0
279	0
0	0
0	0
0	0
0	0
0	0
0	0
98	0
0	0
0	0
518	0
0	0
0	0
193	1
0	0
0	0
320	0
158	0
0	0
708	0
0	0
0	0
0	0
0	0
0	0
0	0
0	0
0	0
0	0
0	0
0	0
0	0
0	0
0	0
0	0
0	0
0	0
0	0
0	0
0	0
0	0
0	0
0	0
0	0
0	0
0	0
0	0
0	0
0	0
221	0
0	0
0	0
0	0
0	0
0	0
0	0
0	0
0	0
0	0
0	0
0	0
133	0
0	0
0	0
0	0
0	0
0	0
0	0
0	0
0	0
0	0
0	0
0	0
311	0
0	0
0	0
124	0
0	0
0	0
284	0
0	0
0	0
0	0
0	0
0	0
0	0
0	0
0	0
0	0
0	0
0	0
0	0
0	0
0	0
0	0
0	0
0	0
0	0
0	0
0	0
0	0
0	0
0	0
446	0
0	0
0	0
0	0
0	0
0	0
0	0
0	0
0	0
0	0
0	0
0	0
782	0
0	0
0	0
0	0
0	0
0	0
0	0
0	0
0	0
0	0
73	1
288	0
0	0
0	0
0	0
0	0
0	0
0	0
0	0
0	0
0	0
0	0
0	0
0	0
1166	0
0	0
0	0
0	0
0	0
0	0
0	0
0	0
0	0
0	0
0	0
0	0
302	0
0	0
0	0
0	0
0	0
0	0
0	0
0	0
68	0
371	0
0	0
63	1
1156	0
0	0
197	0
0	0
0	0
223	1
0	0
0	0
0	0
0	0
1874	0
130	1
435	0
128	0
0	0
0	0
1174	0
0	0
0	0
0	0
0	0
0	0
125	1
0	0
0	0
395	0
0	0
237	1
0	0
159	0
0	0
0	0
0	0
0	0
108	0
168	0
116	0
270	0
129	1
175	0
74	0
0	0
208	0
0	0
190	0
0	0
0	0
1398	1
0	0
0	0
0	0
0	0
180	1
0	0
0	0
0	0
180	0
0	0
0	0
0	0
0	0
0	0
99	0
0	0
361	1
0	0
0	0
0	0
0	0
77	0
356	0
79	0
1228	0
86	0
0	0
0	0
73	1
357	1
78	0
237	0
0	0
0	0
0	0
0	0
0	0
0	0
0	0
311	1
0	0
0	0
0	0
244	2
0	0
1191	1
0	0
169	0
0	0
0	0
399	0
0	0
122	0
12	0
523	0
0	0
0	0
0	0
0	0
0	0
0	0
0	0
0	0
0	0
0	0
1193	0
0	0
0	0
0	0
115	2
0	0
0	0
0	0
850	1
803	1
0	0
0	0
0	0
0	0
317	0
298	1
425	0
0	0
257	1
1162	0
138	0
0	0
0	0
0	0
0	0
0	0
0	0
0	0
0	0
0	0
0	0
0	0
0	0
0	0
0	0
1237	0
0	0
0	0
0	0
136	1
0	0
0	0
0	0
0	0
1927	2
0	0
0	0
0	0
121	0
507	0
75	1
1204	0
0	0
0	0
0	0
0	0
0	0
58	0
0	0
0	0
0	0
0	0
6	1
0	0
0	0
0	0
0	0
0	0
0	0
0	0
0	0
0	0
0	0
0	0
0	0
0	0
0	0
1139	0
0	0
0	0
0	0
0	0
0	0
1266	0
0	0
0	0
0	0
0	0
0	0
0	0
0	0
1142	0
0	0
0	0
0	0
0	0
0	0
0	0
0	0
0	0
0	0
0	0
0	0
0	0
0	0
0	0
0	0
206	1
0	0
0	0
0	0
0	0
0	0
0	0
0	0
0	0
0	0
0	0
0	0
0	0
0	0
0	0
0	0
0	0
0	0
0	0
0	0
0	0
0	0
0	0
0	0
0	0
0	0
0	0
0	0
1390	0
0	0
0	0
0	0
0	0
0	0
0	0
0	0
0	0
0	0
0	0
0	0
0	0
0	0
0	0
0	0
0	0
0	0
0	0
0	0
0	0
0	0
0	0
1098	0
0	0
0	0
0	0
0	0
0	0
0	0
0	0
0	0
0	0
0	0
0	0
852	1
0	0
0	0
0	0
0	0
433	0
0	0
0	0
0	0
179	0
0	0
0	0
0	0
285	0
0	0
0	0
0	0
0	0
0	0
0	0
0	0
0	0
0	0
0	0
0	0
0	0
0	0
0	0
0	0
0	0
0	0
0	0
0	0
0	0
0	0
0	0
0	0
0	0
1192	1
0	0
0	0
0	0
0	0
0	0
0	0
0	0
0	0
0	0
581	0
99	0
704	1
0	0
0	0
0	0
365	1
323	0
839	0
98	1
385	0
133	0
65	1
153	0
137	0
248	1
53	0
518	0
0	0
476	0
427	0
42	0
0	0
0	0
0	0
0	0
74	0
225	0
406	0
37	1
0	0
0	0
105	0
278	0
0	0
435	2
120	0
176	0
0	0
286	1
68	1
0	0
483	1
338	0
112	1
0	0
1338	0
72	1
0	0
90	1
58	0
0	0
722	1
140	1
483	0
0	0
0	0
83	1
27	0
95	1
158	1
0	0
0	0
0	0
202	1
39	1
0	0
143	2
0	0
0	0
266	1
0	0
612	0
159	1
693	0
0	0
0	0
227	1
0	0
655	0
0	0
1130	0
0	0
113	1
101	0
0	0
137	1
0	0
365	0
186	0
0	0
0	0
110	1
0	0
72	0
0	0
75	1
169	0
0	0
0	0
0	0
1126	1
63	0
576	0
214	1
0	0
207	1
322	0
88	0
0	0
212	1
963	1
293	1
0	0
0	0
181	1
0	0
0	0
0	0
0	0
0	0
0	0
0	0
0	0
0	0
0	0
125	0
310	1
0	0
0	0
0	0
0	0
0	0
0	0
0	0
0	0
0	0
574	0
174	1
78	0
21	1
345	1
0	0
0	0
243	0
0	0
0	0
155	0
0	0
0	0
317	1
106	1
0	0
506	1
114	1
143	1
0	0
0	0
1151	0
349	1
1476	1
280	1
165	1
0	0
133	0
208	0
0	0
189	1
0	0
239	0
128	0
0	0
0	0
144	0
0	0
0	0
423	1
0	0
0	0
462	1
0	0
0	0
0	0
0	0
251	1
1094	1
0	0
249	1
0	0
292	0
44	0
133	0
0	0
79	1
79	0
0	0
0	0
0	0
57	0
1193	0
416	0
0	0
0	0
0	0
0	0
0	0
0	0
0	0
0	0
0	0
0	0
0	0
0	0
288	0
170	0
0	0
0	0
0	0
705	0
0	0
0	0
0	0
0	0
0	0
0	0
324	0
0	0
0	0
0	0
0	0
0	0
0	0
0	0
0	0
0	0
0	0
0	0
0	0
0	0
0	0
121	0
0	0
0	0
0	0
0	0
0	0
0	0
261	1
0	0
0	0
0	0
0	0
0	0
0	0
0	0
0	0
0	0
0	0
0	0
0	0
0	0
0	0
75	1
214	2
0	0
0	0
0	0
0	0
0	0
641	0
0	0
0	0
0	0
0	0
0	0
0	0
64	1
470	0
120	1
0	0
0	0
0	0
0	0
0	0
0	0
0	0
0	0
0	0
0	0
362	1
0	0
0	0
0	0
0	0
0	0
0	0
168	1
0	0
0	0
0	0
84	1
0	0
0	0
0	0
0	0
0	0
0	0
65	1
1173	1
0	0
0	0
0	0
199	0
0	0
0	0
0	0
197	0
0	0
362	0
0	0
0	0
0	0
0	0
0	0
137	0
0	0
203	1
0	0
488	0
0	0
0	0
0	0
0	0
0	0
0	0
0	0
0	0
0	0
0	0
0	0
0	0
0	0
0	0
0	0
0	0
0	0
0	0
0	0
0	0
0	0
0	0
0	0
0	0
0	0
0	0
0	0
0	0
0	0
0	0
0	0
0	0
813	0
90	0
0	0
0	0
99	0
0	0
0	0
0	0
0	0
0	0
228	0
0	0
0	0
0	0
0	0
0	0
0	0
594	0
0	0
0	0
0	0
0	0
0	0
0	0
0	0
342	0
0	0
140	1
1306	0
0	0
0	0
0	0
0	0
0	0
1229	0
0	0
0	0
0	0
0	0
0	0
481	0
0	0
264	0
0	0
0	0
0	0
0	0
0	0
0	0
473	0
0	0
0	0
84	0
641	0
0	0
0	0
0	0
0	0
0	0
0	0
90	0
0	0
0	0
97	0
0	0
0	0
0	0
0	0
0	0
0	0
0	0
0	0
98	0
0	0
0	0
0	0
0	0
0	0
0	0
0	0
0	0
97	0
0	0
0	0
0	0
0	0
[truncated: 8,236 more rows]
