# Supplementary material for: Competing for Attention in Social Media under Information Overload Conditions
Source: PLoS One. 2015 Jul 10;10(7):e0126090. doi: 10.1371/journal.pone.0126090 (PMC4498816; doi:10.1371/journal.pone.0126090)
Supplement: S1 File — This zip file contains the sharing details of all of the microblogs we have used in the Figs 2 and 3. Among the files, ‘Instruction.txt’ describes the contents of the files. (ZIP) [file pone.0126090.s001.zip › Data/10264_226.txt]

0	0
32	1
187	0
86	1
455	3
0	0
0	0
0	0
0	0
1126	4
147	1
13	1
42	0
378	1
0	0
7	0
0	0
0	0
0	0
74	0
0	0
0	0
0	0
0	0
0	0
0	0
0	0
0	0
0	0
61	0
0	0
0	0
9	0
112	1
0	0
88	0
0	0
0	0
0	0
0	0
372	1
372	1
0	0
96	1
0	0
290	3
0	0
0	0
0	0
1167	0
0	0
0	0
138	2
147	1
0	0
305	1
0	0
0	0
336	1
0	0
0	0
0	0
0	0
0	0
0	0
0	0
0	0
29	0
0	0
181	1
0	0
0	0
0	0
0	0
0	0
643	2
0	0
0	0
0	0
94	1
248	2
0	0
0	0
0	0
0	0
0	0
148	3
174	0
174	0
94	1
0	0
472	1
863	3
52	0
78	1
0	0
47	0
0	0
0	0
0	0
70	1
0	0
74	0
0	0
0	0
162	2
576	3
0	0
0	0
210	1
358	1
208	0
1932	1
9	0
62	0
0	0
0	0
0	0
29	0
0	0
0	0
347	2
62	0
0	0
0	0
0	0
1052	1
167	1
0	0
0	0
0	0
0	0
103	0
258	1
0	0
191	1
0	0
0	0
0	0
731	2
0	0
0	0
1161	0
0	0
0	0
0	0
200	1
0	0
279	1
189	1
0	0
0	0
0	0
0	0
0	0
68	1
0	0
41	1
0	0
0	0
36	1
0	0
0	0
0	0
0	0
249	1
0	0
0	0
64	1
0	0
0	0
0	0
0	0
0	0
0	0
0	0
1134	0
0	0
0	0
0	0
0	0
287	1
0	0
101	2
0	0
76	1
0	0
0	0
0	0
107	1
36	0
0	0
103	1
42	1
0	0
0	0
0	0
142	1
0	0
0	0
0	0
510	1
0	0
0	0
0	0
0	0
0	0
0	0
0	0
0	0
71	1
0	0
0	0
1150	0
0	0
0	0
1197	1
0	0
0	0
743	1
129	0
249	0
0	0
535	4
0	0
277	2
0	0
45	1
45	1
0	0
1056	2
0	0
425	3
0	0
425	2
0	0
0	0
0	0
0	0
0	0
0	0
0	0
0	0
0	0
182	1
0	0
0	0
1196	0
0	0
0	0
229	1
0	0
0	0
0	0
0	0
1154	0
46	1
65	1
0	0
0	0
0	0
0	0
360	1
0	0
83	2
0	0
1130	0
0	0
0	0
0	0
179	1
0	0
15	1
112	1
339	1
93	0
0	0
244	2
168	1
0	0
304	3
0	0
0	0
0	0
388	1
297	1
66	3
362	2
0	0
381	1
0	0
847	3
268	1
77	1
85	3
0	0
0	0
0	0
165	1
0	0
0	0
0	0
0	0
0	0
0	0
36	1
0	0
0	0
590	0
0	0
0	0
0	0
0	0
0	0
0	0
1343	0
0	0
248	3
0	0
0	0
0	0
0	0
67	2
196	1
0	0
0	0
106	1
0	0
0	0
0	0
0	0
0	0
1099	0
124	0
118	1
0	0
0	0
0	0
0	0
0	0
44	3
0	0
0	0
198	2
191	1
0	0
0	0
1091	3
0	0
0	0
0	0
1226	0
0	0
0	0
239	1
1977	2
0	0
0	0
103	1
118	1
0	0
0	0
103	1
396	3
95	1
158	1
115	1
0	0
0	0
73	1
544	0
316	0
0	0
0	0
0	0
101	1
130	1
175	0
0	0
52	1
114	1
0	0
0	0
842	2
1217	3
0	0
87	2
204	0
159	2
0	0
0	0
0	0
0	0
216	2
0	0
0	0
59	1
1110	0
1254	0
0	0
0	0
0	0
1935	5
0	0
554	1
0	0
0	0
0	0
0	0
70	1
50	0
224	0
5	0
0	0
0	0
103	1
0	0
147	1
247	2
35	1
0	0
154	2
0	0
153	2
230	3
2000	2
499	1
272	1
0	0
37	1
189	1
328	2
229	1
0	0
0	0
0	0
0	0
0	0
0	0
0	0
1190	0
231	1
0	0
373	3
163	0
0	0
0	0
0	0
0	0
0	0
89	1
610	0
499	1
157	1
0	0
0	0
0	0
0	0
0	0
0	0
0	0
0	0
0	0
0	0
347	3
114	1
0	0
0	0
340	1
87	1
80	0
271	2
0	0
0	0
179	2
0	0
0	0
113	1
492	3
0	0
308	1
124	1
0	0
0	0
75	1
0	0
332	1
247	4
687	2
175	2
136	1
583	2
0	0
0	0
0	0
0	0
0	0
0	0
0	0
0	0
370	2
247	1
356	2
392	1
55	0
320	2
265	3
0	0
0	0
120	1
463	1
65	1
0	0
168	2
0	0
0	0
0	0
0	0
0	0
0	0
0	0
0	0
0	0
0	0
0	0
0	0
0	0
0	0
718	0
0	0
179	2
179	0
0	0
0	0
0	0
0	0
0	0
0	0
0	0
70	1
0	0
0	0
0	0
0	0
241	2
249	1
336	3
0	0
304	3
45	1
0	0
0	0
0	0
272	1
620	2
148	2
0	0
0	0
0	0
0	0
0	0
0	0
538	2
0	0
0	0
0	0
0	0
1111	0
0	0
0	0
0	0
265	1
0	0
85	1
0	0
0	0
0	0
92	1
0	0
492	2
84	1
355	2
101	1
0	0
0	0
0	0
428	2
189	3
828	3
139	1
59	0
125	1
115	2
132	1
134	0
426	2
203	2
151	1
0	0
0	0
0	0
368	1
192	1
0	0
480	2
146	1
211	1
0	0
1169	2
0	0
0	0
0	0
0	0
0	0
166	1
0	0
906	2
0	0
209	2
115	1
0	0
294	1
266	1
0	0
0	0
186	2
195	2
40	1
0	0
524	1
88	1
0	0
574	2
0	0
38	1
0	0
80	3
65	0
20	1
0	0
383	1
0	0
556	2
0	0
597	3
0	0
213	2
0	0
0	0
110	0
0	0
0	0
40	1
376	1
0	0
147	2
0	0
587	4
345	2
0	0
0	0
0	0
0	0
477	1
198	1
453	1
133	1
0	0
81	1
126	3
73	1
256	1
0	0
0	0
0	0
684	3
206	2
393	0
351	2
527	3
223	0
614	1
614	1
435	1
1216	0
0	0
0	0
0	0
0	0
0	0
719	3
1153	0
311	3
0	0
0	0
0	0
276	2
347	1
497	1
375	2
0	0
30	1
228	0
657	2
122	1
167	1
0	0
0	0
0	0
0	0
0	0
0	0
0	0
0	0
1411	2
0	0
0	0
0	0
92	1
129	1
50	1
0	0
0	0
515	0
0	0
0	0
0	0
0	0
0	0
16	0
155	1
290	2
295	2
322	1
105	1
0	0
0	0
0	0
503	2
0	0
0	0
0	0
0	0
105	1
0	0
0	0
0	0
0	0
112	1
0	0
0	0
0	0
0	0
102	1
130	0
0	0
592	3
167	0
0	0
532	1
136	2
196	1
0	0
0	0
0	0
0	0
0	0
61	1
98	1
0	0
0	0
0	0
0	0
0	0
123	0
0	0
0	0
78	1
0	0
42	1
161	1
1019	3
99	1
18	1
0	0
0	0
132	2
14	0
0	0
0	0
0	0
0	0
747	1
0	0
0	0
166	1
969	0
0	0
75	2
0	0
0	0
0	0
0	0
0	0
0	0
0	0
127	1
623	3
1629	0
0	0
224	1
0	0
0	0
290	2
0	0
0	0
500	2
0	0
0	0
0	0
430	2
228	3
75	2
0	0
314	2
304	1
0	0
0	0
0	0
0	0
0	0
0	0
121	1
0	0
61	1
154	1
0	0
0	0
0	0
86	1
117	1
0	0
769	3
721	6
0	0
0	0
0	0
0	0
0	0
0	0
54	3
162	2
0	0
128	1
0	0
0	0
0	0
273	3
181	1
198	1
0	0
0	0
117	1
0	0
0	0
0	0
0	0
0	0
70	1
130	1
0	0
125	1
180	2
176	1
0	0
0	0
700	0
0	0
0	0
0	0
0	0
193	2
139	1
0	0
0	0
282	3
0	0
283	1
0	0
0	0
566	1
154	1
245	1
92	3
0	0
0	0
0	0
0	0
0	0
0	0
183	2
213	1
370	2
0	0
82	1
0	0
0	0
217	1
190	2
376	1
150	2
0	0
379	1
0	0
99	1
688	4
89	1
0	0
0	0
0	0
0	0
0	0
0	0
710	3
82	0
0	0
1629	1
395	2
313	1
0	0
0	0
0	0
323	1
363	1
149	1
0	0
0	0
0	0
0	0
60	1
0	0
0	0
0	0
0	0
145	1
327	1
268	2
273	2
811	3
590	3
113	3
619	2
200	3
399	4
0	0
117	2
177	2
1999	5
0	0
628	2
0	0
0	0
404	1
427	2
0	0
0	0
0	0
70	0
0	0
168	0
73	0
318	2
227	2
849	2
340	2
271	0
0	0
0	0
0	0
0	0
0	0
0	0
0	0
0	0
0	0
0	0
0	0
0	0
0	0
559	2
395	1
124	0
152	1
0	0
0	0
0	0
713	0
105	1
188	1
235	3
103	1
902	1
129	0
0	0
85	1
265	1
0	0
63	1
463	2
215	2
35	0
0	0
0	0
107	2
0	0
1156	1
2153	4
500	2
0	0
352	1
88	2
1168	0
112	1
0	0
0	0
0	0
0	0
0	0
0	0
79	1
183	1
619	2
121	2
0	0
0	0
0	0
170	1
0	0
0	0
287	1
0	0
76	0
0	0
0	0
0	0
70	1
1198	0
846	4
146	2
0	0
0	0
170	1
1384	4
0	0
0	0
254	1
540	2
377	2
259	1
499	2
449	4
242	1
0	0
667	4
835	2
0	0
155	3
0	0
301	1
0	0
0	0
93	1
316	1
0	0
107	2
237	2
168	1
351	2
117	1
130	1
95	1
0	0
736	1
266	3
602	4
0	0
33	1
314	1
0	0
0	0
250	3
0	0
0	0
195	3
0	0
552	2
191	1
225	2
428	0
71	0
107	0
391	0
306	2
592	2
0	0
273	0
101	2
0	0
0	0
1129	0
182	1
149	2
736	4
288	1
169	1
196	2
347	1
0	0
297	1
0	0
397	1
591	2
1811	3
227	1
404	1
381	1
0	0
458	2
381	2
324	2
1118	2
0	0
191	2
106	0
137	1
186	1
0	0
599	15
0	0
0	0
1161	17
156	1
274	1
0	0
140	1
0	0
200	1
376	2
259	1
370	1
523	6
218	1
347	3
291	1
0	0
159	1
244	3
411	2
514	1
54	0
317	1
88	1
481	1
0	0
514	2
0	0
0	0
47	1
0	0
0	0
84	1
445	3
1458	3
556	1
0	0
0	0
0	0
1024	2
338	1
564	2
0	0
0	0
0	0
329	0
0	0
33	1
535	1
208	2
280	1
0	0
0	0
135	1
0	0
0	0
0	0
0	0
780	14
53	1
0	0
0	0
0	0
0	0
0	0
379	2
517	3
612	4
235	2
101	2
227	1
470	1
0	0
0	0
190	2
497	1
396	1
0	0
223	1
45	1
150	2
0	0
0	0
0	0
738	12
0	0
0	0
0	0
358	1
0	0
485	0
442	10
98	2
0	0
0	0
77	1
147	2
784	16
0	0
404	0
694	12
869	15
624	16
377	2
347	1
110	2
0	0
276	3
23	1
0	0
0	0
0	0
163	3
0	0
0	0
0	0
172	1
683	1
376	1
664	2
0	0
0	0
79	0
0	0
635	14
942	11
678	17
290	0
514	2
618	14
0	0
247	2
734	11
37	2
949	10
144	1
0	0
0	0
0	0
79	1
961	0
594	13
104	1
477	1
0	0
318	1
805	6
183	1
0	0
0	0
0	0
374	1
0	0
217	0
508	1
313	4
803	10
0	0
0	0
449	3
0	0
0	0
78	1
661	6
583	5
101	2
0	0
655	3
0	0
806	9
69	3
466	6
638	11
641	8
0	0
0	0
0	0
0	0
1438	4
230	4
169	1
88	2
0	0
817	8
0	0
138	3
0	0
0	0
0	0
0	0
161	1
0	0
310	1
679	3
144	0
0	0
0	0
385	3
0	0
1705	4
558	1
312	2
273	1
221	1
244	2
1064	2
600	8
441	2
371	1
0	0
454	1
0	0
501	0
1999	1
1172	9
65	1
0	0
193	1
614	7
16	1
505	1
0	0
290	2
174	1
421	1
55	3
224	2
0	0
558	2
0	0
0	0
0	0
158	2
0	0
671	3
0	0
126	2
386	1
394	2
983	2
197	3
313	1
149	1
730	2
0	0
120	1
0	0
542	2
490	1
0	0
429	2
163	2
243	1
357	1
0	0
436	1
299	2
474	1
613	4
496	1
413	1
161	2
417	3
133	0
323	3
0	0
0	0
0	0
0	0
0	0
781	8
268	2
839	7
0	0
0	0
0	0
0	0
101	2
0	0
0	0
92	1
0	0
0	0
0	0
568	3
0	0
644	2
267	2
0	0
258	2
0	0
831	6
0	0
62	1
0	0
0	0
237	1
670	4
370	2
458	4
756	4
176	2
111	1
53	0
420	1
259	2
253	1
559	3
155	2
103	1
186	3
0	0
152	1
621	7
1390	2
1841	0
171	1
0	0
143	1
0	0
447	6
1218	1
362	2
0	0
121	1
0	0
78	1
0	0
126	1
19	1
0	0
0	0
298	2
650	2
0	0
497	4
157	1
0	0
0	0
227	1
583	1
0	0
242	1
189	2
0	0
0	0
575	10
287	1
977	1
0	0
139	0
922	6
0	0
283	2
1457	3
299	2
0	0
0	0
74	1
92	0
619	9
0	0
635	3
0	0
112	1
625	4
112	1
0	0
0	0
0	0
0	0
0	0
268	1
252	1
575	8
252	2
0	0
137	1
0	0
35	1
0	0
76	1
797	5
0	0
0	0
0	0
650	8
74	1
21	1
93	1
0	0
467	2
0	0
674	3
478	1
2000	2
64	2
234	1
812	3
829	8
76	1
686	1
0	0
334	1
159	0
1675	6
0	0
680	5
94	1
368	1
0	0
168	2
0	0
0	0
0	0
0	0
0	0
0	0
0	0
14	0
0	0
0	0
0	0
0	0
375	2
0	0
0	0
607	6
263	2
91	2
0	0
0	0
0	0
1175	0
0	0
468	3
419	3
374	1
0	0
127	2
0	0
0	0
91	2
0	0
136	2
0	0
0	0
261	0
0	0
450	2
0	0
0	0
1102	4
381	1
1070	4
0	0
0	0
126	0
0	0
184	1
151	0
204	2
152	1
691	3
691	3
628	4
0	0
263	1
559	2
1776	0
0	0
1154	5
93	2
421	1
0	0
246	1
0	0
0	0
0	0
0	0
0	0
187	1
0	0
224	2
0	0
0	0
216	4
181	2
0	0
0	0
422	1
0	0
198	3
142	1
144	1
198	3
1507	3
1113	3
103	1
179	1
179	1
218	2
37	1
214	2
233	1
245	1
125	1
91	1
25	1
387	4
364	1
128	1
0	0
0	0
0	0
0	0
0	0
0	0
163	1
0	0
0	0
31	1
0	0
36	1
276	3
452	1
2500	0
0	0
0	0
81	1
0	0
49	1
0	0
1065	0
0	0
0	0
884	4
183	1
0	0
0	0
0	0
0	0
81	2
0	0
1065	3
0	0
0	0
0	0
297	0
0	0
47	2
496	1
237	1
0	0
0	0
324	3
125	1
0	0
0	0
467	5
1944	1
105	1
67	1
0	0
469	3
96	1
0	0
314	2
0	0
0	0
307	2
310	3
234	1
178	3
0	0
0	0
0	0
243	1
0	0
0	0
0	0
0	0
0	0
319	2
225	2
0	0
0	0
0	0
0	0
187	1
100	1
197	2
415	4
0	0
1019	3
1153	0
0	0
0	0
0	0
0	0
0	0
0	0
0	0
0	0
1204	1
19	0
0	0
0	0
55	2
0	0
0	0
0	0
0	0
354	1
0	0
0	0
239	1
124	2
546	2
935	6
223	1
0	0
181	1
32	1
282	2
49	1
0	0
347	3
0	0
163	1
53	1
178	1
95	3
375	2
326	3
917	6
423	4
228	2
0	0
0	0
188	3
0	0
202	3
0	0
20	1
195	2
47	1
0	0
1597	2
86	1
935	2
0	0
0	0
844	3
224	1
44	1
353	1
0	0
288	3
119	1
241	2
0	0
0	0
716	2
183	1
0	0
105	1
38	1
0	0
0	0
0	0
0	0
0	0
74	1
0	0
396	1
0	0
459	1
188	1
419	2
405	1
210	1
487	1
0	0
128	1
0	0
135	1
821	0
404	1
311	2
147	1
110	1
607	3
178	3
0	0
0	0
0	0
0	0
41	2
407	2
721	4
53	2
0	0
0	0
0	0
177	1
112	1
0	0
24	1
333	3
0	0
0	0
107	1
198	2
657	0
404	3
0	0
0	0
756	4
1171	1
0	0
0	0
0	0
0	0
0	0
142	1
0	0
0	0
0	0
0	0
0	0
204	3
125	1
232	1
0	0
0	0
1233	1
166	2
0	0
1227	1
0	0
0	0
0	0
399	1
101	2
0	0
2094	3
835	2
463	4
0	0
426	2
335	3
294	1
420	2
0	0
421	3
60	1
653	2
594	2
643	3
240	3
0	0
488	2
766	1
152	1
1987	4
130	1
0	0
257	1
125	1
180	1
51	2
328	1
0	0
284	1
0	0
195	3
237	0
0	0
363	1
379	1
582	1
0	0
87	1
168	2
136	1
287	3
213	1
0	0
0	0
118	2
249	1
0	0
337	4
545	4
277	2
0	0
0	0
223	1
392	4
302	1
0	0
640	2
1151	3
183	2
44	1
103	1
0	0
201	1
940	3
64	1
154	3
352	2
0	0
191	2
183	4
172	3
0	0
467	1
72	0
59	1
0	0
236	2
0	0
411	1
219	2
271	1
152	2
0	0
60	1
72	1
124	1
561	4
7	1
615	0
500	3
505	3
0	0
0	0
163	2
0	0
0	0
0	0
0	0
467	0
558	0
203	1
137	1
0	0
0	0
0	0
230	3
0	0
72	1
0	0
0	0
0	0
18	1
608	1
0	0
0	0
0	0
[truncated: 8,264 more rows]
