# Supplementary material for: Competing for Attention in Social Media under Information Overload Conditions
Source: PLoS One. 2015 Jul 10;10(7):e0126090. doi: 10.1371/journal.pone.0126090 (PMC4498816; doi:10.1371/journal.pone.0126090)
Supplement: S1 File — This zip file contains the sharing details of all of the microblogs we have used in the Figs 2 and 3. Among the files, ‘Instruction.txt’ describes the contents of the files. (ZIP) [file pone.0126090.s001.zip › Data/10277_1052.txt]

0	0
0	0
0	0
0	0
0	0
84	0
0	0
12	2
44	1
255	1
243	0
62	2
0	0
70	1
0	0
0	0
0	0
182	0
70	0
0	0
0	0
0	0
0	0
0	0
0	0
0	0
1177	0
0	0
0	0
0	0
0	0
1135	0
0	0
0	0
0	0
0	0
0	0
2000	5
0	0
1153	0
0	0
0	0
0	0
0	0
1190	0
1147	2
0	0
0	0
0	0
0	0
0	0
0	0
0	0
0	0
0	0
0	0
0	0
0	0
0	0
0	0
0	0
0	0
0	0
1128	0
0	0
0	0
0	0
0	0
477	1
0	0
0	0
0	0
0	0
0	0
0	0
85	0
0	0
0	0
0	0
0	0
101	0
0	0
1426	2
0	0
0	0
445	0
0	0
0	0
76	0
0	0
0	0
0	0
0	0
0	0
0	0
0	0
0	0
0	0
0	0
0	0
0	0
0	0
0	0
136	1
0	0
0	0
0	0
0	0
0	0
1118	0
0	0
0	0
0	0
1219	0
0	0
0	0
0	0
0	0
0	0
0	0
0	0
0	0
0	0
0	0
63	0
0	0
0	0
0	0
1204	0
50	2
0	0
0	0
0	0
0	0
0	0
0	0
0	0
0	0
0	0
0	0
0	0
0	0
0	0
0	0
0	0
0	0
0	0
0	0
0	0
0	0
0	0
0	0
959	0
0	0
0	0
0	0
0	0
0	0
0	0
0	0
0	0
0	0
0	0
0	0
0	0
0	0
0	0
0	0
0	0
0	0
0	0
0	0
1123	0
0	0
0	0
17	1
0	0
0	0
0	0
0	0
0	0
0	0
1149	0
0	0
0	0
0	0
0	0
0	0
0	0
0	0
0	0
0	0
0	0
0	0
0	0
0	0
0	0
0	0
0	0
0	0
0	0
0	0
0	0
0	0
0	0
0	0
151	1
0	0
1146	0
1264	0
0	0
0	0
0	0
0	0
0	0
0	0
0	0
0	0
0	0
341	1
698	1
0	0
0	0
1119	0
0	0
0	0
0	0
0	0
0	0
0	0
0	0
0	0
0	0
0	0
254	1
0	0
0	0
0	0
0	0
0	0
0	0
0	0
75	0
0	0
1097	1
0	0
0	0
0	0
0	0
0	0
0	0
0	0
0	0
1199	0
0	0
0	0
0	0
0	0
0	0
0	0
0	0
0	0
623	1
0	0
0	0
0	0
0	0
0	0
0	0
0	0
0	0
0	0
0	0
0	0
0	0
0	0
0	0
0	0
0	0
0	0
0	0
0	0
0	0
0	0
0	0
0	0
0	0
0	0
0	0
0	0
0	0
0	0
0	0
0	0
0	0
0	0
0	0
0	0
0	0
0	0
0	0
0	0
0	0
0	0
0	0
0	0
0	0
0	0
1229	0
0	0
0	0
0	0
122	1
0	0
499	2
0	0
0	0
0	0
231	4
0	0
0	0
0	0
0	0
0	0
0	0
0	0
0	0
0	0
0	0
0	0
200	0
0	0
0	0
0	0
0	0
0	0
0	0
0	0
0	0
0	0
16	0
0	0
0	0
0	0
0	0
0	0
0	0
0	0
0	0
0	0
0	0
0	0
0	0
0	0
0	0
1163	0
0	0
0	0
20	0
18	0
0	0
0	0
0	0
0	0
1102	0
0	0
1185	0
0	0
0	0
0	0
0	0
0	0
0	0
0	0
0	0
0	0
0	0
0	0
0	0
0	0
0	0
0	0
0	0
0	0
0	0
0	0
0	0
0	0
0	0
0	0
0	0
1465	1
22	0
37	1
0	0
0	0
300	1
358	1
837	2
1985	3
282	1
0	0
1815	2
0	0
0	0
0	0
0	0
0	0
0	0
0	0
0	0
1055	2
0	0
0	0
0	0
0	0
375	2
0	0
0	0
0	0
0	0
0	0
158	4
0	0
0	0
0	0
0	0
0	0
0	0
0	0
1158	0
335	2
0	0
62	2
0	0
0	0
0	0
0	0
0	0
0	0
86	3
0	0
0	0
1271	0
0	0
0	0
298	1
77	0
0	0
0	0
0	0
0	0
0	0
0	0
0	0
1209	0
0	0
0	0
0	0
0	0
0	0
0	0
0	0
1224	0
0	0
0	0
0	0
1197	1
266	0
0	0
0	0
0	0
0	0
0	0
0	0
0	0
0	0
0	0
0	0
0	0
0	0
0	0
305	1
1779	0
0	0
0	0
0	0
0	0
1189	0
0	0
0	0
0	0
0	0
0	0
0	0
0	0
0	0
0	0
0	0
0	0
0	0
0	0
0	0
0	0
0	0
0	0
0	0
0	0
0	0
0	0
0	0
0	0
325	1
535	1
0	0
0	0
1004	3
16	0
0	0
93	2
55	2
0	0
0	0
0	0
0	0
0	0
0	0
1199	0
0	0
0	0
0	0
0	0
0	0
0	0
79	0
0	0
0	0
0	0
0	0
0	0
208	0
0	0
143	0
0	0
0	0
0	0
0	0
0	0
0	0
183	2
0	0
0	0
0	0
0	0
0	0
0	0
0	0
0	0
0	0
0	0
69	1
88	0
0	0
55	1
0	0
280	1
0	0
0	0
0	0
0	0
0	0
0	0
0	0
0	0
0	0
1119	0
0	0
0	0
218	2
0	0
0	0
0	0
0	0
0	0
0	0
0	0
0	0
0	0
0	0
159	1
0	0
0	0
0	0
0	0
0	0
0	0
0	0
0	0
0	0
0	0
0	0
0	0
0	0
1174	0
0	0
0	0
0	0
32	1
0	0
0	0
0	0
0	0
0	0
88	1
78	0
0	0
0	0
569	0
0	0
0	0
0	0
19	0
0	0
0	0
0	0
0	0
0	0
0	0
0	0
0	0
0	0
0	0
0	0
1082	0
0	0
0	0
0	0
26	0
0	0
0	0
0	0
0	0
0	0
1339	0
0	0
0	0
0	0
0	0
0	0
0	0
0	0
0	0
0	0
661	0
0	0
0	0
0	0
1199	0
829	0
109	1
0	0
0	0
0	0
0	0
0	0
1238	0
0	0
0	0
0	0
1402	1
0	0
0	0
0	0
0	0
0	0
0	0
0	0
0	0
1139	0
0	0
0	0
0	0
589	0
0	0
0	0
77	1
0	0
0	0
74	1
0	0
0	0
110	1
1127	0
0	0
148	1
0	0
0	0
0	0
0	0
0	0
204	0
0	0
1117	0
0	0
0	0
0	0
0	0
0	0
32	2
0	0
0	0
1189	0
0	0
0	0
0	0
0	0
0	0
0	0
0	0
0	0
0	0
0	0
0	0
48	0
0	0
1082	0
0	0
411	2
1802	7
0	0
34	1
223	0
188	1
0	0
0	0
0	0
0	0
1982	10
0	0
0	0
0	0
0	0
0	0
0	0
0	0
0	0
331	2
0	0
0	0
84	0
0	0
0	0
0	0
0	0
0	0
0	0
0	0
0	0
0	0
0	0
0	0
0	0
694	2
0	0
0	0
0	0
0	0
0	0
0	0
0	0
335	3
0	0
0	0
0	0
694	2
1503	8
287	1
477	6
294	0
283	1
518	3
202	1
141	0
0	0
0	0
0	0
0	0
0	0
300	1
0	0
0	0
105	1
121	0
639	0
0	0
0	0
0	0
0	0
0	0
0	0
0	0
0	0
0	0
0	0
297	2
0	0
0	0
0	0
0	0
0	0
0	0
0	0
0	0
0	0
0	0
0	0
0	0
0	0
0	0
0	0
0	0
0	0
0	0
0	0
0	0
0	0
0	0
0	0
0	0
1139	0
495	0
154	1
0	0
1565	8
226	0
0	0
0	0
0	0
71	1
8	0
0	0
0	0
0	0
0	0
0	0
0	0
0	0
118	1
191	1
0	0
602	0
0	0
80	1
377	1
0	0
614	1
183	1
0	0
0	0
366	2
0	0
0	0
0	0
0	0
0	0
0	0
167	2
765	0
0	0
0	0
0	0
0	0
0	0
0	0
326	1
0	0
0	0
0	0
267	1
0	0
0	0
0	0
93	0
0	0
0	0
0	0
0	0
0	0
153	1
0	0
0	0
0	0
0	0
0	0
0	0
190	0
0	0
0	0
548	1
0	0
0	0
0	0
0	0
0	0
0	0
0	0
0	0
0	0
0	0
0	0
0	0
0	0
0	0
0	0
481	0
0	0
0	0
0	0
335	0
27	0
0	0
0	0
191	0
0	0
0	0
99	1
118	2
185	2
0	0
0	0
449	7
0	0
192	0
0	0
0	0
0	0
0	0
716	4
0	0
0	0
0	0
149	1
315	1
15	1
242	2
0	0
0	0
0	0
322	1
0	0
0	0
51	4
0	0
0	0
349	3
250	3
0	0
557	2
84	0
0	0
72	0
0	0
221	1
0	0
170	2
0	0
180	1
0	0
440	0
0	0
0	0
0	0
1232	0
20	1
0	0
253	1
680	1
168	0
93	0
0	0
0	0
0	0
360	2
1165	0
604	0
87	2
0	0
0	0
15	0
0	0
0	0
147	0
0	0
0	0
29	0
61	1
175	1
0	0
197	2
0	0
0	0
0	0
0	0
0	0
0	0
141	0
0	0
0	0
0	0
22	1
1160	0
0	0
0	0
86	1
58	0
0	0
0	0
0	0
0	0
0	0
0	0
0	0
0	0
0	0
0	0
0	0
0	0
0	0
0	0
0	0
0	0
214	1
0	0
0	0
0	0
63	0
0	0
0	0
94	0
0	0
0	0
0	0
0	0
0	0
0	0
0	0
0	0
0	0
0	0
0	0
700	0
0	0
0	0
0	0
0	0
0	0
0	0
0	0
0	0
0	0
215	3
155	3
0	0
0	0
0	0
0	0
0	0
0	0
246	5
0	0
0	0
0	0
0	0
0	0
0	0
0	0
66	2
210	3
0	0
26	1
230	2
61	1
459	0
0	0
0	0
0	0
0	0
136	2
0	0
98	3
1630	0
2288	2
198	13
33	1
0	0
0	0
0	0
239	0
0	0
128	1
667	0
126	1
0	0
292	1
118	1
84	0
57	1
57	1
0	0
0	0
0	0
74	0
0	0
0	0
0	0
0	0
0	0
96	0
96	0
44	1
0	0
0	0
0	0
0	0
0	0
0	0
0	0
207	0
124	3
0	0
0	0
0	0
120	0
292	1
115	1
93	3
250	1
0	0
0	0
0	0
0	0
686	2
29	0
212	0
1148	1
0	0
419	1
0	0
0	0
0	0
314	1
46	0
57	6
37	0
0	0
0	0
331	1
0	0
185	1
0	0
61	0
69	0
67	0
74	0
0	0
0	0
0	0
0	0
21	1
0	0
355	4
0	0
213	2
0	0
1973	0
0	0
223	3
0	0
18	0
0	0
0	0
0	0
185	1
99	2
0	0
0	0
84	1
0	0
1137	0
0	0
0	0
135	2
120	0
0	0
54	1
0	0
45	3
0	0
43	1
290	4
0	0
0	0
0	0
183	1
0	0
230	1
0	0
32	1
213	3
0	0
0	0
0	0
63	0
113	1
122	2
199	1
37	1
0	0
367	1
0	0
342	2
0	0
0	0
0	0
0	0
0	0
110	1
222	0
0	0
0	0
0	0
57	0
11	1
0	0
0	0
0	0
113	0
0	0
0	0
28	0
66	1
0	0
0	0
53	0
335	0
94	1
10	0
0	0
0	0
0	0
0	0
69	0
0	0
0	0
336	2
58	0
0	0
0	0
0	0
0	0
160	1
0	0
172	1
88	0
137	1
141	0
70	1
0	0
1237	3
0	0
41	3
57	2
38	0
75	1
300	0
300	0
0	0
0	0
162	1
0	0
0	0
157	2
370	2
92	0
84	0
47	1
0	0
115	3
93	2
229	2
260	1
248	4
17	0
211	2
40	0
97	1
0	0
0	0
0	0
198	0
111	3
0	0
97	2
0	0
0	0
202	2
56	3
0	0
0	0
0	0
0	0
36	0
153	1
31	1
0	0
0	0
1215	1
48	0
174	1
0	0
0	0
59	0
0	0
0	0
343	1
0	0
0	0
0	0
0	0
0	0
0	0
0	0
0	0
360	3
0	0
0	0
0	0
71	1
0	0
0	0
0	0
173	2
0	0
363	0
0	0
0	0
0	0
93	3
176	1
28	0
40	2
0	0
66	1
0	0
0	0
387	0
0	0
104	1
0	0
0	0
0	0
0	0
91	0
0	0
0	0
0	0
33	1
23	1
0	0
0	0
0	0
309	1
122	0
0	0
0	0
173	0
1022	3
0	0
0	0
0	0
185	0
0	0
104	1
112	1
0	0
0	0
0	0
0	0
8	1
0	0
80	0
56	0
0	0
98	1
220	0
0	0
0	0
0	0
0	0
137	0
0	0
95	1
89	1
0	0
298	1
132	2
144	2
0	0
57	0
1078	4
46	1
0	0
32	0
0	0
0	0
155	1
87	0
174	1
209	3
0	0
0	0
0	0
0	0
0	0
0	0
72	1
0	0
22	1
0	0
0	0
0	0
1291	0
0	0
0	0
0	0
81	0
130	0
1494	4
179	0
125	1
191	10
280	4
0	0
45	0
323	5
250	0
0	0
86	1
62	0
0	0
0	0
57	0
0	0
153	0
237	4
0	0
0	0
76	1
213	0
71	1
93	9
373	0
902	2
0	0
0	0
0	0
0	0
7	1
0	0
141	0
0	0
0	0
0	0
40	2
0	0
0	0
0	0
0	0
0	0
254	0
0	0
162	1
0	0
0	0
43	1
0	0
275	2
0	0
0	0
0	0
94	0
125	2
89	0
0	0
0	0
22	0
309	1
0	0
0	0
148	1
90	1
0	0
130	6
352	3
0	0
0	0
0	0
108	1
0	0
0	0
0	0
0	0
113	0
0	0
0	0
0	0
91	0
1983	0
118	0
0	0
391	1
0	0
0	0
0	0
95	1
0	0
233	1
26	2
0	0
25	2
98	1
327	1
0	0
0	0
43	1
74	1
0	0
0	0
0	0
0	0
0	0
68	0
0	0
0	0
0	0
61	0
0	0
212	3
0	0
0	0
54	0
0	0
0	0
207	1
23	1
0	0
0	0
0	0
0	0
34	2
110	1
0	0
62	1
24	1
724	3
168	1
1308	0
0	0
0	0
49	1
137	1
100	1
0	0
0	0
0	0
0	0
0	0
0	0
0	0
51	0
0	0
281	2
0	0
365	1
0	0
0	0
89	1
0	0
0	0
234	2
0	0
0	0
28	0
0	0
347	2
44	1
250	2
0	0
43	1
0	0
0	0
0	0
170	3
0	0
321	1
0	0
49	0
0	0
0	0
0	0
322	1
42	3
53	2
41	1
0	0
0	0
287	1
10	1
119	2
248	0
72	2
174	2
0	0
1092	1
165	1
221	0
1096	0
222	2
0	0
0	0
0	0
135	0
77	1
156	1
0	0
0	0
0	0
189	1
0	0
0	0
99	0
78	0
0	0
0	0
43	1
0	0
0	0
127	4
0	0
219	2
0	0
0	0
0	0
0	0
0	0
0	0
21	0
73	1
0	0
55	0
0	0
0	0
0	0
64	1
37	1
30	2
0	0
0	0
0	0
0	0
0	0
137	4
0	0
54	0
33	0
195	1
61	2
0	0
0	0
0	0
0	0
195	1
105	1
102	5
74	0
82	2
147	0
210	0
170	0
63	0
120	1
571	2
73	0
119	2
0	0
0	0
0	0
0	0
0	0
176	1
0	0
44	0
48	0
0	0
0	0
175	2
170	1
0	0
167	1
0	0
0	0
0	0
25	1
132	0
49	2
305	0
90	1
211	1
488	1
212	2
0	0
0	0
224	1
168	1
81	1
119	1
0	0
106	1
599	1
0	0
0	0
150	1
0	0
0	0
178	1
83	2
0	0
21	1
0	0
304	1
0	0
0	0
80	2
145	2
0	0
0	0
79	1
91	1
16	0
313	1
0	0
75	1
105	1
126	0
58	0
0	0
0	0
0	0
603	2
217	0
106	2
134	1
0	0
30	0
107	3
0	0
75	2
55	4
0	0
109	4
0	0
0	0
0	0
103	1
168	3
130	1
145	2
15	0
0	0
172	0
0	0
0	0
130	1
70	2
0	0
78	1
1194	0
0	0
0	0
305	3
0	0
0	0
38	0
0	0
0	0
0	0
0	0
47	2
0	0
48	3
0	0
264	1
325	0
0	0
221	1
94	3
0	0
117	1
0	0
118	0
0	0
36	0
0	0
0	0
66	0
107	1
66	0
257	1
0	0
90	1
112	0
0	0
0	0
0	0
87	4
0	0
0	0
0	0
74	1
542	1
0	0
30	0
143	1
0	0
0	0
33	0
0	0
52	2
0	0
89	1
0	0
0	0
297	1
0	0
102	0
69	1
232	2
386	3
1130	0
71	1
184	3
0	0
0	0
0	0
0	0
0	0
8	0
0	0
18	1
0	0
1462	1
0	0
142	1
345	0
0	0
49	1
139	1
0	0
0	0
298	2
0	0
0	0
0	0
59	0
493	1
121	1
263	0
900	3
54	0
0	0
0	0
0	0
115	2
0	0
99	0
260	0
0	0
0	0
14	0
0	0
46	2
0	0
0	0
0	0
235	1
132	2
0	0
0	0
0	0
0	0
0	0
39	1
0	0
159	0
1070	0
44	0
0	0
0	0
90	1
0	0
71	0
0	0
267	3
0	0
36	2
0	0
303	2
0	0
0	0
0	0
143	1
0	0
0	0
0	0
73	0
0	0
63	0
0	0
155	1
455	1
0	0
70	2
111	1
0	0
20	0
183	2
0	0
0	0
0	0
0	0
154	2
18	0
146	4
0	0
11	0
0	0
60	0
138	0
0	0
0	0
0	0
1211	0
0	0
158	1
211	1
24	0
116	1
49	1
95	0
0	0
0	0
0	0
443	4
209	4
0	0
0	0
63	0
0	0
0	0
0	0
0	0
0	0
190	0
28	4
0	0
0	0
0	0
0	0
0	0
480	2
90	0
364	1
64	0
0	0
0	0
0	0
0	0
182	1
186	0
1989	1
49	6
0	0
0	0
53	1
0	0
0	0
0	0
0	0
9	0
170	5
[truncated: 8,277 more rows]
