# Supplementary material for: Competing for Attention in Social Media under Information Overload Conditions
Source: PLoS One. 2015 Jul 10;10(7):e0126090. doi: 10.1371/journal.pone.0126090 (PMC4498816; doi:10.1371/journal.pone.0126090)
Supplement: S1 File — This zip file contains the sharing details of all of the microblogs we have used in the Figs 2 and 3. Among the files, ‘Instruction.txt’ describes the contents of the files. (ZIP) [file pone.0126090.s001.zip › Data/10284_681.txt]

0	0
0	0
0	0
0	0
0	0
0	0
0	0
0	0
0	0
0	0
0	0
0	0
193	0
0	0
0	0
0	0
326	0
0	0
0	0
0	0
0	0
0	0
0	0
0	0
0	0
1687	1
35	0
13	0
0	0
0	0
0	0
0	0
0	0
0	0
0	0
278	0
0	0
0	0
0	0
0	0
0	0
0	0
0	0
534	0
73	0
0	0
0	0
0	0
0	0
0	0
0	0
0	0
0	0
0	0
266	0
0	0
0	0
0	0
0	0
0	0
0	0
0	0
1981	6
285	1
0	0
0	0
0	0
0	0
48	0
0	0
0	0
0	0
199	0
1081	0
0	0
300	0
12	0
91	0
0	0
1163	0
0	0
155	1
0	0
0	0
0	0
0	0
0	0
0	0
1173	0
0	0
0	0
0	0
0	0
0	0
0	0
0	0
0	0
205	0
0	0
0	0
0	0
0	0
0	0
0	0
0	0
0	0
0	0
0	0
0	0
0	0
0	0
1143	0
0	0
0	0
0	0
0	0
0	0
0	0
0	0
1130	2
1142	0
0	0
0	0
0	0
0	0
1134	0
0	0
104	0
0	0
0	0
0	0
0	0
0	0
0	0
0	0
0	0
0	0
0	0
0	0
0	0
0	0
0	0
0	0
0	0
0	0
0	0
0	0
0	0
0	0
0	0
1163	0
0	0
0	0
0	0
0	0
0	0
0	0
0	0
0	0
180	0
0	0
0	0
0	0
0	0
0	0
0	0
72	0
0	0
0	0
50	0
0	0
0	0
0	0
86	0
0	0
0	0
0	0
0	0
0	0
1131	0
0	0
0	0
0	0
0	0
0	0
0	0
0	0
0	0
0	0
0	0
0	0
0	0
0	0
0	0
0	0
0	0
0	0
0	0
0	0
0	0
546	1
520	0
0	0
51	0
1990	1
0	0
0	0
0	0
0	0
166	2
0	0
0	0
0	0
0	0
0	0
786	0
0	0
0	0
0	0
0	0
0	0
0	0
15	0
0	0
0	0
0	0
0	0
0	0
0	0
0	0
0	0
0	0
0	0
0	0
1085	1
0	0
0	0
140	1
140	1
0	0
0	0
0	0
0	0
0	0
0	0
0	0
0	0
0	0
0	0
0	0
0	0
0	0
0	0
0	0
0	0
0	0
1112	0
1141	0
0	0
0	0
0	0
0	0
0	0
0	0
0	0
0	0
0	0
0	0
0	0
0	0
0	0
0	0
0	0
0	0
0	0
0	0
0	0
0	0
0	0
0	0
0	0
423	0
0	0
1181	0
0	0
0	0
0	0
0	0
0	0
0	0
0	0
0	0
0	0
0	0
338	0
0	0
0	0
0	0
0	0
30	0
0	0
0	0
0	0
0	0
0	0
0	0
0	0
0	0
0	0
0	0
0	0
0	0
5	0
0	0
0	0
0	0
0	0
0	0
0	0
0	0
0	0
0	0
0	0
39	0
0	0
0	0
0	0
306	0
0	0
0	0
0	0
0	0
0	0
0	0
0	0
0	0
0	0
0	0
0	0
0	0
0	0
0	0
0	0
0	0
0	0
0	0
0	0
0	0
0	0
0	0
0	0
0	0
0	0
0	0
0	0
234	0
0	0
0	0
0	0
326	2
424	0
0	0
0	0
0	0
0	0
0	0
0	0
0	0
0	0
0	0
0	0
0	0
0	0
0	0
0	0
0	0
0	0
0	0
0	0
0	0
54	0
0	0
0	0
0	0
0	0
370	0
0	0
0	0
0	0
0	0
0	0
51	0
0	0
0	0
0	0
0	0
0	0
0	0
0	0
0	0
0	0
0	0
0	0
0	0
0	0
0	0
0	0
0	0
1110	0
0	0
0	0
0	0
0	0
0	0
0	0
0	0
0	0
0	0
0	0
0	0
0	0
0	0
0	0
0	0
0	0
1159	0
0	0
0	0
0	0
0	0
0	0
0	0
0	0
0	0
0	0
0	0
440	0
16	0
0	0
0	0
0	0
0	0
0	0
0	0
0	0
0	0
0	0
0	0
0	0
0	0
0	0
1407	0
0	0
0	0
0	0
0	0
0	0
0	0
0	0
0	0
0	0
0	0
0	0
0	0
0	0
117	0
0	0
0	0
0	0
0	0
0	0
0	0
0	0
0	0
0	0
0	0
0	0
369	0
0	0
347	0
0	0
1128	0
0	0
0	0
0	0
0	0
0	0
42	0
1151	0
0	0
0	0
80	0
130	0
0	0
0	0
0	0
98	0
0	0
580	0
176	2
0	0
0	0
0	0
0	0
0	0
0	0
0	0
0	0
0	0
0	0
0	0
0	0
0	0
1243	0
0	0
0	0
0	0
0	0
0	0
0	0
0	0
0	0
0	0
0	0
0	0
0	0
0	0
0	0
0	0
0	0
0	0
0	0
0	0
0	0
0	0
0	0
0	0
0	0
0	0
0	0
0	0
0	0
0	0
0	0
0	0
0	0
0	0
164	1
0	0
0	0
0	0
0	0
0	0
24	0
0	0
0	0
0	0
0	0
0	0
0	0
77	0
0	0
1192	0
0	0
0	0
0	0
0	0
772	1
0	0
0	0
0	0
0	0
0	0
0	0
0	0
0	0
0	0
0	0
0	0
0	0
460	1
0	0
0	0
0	0
0	0
0	0
0	0
0	0
0	0
0	0
0	0
0	0
0	0
0	0
0	0
0	0
0	0
21	0
0	0
0	0
0	0
0	0
0	0
0	0
0	0
0	0
0	0
0	0
44	0
0	0
0	0
0	0
0	0
0	0
0	0
0	0
0	0
1175	0
0	0
1179	0
0	0
185	0
0	0
0	0
0	0
0	0
0	0
0	0
0	0
0	0
0	0
0	0
0	0
0	0
0	0
0	0
0	0
0	0
0	0
0	0
0	0
0	0
0	0
1132	0
0	0
0	0
0	0
0	0
0	0
0	0
1177	0
0	0
1280	1
126	1
0	0
289	0
0	0
0	0
0	0
0	0
1225	0
0	0
0	0
0	0
0	0
0	0
0	0
0	0
0	0
0	0
0	0
0	0
1155	0
0	0
0	0
0	0
0	0
0	0
0	0
0	0
0	0
0	0
0	0
0	0
0	0
0	0
186	0
0	0
0	0
210	0
187	0
88	0
0	0
0	0
0	0
0	0
0	0
0	0
0	0
0	0
0	0
0	0
0	0
0	0
0	0
0	0
1130	1
0	0
0	0
0	0
0	0
0	0
0	0
0	0
0	0
0	0
0	0
0	0
0	0
97	1
0	0
0	0
0	0
441	0
0	0
0	0
0	0
0	0
237	1
0	0
89	0
0	0
48	0
0	0
0	0
0	0
0	0
0	0
0	0
0	0
0	0
0	0
0	0
0	0
0	0
0	0
0	0
0	0
0	0
912	0
0	0
0	0
0	0
0	0
0	0
0	0
0	0
0	0
0	0
0	0
0	0
0	0
0	0
0	0
0	0
0	0
0	0
0	0
0	0
0	0
0	0
0	0
284	0
0	0
0	0
0	0
976	0
129	0
0	0
0	0
0	0
0	0
51	0
0	0
0	0
0	0
0	0
1359	0
111	0
0	0
0	0
1391	0
57	0
0	0
0	0
0	0
0	0
0	0
0	0
0	0
0	0
0	0
0	0
0	0
117	0
74	0
0	0
0	0
0	0
0	0
0	0
0	0
0	0
0	0
0	0
0	0
0	0
0	0
0	0
0	0
0	0
0	0
0	0
0	0
0	0
0	0
0	0
1163	0
0	0
0	0
0	0
0	0
0	0
0	0
0	0
0	0
0	0
0	0
0	0
0	0
0	0
0	0
0	0
0	0
0	0
0	0
0	0
0	0
0	0
0	0
1169	1
0	0
0	0
0	0
1115	1
0	0
0	0
0	0
0	0
0	0
0	0
0	0
0	0
0	0
0	0
0	0
0	0
0	0
284	0
0	0
0	0
0	0
0	0
1192	1
1152	0
0	0
1119	0
0	0
0	0
0	0
0	0
0	0
0	0
0	0
0	0
0	0
0	0
0	0
0	0
1094	0
0	0
0	0
0	0
0	0
0	0
0	0
1114	0
0	0
0	0
0	0
0	0
0	0
0	0
0	0
0	0
0	0
0	0
0	0
1222	1
0	0
0	0
0	0
0	0
0	0
0	0
0	0
0	0
0	0
0	0
0	0
0	0
0	0
0	0
93	0
0	0
0	0
0	0
520	0
0	0
0	0
0	0
0	0
0	0
57	0
0	0
0	0
430	0
0	0
0	0
0	0
0	0
0	0
0	0
395	1
1121	0
0	0
0	0
0	0
0	0
0	0
0	0
0	0
0	0
0	0
0	0
0	0
0	0
0	0
0	0
0	0
0	0
0	0
0	0
0	0
0	0
0	0
0	0
0	0
0	0
0	0
0	0
0	0
0	0
1170	0
0	0
0	0
0	0
0	0
0	0
0	0
0	0
0	0
0	0
0	0
0	0
1684	1
0	0
0	0
0	0
0	0
0	0
54	0
0	0
0	0
0	0
0	0
1143	0
0	0
50	0
0	0
0	0
0	0
0	0
0	0
30	1
0	0
0	0
0	0
0	0
0	0
0	0
0	0
0	0
0	0
0	0
0	0
0	0
0	0
18	0
0	0
0	0
0	0
0	0
0	0
0	0
0	0
0	0
0	0
0	0
0	0
0	0
0	0
0	0
0	0
0	0
0	0
0	0
2000	1
0	0
0	0
411	0
0	0
0	0
0	0
0	0
0	0
0	0
618	0
0	0
0	0
0	0
0	0
0	0
0	0
0	0
0	0
0	0
0	0
0	0
0	0
0	0
0	0
0	0
0	0
0	0
0	0
0	0
1166	0
0	0
0	0
0	0
0	0
0	0
0	0
0	0
95	0
0	0
1195	2
0	0
0	0
0	0
1111	0
0	0
0	0
0	0
341	0
0	0
0	0
0	0
0	0
0	0
0	0
0	0
0	0
0	0
0	0
0	0
0	0
0	0
0	0
0	0
0	0
0	0
20	0
0	0
0	0
456	0
0	0
595	0
161	0
0	0
0	0
0	0
1125	0
0	0
347	0
0	0
0	0
0	0
0	0
0	0
0	0
0	0
0	0
33	0
0	0
0	0
0	0
0	0
0	0
0	0
0	0
0	0
177	0
88	0
0	0
0	0
0	0
57	0
624	2
168	0
0	0
0	0
1513	3
1145	0
0	0
0	0
110	0
0	0
0	0
0	0
0	0
203	0
0	0
0	0
0	0
0	0
0	0
644	1
0	0
0	0
0	0
0	0
0	0
0	0
0	0
0	0
0	0
84	0
0	0
0	0
0	0
0	0
27	1
0	0
0	0
0	0
0	0
1057	0
0	0
15	0
1480	1
841	0
0	0
101	0
0	0
75	0
0	0
0	0
0	0
101	1
0	0
0	0
0	0
1141	0
0	0
0	0
0	0
0	0
0	0
0	0
0	0
0	0
0	0
0	0
0	0
0	0
0	0
0	0
0	0
0	0
414	0
0	0
0	0
0	0
0	0
0	0
0	0
753	0
0	0
0	0
0	0
0	0
0	0
0	0
0	0
0	0
0	0
0	0
0	0
0	0
0	0
0	0
0	0
0	0
0	0
0	0
0	0
0	0
1196	0
0	0
0	0
0	0
0	0
0	0
0	0
0	0
0	0
0	0
0	0
0	0
0	0
0	0
0	0
0	0
0	0
0	0
0	0
0	0
0	0
0	0
0	0
311	1
0	0
0	0
0	0
0	0
0	0
175	1
1855	2
0	0
43	0
0	0
0	0
213	0
102	0
17	0
25	0
0	0
96	0
0	0
259	0
0	0
0	0
0	0
0	0
1132	0
0	0
0	0
0	0
0	0
96	2
0	0
0	0
0	0
0	0
180	0
128	0
0	0
0	0
0	0
0	0
308	2
307	0
0	0
234	0
156	0
262	0
89	0
0	0
0	0
0	0
0	0
0	0
346	1
553	1
0	0
0	0
1317	2
0	0
231	1
0	0
0	0
64	0
409	0
219	0
253	0
148	1
0	0
0	0
0	0
161	0
39	2
0	0
68	0
247	0
346	1
0	0
0	0
0	0
571	1
0	0
0	0
0	0
0	0
0	0
358	1
0	0
0	0
0	0
42	1
0	0
0	0
0	0
0	0
187	1
0	0
237	0
0	0
0	0
64	0
0	0
0	0
58	0
0	0
0	0
0	0
0	0
0	0
0	0
0	0
0	0
0	0
0	0
0	0
0	0
0	0
163	0
0	0
0	0
0	0
0	0
0	0
0	0
0	0
0	0
0	0
1911	0
0	0
0	0
0	0
0	0
0	0
0	0
0	0
0	0
0	0
0	0
0	0
0	0
0	0
0	0
0	0
0	0
0	0
0	0
0	0
1161	0
0	0
0	0
0	0
0	0
0	0
0	0
0	0
0	0
0	0
0	0
1216	0
0	0
0	0
0	0
0	0
0	0
0	0
0	0
0	0
0	0
249	1
1856	2
159	0
0	0
0	0
0	0
0	0
0	0
0	0
0	0
0	0
0	0
0	0
0	0
1091	0
0	0
38	1
200	0
0	0
0	0
0	0
0	0
0	0
0	0
0	0
0	0
146	2
119	0
205	0
0	0
0	0
0	0
0	0
125	1
87	0
313	0
0	0
91	0
0	0
0	0
199	1
0	0
0	0
0	0
1162	0
0	0
0	0
374	0
0	0
0	0
0	0
0	0
124	0
0	0
0	0
0	0
0	0
41	0
0	0
0	0
0	0
50	0
263	0
0	0
404	0
438	1
0	0
0	0
22	0
315	0
0	0
1174	0
0	0
0	0
0	0
0	0
0	0
0	0
0	0
0	0
0	0
0	0
779	2
0	0
0	0
106	0
0	0
0	0
0	0
0	0
349	0
0	0
0	0
0	0
0	0
0	0
0	0
0	0
0	0
0	0
0	0
0	0
0	0
0	0
0	0
0	0
0	0
0	0
0	0
0	0
0	0
1119	0
0	0
0	0
0	0
0	0
0	0
285	2
0	0
0	0
1199	0
0	0
0	0
0	0
0	0
0	0
317	1
1063	0
0	0
0	0
0	0
0	0
0	0
0	0
1134	0
0	0
0	0
0	0
0	0
1219	1
0	0
0	0
1154	0
0	0
0	0
0	0
0	0
0	0
0	0
0	0
0	0
0	0
0	0
0	0
0	0
0	0
0	0
0	0
0	0
0	0
0	0
0	0
0	0
0	0
0	0
0	0
0	0
38	0
0	0
66	0
0	0
0	0
1289	4
639	1
0	0
96	1
1402	0
0	0
0	0
0	0
227	0
0	0
0	0
0	0
0	0
0	0
0	0
0	0
0	0
0	0
0	0
820	0
0	0
0	0
0	0
16	0
1142	0
0	0
0	0
5	0
0	0
0	0
107	0
0	0
0	0
0	0
46	0
0	0
0	0
0	0
0	0
0	0
0	0
0	0
27	0
0	0
0	0
30	0
3	0
0	0
0	0
0	0
0	0
0	0
0	0
0	0
0	0
1168	1
1087	1
0	0
0	0
0	0
0	0
154	0
0	0
0	0
0	0
0	0
0	0
86	0
163	1
0	0
0	0
0	0
243	0
0	0
0	0
2000	0
0	0
0	0
436	0
241	0
0	0
0	0
0	0
0	0
0	0
0	0
0	0
0	0
0	0
0	0
154	1
0	0
228	0
0	0
0	0
0	0
0	0
0	0
46	0
125	0
157	0
345	17
0	0
138	0
0	0
1205	0
0	0
0	0
0	0
0	0
0	0
13	0
0	0
0	0
0	0
176	0
85	1
0	0
0	0
0	0
193	0
179	0
228	1
85	0
0	0
0	0
1924	4
0	0
0	0
1154	0
0	0
0	0
0	0
1117	0
121	2
0	0
0	0
0	0
0	0
0	0
0	0
93	0
0	0
0	0
0	0
0	0
0	0
0	0
0	0
0	0
0	0
0	0
0	0
0	0
0	0
0	0
0	0
0	0
0	0
1201	0
0	0
0	0
0	0
0	0
0	0
364	1
0	0
0	0
0	0
0	0
0	0
0	0
0	0
0	0
1155	2
0	0
0	0
0	0
0	0
0	0
0	0
0	0
0	0
0	0
0	0
0	0
0	0
1170	0
2000	1
0	0
0	0
0	0
0	0
0	0
0	0
0	0
0	0
0	0
228	0
0	0
0	0
0	0
0	0
0	0
0	0
0	0
0	0
0	0
180	2
0	0
0	0
1139	0
0	0
1136	0
0	0
0	0
0	0
0	0
0	0
0	0
0	0
0	0
0	0
0	0
0	0
0	0
0	0
0	0
1203	1
0	0
0	0
0	0
0	0
0	0
1153	0
0	0
0	0
0	0
0	0
0	0
0	0
0	0
0	0
0	0
0	0
0	0
0	0
0	0
0	0
0	0
0	0
0	0
0	0
0	0
0	0
0	0
57	0
0	0
0	0
0	0
0	0
0	0
0	0
0	0
0	0
0	0
0	0
0	0
0	0
0	0
0	0
0	0
0	0
0	0
0	0
0	0
0	0
0	0
0	0
0	0
0	0
0	0
0	0
114	1
0	0
0	0
0	0
0	0
0	0
0	0
0	0
0	0
0	0
0	0
2000	2
0	0
0	0
0	0
0	0
0	0
0	0
0	0
0	0
0	0
0	0
0	0
0	0
150	0
0	0
1173	0
115	1
0	0
0	0
0	0
0	0
0	0
0	0
0	0
241	1
0	0
0	0
0	0
0	0
0	0
127	1
0	0
53	0
128	0
0	0
0	0
0	0
0	0
0	0
0	0
267	3
1843	0
1080	0
0	0
0	0
0	0
0	0
0	0
0	0
1186	0
0	0
0	0
95	0
0	0
0	0
0	0
0	0
150	0
58	0
0	0
0	0
690	1
0	0
0	0
1245	0
0	0
3	0
0	0
0	0
0	0
0	0
0	0
0	0
0	0
0	0
1115	0
0	0
0	0
0	0
355	0
60	0
120	0
0	0
0	0
149	1
0	0
1092	0
0	0
0	0
0	0
0	0
0	0
0	0
355	0
0	0
0	0
0	0
0	0
0	0
0	0
0	0
0	0
0	0
0	0
0	0
0	0
[truncated: 8,284 more rows]
