# Supplementary material for: Competing for Attention in Social Media under Information Overload Conditions
Source: PLoS One. 2015 Jul 10;10(7):e0126090. doi: 10.1371/journal.pone.0126090 (PMC4498816; doi:10.1371/journal.pone.0126090)
Supplement: S1 File — This zip file contains the sharing details of all of the microblogs we have used in the Figs 2 and 3. Among the files, ‘Instruction.txt’ describes the contents of the files. (ZIP) [file pone.0126090.s001.zip › Data/10307_330.txt]

744	1
0	0
0	0
0	0
0	0
0	0
0	0
0	0
0	0
0	0
0	0
0	0
0	0
0	0
0	0
0	0
0	0
0	0
0	0
0	0
0	0
0	0
0	0
0	0
98	2
0	0
0	0
167	0
35	1
0	0
0	0
0	0
0	0
0	0
0	0
0	0
0	0
0	0
0	0
0	0
0	0
0	0
0	0
169	0
0	0
170	0
94	0
0	0
0	0
0	0
0	0
0	0
0	0
0	0
0	0
0	0
0	0
0	0
0	0
0	0
0	0
0	0
1172	0
0	0
0	0
0	0
0	0
0	0
0	0
0	0
0	0
0	0
0	0
0	0
0	0
0	0
0	0
0	0
0	0
0	0
0	0
0	0
401	2
0	0
404	0
0	0
0	0
0	0
0	0
0	0
0	0
0	0
0	0
1195	0
0	0
276	1
0	0
0	0
0	0
0	0
0	0
1171	0
286	1
0	0
0	0
0	0
223	1
0	0
0	0
0	0
0	0
0	0
1183	0
0	0
0	0
123	0
0	0
0	0
1196	0
0	0
335	1
398	2
197	0
474	0
0	0
0	0
0	0
0	0
0	0
0	0
58	0
320	1
0	0
0	0
0	0
0	0
0	0
116	1
0	0
0	0
429	2
0	0
1182	1
0	0
0	0
0	0
0	0
247	0
0	0
0	0
0	0
0	0
0	0
0	0
0	0
0	0
0	0
0	0
0	0
0	0
0	0
0	0
0	0
1153	0
0	0
0	0
0	0
208	0
460	1
0	0
468	2
0	0
0	0
0	0
0	0
0	0
162	1
0	0
0	0
0	0
0	0
0	0
2000	4
1383	0
0	0
1133	1
0	0
0	0
0	0
0	0
0	0
0	0
349	0
155	1
0	0
0	0
0	0
299	0
0	0
0	0
0	0
0	0
0	0
0	0
0	0
166	1
0	0
0	0
0	0
0	0
1098	0
0	0
0	0
0	0
0	0
0	0
0	0
187	1
352	0
0	0
286	1
0	0
1152	0
0	0
0	0
0	0
0	0
0	0
0	0
0	0
0	0
0	0
0	0
0	0
0	0
0	0
0	0
0	0
0	0
0	0
0	0
0	0
0	0
0	0
0	0
0	0
0	0
0	0
0	0
0	0
0	0
0	0
0	0
0	0
0	0
0	0
0	0
0	0
0	0
0	0
0	0
0	0
0	0
0	0
211	1
0	0
0	0
218	1
0	0
0	0
0	0
0	0
0	0
0	0
0	0
0	0
0	0
0	0
1112	0
0	0
0	0
0	0
0	0
0	0
1156	0
0	0
0	0
0	0
0	0
0	0
1192	0
0	0
0	0
0	0
0	0
0	0
0	0
0	0
0	0
0	0
0	0
0	0
0	0
0	0
0	0
0	0
0	0
0	0
0	0
0	0
0	0
0	0
36	0
0	0
0	0
0	0
0	0
0	0
0	0
0	0
0	0
1247	0
0	0
0	0
0	0
0	0
0	0
0	0
0	0
0	0
1149	0
0	0
0	0
0	0
0	0
0	0
0	0
0	0
1216	0
0	0
0	0
0	0
0	0
0	0
0	0
0	0
0	0
0	0
0	0
0	0
0	0
0	0
0	0
0	0
0	0
322	1
0	0
0	0
0	0
1068	2
0	0
0	0
0	0
0	0
0	0
0	0
0	0
71	0
0	0
0	0
0	0
0	0
0	0
0	0
0	0
1168	0
0	0
0	0
0	0
0	0
0	0
0	0
0	0
0	0
0	0
0	0
0	0
56	0
0	0
0	0
0	0
0	0
0	0
29	0
0	0
0	0
0	0
0	0
0	0
0	0
0	0
0	0
0	0
0	0
0	0
0	0
0	0
0	0
0	0
0	0
0	0
0	0
0	0
0	0
0	0
0	0
0	0
0	0
0	0
0	0
0	0
0	0
0	0
0	0
0	0
0	0
86	1
0	0
0	0
382	0
0	0
0	0
0	0
0	0
0	0
0	0
0	0
0	0
0	0
0	0
0	0
0	0
0	0
0	0
0	0
0	0
157	0
0	0
0	0
1159	0
0	0
0	0
0	0
0	0
0	0
0	0
0	0
0	0
0	0
0	0
0	0
0	0
0	0
0	0
75	2
0	0
0	0
262	0
0	0
0	0
0	0
0	0
0	0
0	0
0	0
0	0
0	0
0	0
0	0
0	0
0	0
0	0
0	0
0	0
0	0
0	0
0	0
0	0
0	0
1174	0
0	0
0	0
0	0
0	0
0	0
0	0
0	0
0	0
0	0
0	0
0	0
0	0
0	0
0	0
0	0
0	0
0	0
0	0
0	0
311	1
0	0
0	0
0	0
0	0
0	0
0	0
1216	0
322	1
0	0
0	0
0	0
0	0
0	0
0	0
1220	0
0	0
0	0
0	0
0	0
0	0
0	0
0	0
0	0
0	0
157	1
0	0
0	0
0	0
0	0
0	0
0	0
0	0
0	0
0	0
0	0
1177	0
0	0
0	0
0	0
273	1
0	0
0	0
0	0
0	0
0	0
29	0
94	0
0	0
0	0
0	0
0	0
0	0
0	0
0	0
0	0
782	1
0	0
0	0
0	0
0	0
0	0
363	0
93	0
0	0
148	0
0	0
0	0
0	0
85	0
138	0
0	0
1724	0
0	0
297	0
0	0
479	0
282	1
622	0
0	0
0	0
0	0
410	0
185	1
0	0
0	0
0	0
0	0
0	0
0	0
0	0
0	0
1128	0
0	0
0	0
0	0
0	0
0	0
0	0
0	0
0	0
0	0
0	0
0	0
0	0
0	0
0	0
0	0
0	0
0	0
0	0
0	0
0	0
0	0
0	0
0	0
289	0
0	0
0	0
0	0
0	0
0	0
0	0
0	0
0	0
0	0
0	0
425	0
0	0
359	0
0	0
212	0
0	0
0	0
0	0
275	1
0	0
0	0
0	0
0	0
0	0
1194	0
81	0
442	0
329	1
242	1
86	0
547	0
73	0
0	0
0	0
378	1
188	0
77	0
1460	2
0	0
74	0
0	0
0	0
0	0
0	0
0	0
332	0
199	0
1085	0
0	0
0	0
0	0
0	0
0	0
0	0
2045	1
0	0
78	0
182	0
0	0
91	0
0	0
0	0
0	0
0	0
0	0
0	0
0	0
0	0
0	0
88	0
0	0
0	0
426	0
125	0
0	0
0	0
0	0
0	0
220	0
0	0
0	0
0	0
0	0
1214	1
0	0
0	0
338	1
668	1
0	0
0	0
0	0
0	0
0	0
0	0
0	0
0	0
0	0
0	0
0	0
0	0
747	0
85	0
770	1
0	0
190	0
0	0
880	0
136	0
0	0
0	0
0	0
129	0
0	0
196	0
0	0
148	0
253	0
0	0
0	0
0	0
0	0
0	0
0	0
406	1
0	0
0	0
0	0
0	0
0	0
0	0
0	0
0	0
0	0
0	0
0	0
0	0
0	0
0	0
0	0
0	0
385	1
0	0
0	0
0	0
0	0
0	0
0	0
0	0
0	0
0	0
0	0
0	0
0	0
0	0
0	0
0	0
0	0
0	0
0	0
0	0
0	0
0	0
443	1
144	0
0	0
0	0
229	0
472	2
185	0
0	0
0	0
0	0
0	0
0	0
0	0
298	1
0	0
104	0
176	0
0	0
0	0
76	0
187	1
0	0
146	0
0	0
1152	1
231	0
0	0
0	0
78	0
0	0
0	0
365	1
1200	0
0	0
208	0
23	0
228	1
372	0
0	0
0	0
0	0
227	0
101	0
0	0
278	0
0	0
172	0
0	0
0	0
0	0
0	0
261	0
0	0
129	1
233	0
0	0
0	0
0	0
184	0
0	0
0	0
0	0
0	0
0	0
173	0
0	0
0	0
0	0
2001	3
0	0
0	0
0	0
0	0
0	0
22	0
0	0
0	0
0	0
0	0
59	0
0	0
128	0
0	0
0	0
971	2
0	0
0	0
0	0
0	0
0	0
0	0
0	0
187	0
77	0
0	0
0	0
270	0
148	1
0	0
148	0
295	0
0	0
0	0
0	0
263	0
841	2
288	0
1476	2
0	0
0	0
0	0
0	0
71	0
0	0
0	0
0	0
0	0
0	0
210	2
0	0
0	0
0	0
189	0
565	0
0	0
0	0
214	0
0	0
828	3
191	1
0	0
531	0
43	0
0	0
217	0
0	0
0	0
0	0
0	0
0	0
0	0
2000	2
160	1
344	1
344	1
619	0
0	0
1795	4
1071	0
1150	0
0	0
0	0
21	1
0	0
147	0
0	0
58	0
0	0
0	0
0	0
0	0
0	0
0	0
0	0
0	0
0	0
0	0
0	0
0	0
0	0
0	0
0	0
0	0
0	0
0	0
0	0
0	0
0	0
1175	0
0	0
0	0
0	0
261	0
392	1
0	0
0	0
0	0
201	1
141	0
0	0
511	1
399	1
63	0
263	0
0	0
410	1
0	0
250	0
0	0
201	0
0	0
0	0
285	0
210	0
422	0
0	0
0	0
330	1
0	0
446	0
371	0
72	0
0	0
98	1
617	2
0	0
429	1
139	0
50	0
42	0
102	1
0	0
178	0
154	0
96	0
0	0
0	0
11	0
0	0
0	0
212	0
212	0
0	0
0	0
119	0
0	0
0	0
356	0
0	0
0	0
0	0
0	0
0	0
96	0
0	0
0	0
0	0
342	0
0	0
0	0
549	0
0	0
0	0
173	1
844	0
0	0
0	0
0	0
1165	0
336	2
0	0
510	1
1456	0
0	0
419	0
374	1
249	0
0	0
0	0
103	3
352	0
0	0
510	0
352	0
510	0
294	1
470	0
0	0
0	0
0	0
250	0
0	0
0	0
0	0
230	0
187	0
216	0
0	0
115	0
130	0
324	0
0	0
0	0
36	0
0	0
74	1
0	0
125	0
55	0
47	0
0	0
0	0
0	0
256	1
116	0
0	0
0	0
432	0
0	0
139	1
0	0
91	0
42	0
1082	0
0	0
0	0
0	0
412	2
0	0
0	0
186	0
0	0
0	0
6	1
147	0
194	0
1195	0
122	1
0	0
0	0
0	0
0	0
165	2
0	0
0	0
0	0
0	0
0	0
0	0
0	0
0	0
0	0
0	0
0	0
0	0
0	0
1158	0
0	0
0	0
0	0
308	1
0	0
0	0
0	0
30	0
0	0
676	1
0	0
0	0
0	0
0	0
0	0
0	0
0	0
0	0
97	0
0	0
0	0
0	0
0	0
114	0
339	0
288	3
416	0
0	0
294	0
206	0
208	0
0	0
119	0
319	1
0	0
241	0
144	1
0	0
0	0
659	1
209	0
142	0
141	0
98	1
50	0
0	0
1778	0
0	0
277	0
185	0
0	0
0	0
37	1
110	0
133	2
364	2
58	0
1589	0
289	0
0	0
252	0
0	0
0	0
0	0
0	0
0	0
280	0
471	0
284	0
52	1
972	2
149	0
0	0
189	0
118	1
1596	1
209	0
1999	2
144	0
0	0
352	1
377	2
0	0
0	0
73	1
156	0
198	0
0	0
0	0
131	0
124	1
0	0
124	1
1835	3
406	1
0	0
0	0
0	0
245	0
137	0
123	0
0	0
0	0
0	0
305	0
87	0
0	0
254	1
200	2
0	0
0	0
269	0
269	0
0	0
0	0
0	0
0	0
0	0
95	1
114	0
0	0
0	0
46	0
0	0
285	1
417	0
0	0
0	0
1181	0
0	0
106	0
0	0
0	0
0	0
0	0
0	0
0	0
1120	0
198	0
0	0
228	0
0	0
0	0
274	0
143	2
464	0
145	0
937	0
0	0
0	0
0	0
265	0
62	1
0	0
0	0
0	0
287	1
0	0
0	0
316	2
1228	1
154	0
132	0
64	0
272	1
0	0
1181	0
0	0
109	0
125	0
87	0
0	0
0	0
960	1
0	0
10	1
741	2
403	0
0	0
108	2
0	0
0	0
226	0
66	1
534	1
0	0
49	0
145	1
15	1
0	0
166	1
702	1
160	1
119	1
0	0
0	0
0	0
160	2
121	0
217	0
0	0
0	0
0	0
0	0
0	0
1395	1
0	0
79	0
0	0
0	0
0	0
0	0
217	0
70	1
72	1
204	1
0	0
137	1
244	1
0	0
0	0
0	0
1157	0
0	0
0	0
0	0
0	0
366	1
97	1
262	0
662	0
14	1
0	0
108	1
0	0
0	0
121	0
0	0
0	0
0	0
0	0
0	0
0	0
74	1
145	1
0	0
124	1
0	0
0	0
1631	5
0	0
73	1
0	0
255	2
306	1
0	0
0	0
547	1
113	1
0	0
0	0
113	1
0	0
0	0
0	0
0	0
0	0
0	0
0	0
269	1
133	0
0	0
0	0
0	0
120	0
0	0
0	0
0	0
233	1
156	1
29	1
0	0
0	0
1	0
0	0
0	0
156	1
0	0
0	0
79	1
27	0
0	0
0	0
1910	1
0	0
0	0
0	0
0	0
0	0
305	0
0	0
0	0
0	0
28	1
0	0
0	0
0	0
0	0
0	0
0	0
1155	0
0	0
1117	1
166	0
0	0
0	0
0	0
0	0
387	1
0	0
0	0
0	0
0	0
0	0
0	0
0	0
0	0
0	0
0	0
143	1
101	1
142	1
0	0
236	1
0	0
0	0
0	0
0	0
0	0
0	0
0	0
0	0
0	0
91	2
91	2
0	0
0	0
0	0
258	1
0	0
258	1
0	0
0	0
0	0
0	0
0	0
0	0
0	0
0	0
0	0
0	0
0	0
0	0
290	0
0	0
48	1
173	1
115	1
120	1
0	0
0	0
81	1
0	0
0	0
0	0
0	0
307	3
0	0
0	0
0	0
0	0
0	0
0	0
1024	3
0	0
0	0
0	0
0	0
0	0
0	0
0	0
0	0
0	0
0	0
0	0
0	0
0	0
0	0
0	0
0	0
0	0
0	0
121	0
296	0
0	0
157	1
0	0
0	0
195	1
0	0
1051	2
0	0
268	1
289	1
514	0
0	0
0	0
0	0
642	1
0	0
606	3
288	1
204	1
102	0
491	1
482	1
0	0
0	0
52	1
355	1
0	0
109	1
141	1
64	1
222	1
0	0
0	0
0	0
378	2
577	1
180	1
0	0
0	0
0	0
226	2
0	0
374	0
0	0
0	0
493	1
0	0
267	1
0	0
0	0
0	0
0	0
0	0
0	0
0	0
36	1
257	1
897	1
0	0
0	0
166	2
1021	0
371	2
79	1
102	1
227	1
295	1
254	1
177	1
215	1
0	0
295	1
23	0
0	0
0	0
292	1
283	1
0	0
273	1
396	1
55	1
119	1
274	1
0	0
310	1
206	1
130	1
196	1
0	0
355	1
0	0
148	1
0	0
0	0
1246	0
0	0
344	1
222	0
0	0
97	0
56	2
150	1
396	0
0	0
380	2
141	1
234	1
128	1
0	0
0	0
0	0
144	1
98	0
374	1
0	0
0	0
584	0
0	0
0	0
592	1
277	1
312	1
74	1
0	0
163	1
0	0
0	0
133	1
120	1
109	1
0	0
372	1
172	0
205	1
0	0
355	1
67	1
0	0
0	0
233	1
138	1
107	1
163	1
0	0
0	0
282	0
167	1
1369	3
0	0
256	1
0	0
184	0
249	1
0	0
35	1
73	1
0	0
713	1
101	0
287	1
474	2
582	1
150	1
882	1
166	1
688	1
617	2
0	0
247	1
250	1
0	0
0	0
0	0
0	0
1432	3
2000	2
577	1
72	1
0	0
135	1
0	0
114	1
934	1
977	0
0	0
188	1
109	1
1714	0
0	0
0	0
95	1
0	0
223	2
0	0
0	0
0	0
222	1
217	0
0	0
257	1
361	1
305	1
377	1
0	0
237	1
0	0
2493	0
0	0
0	0
14	0
0	0
0	0
0	0
0	0
263	1
0	0
75	1
140	2
282	0
254	0
0	0
0	0
440	1
514	0
293	1
0	0
86	0
0	0
0	0
126	1
0	0
78	1
124	0
0	0
0	0
0	0
502	0
40	0
1180	1
0	0
296	0
481	1
215	1
0	0
80	0
132	1
366	0
0	0
192	1
0	0
94	1
0	0
34	1
127	1
0	0
92	1
111	0
0	0
101	1
65	0
872	1
264	0
201	1
0	0
106	1
0	0
0	0
48	0
173	1
204	1
0	0
0	0
0	0
1934	0
173	0
366	0
0	0
0	0
0	0
0	0
224	1
352	0
102	0
218	0
0	0
0	0
0	0
0	0
81	0
0	0
101	1
942	0
677	2
0	0
0	0
68	0
123	0
0	0
0	0
0	0
187	2
0	0
0	0
0	0
0	0
0	0
0	0
110	0
0	0
72	0
0	0
25	0
0	0
335	0
1086	0
194	0
0	0
27	1
0	0
568	0
157	1
128	1
0	0
395	1
0	0
342	2
0	0
0	0
220	0
0	0
26	0
453	1
278	1
0	0
160	1
367	2
0	0
0	0
189	2
60	0
0	0
0	0
158	0
208	0
0	0
117	0
189	1
0	0
0	0
122	0
0	0
0	0
233	1
69	0
66	0
222	2
44	0
192	0
0	0
145	0
0	0
365	0
248	1
0	0
86	1
0	0
1153	0
0	0
158	1
28	1
0	0
0	0
0	0
58	1
222	2
239	1
57	1
209	0
412	1
52	0
150	2
407	1
0	0
256	2
170	1
41	0
407	3
0	0
326	0
173	1
201	0
0	0
0	0
0	0
153	1
153	1
0	0
640	1
462	0
170	3
528	1
240	1
462	0
195	1
0	0
0	0
537	2
171	1
261	1
0	0
127	0
863	2
0	0
0	0
0	0
357	0
0	0
110	0
21	1
120	1
0	0
0	0
0	0
0	0
0	0
116	1
295	0
259	0
68	0
132	1
0	0
123	0
0	0
191	0
0	0
43	1
0	0
0	0
191	1
0	0
0	0
187	0
0	0
133	0
0	0
0	0
176	1
0	0
203	2
0	0
253	0
246	0
0	0
0	0
209	0
231	0
0	0
430	0
0	0
194	0
158	1
[truncated: 8,307 more rows]
