# Supplementary material for: Competing for Attention in Social Media under Information Overload Conditions
Source: PLoS One. 2015 Jul 10;10(7):e0126090. doi: 10.1371/journal.pone.0126090 (PMC4498816; doi:10.1371/journal.pone.0126090)
Supplement: S1 File — This zip file contains the sharing details of all of the microblogs we have used in the Figs 2 and 3. Among the files, ‘Instruction.txt’ describes the contents of the files. (ZIP) [file pone.0126090.s001.zip › Data/10307_529.txt]

0	0
0	0
183	0
0	0
0	0
0	0
0	0
299	0
0	0
0	0
0	0
0	0
0	0
0	0
201	2
0	0
1203	0
0	0
56	0
187	0
0	0
0	0
0	0
0	0
0	0
0	0
37	0
0	0
0	0
188	0
0	0
0	0
0	0
0	0
1067	1
0	0
0	0
0	0
0	0
0	0
0	0
0	0
0	0
0	0
117	0
0	0
0	0
0	0
0	0
76	1
0	0
0	0
203	0
0	0
1171	0
0	0
1193	1
0	0
0	0
0	0
0	0
0	0
0	0
0	0
0	0
0	0
0	0
0	0
0	0
1181	0
180	0
0	0
0	0
0	0
0	0
0	0
0	0
0	0
0	0
0	0
0	0
1102	0
829	0
0	0
247	0
0	0
0	0
0	0
0	0
0	0
0	0
834	1
0	0
0	0
0	0
0	0
486	0
0	0
0	0
0	0
0	0
0	0
0	0
0	0
0	0
0	0
752	1
0	0
0	0
0	0
0	0
126	2
1232	0
0	0
0	0
0	0
0	0
191	0
20	0
0	0
0	0
0	0
0	0
0	0
660	0
0	0
344	0
154	1
0	0
0	0
0	0
0	0
0	0
0	0
0	0
0	0
0	0
0	0
0	0
0	0
0	0
0	0
0	0
123	0
0	0
0	0
0	0
0	0
1136	1
0	0
213	0
0	0
0	0
0	0
0	0
0	0
1135	0
0	0
0	0
261	0
0	0
0	0
0	0
1129	0
65	0
0	0
42	0
1136	0
0	0
0	0
1299	0
0	0
0	0
151	0
0	0
0	0
0	0
0	0
0	0
0	0
252	0
0	0
0	0
0	0
0	0
0	0
0	0
0	0
0	0
0	0
439	1
179	0
0	0
0	0
2	0
115	0
1717	0
0	0
69	0
0	0
0	0
0	0
644	0
1177	1
164	0
0	0
0	0
0	0
383	1
0	0
0	0
0	0
409	1
0	0
0	0
0	0
0	0
0	0
0	0
0	0
0	0
0	0
0	0
0	0
0	0
0	0
0	0
0	0
0	0
0	0
0	0
0	0
0	0
0	0
0	0
0	0
0	0
0	0
0	0
0	0
0	0
0	0
0	0
1065	0
0	0
1369	0
0	0
0	0
0	0
0	0
0	0
0	0
0	0
0	0
0	0
0	0
0	0
0	0
0	0
0	0
0	0
0	0
0	0
0	0
0	0
0	0
0	0
157	1
0	0
0	0
0	0
0	0
0	0
0	0
0	0
0	0
0	0
1169	0
0	0
0	0
0	0
0	0
0	0
0	0
0	0
18	0
0	0
392	0
0	0
0	0
0	0
0	0
0	0
0	0
0	0
0	0
0	0
0	0
0	0
0	0
0	0
0	0
0	0
0	0
0	0
0	0
214	0
0	0
0	0
0	0
0	0
0	0
163	0
0	0
0	0
1158	0
0	0
0	0
0	0
0	0
0	0
0	0
0	0
0	0
0	0
0	0
0	0
0	0
0	0
0	0
0	0
0	0
0	0
0	0
0	0
0	0
0	0
0	0
0	0
1156	0
0	0
0	0
244	1
147	0
0	0
0	0
0	0
0	0
0	0
0	0
129	0
0	0
0	0
0	0
0	0
0	0
0	0
1051	1
98	1
0	0
0	0
0	0
0	0
0	0
0	0
0	0
0	0
0	0
0	0
0	0
0	0
92	0
1075	1
0	0
0	0
0	0
0	0
0	0
0	0
0	0
0	0
0	0
0	0
0	0
0	0
0	0
124	0
0	0
39	1
0	0
0	0
264	0
0	0
0	0
0	0
0	0
89	0
251	0
0	0
0	0
0	0
0	0
0	0
0	0
0	0
0	0
0	0
0	0
0	0
0	0
1197	1
0	0
0	0
136	0
0	0
240	1
213	0
0	0
0	0
0	0
0	0
0	0
0	0
0	0
0	0
0	0
0	0
0	0
0	0
0	0
0	0
0	0
0	0
0	0
0	0
1100	0
0	0
0	0
0	0
312	0
0	0
0	0
0	0
0	0
0	0
95	0
0	0
0	0
0	0
83	0
222	0
0	0
0	0
0	0
0	0
134	1
0	0
0	0
0	0
112	0
0	0
0	0
0	0
0	0
0	0
0	0
0	0
0	0
513	0
0	0
0	0
0	0
0	0
413	0
0	0
0	0
0	0
0	0
0	0
0	0
0	0
0	0
0	0
0	0
0	0
0	0
0	0
0	0
0	0
0	0
0	0
0	0
0	0
0	0
0	0
0	0
0	0
0	0
474	0
0	0
0	0
0	0
0	0
0	0
0	0
0	0
219	1
30	0
0	0
0	0
0	0
0	0
0	0
0	0
1048	2
105	0
0	0
0	0
59	0
0	0
0	0
1189	0
0	0
0	0
0	0
0	0
0	0
0	0
0	0
0	0
0	0
0	0
0	0
0	0
0	0
0	0
0	0
0	0
0	0
0	0
346	0
0	0
0	0
0	0
0	0
0	0
0	0
0	0
0	0
0	0
0	0
0	0
0	0
0	0
0	0
0	0
0	0
0	0
0	0
0	0
0	0
0	0
0	0
1187	0
0	0
0	0
0	0
0	0
0	0
1204	0
0	0
0	0
0	0
0	0
0	0
0	0
0	0
0	0
0	0
0	0
1162	0
1153	1
0	0
0	0
0	0
164	0
0	0
0	0
0	0
0	0
0	0
0	0
0	0
0	0
1106	0
184	0
0	0
0	0
1427	0
0	0
0	0
0	0
57	0
0	0
0	0
332	1
625	1
0	0
0	0
0	0
0	0
0	0
0	0
0	0
0	0
0	0
0	0
0	0
0	0
188	0
0	0
0	0
0	0
0	0
0	0
1232	0
0	0
0	0
0	0
0	0
0	0
0	0
0	0
0	0
0	0
0	0
0	0
0	0
0	0
0	0
0	0
0	0
0	0
0	0
0	0
0	0
0	0
0	0
0	0
0	0
0	0
0	0
0	0
0	0
0	0
0	0
0	0
0	0
0	0
0	0
0	0
0	0
0	0
0	0
0	0
0	0
0	0
0	0
0	0
0	0
0	0
0	0
0	0
0	0
0	0
0	0
0	0
0	0
0	0
0	0
0	0
0	0
0	0
1172	0
0	0
0	0
1185	0
0	0
0	0
0	0
0	0
0	0
0	0
0	0
0	0
0	0
0	0
0	0
0	0
0	0
0	0
0	0
0	0
0	0
0	0
0	0
0	0
0	0
0	0
198	0
0	0
0	0
0	0
0	0
0	0
0	0
0	0
0	0
0	0
0	0
0	0
0	0
0	0
0	0
0	0
0	0
0	0
0	0
0	0
0	0
0	0
0	0
0	0
0	0
0	0
0	0
348	1
0	0
1108	0
0	0
87	0
8	0
317	1
50	0
859	0
0	0
71	0
0	0
0	0
0	0
0	0
0	0
30	0
0	0
0	0
0	0
0	0
0	0
244	0
0	0
0	0
0	0
0	0
0	0
0	0
0	0
0	0
0	0
0	0
0	0
0	0
0	0
0	0
0	0
0	0
0	0
0	0
0	0
0	0
0	0
0	0
0	0
0	0
1171	0
1181	0
0	0
0	0
0	0
0	0
0	0
0	0
0	0
0	0
0	0
0	0
211	0
0	0
0	0
0	0
0	0
0	0
0	0
0	0
0	0
963	0
223	0
223	0
0	0
0	0
0	0
0	0
1249	0
0	0
0	0
0	0
0	0
0	0
0	0
0	0
0	0
380	1
0	0
0	0
1448	1
0	0
0	0
0	0
0	0
0	0
0	0
0	0
227	1
0	0
0	0
0	0
0	0
0	0
1965	0
0	0
0	0
0	0
0	0
0	0
394	0
0	0
0	0
0	0
0	0
0	0
0	0
0	0
0	0
0	0
0	0
289	0
0	0
417	1
0	0
0	0
0	0
0	0
0	0
0	0
0	0
0	0
155	0
0	0
0	0
0	0
0	0
378	0
0	0
0	0
0	0
0	0
368	1
0	0
0	0
136	1
0	0
0	0
0	0
0	0
0	0
0	0
0	0
0	0
0	0
238	0
0	0
0	0
0	0
62	0
0	0
0	0
0	0
0	0
0	0
0	0
0	0
0	0
0	0
0	0
0	0
0	0
0	0
0	0
0	0
0	0
0	0
0	0
0	0
0	0
0	0
0	0
0	0
0	0
0	0
1181	1
0	0
0	0
0	0
0	0
0	0
0	0
0	0
0	0
0	0
0	0
0	0
0	0
0	0
0	0
392	0
603	1
0	0
0	0
0	0
0	0
248	0
250	0
96	0
125	0
0	0
0	0
0	0
441	1
231	0
0	0
0	0
0	0
0	0
0	0
0	0
0	0
204	0
0	0
67	0
1174	1
0	0
0	0
0	0
0	0
0	0
0	0
0	0
35	0
0	0
0	0
39	0
0	0
0	0
0	0
0	0
0	0
0	0
0	0
0	0
0	0
0	0
158	0
0	0
0	0
37	0
0	0
0	0
230	0
0	0
0	0
0	0
182	0
474	1
0	0
79	0
324	0
0	0
0	0
0	0
0	0
0	0
0	0
177	0
0	0
0	0
0	0
0	0
0	0
0	0
0	0
0	0
0	0
0	0
0	0
1222	0
0	0
0	0
0	0
271	0
81	0
0	0
0	0
0	0
0	0
166	0
0	0
410	1
0	0
0	0
0	0
261	0
0	0
0	0
0	0
0	0
0	0
0	0
0	0
0	0
0	0
0	0
0	0
0	0
0	0
0	0
0	0
0	0
0	0
1075	0
130	0
211	0
1193	0
0	0
0	0
0	0
0	0
0	0
0	0
0	0
0	0
0	0
0	0
0	0
0	0
0	0
0	0
125	0
0	0
0	0
0	0
0	0
0	0
0	0
0	0
0	0
0	0
0	0
557	0
0	0
0	0
0	0
0	0
0	0
0	0
0	0
74	0
0	0
1093	0
0	0
0	0
0	0
0	0
0	0
66	0
0	0
0	0
0	0
0	0
320	0
0	0
0	0
0	0
0	0
139	0
0	0
0	0
0	0
0	0
0	0
133	0
176	0
275	1
0	0
0	0
80	0
0	0
0	0
0	0
187	0
287	0
81	0
0	0
0	0
180	0
1238	0
0	0
0	0
29	0
0	0
1122	1
0	0
0	0
0	0
190	1
0	0
0	0
0	0
132	0
400	1
132	0
0	0
0	0
0	0
0	0
0	0
7	0
7	0
0	0
428	0
0	0
0	0
1211	0
0	0
0	0
0	0
0	0
0	0
1224	0
181	0
0	0
0	0
0	0
0	0
0	0
0	0
0	0
0	0
0	0
0	0
0	0
198	0
0	0
400	0
288	1
336	2
1392	1
0	0
0	0
769	0
0	0
1184	0
0	0
0	0
0	0
0	0
0	0
309	1
509	0
848	0
0	0
0	0
0	0
0	0
0	0
0	0
0	0
0	0
0	0
0	0
0	0
0	0
0	0
0	0
0	0
0	0
0	0
38	0
0	0
0	0
0	0
0	0
0	0
0	0
0	0
0	0
1109	0
0	0
172	0
0	0
0	0
522	1
0	0
0	0
165	0
43	0
0	0
0	0
0	0
0	0
0	0
0	0
0	0
0	0
212	0
1127	1
0	0
0	0
172	0
0	0
0	0
0	0
0	0
0	0
0	0
0	0
0	0
0	0
298	0
0	0
0	0
0	0
0	0
0	0
0	0
1140	0
111	0
1189	0
58	1
32	0
0	0
1181	0
0	0
0	0
1222	0
0	0
126	2
0	0
0	0
0	0
0	0
1230	1
59	0
0	0
0	0
0	0
0	0
0	0
0	0
96	0
132	1
0	0
0	0
0	0
0	0
0	0
0	0
0	0
0	0
0	0
1174	0
0	0
386	0
0	0
0	0
0	0
70	0
180	1
0	0
0	0
0	0
0	0
1197	0
0	0
0	0
0	0
0	0
0	0
0	0
0	0
181	1
0	0
0	0
0	0
0	0
170	0
0	0
0	0
0	0
629	2
0	0
0	0
0	0
0	0
985	1
188	0
286	1
110	2
208	1
0	0
0	0
0	0
0	0
120	1
378	0
340	0
0	0
0	0
0	0
0	0
1362	0
0	0
0	0
0	0
0	0
0	0
0	0
0	0
0	0
0	0
0	0
0	0
0	0
287	0
0	0
0	0
205	0
0	0
0	0
0	0
0	0
0	0
0	0
0	0
0	0
0	0
0	0
0	0
0	0
0	0
0	0
1146	0
0	0
0	0
0	0
0	0
1268	0
0	0
0	0
0	0
0	0
0	0
0	0
0	0
0	0
0	0
0	0
0	0
0	0
0	0
0	0
0	0
0	0
0	0
0	0
0	0
0	0
0	0
0	0
0	0
0	0
0	0
0	0
0	0
0	0
0	0
0	0
0	0
0	0
0	0
0	0
0	0
286	1
0	0
0	0
0	0
0	0
0	0
0	0
94	0
0	0
0	0
0	0
0	0
0	0
0	0
0	0
0	0
0	0
0	0
0	0
0	0
0	0
0	0
0	0
0	0
0	0
0	0
0	0
14	0
0	0
0	0
0	0
0	0
0	0
0	0
0	0
0	0
0	0
154	0
0	0
0	0
0	0
0	0
1113	1
0	0
0	0
0	0
0	0
0	0
93	1
0	0
0	0
0	0
0	0
0	0
0	0
0	0
0	0
0	0
0	0
0	0
0	0
0	0
0	0
0	0
230	1
0	0
0	0
72	1
0	0
0	0
0	0
0	0
0	0
490	0
294	0
0	0
0	0
0	0
0	0
2031	2
0	0
0	0
0	0
87	0
0	0
87	0
0	0
1109	0
162	0
0	0
134	1
0	0
0	0
0	0
0	0
154	1
0	0
0	0
69	0
0	0
1091	1
0	0
0	0
322	0
82	0
0	0
0	0
0	0
0	0
0	0
0	0
0	0
0	0
0	0
134	0
0	0
211	0
470	1
0	0
0	0
334	1
77	0
49	0
363	1
0	0
0	0
0	0
0	0
1992	1
0	0
0	0
0	0
0	0
81	0
28	0
32	0
181	2
0	0
0	0
0	0
1068	0
120	0
258	0
0	0
0	0
0	0
0	0
0	0
0	0
0	0
0	0
0	0
0	0
0	0
0	0
0	0
213	0
288	0
0	0
0	0
0	0
109	0
133	1
0	0
0	0
0	0
0	0
0	0
0	0
0	0
0	0
0	0
0	0
0	0
0	0
0	0
0	0
0	0
232	0
0	0
0	0
0	0
120	1
0	0
0	0
0	0
173	0
0	0
0	0
0	0
0	0
0	0
0	0
0	0
0	0
0	0
0	0
1149	0
0	0
0	0
0	0
0	0
80	0
0	0
0	0
0	0
207	0
0	0
0	0
0	0
0	0
0	0
0	0
0	0
0	0
252	1
0	0
0	0
45	1
0	0
0	0
0	0
0	0
279	1
0	0
125	0
0	0
0	0
0	0
0	0
0	0
0	0
0	0
0	0
0	0
0	0
0	0
0	0
0	0
0	0
280	0
0	0
0	0
116	1
0	0
0	0
170	1
0	0
0	0
242	1
0	0
0	0
0	0
0	0
0	0
0	0
0	0
189	0
0	0
879	0
0	0
0	0
340	0
0	0
0	0
0	0
0	0
0	0
1557	0
100	1
0	0
0	0
0	0
0	0
0	0
0	0
0	0
54	0
0	0
0	0
0	0
181	1
0	0
0	0
244	0
0	0
0	0
0	0
0	0
0	0
0	0
0	0
0	0
0	0
0	0
61	1
0	0
0	0
0	0
582	1
0	0
145	0
0	0
251	0
0	0
0	0
1144	1
0	0
0	0
0	0
0	0
184	0
0	0
99	0
0	0
0	0
0	0
0	0
142	0
357	0
0	0
0	0
0	0
198	0
198	0
0	0
0	0
81	0
0	0
0	0
0	0
0	0
0	0
0	0
204	1
0	0
0	0
70	0
0	0
113	0
0	0
132	1
0	0
0	0
0	0
0	0
24	0
0	0
0	0
0	0
0	0
0	0
0	0
0	0
0	0
0	0
0	0
0	0
0	0
0	0
101	0
0	0
0	0
35	0
0	0
0	0
0	0
198	0
288	0
0	0
0	0
0	0
0	0
0	0
0	0
0	0
0	0
0	0
0	0
0	0
0	0
0	0
0	0
18	0
304	1
0	0
0	0
179	0
56	1
163	0
0	0
0	0
0	0
285	1
0	0
199	2
0	0
305	1
0	0
0	0
40	0
0	0
0	0
0	0
0	0
0	0
0	0
0	0
45	0
0	0
0	0
0	0
0	0
0	0
0	0
0	0
0	0
0	0
81	0
0	0
0	0
0	0
1167	0
244	0
0	0
158	0
0	0
135	0
0	0
0	0
0	0
0	0
1810	2
0	0
0	0
1421	0
0	0
317	1
168	1
209	1
1998	3
0	0
296	0
0	0
340	1
0	0
153	0
81	0
0	0
0	0
130	1
0	0
0	0
0	0
0	0
1008	0
0	0
182	0
0	0
263	0
159	0
0	0
131	1
153	0
373	0
0	0
134	0
0	0
247	1
83	0
163	1
0	0
0	0
0	0
44	0
0	0
56	0
0	0
315	0
0	0
0	0
0	0
243	0
156	0
127	1
79	1
0	0
96	1
0	0
0	0
0	0
1168	0
0	0
0	0
0	0
0	0
0	0
121	0
219	0
217	1
0	0
0	0
0	0
0	0
58	0
0	0
565	1
0	0
54	0
0	0
203	0
0	0
0	0
0	0
1979	0
0	0
138	0
0	0
0	0
0	0
0	0
0	0
127	0
330	0
0	0
0	0
0	0
0	0
330	0
477	0
0	0
0	0
219	0
226	1
0	0
0	0
0	0
0	0
0	0
137	1
0	0
0	0
0	0
458	0
505	0
0	0
0	0
0	0
0	0
0	0
0	0
193	2
117	0
0	0
0	0
0	0
349	0
120	0
0	0
53	0
0	0
0	0
316	1
335	1
0	0
0	0
0	0
0	0
421	1
243	1
0	0
392	1
49	1
0	0
130	1
0	0
40	0
244	0
0	0
333	2
1210	0
407	1
0	0
260	0
541	0
0	0
0	0
237	0
316	0
0	0
[truncated: 8,307 more rows]
