# Supplementary material for: Competing for Attention in Social Media under Information Overload Conditions
Source: PLoS One. 2015 Jul 10;10(7):e0126090. doi: 10.1371/journal.pone.0126090 (PMC4498816; doi:10.1371/journal.pone.0126090)
Supplement: S1 File — This zip file contains the sharing details of all of the microblogs we have used in the Figs 2 and 3. Among the files, ‘Instruction.txt’ describes the contents of the files. (ZIP) [file pone.0126090.s001.zip › Data/10362_612.txt]

0	0
0	0
63	1
0	0
0	0
1201	0
0	0
0	0
1268	0
0	0
0	0
1092	0
0	0
210	0
0	0
0	0
331	0
1169	0
0	0
142	0
1158	0
0	0
0	0
0	0
0	0
0	0
61	1
0	0
0	0
0	0
0	0
0	0
0	0
0	0
0	0
315	1
0	0
0	0
0	0
0	0
0	0
0	0
0	0
0	0
0	0
0	0
0	0
0	0
0	0
0	0
0	0
0	0
0	0
0	0
0	0
0	0
0	0
0	0
0	0
0	0
0	0
0	0
0	0
0	0
0	0
0	0
267	0
0	0
0	0
0	0
0	0
1130	0
0	0
0	0
0	0
0	0
0	0
0	0
0	0
0	0
0	0
0	0
0	0
0	0
0	0
0	0
0	0
0	0
1099	0
0	0
0	0
0	0
410	0
0	0
386	0
0	0
0	0
0	0
0	0
0	0
0	0
0	0
0	0
0	0
0	0
0	0
0	0
0	0
0	0
0	0
0	0
0	0
0	0
0	0
0	0
0	0
0	0
0	0
84	0
0	0
0	0
0	0
0	0
0	0
0	0
0	0
0	0
0	0
0	0
0	0
0	0
0	0
0	0
0	0
0	0
415	0
0	0
415	0
0	0
0	0
0	0
0	0
0	0
0	0
0	0
0	0
0	0
0	0
0	0
0	0
0	0
0	0
0	0
0	0
0	0
96	0
0	0
0	0
0	0
0	0
0	0
1136	0
0	0
0	0
0	0
0	0
0	0
48	0
0	0
0	0
0	0
0	0
0	0
0	0
0	0
0	0
0	0
0	0
0	0
0	0
1191	0
0	0
0	0
0	0
0	0
0	0
0	0
0	0
0	0
0	0
0	0
0	0
0	0
0	0
0	0
0	0
0	0
0	0
0	0
0	0
1176	0
0	0
0	0
0	0
0	0
0	0
0	0
0	0
0	0
0	0
0	0
438	1
0	0
1170	1
0	0
253	0
0	0
0	0
0	0
0	0
0	0
0	0
0	0
0	0
0	0
0	0
0	0
0	0
0	0
0	0
0	0
0	0
0	0
0	0
0	0
0	0
0	0
0	0
0	0
0	0
0	0
0	0
0	0
27	0
0	0
0	0
0	0
0	0
0	0
0	0
0	0
0	0
0	0
0	0
0	0
0	0
0	0
0	0
0	0
0	0
0	0
0	0
0	0
0	0
0	0
0	0
226	1
0	0
0	0
0	0
0	0
117	1
0	0
0	0
0	0
0	0
0	0
0	0
0	0
106	1
323	1
0	0
0	0
0	0
0	0
0	0
0	0
0	0
0	0
0	0
0	0
0	0
0	0
0	0
0	0
0	0
0	0
0	0
0	0
0	0
0	0
0	0
0	0
0	0
0	0
0	0
0	0
0	0
0	0
0	0
0	0
0	0
1145	1
0	0
0	0
0	0
0	0
0	0
0	0
0	0
0	0
0	0
0	0
0	0
0	0
1286	0
0	0
0	0
0	0
0	0
0	0
0	0
0	0
0	0
1232	0
0	0
0	0
0	0
0	0
1169	0
0	0
0	0
0	0
0	0
0	0
0	0
0	0
0	0
0	0
0	0
0	0
0	0
0	0
0	0
0	0
0	0
0	0
0	0
0	0
0	0
0	0
0	0
0	0
0	0
0	0
0	0
0	0
0	0
0	0
0	0
0	0
1717	0
0	0
0	0
0	0
0	0
0	0
0	0
0	0
0	0
0	0
0	0
0	0
0	0
0	0
0	0
0	0
1124	0
0	0
0	0
0	0
0	0
0	0
1238	0
0	0
0	0
0	0
0	0
0	0
0	0
0	0
0	0
0	0
0	0
0	0
0	0
212	0
0	0
0	0
0	0
0	0
0	0
0	0
0	0
0	0
0	0
0	0
0	0
0	0
0	0
0	0
1138	0
234	1
0	0
0	0
0	0
0	0
0	0
0	0
0	0
0	0
0	0
0	0
0	0
0	0
0	0
0	0
1202	0
0	0
0	0
0	0
1816	0
0	0
0	0
0	0
0	0
0	0
0	0
0	0
0	0
0	0
0	0
0	0
0	0
0	0
0	0
1126	0
0	0
0	0
0	0
0	0
0	0
0	0
0	0
0	0
0	0
0	0
0	0
0	0
0	0
0	0
0	0
0	0
0	0
0	0
0	0
0	0
0	0
0	0
0	0
1120	0
0	0
0	0
1167	0
0	0
0	0
0	0
0	0
0	0
0	0
0	0
86	1
0	0
0	0
0	0
0	0
1213	0
0	0
0	0
0	0
0	0
0	0
0	0
0	0
0	0
0	0
0	0
0	0
130	1
0	0
1123	0
0	0
0	0
0	0
0	0
0	0
0	0
0	0
0	0
0	0
200	0
0	0
0	0
0	0
0	0
0	0
185	0
0	0
0	0
0	0
0	0
0	0
1131	1
142	1
0	0
0	0
0	0
0	0
191	1
93	0
0	0
0	0
0	0
0	0
0	0
0	0
1901	0
0	0
0	0
0	0
0	0
0	0
0	0
0	0
0	0
0	0
0	0
0	0
0	0
0	0
189	0
0	0
0	0
0	0
0	0
353	1
0	0
0	0
0	0
0	0
0	0
0	0
343	1
0	0
0	0
1158	1
0	0
0	0
0	0
0	0
0	0
0	0
0	0
0	0
0	0
0	0
0	0
0	0
0	0
0	0
0	0
0	0
0	0
0	0
0	0
0	0
0	0
0	0
0	0
1046	0
0	0
0	0
68	0
0	0
0	0
0	0
0	0
0	0
312	0
0	0
18	1
0	0
0	0
0	0
0	0
0	0
0	0
0	0
0	0
0	0
0	0
1166	0
0	0
0	0
0	0
0	0
0	0
0	0
0	0
0	0
0	0
0	0
0	0
0	0
0	0
0	0
0	0
0	0
0	0
0	0
0	0
0	0
0	0
0	0
0	0
0	0
0	0
0	0
0	0
0	0
0	0
0	0
0	0
1115	1
0	0
0	0
0	0
0	0
0	0
0	0
0	0
0	0
1191	0
0	0
0	0
0	0
0	0
0	0
0	0
0	0
0	0
0	0
0	0
0	0
0	0
0	0
0	0
0	0
0	0
0	0
0	0
0	0
0	0
0	0
0	0
0	0
0	0
0	0
0	0
0	0
1266	0
0	0
0	0
0	0
0	0
0	0
1098	0
0	0
0	0
0	0
0	0
0	0
0	0
0	0
0	0
0	0
0	0
118	1
111	0
0	0
0	0
0	0
0	0
0	0
0	0
0	0
0	0
407	1
0	0
0	0
0	0
0	0
0	0
0	0
0	0
0	0
0	0
0	0
0	0
177	0
0	0
35	0
0	0
0	0
0	0
0	0
0	0
1134	0
0	0
0	0
0	0
0	0
1145	0
0	0
0	0
0	0
0	0
0	0
0	0
0	0
1327	0
0	0
0	0
0	0
0	0
0	0
0	0
0	0
0	0
0	0
0	0
0	0
0	0
0	0
243	1
0	0
0	0
0	0
1227	1
0	0
0	0
0	0
0	0
0	0
0	0
0	0
0	0
0	0
0	0
0	0
0	0
0	0
0	0
0	0
0	0
0	0
0	0
0	0
0	0
1222	0
0	0
0	0
0	0
0	0
0	0
0	0
0	0
0	0
0	0
0	0
0	0
0	0
0	0
0	0
0	0
0	0
0	0
38	0
0	0
0	0
0	0
44	0
354	1
110	0
0	0
0	0
134	0
0	0
0	0
0	0
1161	1
0	0
0	0
1194	1
0	0
0	0
0	0
0	0
0	0
0	0
0	0
243	1
0	0
0	0
280	1
0	0
0	0
0	0
0	0
0	0
1115	0
0	0
0	0
0	0
0	0
0	0
0	0
0	0
0	0
0	0
0	0
0	0
0	0
0	0
0	0
62	1
0	0
0	0
0	0
0	0
0	0
1128	1
0	0
0	0
0	0
0	0
0	0
0	0
0	0
0	0
0	0
0	0
0	0
0	0
0	0
263	1
0	0
1170	0
0	0
0	0
375	1
1172	1
0	0
0	0
0	0
0	0
1193	0
1286	0
0	0
0	0
0	0
0	0
0	0
0	0
0	0
77	1
0	0
0	0
0	0
0	0
0	0
0	0
0	0
0	0
0	0
0	0
0	0
0	0
0	0
0	0
0	0
0	0
0	0
0	0
0	0
1136	0
0	0
0	0
0	0
0	0
0	0
0	0
0	0
0	0
0	0
0	0
0	0
125	0
0	0
0	0
0	0
0	0
0	0
0	0
0	0
0	0
0	0
0	0
0	0
0	0
0	0
0	0
0	0
0	0
0	0
0	0
0	0
0	0
0	0
0	0
0	0
0	0
276	0
150	1
0	0
1127	0
1293	0
0	0
159	0
0	0
79	1
0	0
0	0
0	0
0	0
0	0
0	0
0	0
0	0
0	0
0	0
74	0
0	0
0	0
0	0
0	0
0	0
0	0
0	0
0	0
0	0
0	0
0	0
0	0
0	0
0	0
0	0
0	0
0	0
0	0
0	0
0	0
0	0
0	0
0	0
0	0
0	0
0	0
0	0
0	0
0	0
0	0
0	0
54	0
0	0
0	0
0	0
0	0
0	0
0	0
0	0
0	0
0	0
0	0
0	0
0	0
12	0
0	0
0	0
0	0
0	0
0	0
0	0
0	0
0	0
298	0
0	0
29	0
0	0
0	0
0	0
0	0
0	0
0	0
0	0
0	0
1211	2
0	0
0	0
0	0
0	0
0	0
0	0
0	0
0	0
0	0
0	0
0	0
0	0
1287	0
0	0
0	0
0	0
0	0
0	0
0	0
0	0
0	0
0	0
0	0
1165	0
0	0
0	0
0	0
0	0
0	0
0	0
0	0
0	0
0	0
0	0
0	0
0	0
0	0
0	0
1173	0
0	0
0	0
0	0
0	0
0	0
0	0
0	0
0	0
0	0
0	0
0	0
0	0
0	0
0	0
0	0
1300	0
0	0
0	0
0	0
0	0
0	0
0	0
1136	1
1089	0
0	0
0	0
0	0
101	0
0	0
0	0
0	0
0	0
0	0
1163	0
0	0
0	0
0	0
0	0
0	0
0	0
0	0
0	0
0	0
333	0
0	0
0	0
0	0
1176	1
0	0
0	0
0	0
0	0
0	0
238	0
0	0
0	0
0	0
0	0
0	0
0	0
0	0
0	0
0	0
0	0
598	1
0	0
0	0
142	1
0	0
0	0
1942	0
0	0
1102	0
0	0
34	0
1183	0
0	0
0	0
0	0
0	0
0	0
0	0
0	0
0	0
62	0
0	0
0	0
0	0
0	0
0	0
1148	0
0	0
0	0
0	0
0	0
0	0
0	0
0	0
0	0
104	0
0	0
435	0
0	0
0	0
0	0
0	0
0	0
0	0
0	0
0	0
0	0
0	0
0	0
1149	0
0	0
0	0
0	0
0	0
0	0
0	0
0	0
0	0
0	0
0	0
468	1
0	0
0	0
0	0
0	0
0	0
0	0
0	0
0	0
0	0
0	0
0	0
0	0
0	0
0	0
0	0
0	0
0	0
0	0
0	0
0	0
65	0
0	0
0	0
0	0
0	0
0	0
0	0
0	0
0	0
0	0
193	0
0	0
0	0
0	0
0	0
0	0
0	0
0	0
0	0
0	0
0	0
0	0
0	0
0	0
0	0
0	0
0	0
0	0
0	0
0	0
0	0
0	0
0	0
0	0
0	0
0	0
0	0
0	0
0	0
0	0
0	0
0	0
0	0
0	0
0	0
1149	0
0	0
0	0
0	0
0	0
0	0
0	0
0	0
0	0
1187	1
0	0
0	0
0	0
0	0
0	0
0	0
0	0
0	0
0	0
0	0
0	0
0	0
0	0
0	0
0	0
0	0
0	0
0	0
0	0
0	0
0	0
0	0
0	0
0	0
0	0
0	0
1150	0
0	0
102	0
0	0
0	0
241	1
0	0
219	0
0	0
58	0
0	0
0	0
77	0
0	0
0	0
216	0
0	0
0	0
0	0
0	0
0	0
1190	0
0	0
0	0
0	0
0	0
42	0
0	0
0	0
0	0
0	0
0	0
0	0
61	1
0	0
0	0
294	1
0	0
26	1
0	0
0	0
1208	0
385	0
0	0
0	0
65	0
0	0
0	0
0	0
0	0
0	0
0	0
0	0
0	0
0	0
130	0
0	0
0	0
0	0
1356	1
0	0
0	0
0	0
282	0
0	0
0	0
0	0
0	0
0	0
0	0
0	0
0	0
0	0
0	0
0	0
0	0
0	0
0	0
0	0
0	0
0	0
0	0
132	0
0	0
0	0
0	0
689	0
0	0
0	0
61	0
0	0
0	0
0	0
0	0
0	0
251	1
507	1
0	0
0	0
0	0
223	0
0	0
86	0
0	0
0	0
0	0
0	0
0	0
359	0
0	0
0	0
301	0
185	2
185	2
0	0
0	0
0	0
0	0
0	0
0	0
0	0
0	0
0	0
0	0
61	1
339	0
0	0
0	0
0	0
0	0
0	0
2	0
154	1
0	0
0	0
163	0
0	0
154	0
0	0
0	0
154	0
0	0
0	0
0	0
0	0
0	0
0	0
0	0
0	0
0	0
0	0
0	0
1272	0
0	0
71	0
0	0
0	0
1424	1
0	0
0	0
0	0
0	0
0	0
0	0
0	0
0	0
0	0
0	0
0	0
0	0
0	0
0	0
0	0
0	0
0	0
0	0
0	0
0	0
0	0
0	0
0	0
0	0
0	0
0	0
0	0
510	1
0	0
0	0
0	0
0	0
0	0
0	0
0	0
0	0
0	0
0	0
0	0
0	0
0	0
0	0
0	0
0	0
0	0
0	0
0	0
0	0
0	0
0	0
0	0
0	0
0	0
0	0
0	0
0	0
0	0
0	0
0	0
0	0
0	0
0	0
0	0
0	0
0	0
0	0
0	0
0	0
0	0
0	0
0	0
0	0
0	0
394	0
0	0
0	0
0	0
0	0
0	0
0	0
165	1
0	0
0	0
0	0
0	0
0	0
0	0
0	0
0	0
0	0
0	0
0	0
221	1
287	0
0	0
322	0
0	0
0	0
0	0
0	0
0	0
0	0
1132	0
69	0
0	0
0	0
0	0
0	0
0	0
0	0
16	0
0	0
0	0
0	0
1258	0
0	0
175	0
0	0
115	0
0	0
0	0
0	0
0	0
0	0
0	0
513	0
0	0
220	0
453	1
0	0
0	0
0	0
0	0
0	0
69	0
227	0
0	0
0	0
0	0
0	0
0	0
0	0
1144	0
0	0
80	1
0	0
0	0
0	0
0	0
0	0
0	0
0	0
0	0
0	0
0	0
19	0
0	0
0	0
0	0
0	0
0	0
0	0
0	0
0	0
0	0
0	0
39	0
0	0
381	0
0	0
295	1
0	0
0	0
0	0
0	0
0	0
0	0
0	0
0	0
0	0
0	0
0	0
0	0
0	0
0	0
0	0
0	0
0	0
121	1
105	1
0	0
0	0
0	0
0	0
0	0
0	0
1999	1
177	0
0	0
0	0
179	0
0	0
0	0
0	0
0	0
227	1
0	0
0	0
0	0
0	0
0	0
0	0
0	0
0	0
0	0
0	0
0	0
0	0
0	0
0	0
0	0
0	0
0	0
1118	0
131	0
1143	0
0	0
0	0
289	1
0	0
0	0
0	0
0	0
0	0
0	0
323	0
0	0
150	0
0	0
133	0
0	0
0	0
0	0
38	1
1303	0
291	0
0	0
0	0
0	0
308	1
83	1
0	0
0	0
0	0
0	0
0	0
166	0
0	0
241	1
0	0
0	0
0	0
0	0
0	0
0	0
0	0
0	0
0	0
0	0
0	0
0	0
227	0
0	0
0	0
289	0
0	0
747	0
0	0
0	0
0	0
289	1
0	0
48	0
0	0
1162	0
0	0
0	0
113	1
0	0
0	0
0	0
0	0
432	0
0	0
118	1
0	0
0	0
203	1
1379	1
1056	0
80	1
0	0
0	0
0	0
887	0
0	0
0	0
29	0
0	0
0	0
103	0
0	0
0	0
0	0
159	1
0	0
0	0
35	1
77	1
595	1
83	1
0	0
0	0
0	0
0	0
1253	0
0	0
0	0
0	0
0	0
0	0
0	0
0	0
0	0
1193	0
0	0
0	0
0	0
0	0
0	0
0	0
0	0
0	0
0	0
94	0
0	0
0	0
0	0
0	0
0	0
0	0
0	0
0	0
0	0
0	0
0	0
0	0
0	0
0	0
0	0
747	0
0	0
0	0
0	0
0	0
0	0
0	0
0	0
0	0
0	0
0	0
0	0
111	1
0	0
0	0
0	0
0	0
0	0
0	0
0	0
0	0
0	0
0	0
0	0
0	0
0	0
0	0
0	0
0	0
0	0
0	0
0	0
0	0
0	0
0	0
0	0
0	0
0	0
0	0
0	0
0	0
0	0
0	0
0	0
0	0
0	0
0	0
0	0
0	0
1291	0
0	0
0	0
0	0
0	0
0	0
1297	2
0	0
0	0
0	0
0	0
0	0
0	0
0	0
0	0
0	0
0	0
0	0
0	0
0	0
0	0
0	0
0	0
0	0
0	0
0	0
0	0
0	0
0	0
0	0
0	0
0	0
0	0
0	0
0	0
0	0
0	0
0	0
0	0
0	0
0	0
197	1
0	0
0	0
0	0
0	0
0	0
0	0
0	0
0	0
0	0
0	0
0	0
0	0
0	0
0	0
0	0
0	0
0	0
0	0
0	0
0	0
0	0
0	0
0	0
0	0
0	0
0	0
0	0
0	0
0	0
1393	0
0	0
0	0
0	0
0	0
0	0
0	0
0	0
0	0
0	0
0	0
0	0
0	0
0	0
0	0
0	0
0	0
0	0
1090	0
0	0
0	0
0	0
0	0
0	0
0	0
0	0
0	0
0	0
0	0
1141	0
0	0
0	0
1164	0
0	0
0	0
0	0
79	1
0	0
0	0
1177	0
0	0
0	0
0	0
0	0
0	0
0	0
0	0
0	0
0	0
0	0
0	0
0	0
0	0
0	0
0	0
0	0
0	0
0	0
0	0
0	0
[truncated: 8,362 more rows]
