# Supplementary material for: Competing for Attention in Social Media under Information Overload Conditions
Source: PLoS One. 2015 Jul 10;10(7):e0126090. doi: 10.1371/journal.pone.0126090 (PMC4498816; doi:10.1371/journal.pone.0126090)
Supplement: S1 File — This zip file contains the sharing details of all of the microblogs we have used in the Figs 2 and 3. Among the files, ‘Instruction.txt’ describes the contents of the files. (ZIP) [file pone.0126090.s001.zip › Data/10365_416.txt]

0	0
0	0
0	0
0	0
0	0
81	0
0	0
0	0
0	0
0	0
0	0
0	0
0	0
0	0
0	0
0	0
0	0
0	0
0	0
0	0
0	0
0	0
0	0
986	0
0	0
0	0
0	0
0	0
0	0
0	0
0	0
0	0
0	0
0	0
0	0
0	0
0	0
0	0
0	0
0	0
0	0
0	0
0	0
0	0
0	0
0	0
0	0
1182	0
0	0
0	0
0	0
0	0
0	0
0	0
0	0
0	0
0	0
0	0
0	0
0	0
0	0
0	0
0	0
0	0
0	0
0	0
0	0
0	0
0	0
0	0
0	0
0	0
0	0
0	0
0	0
0	0
1155	0
0	0
0	0
0	0
0	0
0	0
0	0
0	0
0	0
0	0
0	0
0	0
0	0
0	0
0	0
0	0
1221	0
0	0
0	0
0	0
0	0
0	0
0	0
0	0
0	0
0	0
0	0
0	0
0	0
0	0
0	0
0	0
0	0
0	0
0	0
0	0
0	0
0	0
0	0
0	0
0	0
0	0
0	0
0	0
0	0
0	0
0	0
0	0
0	0
0	0
0	0
0	0
0	0
0	0
0	0
0	0
0	0
0	0
0	0
0	0
0	0
1269	0
1131	0
0	0
0	0
0	0
0	0
1144	1
0	0
0	0
0	0
0	0
0	0
0	0
0	0
0	0
0	0
0	0
0	0
0	0
0	0
0	0
0	0
0	0
0	0
0	0
0	0
0	0
0	0
0	0
0	0
0	0
1160	0
0	0
0	0
0	0
0	0
0	0
0	0
0	0
0	0
0	0
0	0
0	0
0	0
0	0
0	0
0	0
0	0
0	0
0	0
0	0
0	0
0	0
0	0
0	0
0	0
0	0
0	0
0	0
0	0
0	0
0	0
0	0
0	0
0	0
0	0
0	0
0	0
0	0
0	0
1173	0
0	0
1191	0
0	0
141	0
1198	0
0	0
0	0
0	0
0	0
0	0
192	0
1174	1
0	0
0	0
0	0
0	0
0	0
0	0
0	0
0	0
0	0
1204	0
0	0
0	0
0	0
0	0
0	0
0	0
0	0
0	0
0	0
0	0
0	0
0	0
0	0
0	0
0	0
0	0
1112	0
0	0
0	0
0	0
0	0
0	0
0	0
0	0
0	0
1112	1
0	0
0	0
0	0
0	0
0	0
0	0
0	0
0	0
0	0
0	0
0	0
0	0
0	0
0	0
0	0
0	0
0	0
0	0
0	0
0	0
0	0
1181	0
0	0
0	0
0	0
1138	0
0	0
0	0
0	0
0	0
0	0
0	0
0	0
0	0
0	0
0	0
0	0
0	0
0	0
0	0
0	0
0	0
0	0
0	0
0	0
0	0
0	0
0	0
0	0
0	0
0	0
0	0
0	0
47	1
0	0
355	0
0	0
0	0
1162	0
0	0
95	0
0	0
0	0
0	0
0	0
0	0
0	0
0	0
0	0
0	0
0	0
0	0
0	0
0	0
0	0
0	0
0	0
0	0
0	0
84	0
485	1
0	0
0	0
1209	0
0	0
0	0
0	0
0	0
0	0
0	0
0	0
0	0
0	0
0	0
0	0
0	0
0	0
0	0
0	0
0	0
0	0
16	0
112	0
0	0
0	0
0	0
0	0
0	0
0	0
0	0
0	0
0	0
577	2
42	0
0	0
0	0
0	0
0	0
0	0
0	0
0	0
0	0
0	0
0	0
94	0
0	0
0	0
0	0
0	0
0	0
0	0
0	0
0	0
0	0
1184	0
0	0
0	0
0	0
0	0
297	2
0	0
0	0
0	0
0	0
219	1
1370	1
1531	0
1422	0
0	0
0	0
0	0
0	0
0	0
1153	0
0	0
0	0
0	0
0	0
0	0
0	0
0	0
1800	0
0	0
0	0
183	0
0	0
0	0
0	0
0	0
0	0
310	1
0	0
0	0
0	0
497	1
173	0
0	0
0	0
0	0
0	0
0	0
497	16
0	0
1255	0
0	0
0	0
0	0
0	0
0	0
0	0
0	0
0	0
0	0
96	0
0	0
99	3
0	0
0	0
1105	0
210	0
162	0
0	0
0	0
0	0
0	0
218	2
0	0
149	6
136	5
0	0
128	2
0	0
0	0
0	0
0	0
0	0
164	0
0	0
0	0
180	0
0	0
836	3
53	0
0	0
0	0
0	0
0	0
48	0
0	0
189	6
190	0
1145	0
0	0
0	0
10	0
0	0
0	0
0	0
0	0
0	0
0	0
0	0
206	5
0	0
0	0
0	0
0	0
76	0
179	1
92	1
80	0
10	0
0	0
953	0
0	0
0	0
0	0
0	0
0	0
397	1
0	0
656	16
0	0
0	0
0	0
149	1
54	1
0	0
361	3
504	8
377	4
54	0
0	0
0	0
0	0
0	0
271	1
0	0
0	0
40	0
0	0
0	0
0	0
0	0
0	0
0	0
0	0
0	0
0	0
0	0
0	0
232	1
0	0
0	0
546	4
98	0
251	0
0	0
0	0
22	0
0	0
0	0
0	0
0	0
0	0
0	0
0	0
0	0
0	0
126	0
0	0
0	0
75	0
0	0
0	0
88	1
309	1
75	0
0	0
0	0
31	0
182	0
0	0
25	0
21	0
0	0
629	0
0	0
233	1
0	0
0	0
0	0
0	0
0	0
0	0
0	0
0	0
0	0
81	0
0	0
80	0
0	0
0	0
0	0
73	0
0	0
0	0
0	0
0	0
0	0
0	0
0	0
0	0
955	2
87	0
0	0
0	0
0	0
177	0
0	0
0	0
0	0
0	0
0	0
0	0
1152	0
0	0
571	10
110	0
461	1
0	0
182	6
0	0
0	0
0	0
185	0
256	3
0	0
0	0
0	0
52	1
157	0
0	0
0	0
0	0
28	0
21	0
0	0
0	0
260	0
113	8
0	0
0	0
663	1
0	0
0	0
0	0
0	0
0	0
0	0
0	0
0	0
0	0
305	0
35	0
0	0
0	0
0	0
0	0
0	0
368	0
8	0
142	0
0	0
0	0
456	1
788	1
429	0
0	0
0	0
0	0
0	0
0	0
0	0
137	0
0	0
0	0
0	0
65	0
0	0
0	0
165	0
0	0
0	0
64	0
27	0
685	11
0	0
325	0
21	0
72	0
80	0
139	0
0	0
203	8
0	0
70	0
87	0
0	0
0	0
1077	29
104	1
460	0
11	0
0	0
0	0
0	0
456	20
89	0
0	0
0	0
61	0
0	0
0	0
383	11
0	0
48	1
21	0
124	0
318	0
0	0
363	0
0	0
63	0
253	1
190	0
0	0
0	0
916	0
0	0
0	0
111	0
0	0
498	3
589	0
0	0
727	0
0	0
0	0
690	0
0	0
93	6
191	1
1763	1
337	0
500	0
0	0
0	0
129	0
79	0
495	1
0	0
1907	2
0	0
39	3
0	0
0	0
150	0
77	0
0	0
126	0
45	0
94	0
28	0
0	0
31	0
0	0
236	1
0	0
0	0
265	0
0	0
0	0
0	0
0	0
0	0
0	0
0	0
0	0
0	0
0	0
0	0
0	0
0	0
0	0
0	0
0	0
0	0
0	0
0	0
0	0
215	1
0	0
247	0
0	0
0	0
0	0
0	0
0	0
0	0
0	0
0	0
0	0
0	0
0	0
0	0
0	0
0	0
0	0
0	0
0	0
0	0
0	0
0	0
0	0
0	0
0	0
0	0
0	0
0	0
0	0
252	0
0	0
0	0
0	0
0	0
0	0
0	0
0	0
0	0
0	0
0	0
0	0
0	0
0	0
901	2
0	0
54	0
0	0
0	0
0	0
292	0
0	0
0	0
25	0
0	0
0	0
0	0
0	0
195	8
0	0
0	0
118	1
0	0
680	15
71	5
247	0
0	0
126	0
483	0
47	1
471	0
263	0
0	0
0	0
0	0
154	0
59	0
0	0
0	0
0	0
50	0
408	1
0	0
1001	3
61	0
380	0
0	0
0	0
0	0
100	0
105	0
0	0
802	19
0	0
69	0
68	0
0	0
37	0
77	1
16	0
0	0
0	0
0	0
113	0
130	1
184	0
0	0
1051	2
100	0
0	0
0	0
0	0
0	0
195	1
0	0
105	0
0	0
640	0
0	0
58	0
0	0
0	0
443	1
32	0
326	0
0	0
0	0
0	0
0	0
86	0
0	0
0	0
0	0
0	0
0	0
126	0
138	0
0	0
0	0
0	0
0	0
0	0
140	5
71	2
0	0
0	0
717	1
717	1
0	0
240	1
43	0
0	0
0	0
51	0
0	0
0	0
0	0
0	0
220	0
0	0
167	0
0	0
675	0
27	0
0	0
0	0
0	0
0	0
0	0
24	0
107	0
276	1
0	0
777	27
0	0
0	0
0	0
125	0
82	0
49	0
0	0
200	6
259	0
126	3
267	7
126	3
126	3
385	7
169	0
0	0
0	0
176	9
265	0
0	0
546	0
149	0
40	3
93	0
29	0
0	0
0	0
0	0
0	0
258	0
0	0
619	12
0	0
0	0
143	0
0	0
0	0
85	0
0	0
95	0
0	0
0	0
0	0
170	7
0	0
0	0
392	0
121	0
70	1
115	2
188	6
0	0
165	0
124	0
0	0
0	0
0	0
0	0
423	0
0	0
0	0
0	0
58	0
61	5
518	15
417	1
0	0
0	0
0	0
0	0
0	0
0	0
0	0
0	0
0	0
0	0
39	0
102	1
0	0
56	2
175	1
0	0
620	0
0	0
0	0
387	1
0	0
0	0
0	0
0	0
0	0
0	0
0	0
0	0
397	0
0	0
1000	1
0	0
203	0
78	0
0	0
213	1
121	4
42	0
0	0
23	0
827	6
0	0
0	0
0	0
0	0
91	0
23	1
164	1
53	0
218	3
0	0
0	0
0	0
75	2
135	0
70	3
49	0
0	0
0	0
0	0
0	0
183	0
32	0
39	0
0	0
0	0
0	0
386	0
0	0
0	0
167	0
62	0
0	0
26	0
274	0
106	0
0	0
0	0
0	0
0	0
0	0
0	0
0	0
0	0
0	0
0	0
104	0
579	2
0	0
163	8
284	0
0	0
0	0
0	0
0	0
0	0
48	1
0	0
0	0
0	0
0	0
0	0
27	0
35	0
0	0
0	0
0	0
0	0
0	0
0	0
41	0
0	0
0	0
304	1
0	0
204	0
0	0
12	0
0	0
0	0
0	0
0	0
0	0
22	0
192	0
145	0
0	0
60	0
0	0
104	0
0	0
0	0
0	0
498	3
289	0
0	0
0	0
0	0
141	0
0	0
0	0
0	0
218	0
0	0
0	0
0	0
44	0
95	0
112	0
0	0
0	0
0	0
0	0
0	0
0	0
0	0
0	0
0	0
378	2
0	0
199	0
0	0
0	0
54	0
243	1
291	0
0	0
0	0
130	0
0	0
141	1
0	0
0	0
149	1
7	0
74	0
0	0
0	0
0	0
49	0
313	0
0	0
1357	28
0	0
0	0
195	2
0	0
0	0
0	0
0	0
696	3
45	0
27	0
701	0
0	0
0	0
0	0
595	0
25	0
84	0
0	0
0	0
273	0
168	0
161	0
30	0
0	0
0	0
0	0
205	3
294	1
212	1
56	0
0	0
14	0
0	0
15	0
59	0
102	0
0	0
67	0
0	0
107	0
179	2
587	2
0	0
0	0
257	0
0	0
380	2
0	0
777	24
74	0
118	8
123	0
85	3
63	0
25	0
0	0
51	0
225	0
131	0
115	0
298	0
105	0
127	0
0	0
0	0
0	0
347	0
0	0
368	0
163	0
0	0
130	0
0	0
0	0
0	0
24	0
0	0
0	0
126	0
0	0
137	0
164	8
173	0
63	0
0	0
0	0
1372	26
0	0
0	0
0	0
0	0
148	0
0	0
0	0
0	0
51	0
0	0
46	0
0	0
0	0
493	0
0	0
257	0
0	0
0	0
266	2
721	18
0	0
0	0
74	0
395	0
208	0
0	0
0	0
0	0
366	4
0	0
0	0
0	0
69	0
149	2
941	18
79	0
0	0
75	1
0	0
0	0
197	0
119	1
274	0
84	0
0	0
0	0
0	0
153	0
0	0
138	0
63	0
0	0
107	0
53	0
0	0
421	11
0	0
0	0
145	0
141	0
90	0
0	0
104	1
0	0
0	0
0	0
168	0
0	0
62	0
59	0
0	0
128	1
0	0
24	0
97	5
0	0
1121	14
265	0
431	1
0	0
1947	17
0	0
0	0
0	0
152	1
91	0
0	0
509	8
0	0
0	0
0	0
204	0
0	0
229	0
0	0
192	0
0	0
105	1
234	1
0	0
0	0
0	0
0	0
229	0
63	0
1534	2
13	0
0	0
156	1
816	0
0	0
0	0
0	0
184	0
0	0
90	0
0	0
82	0
137	0
0	0
0	0
0	0
30	1
0	0
0	0
183	0
108	0
0	0
0	0
200	2
241	3
0	0
0	0
0	0
41	0
0	0
0	0
131	0
0	0
396	0
0	0
238	0
168	0
123	1
62	0
6	0
0	0
0	0
0	0
566	0
0	0
212	0
0	0
0	0
46	0
81	0
550	1
141	0
181	0
0	0
452	0
48	0
0	0
119	2
145	0
60	5
75	0
0	0
253	0
125	0
321	0
253	6
0	0
0	0
724	12
0	0
31	0
0	0
0	0
86	0
83	0
367	0
73	1
55	0
0	0
89	0
216	2
0	0
0	0
71	0
226	1
0	0
246	0
0	0
1980	4
0	0
21	2
0	0
0	0
285	2
132	0
152	0
0	0
58	1
0	0
657	0
0	0
0	0
0	0
1030	0
92	0
23	0
1344	2
0	0
0	0
0	0
0	0
33	0
0	0
171	0
105	0
292	0
102	0
62	0
0	0
35	0
56	0
0	0
229	1
1994	2
0	0
230	2
0	0
503	0
81	0
416	0
118	1
0	0
103	0
389	1
161	0
0	0
0	0
0	0
0	0
105	0
38	0
216	0
49	0
0	0
80	0
0	0
0	0
356	9
0	0
0	0
1989	7
133	0
9	0
406	0
0	0
233	1
0	0
113	0
0	0
0	0
0	0
142	0
0	0
72	0
115	0
0	0
0	0
0	0
0	0
47	0
0	0
0	0
222	2
176	0
0	0
66	0
0	0
0	0
60	0
0	0
32	0
0	0
0	0
0	0
0	0
0	0
233	0
192	0
188	0
44	0
218	0
0	0
0	0
1455	0
0	0
0	0
0	0
96	0
0	0
60	0
90	0
61	0
0	0
304	0
0	0
0	0
0	0
0	0
0	0
0	0
245	0
0	0
0	0
0	0
0	0
111	0
0	0
0	0
0	0
0	0
142	0
54	0
0	0
182	0
26	0
245	0
0	0
26	0
370	0
147	1
0	0
41	0
373	0
0	0
217	0
125	0
0	0
70	0
0	0
0	0
125	0
0	0
0	0
631	0
1216	1
0	0
0	0
295	0
0	0
0	0
305	0
0	0
0	0
52	0
155	0
230	0
0	0
99	0
144	0
182	0
273	0
101	0
0	0
63	0
80	0
233	0
0	0
0	0
0	0
0	0
0	0
0	0
0	0
0	0
0	0
0	0
0	0
0	0
1357	3
35	0
37	0
0	0
0	0
105	0
36	0
160	0
0	0
0	0
104	0
215	2
55	0
246	0
316	0
151	0
0	0
0	0
139	0
65	0
0	0
0	0
102	0
0	0
0	0
47	0
330	1
286	1
177	1
101	0
41	0
0	0
0	0
0	0
0	0
168	0
0	0
0	0
304	1
0	0
0	0
97	0
0	0
0	0
0	0
107	0
28	0
141	0
88	0
346	0
0	0
189	0
627	3
103	0
47	0
164	2
330	0
0	0
1999	1
0	0
0	0
45	0
1827	1
107	0
0	0
0	0
0	0
86	1
0	0
62	0
0	0
55	0
134	0
538	1
70	0
82	1
167	0
0	0
0	0
0	0
0	0
0	0
0	0
528	1
294	3
0	0
0	0
590	3
0	0
0	0
0	0
30	0
0	0
242	2
0	0
270	0
34	0
0	0
0	0
0	0
207	0
0	0
1745	3
179	0
0	0
0	0
0	0
185	0
60	0
0	0
1493	0
56	0
0	0
0	0
0	0
0	0
0	0
0	0
0	0
98	0
2000	4
0	0
0	0
0	0
0	0
0	0
185	1
101	0
0	0
185	1
0	0
156	0
0	0
103	1
0	0
134	0
76	0
150	0
0	0
0	0
392	1
108	0
0	0
0	0
0	0
251	0
93	0
141	1
1998	18
1974	3
575	0
48	0
0	0
0	0
0	0
215	1
0	0
0	0
0	0
0	0
211	0
279	0
106	1
0	0
0	0
0	0
33	0
187	4
132	0
67	0
184	0
0	0
0	0
57	1
914	2
191	0
358	2
0	0
138	0
0	0
379	1
187	0
0	0
207	2
0	0
0	0
192	0
139	4
0	0
16	1
406	1
267	0
188	0
105	0
0	0
103	0
1848	1
0	0
0	0
92	1
404	0
134	1
35	0
0	0
0	0
0	0
408	0
0	0
130	4
0	0
0	0
0	0
203	0
0	0
0	0
100	2
33	0
0	0
0	0
648	1
0	0
0	0
196	0
0	0
0	0
64	1
115	0
0	0
134	0
0	0
133	0
71	0
307	0
152	1
0	0
143	2
56	0
615	0
79	0
0	0
30	0
403	2
23	0
129	0
0	0
0	0
52	0
0	0
86	0
76	1
51	0
0	0
26	0
203	0
123	0
143	0
0	0
195	0
960	19
179	0
123	0
0	0
124	0
0	0
26	0
0	0
0	0
34	0
58	0
0	0
0	0
0	0
233	0
0	0
26	0
0	0
0	0
28	0
91	0
165	0
0	0
0	0
0	0
0	0
0	0
278	0
154	0
140	0
209	0
117	0
37	0
162	0
0	0
0	0
0	0
0	0
0	0
26	0
0	0
40	0
0	0
69	0
553	5
1390	0
179	0
0	0
62	0
0	0
0	0
[truncated: 8,365 more rows]
