# Supplementary material for: Competing for Attention in Social Media under Information Overload Conditions
Source: PLoS One. 2015 Jul 10;10(7):e0126090. doi: 10.1371/journal.pone.0126090 (PMC4498816; doi:10.1371/journal.pone.0126090)
Supplement: S1 File — This zip file contains the sharing details of all of the microblogs we have used in the Figs 2 and 3. Among the files, ‘Instruction.txt’ describes the contents of the files. (ZIP) [file pone.0126090.s001.zip › Data/10371_163.txt]

153	0
99	1
0	0
203	0
87	0
0	0
0	0
0	0
0	0
0	0
0	0
0	0
135	0
0	0
268	0
26	0
0	0
41	0
93	0
0	0
0	0
564	0
109	0
0	0
0	0
0	0
0	0
0	0
0	0
0	0
482	0
0	0
0	0
0	0
0	0
55	0
0	0
285	0
0	0
0	0
0	0
0	0
0	0
0	0
0	0
0	0
0	0
0	0
292	0
0	0
0	0
0	0
0	0
0	0
1088	0
0	0
0	0
0	0
0	0
0	0
0	0
230	0
0	0
0	0
64	0
0	0
87	0
0	0
0	0
0	0
0	0
0	0
1148	0
0	0
0	0
0	0
0	0
32	0
483	0
81	1
0	0
323	0
221	0
0	0
0	0
0	0
186	0
34	1
117	0
0	0
165	2
227	2
0	0
0	0
0	0
18	1
0	0
70	1
1333	0
0	0
0	0
0	0
0	0
330	0
208	1
0	0
0	0
0	0
0	0
149	1
0	0
0	0
1675	0
498	1
125	0
0	0
211	0
0	0
0	0
0	0
0	0
0	0
0	0
0	0
0	0
16	0
244	0
60	0
0	0
0	0
0	0
0	0
0	0
0	0
0	0
0	0
0	0
0	0
0	0
0	0
0	0
178	0
0	0
0	0
0	0
250	0
27	0
0	0
0	0
0	0
1066	0
0	0
1196	1
0	0
0	0
1195	0
0	0
0	0
0	0
0	0
0	0
0	0
0	0
0	0
0	0
0	0
0	0
92	0
300	0
45	0
0	0
0	0
0	0
0	0
0	0
0	0
0	0
0	0
0	0
1143	0
0	0
0	0
0	0
0	0
0	0
0	0
0	0
96	0
0	0
0	0
136	0
0	0
1702	0
0	0
0	0
527	0
0	0
0	0
0	0
76	0
0	0
0	0
0	0
1409	0
0	0
0	0
0	0
0	0
74	0
0	0
0	0
93	0
67	0
0	0
197	0
129	1
427	2
243	0
871	0
0	0
0	0
0	0
0	0
282	0
0	0
9	1
0	0
173	0
0	0
0	0
0	0
0	0
0	0
0	0
0	0
0	0
0	0
0	0
171	0
0	0
0	0
193	0
274	0
233	0
0	0
0	0
357	0
60	0
0	0
0	0
0	0
0	0
225	1
0	0
1171	0
0	0
270	0
138	0
0	0
0	0
714	0
0	0
0	0
457	0
98	0
44	0
77	0
161	0
185	0
0	0
0	0
0	0
0	0
0	0
0	0
0	0
0	0
0	0
0	0
0	0
1189	0
0	0
0	0
0	0
0	0
0	0
0	0
0	0
0	0
287	0
172	0
0	0
290	0
0	0
1353	0
226	0
0	0
0	0
69	0
0	0
0	0
0	0
250	0
0	0
0	0
0	0
0	0
0	0
128	0
89	0
0	0
150	0
0	0
0	0
453	0
0	0
0	0
0	0
0	0
0	0
0	0
1232	0
0	0
0	0
0	0
0	0
0	0
0	0
0	0
0	0
0	0
0	0
0	0
0	0
0	0
0	0
0	0
0	0
0	0
0	0
299	1
1166	0
0	0
0	0
0	0
0	0
0	0
0	0
0	0
0	0
0	0
0	0
906	0
0	0
0	0
0	0
238	0
0	0
0	0
0	0
0	0
57	0
0	0
0	0
189	0
0	0
0	0
0	0
0	0
0	0
0	0
0	0
0	0
110	0
0	0
195	0
0	0
0	0
0	0
0	0
0	0
0	0
0	0
0	0
0	0
0	0
0	0
0	0
0	0
336	0
0	0
0	0
0	0
0	0
0	0
0	0
0	0
0	0
0	0
0	0
0	0
0	0
0	0
0	0
0	0
20	0
381	1
0	0
147	0
0	0
0	0
252	0
0	0
0	0
0	0
75	1
1094	0
0	0
194	0
320	0
0	0
0	0
111	0
0	0
0	0
56	0
0	0
0	0
0	0
0	0
0	0
0	0
0	0
0	0
74	1
0	0
0	0
127	0
523	1
0	0
0	0
0	0
0	0
0	0
0	0
0	0
0	0
0	0
0	0
0	0
0	0
0	0
0	0
0	0
45	0
241	1
32	0
32	0
0	0
0	0
94	0
0	0
386	0
281	0
0	0
0	0
0	0
316	1
1387	0
0	0
0	0
0	0
0	0
0	0
0	0
0	0
186	0
0	0
0	0
0	0
0	0
1097	0
589	1
0	0
0	0
1238	0
0	0
0	0
0	0
0	0
0	0
0	0
619	0
0	0
0	0
0	0
0	0
743	0
0	0
0	0
0	0
231	1
431	1
344	0
0	0
0	0
205	0
0	0
0	0
1196	0
0	0
0	0
0	0
0	0
0	0
1114	0
0	0
0	0
0	0
0	0
0	0
0	0
0	0
0	0
0	0
0	0
1074	0
178	0
0	0
0	0
0	0
0	0
0	0
0	0
23	0
111	0
0	0
122	0
253	0
0	0
0	0
0	0
0	0
448	1
77	0
0	0
0	0
0	0
0	0
0	0
42	0
0	0
0	0
413	0
0	0
0	0
0	0
0	0
0	0
0	0
0	0
0	0
0	0
0	0
0	0
0	0
145	0
1188	0
0	0
0	0
0	0
0	0
0	0
113	0
1137	0
85	0
0	0
7	0
290	0
0	0
0	0
352	0
0	0
1330	0
0	0
0	0
1200	0
647	0
0	0
0	0
0	0
127	0
0	0
0	0
0	0
0	0
0	0
0	0
0	0
0	0
0	0
243	0
0	0
0	0
0	0
0	0
0	0
0	0
0	0
0	0
0	0
0	0
0	0
0	0
0	0
0	0
0	0
0	0
0	0
0	0
0	0
0	0
0	0
0	0
0	0
0	0
0	0
0	0
0	0
0	0
1212	0
0	0
0	0
0	0
0	0
0	0
0	0
0	0
0	0
0	0
0	0
0	0
0	0
0	0
0	0
0	0
0	0
0	0
0	0
0	0
0	0
0	0
0	0
107	0
0	0
0	0
0	0
0	0
0	0
0	0
0	0
0	0
0	0
183	0
0	0
0	0
0	0
76	0
76	0
1156	0
0	0
0	0
0	0
0	0
0	0
0	0
0	0
0	0
0	0
0	0
0	0
0	0
0	0
0	0
394	0
0	0
0	0
0	0
0	0
0	0
0	0
0	0
0	0
0	0
0	0
0	0
222	0
0	0
0	0
0	0
35	0
255	0
0	0
0	0
390	0
1191	0
0	0
0	0
0	0
0	0
0	0
0	0
0	0
67	0
0	0
0	0
0	0
0	0
0	0
0	0
1213	0
0	0
0	0
0	0
0	0
0	0
0	0
0	0
0	0
0	0
0	0
0	0
0	0
0	0
0	0
0	0
0	0
318	0
209	0
0	0
0	0
161	0
203	0
0	0
640	0
88	0
96	0
94	1
0	0
0	0
249	1
0	0
0	0
0	0
0	0
0	0
0	0
286	1
0	0
0	0
0	0
108	0
0	0
0	0
416	0
0	0
0	0
0	0
0	0
0	0
0	0
0	0
0	0
0	0
0	0
0	0
0	0
0	0
0	0
0	0
0	0
0	0
0	0
0	0
0	0
0	0
0	0
0	0
0	0
0	0
0	0
0	0
0	0
292	0
0	0
0	0
272	0
0	0
0	0
486	0
0	0
0	0
0	0
0	0
0	0
0	0
0	0
0	0
0	0
0	0
0	0
0	0
0	0
0	0
0	0
0	0
0	0
0	0
0	0
0	0
209	0
1335	0
0	0
53	1
0	0
0	0
0	0
0	0
0	0
0	0
0	0
0	0
0	0
1192	0
0	0
0	0
0	0
0	0
0	0
0	0
0	0
0	0
0	0
0	0
0	0
0	0
0	0
0	0
0	0
0	0
0	0
0	0
0	0
0	0
0	0
0	0
0	0
0	0
0	0
134	0
0	0
0	0
0	0
0	0
54	0
69	0
0	0
0	0
0	0
0	0
0	0
0	0
0	0
0	0
203	0
0	0
0	0
0	0
0	0
0	0
86	0
0	0
0	0
194	0
0	0
0	0
2495	2
0	0
246	0
84	0
1330	1
0	0
0	0
0	0
655	1
127	0
0	0
0	0
173	0
0	0
0	0
0	0
0	0
1174	0
0	0
0	0
0	0
0	0
0	0
0	0
0	0
0	0
0	0
0	0
0	0
0	0
0	0
0	0
0	0
0	0
0	0
0	0
0	0
0	0
0	0
0	0
0	0
0	0
0	0
0	0
0	0
0	0
0	0
67	1
0	0
0	0
0	0
0	0
0	0
151	0
191	0
0	0
0	0
0	0
0	0
0	0
183	0
177	0
0	0
0	0
0	0
143	0
0	0
0	0
143	0
0	0
0	0
0	0
0	0
0	0
0	0
0	0
180	0
0	0
0	0
0	0
0	0
0	0
0	0
0	0
0	0
0	0
0	0
1111	0
0	0
0	0
0	0
178	0
0	0
0	0
0	0
0	0
297	0
0	0
0	0
0	0
0	0
0	0
640	0
0	0
0	0
0	0
0	0
0	0
1108	0
0	0
0	0
0	0
0	0
0	0
0	0
0	0
0	0
0	0
0	0
0	0
0	0
0	0
0	0
0	0
0	0
0	0
0	0
0	0
0	0
0	0
0	0
0	0
1107	0
0	0
0	0
0	0
0	0
0	0
0	0
0	0
0	0
0	0
0	0
0	0
0	0
0	0
301	0
0	0
0	0
0	0
170	0
295	1
295	1
0	0
0	0
128	0
0	0
0	0
0	0
0	0
0	0
0	0
0	0
0	0
0	0
0	0
0	0
0	0
0	0
0	0
216	0
1190	0
0	0
0	0
0	0
0	0
0	0
0	0
0	0
1226	0
0	0
0	0
0	0
0	0
0	0
0	0
0	0
0	0
0	0
0	0
1115	0
0	0
0	0
179	0
105	0
0	0
0	0
111	0
0	0
0	0
0	0
119	0
0	0
0	0
0	0
0	0
0	0
0	0
0	0
358	1
0	0
0	0
0	0
0	0
1171	0
0	0
0	0
0	0
0	0
0	0
956	0
0	0
0	0
0	0
0	0
0	0
0	0
0	0
0	0
0	0
0	0
0	0
0	0
0	0
0	0
0	0
487	1
145	0
496	0
0	0
0	0
0	0
0	0
0	0
119	0
0	0
67	0
72	1
112	1
158	0
0	0
335	1
46	0
0	0
1195	0
385	0
0	0
0	0
0	0
151	0
0	0
0	0
824	0
0	0
0	0
0	0
0	0
221	0
111	0
0	0
0	0
0	0
44	0
0	0
0	0
0	0
0	0
0	0
0	0
195	0
0	0
167	0
0	0
0	0
0	0
0	0
0	0
174	1
0	0
0	0
0	0
0	0
0	0
0	0
686	1
0	0
0	0
0	0
0	0
178	0
103	0
0	0
0	0
0	0
0	0
0	0
261	0
0	0
0	0
0	0
0	0
0	0
0	0
0	0
0	0
0	0
0	0
0	0
0	0
1185	0
0	0
0	0
89	0
0	0
0	0
0	0
0	0
171	1
0	0
0	0
188	0
188	0
62	0
0	0
149	0
0	0
0	0
154	0
0	0
0	0
0	0
0	0
272	0
0	0
0	0
0	0
0	0
0	0
83	0
0	0
0	0
461	0
0	0
0	0
0	0
0	0
0	0
0	0
0	0
0	0
0	0
430	0
0	0
0	0
0	0
0	0
1178	0
0	0
0	0
0	0
0	0
0	0
0	0
0	0
0	0
0	0
0	0
0	0
0	0
1176	0
0	0
0	0
0	0
0	0
0	0
0	0
0	0
0	0
0	0
1104	0
0	0
0	0
0	0
0	0
0	0
0	0
0	0
0	0
0	0
0	0
0	0
0	0
0	0
0	0
0	0
0	0
0	0
0	0
0	0
240	0
0	0
121	0
172	0
0	0
0	0
0	0
0	0
503	1
0	0
0	0
0	0
273	0
0	0
137	1
0	0
0	0
1027	1
108	0
347	0
209	0
0	0
0	0
0	0
0	0
0	0
163	0
0	0
0	0
115	0
0	0
0	0
401	1
0	0
0	0
481	0
0	0
32	0
0	0
244	0
0	0
0	0
0	0
0	0
0	0
0	0
516	0
0	0
0	0
196	0
0	0
0	0
0	0
0	0
0	0
0	0
1315	0
0	0
0	0
0	0
0	0
0	0
0	0
0	0
0	0
0	0
0	0
0	0
0	0
0	0
0	0
0	0
0	0
85	0
108	0
0	0
0	0
0	0
0	0
0	0
0	0
0	0
52	3
526	0
0	0
0	0
0	0
0	0
0	0
126	0
0	0
0	0
0	0
296	0
0	0
0	0
0	0
0	0
0	0
0	0
0	0
0	0
0	0
0	0
0	0
0	0
0	0
300	0
1129	1
0	0
0	0
0	0
96	2
0	0
0	0
0	0
0	0
0	0
0	0
0	0
0	0
0	0
1203	0
0	0
0	0
236	0
116	1
0	0
102	0
208	0
0	0
0	0
364	1
0	0
0	0
0	0
0	0
0	0
1193	0
0	0
583	0
1145	0
185	0
0	0
0	0
0	0
0	0
0	0
0	0
0	0
0	0
0	0
0	0
0	0
0	0
0	0
96	1
1171	0
0	0
0	0
0	0
0	0
0	0
0	0
0	0
0	0
83	0
0	0
0	0
0	0
0	0
0	0
0	0
0	0
0	0
0	0
0	0
0	0
1094	0
0	0
0	0
0	0
0	0
0	0
0	0
0	0
0	0
0	0
0	0
0	0
0	0
0	0
0	0
0	0
186	0
0	0
45	0
0	0
0	0
0	0
0	0
391	0
0	0
0	0
0	0
446	0
358	0
338	0
31	0
127	0
84	0
1170	0
0	0
0	0
0	0
0	0
0	0
1330	0
0	0
0	0
0	0
0	0
305	0
0	0
118	0
0	0
0	0
0	0
0	0
0	0
0	0
0	0
428	1
0	0
216	0
0	0
110	0
0	0
959	2
0	0
0	0
0	0
118	0
0	0
0	0
0	0
0	0
208	0
0	0
0	0
75	0
0	0
0	0
202	0
0	0
0	0
0	0
0	0
0	0
0	0
0	0
0	0
0	0
0	0
44	0
217	0
0	0
246	0
0	0
141	0
0	0
328	0
0	0
277	0
262	0
0	0
0	0
0	0
81	0
0	0
113	0
0	0
299	0
123	0
0	0
0	0
1361	0
0	0
0	0
0	0
0	0
120	0
0	0
164	1
249	0
313	0
123	0
0	0
0	0
88	0
133	0
125	1
1180	0
0	0
0	0
228	0
0	0
0	0
0	0
615	0
689	1
246	0
689	1
280	0
0	0
0	0
120	0
137	0
0	0
0	0
217	0
0	0
0	0
0	0
48	0
0	0
0	0
156	0
0	0
0	0
179	0
501	0
405	0
478	0
184	0
427	0
0	0
0	0
0	0
0	0
0	0
198	0
160	0
141	0
189	0
180	0
266	0
0	0
0	0
0	0
0	0
0	0
1131	0
0	0
0	0
167	0
380	0
139	0
0	0
0	0
0	0
164	0
131	0
0	0
0	0
0	0
0	0
0	0
0	0
0	0
0	0
0	0
0	0
209	0
0	0
0	0
0	0
0	0
0	0
0	0
0	0
0	0
0	0
0	0
0	0
0	0
0	0
0	0
0	0
257	0
0	0
0	0
0	0
0	0
0	0
0	0
0	0
0	0
0	0
0	0
0	0
0	0
142	0
0	0
0	0
110	0
508	0
0	0
0	0
1182	0
0	0
0	0
0	0
0	0
0	0
0	0
1212	0
0	0
0	0
0	0
0	0
0	0
0	0
1201	0
0	0
0	0
233	0
0	0
0	0
1176	0
0	0
133	0
0	0
459	1
267	0
378	0
647	2
17	0
0	0
0	0
0	0
0	0
0	0
0	0
0	0
0	0
0	0
0	0
0	0
0	0
0	0
0	0
0	0
0	0
0	0
69	1
107	0
0	0
0	0
0	0
0	0
158	0
0	0
0	0
0	0
0	0
246	0
100	0
106	0
0	0
0	0
37	0
50	0
0	0
313	1
0	0
0	0
0	0
1203	0
0	0
0	0
0	0
0	0
0	0
0	0
0	0
162	0
0	0
0	0
0	0
226	1
220	0
0	0
0	0
0	0
0	0
606	0
3000	0
1143	1
0	0
0	0
0	0
0	0
1180	1
0	0
0	0
0	0
0	0
0	0
0	0
0	0
0	0
0	0
0	0
0	0
0	0
0	0
0	0
232	0
0	0
0	0
0	0
301	1
0	0
0	0
0	0
314	0
0	0
0	0
0	0
0	0
21	0
0	0
0	0
539	1
0	0
0	0
0	0
0	0
0	0
273	1
0	0
181	0
0	0
172	0
1651	0
364	0
0	0
0	0
0	0
0	0
0	0
0	0
0	0
0	0
0	0
0	0
0	0
0	0
0	0
0	0
0	0
0	0
0	0
0	0
0	0
0	0
284	0
0	0
0	0
0	0
0	0
0	0
1102	0
224	0
0	0
0	0
0	0
0	0
0	0
0	0
0	0
0	0
45	0
0	0
0	0
412	0
348	0
0	0
528	0
0	0
0	0
0	0
0	0
407	0
0	0
629	0
0	0
0	0
359	0
578	0
0	0
0	0
0	0
0	0
0	0
0	0
0	0
267	1
0	0
0	0
0	0
157	0
0	0
444	1
0	0
0	0
37	0
0	0
0	0
254	0
131	0
197	0
186	0
0	0
327	1
169	0
0	0
180	0
51	0
0	0
0	0
0	0
503	1
1724	1
0	0
0	0
58	0
0	0
0	0
169	0
0	0
77	0
0	0
133	0
137	0
0	0
188	0
156	0
221	0
123	0
103	0
0	0
89	0
174	0
90	0
371	0
237	0
0	0
216	0
150	0
355	0
64	0
0	0
0	0
250	0
0	0
450	0
159	0
0	0
107	0
228	0
355	0
536	0
0	0
232	0
266	1
0	0
244	0
191	0
285	0
93	0
415	0
93	0
0	0
165	0
504	0
182	1
177	0
0	0
1017	0
292	0
0	0
183	0
0	0
167	0
0	0
370	0
0	0
0	0
0	0
0	0
0	0
0	0
0	0
[truncated: 8,371 more rows]
