# Supplementary material for: Competing for Attention in Social Media under Information Overload Conditions
Source: PLoS One. 2015 Jul 10;10(7):e0126090. doi: 10.1371/journal.pone.0126090 (PMC4498816; doi:10.1371/journal.pone.0126090)
Supplement: S1 File — This zip file contains the sharing details of all of the microblogs we have used in the Figs 2 and 3. Among the files, ‘Instruction.txt’ describes the contents of the files. (ZIP) [file pone.0126090.s001.zip › Data/10371_187.txt]

0	0
0	0
0	0
0	0
0	0
0	0
0	0
0	0
1931	4
0	0
0	0
0	0
0	0
0	0
0	0
0	0
0	0
90	1
0	0
0	0
0	0
0	0
0	0
0	0
0	0
0	0
0	0
0	0
0	0
0	0
0	0
0	0
142	1
155	0
0	0
1172	0
0	0
0	0
0	0
0	0
0	0
0	0
0	0
1108	0
0	0
0	0
0	0
0	0
0	0
0	0
0	0
0	0
0	0
0	0
0	0
0	0
0	0
0	0
0	0
1157	1
0	0
0	0
62	0
0	0
0	0
0	0
0	0
0	0
0	0
0	0
0	0
0	0
0	0
0	0
0	0
0	0
0	0
1160	1
0	0
0	0
0	0
0	0
0	0
0	0
0	0
0	0
0	0
0	0
1177	0
0	0
0	0
0	0
1138	0
0	0
1086	0
0	0
0	0
0	0
0	0
0	0
0	0
0	0
0	0
0	0
0	0
0	0
0	0
0	0
0	0
0	0
0	0
0	0
0	0
0	0
1128	0
1090	1
0	0
0	0
0	0
1143	0
0	0
0	0
0	0
0	0
0	0
191	0
0	0
0	0
0	0
0	0
182	0
0	0
0	0
0	0
1181	0
0	0
0	0
0	0
0	0
0	0
469	2
0	0
0	0
0	0
0	0
0	0
0	0
0	0
0	0
0	0
0	0
0	0
0	0
0	0
0	0
1202	0
0	0
0	0
0	0
0	0
0	0
0	0
0	0
0	0
0	0
0	0
1136	0
0	0
0	0
0	0
0	0
0	0
0	0
0	0
0	0
0	0
0	0
0	0
0	0
0	0
0	0
0	0
0	0
0	0
0	0
0	0
0	0
0	0
1093	0
0	0
0	0
0	0
0	0
0	0
0	0
0	0
0	0
0	0
0	0
0	0
0	0
0	0
0	0
0	0
0	0
0	0
0	0
0	0
0	0
0	0
0	0
0	0
0	0
0	0
0	0
0	0
0	0
0	0
1195	0
0	0
0	0
1128	0
0	0
0	0
0	0
0	0
0	0
0	0
0	0
0	0
1164	0
0	0
0	0
0	0
0	0
0	0
0	0
0	0
0	0
0	0
0	0
0	0
0	0
0	0
0	0
0	0
0	0
0	0
0	0
0	0
0	0
0	0
0	0
0	0
0	0
0	0
0	0
0	0
0	0
0	0
0	0
0	0
0	0
0	0
0	0
1145	0
0	0
0	0
0	0
0	0
0	0
0	0
0	0
0	0
0	0
0	0
0	0
0	0
0	0
0	0
0	0
0	0
0	0
0	0
0	0
0	0
0	0
0	0
0	0
0	0
0	0
0	0
1172	0
0	0
0	0
0	0
0	0
0	0
0	0
0	0
0	0
0	0
0	0
0	0
0	0
0	0
0	0
0	0
183	1
114	0
10	1
0	0
0	0
0	0
0	0
1258	1
0	0
0	0
0	0
0	0
0	0
0	0
0	0
0	0
0	0
0	0
0	0
0	0
0	0
0	0
0	0
0	0
0	0
1169	0
0	0
0	0
0	0
0	0
0	0
0	0
0	0
0	0
0	0
0	0
0	0
545	1
0	0
0	0
0	0
0	0
229	1
204	1
0	0
0	0
0	0
0	0
0	0
0	0
0	0
0	0
1096	0
0	0
0	0
0	0
0	0
0	0
1184	0
0	0
0	0
0	0
0	0
0	0
0	0
0	0
0	0
0	0
0	0
0	0
0	0
0	0
0	0
0	0
0	0
0	0
0	0
0	0
0	0
0	0
0	0
0	0
0	0
0	0
0	0
0	0
0	0
0	0
0	0
0	0
0	0
0	0
0	0
0	0
0	0
0	0
0	0
222	1
505	9
0	0
1106	0
0	0
0	0
176	3
0	0
0	0
37	0
0	0
0	0
0	0
0	0
0	0
0	0
0	0
0	0
67	1
67	1
0	0
0	0
0	0
0	0
0	0
0	0
0	0
0	0
0	0
0	0
0	0
0	0
0	0
0	0
241	1
0	0
0	0
0	0
0	0
234	1
0	0
0	0
0	0
0	0
0	0
0	0
0	0
0	0
0	0
0	0
0	0
0	0
0	0
0	0
1199	0
0	0
0	0
0	0
0	0
0	0
0	0
0	0
0	0
0	0
0	0
0	0
0	0
0	0
0	0
0	0
0	0
0	0
0	0
0	0
0	0
0	0
0	0
0	0
0	0
0	0
329	1
0	0
0	0
0	0
0	0
0	0
0	0
0	0
217	0
0	0
0	0
0	0
0	0
0	0
1183	0
0	0
0	0
146	0
0	0
0	0
0	0
0	0
0	0
0	0
0	0
434	0
303	2
0	0
53	0
53	0
0	0
0	0
0	0
0	0
0	0
0	0
0	0
0	0
0	0
0	0
0	0
0	0
0	0
0	0
0	0
0	0
0	0
58	1
71	0
0	0
0	0
0	0
0	0
0	0
0	0
0	0
0	0
0	0
0	0
0	0
0	0
1165	0
0	0
0	0
0	0
0	0
1924	5
0	0
0	0
0	0
0	0
186	1
0	0
0	0
67	1
0	0
1084	0
0	0
0	0
0	0
424	0
175	0
0	0
0	0
0	0
0	0
0	0
1332	1
0	0
0	0
0	0
53	0
0	0
0	0
0	0
184	0
0	0
0	0
470	2
1100	2
0	0
1133	2
0	0
0	0
0	0
0	0
238	0
39	0
0	0
122	1
0	0
0	0
0	0
0	0
0	0
161	1
0	0
0	0
396	0
267	1
0	0
0	0
200	0
0	0
0	0
0	0
0	0
0	0
0	0
0	0
0	0
0	0
0	0
0	0
0	0
0	0
1148	0
0	0
0	0
0	0
102	0
0	0
1116	0
0	0
0	0
0	0
1339	0
0	0
0	0
0	0
0	0
0	0
0	0
0	0
0	0
0	0
57	1
0	0
0	0
0	0
0	0
1139	0
0	0
0	0
1564	0
0	0
0	0
0	0
0	0
0	0
1113	0
0	0
0	0
0	0
0	0
0	0
0	0
0	0
0	0
0	0
0	0
0	0
0	0
0	0
0	0
1201	0
0	0
0	0
40	0
37	0
0	0
0	0
0	0
1195	0
0	0
0	0
0	0
0	0
0	0
132	0
0	0
1115	0
0	0
0	0
0	0
0	0
0	0
0	0
181	0
0	0
0	0
173	0
0	0
0	0
0	0
0	0
133	1
0	0
451	4
0	0
0	0
97	0
61	0
451	4
341	0
237	4
0	0
106	1
0	0
95	0
0	0
451	4
78	0
0	0
0	0
237	4
0	0
0	0
0	0
0	0
0	0
133	0
634	1
0	0
0	0
0	0
0	0
0	0
50	0
0	0
0	0
142	0
330	2
0	0
10	0
0	0
0	0
0	0
0	0
0	0
77	0
0	0
0	0
138	1
0	0
0	0
0	0
0	0
283	0
0	0
0	0
0	0
0	0
149	0
0	0
0	0
0	0
0	0
0	0
87	0
0	0
0	0
114	0
0	0
0	0
0	0
0	0
0	0
236	0
0	0
0	0
0	0
0	0
0	0
0	0
0	0
137	1
0	0
0	0
0	0
298	3
0	0
0	0
0	0
0	0
0	0
0	0
0	0
1177	0
1150	0
0	0
0	0
305	2
0	0
0	0
0	0
0	0
0	0
0	0
0	0
174	0
0	0
783	3
783	3
0	0
0	0
0	0
0	0
0	0
1299	2
0	0
38	0
0	0
271	1
0	0
0	0
180	0
0	0
0	0
0	0
249	0
0	0
0	0
0	0
0	0
0	0
0	0
0	0
0	0
0	0
0	0
296	1
0	0
0	0
173	0
1274	1
0	0
0	0
0	0
227	1
150	0
0	0
0	0
0	0
0	0
0	0
0	0
0	0
0	0
0	0
132	1
0	0
0	0
0	0
0	0
0	0
0	0
0	0
0	0
0	0
0	0
0	0
0	0
0	0
0	0
0	0
0	0
0	0
0	0
350	1
0	0
0	0
0	0
0	0
0	0
1119	0
51	1
0	0
0	0
0	0
0	0
388	0
338	2
0	0
0	0
0	0
134	0
447	2
281	0
0	0
0	0
0	0
106	1
0	0
0	0
0	0
0	0
0	0
0	0
0	0
0	0
0	0
0	0
525	3
0	0
0	0
193	1
274	0
146	0
149	0
0	0
187	0
0	0
0	0
0	0
0	0
0	0
0	0
0	0
56	2
135	0
55	0
0	0
77	0
0	0
32	1
0	0
1169	0
0	0
0	0
236	1
0	0
112	0
0	0
0	0
0	0
227	0
0	0
273	2
0	0
0	0
0	0
0	0
0	0
0	0
182	0
97	2
0	0
0	0
1104	1
0	0
0	0
226	3
123	0
0	0
131	0
2419	3
420	0
0	0
0	0
168	1
0	0
0	0
0	0
0	0
1128	0
0	0
0	0
115	0
0	0
0	0
1973	2
0	0
0	0
0	0
977	0
0	0
0	0
0	0
0	0
0	0
0	0
0	0
0	0
0	0
0	0
0	0
0	0
0	0
144	1
0	0
0	0
140	1
0	0
0	0
0	0
112	2
406	6
0	0
0	0
131	1
1187	0
0	0
0	0
0	0
0	0
0	0
62	0
405	1
0	0
1122	0
0	0
0	0
335	1
0	0
0	0
0	0
0	0
951	0
0	0
0	0
0	0
340	2
340	2
0	0
0	0
0	0
107	0
0	0
0	0
537	0
0	0
0	0
0	0
0	0
0	0
0	0
0	0
0	0
118	1
0	0
0	0
142	1
0	0
1387	0
0	0
109	1
0	0
2000	5
0	0
0	0
0	0
0	0
0	0
0	0
0	0
0	0
0	0
0	0
0	0
44	0
48	1
0	0
0	0
0	0
0	0
0	0
0	0
0	0
0	0
0	0
0	0
0	0
0	0
0	0
0	0
0	0
46	0
0	0
0	0
0	0
0	0
0	0
0	0
335	1
0	0
0	0
0	0
0	0
0	0
0	0
0	0
0	0
0	0
0	0
0	0
0	0
0	0
0	0
0	0
0	0
0	0
0	0
0	0
0	0
1075	0
77	1
0	0
0	0
0	0
0	0
0	0
0	0
0	0
0	0
0	0
0	0
0	0
0	0
0	0
0	0
0	0
0	0
0	0
0	0
0	0
0	0
0	0
0	0
0	0
0	0
0	0
0	0
0	0
0	0
0	0
0	0
0	0
0	0
0	0
0	0
0	0
0	0
0	0
0	0
0	0
0	0
0	0
108	0
0	0
0	0
0	0
0	0
0	0
0	0
0	0
93	0
35	0
0	0
0	0
0	0
0	0
0	0
0	0
0	0
291	1
1148	0
0	0
534	0
0	0
0	0
0	0
0	0
127	0
0	0
96	0
0	0
0	0
0	0
0	0
0	0
0	0
0	0
1161	0
0	0
0	0
0	0
0	0
0	0
0	0
0	0
0	0
0	0
0	0
0	0
0	0
0	0
749	1
0	0
0	0
0	0
0	0
0	0
0	0
0	0
0	0
0	0
0	0
180	0
0	0
1158	0
0	0
0	0
676	1
0	0
0	0
0	0
0	0
0	0
1195	0
590	0
0	0
0	0
0	0
0	0
199	3
0	0
0	0
0	0
0	0
0	0
36	0
241	2
707	3
0	0
0	0
0	0
0	0
0	0
0	0
0	0
0	0
0	0
0	0
1999	0
0	0
1111	1
0	0
0	0
0	0
0	0
0	0
0	0
0	0
0	0
0	0
0	0
0	0
85	0
454	2
0	0
0	0
0	0
0	0
0	0
0	0
0	0
0	0
94	0
26	0
199	0
167	1
253	2
0	0
34	0
148	0
398	0
312	2
287	0
0	0
46	0
127	0
970	2
0	0
220	0
259	2
0	0
383	0
0	0
0	0
0	0
492	0
29	0
135	0
0	0
104	0
0	0
0	0
0	0
130	0
176	0
194	0
97	0
0	0
363	0
0	0
19	0
0	0
0	0
30	0
0	0
985	4
120	1
0	0
0	0
0	0
0	0
0	0
272	0
632	0
133	1
0	0
407	0
242	0
0	0
223	0
0	0
1525	3
0	0
0	0
33	0
254	0
0	0
0	0
69	0
130	0
211	0
0	0
241	0
0	0
159	1
101	0
0	0
0	0
0	0
76	0
114	1
64	0
128	0
128	0
152	0
0	0
224	0
170	0
140	1
88	0
2000	6
0	0
105	0
470	1
99	0
0	0
100	0
0	0
0	0
220	1
128	0
30	0
407	1
320	0
0	0
1468	2
0	0
0	0
0	0
0	0
259	1
254	0
406	4
36	0
0	0
280	1
286	1
658	1
122	0
191	1
2000	1
91	1
80	0
149	0
121	0
321	3
0	0
27	0
0	0
171	1
719	1
242	0
0	0
144	0
0	0
0	0
46	0
0	0
71	1
253	0
0	0
0	0
195	1
50	1
1034	0
140	0
135	1
321	1
0	0
42	0
405	0
1162	0
0	0
58	0
0	0
0	0
91	0
115	0
0	0
101	1
0	0
147	0
59	0
144	1
116	0
0	0
0	0
382	0
280	1
102	1
73	0
0	0
201	1
45	1
208	1
0	0
156	0
319	1
203	1
1358	1
183	0
640	1
103	1
0	0
0	0
0	0
0	0
21	1
0	0
1064	1
244	0
261	0
97	0
296	2
0	0
1595	1
0	0
308	1
0	0
0	0
69	1
0	0
90	1
0	0
0	0
107	0
0	0
287	1
180	1
550	0
0	0
0	0
69	0
137	1
123	1
76	1
19	0
382	0
0	0
169	2
108	0
364	0
0	0
0	0
0	0
561	0
57	0
183	1
843	1
92	1
275	0
160	1
361	1
46	0
20	0
0	0
220	0
13	0
331	2
0	0
259	1
0	0
163	1
168	0
0	0
485	0
0	0
0	0
0	0
170	2
239	0
174	0
185	0
0	0
78	0
0	0
0	0
234	0
172	0
0	0
378	1
108	0
38	0
151	0
32	0
484	1
354	1
130	1
275	0
189	0
0	0
45	0
337	0
137	0
584	1
1091	1
1955	1
0	0
262	1
0	0
0	0
124	0
397	1
0	0
115	0
70	0
0	0
295	0
26	0
344	0
86	0
93	0
0	0
483	2
129	0
1995	2
116	1
0	0
189	0
0	0
65	1
133	1
249	1
0	0
181	0
0	0
705	1
127	0
58	1
0	0
80	1
0	0
118	1
102	0
249	0
0	0
0	0
2000	2
145	1
274	1
0	0
127	0
320	0
1155	0
0	0
277	0
613	0
0	0
0	0
48	1
0	0
194	3
176	0
233	0
100	0
118	0
510	1
605	0
63	1
303	0
605	0
0	0
0	0
0	0
140	1
349	0
219	1
626	1
53	1
0	0
626	1
189	0
136	1
74	0
128	1
59	0
233	0
0	0
0	0
0	0
143	1
6	0
156	0
605	0
0	0
105	1
0	0
0	0
169	1
176	1
88	0
0	0
0	0
752	2
0	0
90	0
316	0
0	0
1977	1
0	0
0	0
0	0
0	0
134	0
0	0
267	3
198	0
209	0
299	1
0	0
0	0
130	1
0	0
0	0
0	0
88	0
0	0
768	3
88	0
319	1
486	1
53	0
0	0
39	0
0	0
461	0
0	0
0	0
0	0
0	0
80	0
193	2
512	2
955	2
0	0
251	0
0	0
0	0
0	0
1188	0
605	0
389	1
0	0
0	0
231	0
150	0
0	0
0	0
43	0
0	0
140	0
43	0
574	1
41	0
142	0
0	0
0	0
0	0
76	0
377	1
0	0
13	0
204	1
0	0
0	0
0	0
628	2
348	0
103	1
0	0
0	0
0	0
423	3
90	1
170	0
0	0
78	1
0	0
353	0
0	0
681	1
884	1
143	0
0	0
0	0
0	0
137	2
0	0
43	0
0	0
207	2
123	2
0	0
339	1
0	0
97	0
121	1
0	0
47	0
57	0
71	0
151	0
0	0
0	0
192	1
336	1
304	2
108	0
0	0
41	1
170	0
53	0
286	1
20	0
1995	2
240	1
0	0
172	1
173	1
0	0
136	0
0	0
46	0
0	0
165	0
145	1
0	0
0	0
0	0
0	0
52	0
0	0
44	1
136	0
0	0
0	0
136	0
1981	10
13	0
0	0
1504	3
907	2
0	0
0	0
0	0
0	0
249	0
0	0
8	0
571	3
1981	10
0	0
0	0
0	0
190	1
274	0
0	0
166	0
38	0
29	0
58	0
0	0
188	1
222	0
0	0
129	0
0	0
0	0
30	0
0	0
273	0
280	1
0	0
1082	1
366	1
0	0
619	2
105	0
84	0
14	0
251	0
169	0
0	0
102	0
0	0
0	0
0	0
0	0
55	0
325	0
53	0
0	0
0	0
0	0
350	0
0	0
0	0
66	0
0	0
0	0
823	2
90	0
65	0
67	0
266	0
205	0
307	0
117	0
0	0
0	0
356	0
51	0
0	0
102	0
121	0
0	0
0	0
0	0
91	0
0	0
0	0
98	0
0	0
121	0
36	0
35	0
0	0
0	0
0	0
0	0
166	0
0	0
42	0
101	0
0	0
365	1
0	0
0	0
0	0
73	0
0	0
0	0
425	1
129	0
307	0
80	0
0	0
0	0
52	0
84	0
243	0
210	0
72	0
0	0
60	0
277	1
92	0
62	0
64	0
208	0
0	0
113	0
0	0
0	0
221	1
0	0
0	0
197	0
0	0
157	0
0	0
424	1
335	0
0	0
0	0
0	0
168	1
0	0
0	0
0	0
464	3
454	0
1446	4
0	0
233	0
0	0
0	0
52	1
297	1
112	1
0	0
0	0
368	0
124	1
75	0
0	0
27	0
106	0
193	0
102	0
0	0
20	0
130	0
38	1
0	0
144	0
0	0
312	0
0	0
26	0
194	0
0	0
57	0
65	0
0	0
0	0
0	0
0	0
65	0
84	0
193	0
0	0
234	0
80	0
119	0
71	0
0	0
39	1
0	0
0	0
1769	3
43	0
0	0
403	1
0	0
35	0
122	0
114	0
58	0
0	0
0	0
0	0
0	0
0	0
206	0
0	0
0	0
172	0
43	0
[truncated: 8,371 more rows]
