# Supplementary material for: Competing for Attention in Social Media under Information Overload Conditions
Source: PLoS One. 2015 Jul 10;10(7):e0126090. doi: 10.1371/journal.pone.0126090 (PMC4498816; doi:10.1371/journal.pone.0126090)
Supplement: S1 File — This zip file contains the sharing details of all of the microblogs we have used in the Figs 2 and 3. Among the files, ‘Instruction.txt’ describes the contents of the files. (ZIP) [file pone.0126090.s001.zip › Data/10375_376.txt]

551	1
186	1
287	2
0	0
0	0
724	2
0	0
146	1
280	1
0	0
484	0
36	1
0	0
186	0
0	0
0	0
60	1
0	0
0	0
0	0
0	0
0	0
0	0
295	1
132	1
0	0
0	0
0	0
0	0
0	0
0	0
0	0
0	0
0	0
0	0
0	0
0	0
0	0
0	0
0	0
0	0
0	0
0	0
0	0
0	0
0	0
1151	0
0	0
1039	2
122	1
0	0
0	0
810	4
0	0
0	0
0	0
1094	1
0	0
19	0
0	0
0	0
0	0
0	0
0	0
0	0
0	0
0	0
100	0
0	0
0	0
0	0
123	1
0	0
0	0
0	0
0	0
0	0
353	0
0	0
316	0
39	1
0	0
0	0
1190	0
0	0
0	0
0	0
0	0
257	1
315	0
1118	0
0	0
0	0
203	2
0	0
0	0
165	0
64	1
0	0
0	0
0	0
315	2
0	0
0	0
245	0
0	0
0	0
0	0
169	1
0	0
234	1
0	0
0	0
0	0
0	0
0	0
0	0
0	0
0	0
0	0
0	0
1210	0
0	0
0	0
0	0
0	0
0	0
0	0
0	0
716	5
642	5
0	0
0	0
0	0
0	0
0	0
0	0
0	0
1155	0
0	0
0	0
0	0
0	0
0	0
0	0
0	0
0	0
0	0
0	0
0	0
0	0
0	0
0	0
0	0
0	0
1193	0
0	0
176	1
1176	0
0	0
0	0
0	0
0	0
0	0
0	0
144	2
0	0
0	0
0	0
0	0
0	0
0	0
0	0
0	0
0	0
0	0
0	0
0	0
0	0
0	0
0	0
163	0
0	0
0	0
642	3
1175	1
0	0
0	0
258	0
0	0
0	0
0	0
0	0
0	0
0	0
0	0
0	0
0	0
0	0
0	0
83	1
0	0
0	0
230	3
790	7
0	0
0	0
0	0
0	0
0	0
0	0
0	0
0	0
257	2
0	0
0	0
782	1
65	1
0	0
0	0
0	0
0	0
1160	0
0	0
234	1
0	0
0	0
0	0
0	0
0	0
0	0
0	0
0	0
320	1
0	0
0	0
496	4
0	0
0	0
0	0
567	1
56	0
0	0
0	0
0	0
0	0
0	0
0	0
0	0
244	0
0	0
0	0
0	0
0	0
119	2
0	0
344	2
176	2
0	0
0	0
0	0
0	0
51	0
102	1
24	0
2000	11
142	1
522	3
0	0
0	0
0	0
0	0
0	0
605	4
427	3
0	0
0	0
0	0
0	0
0	0
0	0
0	0
0	0
0	0
0	0
0	0
0	0
0	0
0	0
939	0
0	0
0	0
54	3
54	3
0	0
0	0
0	0
0	0
0	0
0	0
0	0
0	0
0	0
0	0
0	0
0	0
0	0
0	0
0	0
0	0
0	0
0	0
0	0
0	0
0	0
0	0
0	0
0	0
0	0
0	0
0	0
0	0
0	0
0	0
121	1
159	0
606	2
0	0
155	0
0	0
0	0
1194	0
0	0
0	0
80	0
0	0
0	0
0	0
0	0
56	0
0	0
0	0
0	0
0	0
0	0
0	0
0	0
1098	0
0	0
0	0
231	0
0	0
0	0
0	0
0	0
0	0
0	0
0	0
0	0
126	0
0	0
0	0
0	0
0	0
0	0
0	0
0	0
0	0
200	1
448	0
320	3
157	1
405	4
0	0
0	0
0	0
0	0
144	1
0	0
0	0
0	0
0	0
0	0
0	0
679	6
0	0
0	0
347	1
0	0
195	0
99	0
1222	1
0	0
205	5
0	0
0	0
0	0
0	0
0	0
0	0
0	0
0	0
0	0
384	2
0	0
0	0
0	0
0	0
0	0
0	0
1734	1
0	0
0	0
54	3
0	0
0	0
277	1
0	0
0	0
247	0
0	0
0	0
162	4
0	0
171	1
266	0
0	0
0	0
1106	0
0	0
323	1
1776	3
0	0
0	0
181	0
0	0
0	0
0	0
0	0
201	0
0	0
0	0
0	0
0	0
0	0
0	0
1188	0
0	0
0	0
0	0
0	0
0	0
0	0
0	0
0	0
0	0
162	0
0	0
0	0
0	0
0	0
0	0
0	0
0	0
0	0
648	3
0	0
0	0
1077	0
283	1
336	3
198	3
191	1
325	0
442	1
155	0
0	0
81	0
1095	0
0	0
0	0
170	1
0	0
334	0
0	0
0	0
0	0
0	0
0	0
37	0
133	2
502	1
482	1
0	0
0	0
0	0
0	0
0	0
0	0
0	0
0	0
1167	0
0	0
1323	1
0	0
0	0
0	0
0	0
0	0
643	0
0	0
323	2
146	1
0	0
0	0
0	0
0	0
0	0
0	0
0	0
1162	0
0	0
0	0
0	0
0	0
1360	12
0	0
0	0
0	0
0	0
0	0
204	2
0	0
0	0
471	2
0	0
0	0
0	0
0	0
0	0
0	0
0	0
0	0
0	0
0	0
0	0
0	0
1232	0
0	0
0	0
0	0
140	2
0	0
0	0
0	0
0	0
0	0
0	0
148	2
47	1
0	0
287	0
0	0
0	0
0	0
0	0
92	1
0	0
182	0
0	0
0	0
0	0
125	1
170	0
0	0
0	0
0	0
0	0
0	0
0	0
316	2
0	0
0	0
0	0
0	0
0	0
212	1
240	1
0	0
0	0
47	0
1349	14
0	0
74	1
0	0
0	0
674	7
0	0
0	0
331	2
0	0
0	0
0	0
0	0
0	0
0	0
0	0
346	1
0	0
0	0
0	0
0	0
0	0
0	0
55	1
0	0
0	0
0	0
0	0
821	5
0	0
0	0
0	0
0	0
0	0
0	0
0	0
0	0
1189	0
0	0
0	0
0	0
0	0
0	0
0	0
0	0
1216	0
0	0
0	0
0	0
0	0
0	0
0	0
0	0
0	0
0	0
0	0
0	0
0	0
0	0
0	0
0	0
0	0
0	0
0	0
0	0
0	0
0	0
0	0
0	0
0	0
215	0
0	0
0	0
0	0
0	0
0	0
0	0
0	0
0	0
0	0
0	0
332	5
1074	0
0	0
0	0
0	0
0	0
0	0
0	0
0	0
0	0
0	0
1141	0
0	0
0	0
0	0
0	0
278	0
357	1
280	1
0	0
0	0
0	0
115	0
0	0
0	0
0	0
0	0
0	0
0	0
0	0
0	0
0	0
0	0
0	0
520	3
0	0
1997	4
451	2
0	0
0	0
0	0
0	0
0	0
1189	0
287	1
0	0
0	0
1103	0
0	0
0	0
202	0
0	0
0	0
728	1
71	0
0	0
0	0
152	1
0	0
0	0
0	0
850	6
0	0
0	0
0	0
0	0
497	2
0	0
154	0
0	0
0	0
0	0
0	0
0	0
0	0
0	0
0	0
0	0
0	0
0	0
0	0
0	0
0	0
0	0
0	0
0	0
0	0
0	0
0	0
0	0
0	0
0	0
0	0
0	0
0	0
0	0
0	0
0	0
0	0
0	0
0	0
0	0
1122	0
0	0
323	1
0	0
0	0
0	0
0	0
0	0
0	0
1091	0
0	0
0	0
523	0
293	0
0	0
0	0
0	0
117	0
0	0
0	0
0	0
0	0
451	1
0	0
0	0
0	0
239	1
0	0
0	0
113	0
0	0
0	0
518	0
214	1
0	0
0	0
182	1
249	3
0	0
148	0
644	4
0	0
362	2
0	0
0	0
1625	8
0	0
0	0
0	0
0	0
0	0
0	0
0	0
0	0
1002	0
0	0
0	0
1923	3
0	0
0	0
0	0
0	0
0	0
0	0
0	0
0	0
0	0
1145	0
0	0
0	0
0	0
0	0
0	0
0	0
0	0
0	0
0	0
0	0
0	0
0	0
0	0
0	0
0	0
0	0
0	0
0	0
1992	10
0	0
0	0
0	0
0	0
1258	0
0	0
928	8
0	0
110	0
0	0
0	0
0	0
262	2
205	1
2000	12
358	5
76	0
2231	2
0	0
0	0
0	0
0	0
933	2
203	0
79	1
293	2
0	0
0	0
0	0
1251	0
0	0
0	0
0	0
346	0
0	0
124	3
0	0
0	0
0	0
0	0
0	0
0	0
0	0
0	0
87	1
0	0
447	2
0	0
0	0
0	0
0	0
0	0
1997	9
0	0
0	0
0	0
0	0
0	0
0	0
0	0
0	0
0	0
0	0
0	0
0	0
0	0
0	0
0	0
0	0
0	0
490	1
0	0
0	0
0	0
0	0
1983	5
0	0
0	0
0	0
0	0
0	0
272	3
0	0
1158	0
203	0
0	0
1143	0
19	0
0	0
0	0
87	0
0	0
84	1
0	0
0	0
0	0
0	0
0	0
214	1
0	0
314	2
1201	0
0	0
1119	0
0	0
0	0
0	0
0	0
0	0
121	0
0	0
817	5
0	0
0	0
0	0
0	0
0	0
0	0
0	0
0	0
65	1
445	1
0	0
402	5
163	3
593	1
0	0
0	0
1534	13
207	0
0	0
206	2
62	2
0	0
0	0
0	0
0	0
469	3
0	0
0	0
0	0
0	0
0	0
0	0
0	0
185	2
0	0
0	0
0	0
0	0
0	0
0	0
0	0
0	0
0	0
0	0
0	0
0	0
0	0
0	0
0	0
1226	0
0	0
0	0
0	0
0	0
1180	0
0	0
0	0
0	0
0	0
0	0
0	0
0	0
0	0
0	0
0	0
0	0
0	0
1111	0
0	0
239	1
0	0
1151	0
0	0
1204	0
0	0
0	0
0	0
214	1
1047	0
1161	9
0	0
0	0
0	0
0	0
0	0
0	0
0	0
0	0
0	0
0	0
94	0
0	0
0	0
0	0
0	0
0	0
0	0
0	0
0	0
932	5
0	0
932	5
0	0
0	0
37	1
128	4
0	0
0	0
0	0
0	0
269	1
145	1
283	3
0	0
0	0
121	0
0	0
85	0
0	0
0	0
0	0
0	0
0	0
0	0
0	0
0	0
0	0
1997	8
27	1
0	0
0	0
0	0
185	4
936	1
432	4
0	0
0	0
0	0
0	0
0	0
2990	21
1657	9
63	0
362	2
67	0
1789	4
0	0
0	0
0	0
296	3
0	0
172	2
0	0
0	0
0	0
0	0
0	0
0	0
0	0
253	1
62	1
0	0
829	0
98	0
686	1
200	3
0	0
0	0
0	0
50	1
0	0
0	0
0	0
0	0
33	2
0	0
406	2
202	0
0	0
0	0
0	0
0	0
0	0
0	0
0	0
0	0
0	0
0	0
0	0
0	0
417	0
0	0
1167	0
0	0
0	0
0	0
0	0
0	0
0	0
0	0
0	0
134	2
0	0
0	0
990	3
0	0
0	0
0	0
0	0
0	0
0	0
0	0
0	0
0	0
724	2
0	0
0	0
0	0
30	1
0	0
0	0
0	0
0	0
0	0
1175	2
1064	3
0	0
18	0
140	1
269	2
100	1
0	0
104	0
0	0
0	0
599	1
492	0
0	0
1264	1
0	0
0	0
0	0
0	0
127	0
0	0
0	0
1833	1
0	0
480	2
1068	3
0	0
0	0
0	0
0	0
610	3
0	0
0	0
289	0
2243	3
0	0
0	0
252	2
0	0
0	0
0	0
0	0
0	0
0	0
733	5
44	1
1182	0
0	0
30	0
183	0
199	2
0	0
118	1
154	1
0	0
492	3
474	4
0	0
0	0
1159	0
0	0
52	1
0	0
1168	0
0	0
0	0
0	0
0	0
0	0
23	0
759	3
0	0
0	0
0	0
0	0
0	0
0	0
0	0
0	0
0	0
0	0
377	1
0	0
0	0
0	0
0	0
0	0
0	0
0	0
101	1
0	0
0	0
0	0
0	0
0	0
0	0
0	0
0	0
0	0
0	0
0	0
0	0
0	0
0	0
0	0
0	0
22	1
0	0
0	0
0	0
0	0
0	0
0	0
0	0
0	0
0	0
0	0
0	0
258	4
0	0
0	0
0	0
0	0
217	0
177	1
0	0
0	0
676	2
1031	8
369	2
0	0
0	0
0	0
0	0
527	2
0	0
0	0
659	3
409	1
0	0
153	0
243	1
0	0
110	2
0	0
0	0
62	1
169	0
0	0
33	0
327	2
0	0
173	0
283	1
56	1
261	0
195	1
138	0
327	1
188	3
0	0
92	2
228	3
251	4
0	0
553	1
0	0
20	0
128	1
143	0
19	2
90	1
0	0
104	1
244	2
147	1
0	0
0	0
0	0
0	0
0	0
1176	0
388	2
151	2
142	0
0	0
0	0
0	0
0	0
210	0
1129	9
1941	7
53	0
0	0
0	0
0	0
0	0
120	1
0	0
0	0
0	0
407	1
0	0
0	0
65	0
235	2
0	0
52	1
0	0
0	0
0	0
287	1
0	0
0	0
416	1
46	1
209	0
0	0
766	3
110	3
52	1
190	1
0	0
254	1
301	3
0	0
0	0
219	2
118	1
0	0
0	0
1079	2
0	0
162	0
605	2
0	0
347	3
152	1
0	0
48	1
0	0
176	2
933	5
118	1
186	0
263	1
368	2
0	0
0	0
48	1
278	2
0	0
1132	0
67	1
458	2
362	4
1962	4
0	0
191	1
341	1
312	1
0	0
80	0
961	3
163	1
0	0
0	0
0	0
0	0
111	2
1999	14
1929	12
0	0
0	0
313	1
194	1
0	0
368	1
908	3
0	0
320	1
235	5
0	0
982	1
1996	14
387	2
632	3
604	5
933	6
0	0
1221	0
0	0
393	1
226	1
408	0
112	0
268	2
563	1
0	0
1996	5
0	0
1340	10
0	0
0	0
701	2
1276	0
37	0
246	0
266	1
176	1
0	0
0	0
293	2
83	1
0	0
343	2
0	0
160	0
364	5
0	0
146	0
12	1
0	0
168	0
1229	3
0	0
0	0
972	6
142	3
231	0
527	4
0	0
0	0
190	1
1999	14
102	0
0	0
167	0
287	0
839	2
308	2
668	6
295	1
474	3
249	0
377	2
852	1
893	6
378	0
524	2
156	1
0	0
0	0
0	0
1354	6
0	0
312	0
221	1
265	1
668	4
510	3
266	0
100	3
137	1
0	0
0	0
988	3
0	0
827	4
183	2
815	4
21	0
306	1
214	1
0	0
0	0
0	0
361	1
0	0
0	0
110	0
68	0
0	0
55	1
271	1
0	0
0	0
0	0
0	0
0	0
211	3
0	0
0	0
0	0
163	1
385	2
0	0
0	0
0	0
188	1
0	0
0	0
0	0
1280	0
0	0
0	0
835	2
465	3
39	0
145	2
0	0
0	0
109	1
0	0
442	1
0	0
81	1
81	1
493	3
0	0
155	3
0	0
0	0
482	1
0	0
210	1
0	0
0	0
261	0
48	1
153	1
33	1
195	2
422	0
0	0
0	0
465	3
278	2
0	0
15	1
330	1
471	0
274	2
441	1
0	0
0	0
320	2
68	1
227	2
0	0
0	0
0	0
154	2
0	0
166	2
0	0
0	0
171	3
351	0
414	0
173	1
0	0
328	2
180	2
162	0
0	0
0	0
0	0
174	2
58	0
220	3
62	0
322	0
110	1
0	0
260	1
0	0
1180	0
0	0
0	0
27	1
23	1
308	2
248	1
239	2
0	0
187	1
0	0
177	2
0	0
313	2
403	1
49	1
127	1
0	0
0	0
427	1
116	1
180	1
0	0
0	0
593	2
0	0
330	1
0	0
0	0
0	0
95	1
0	0
0	0
0	0
47	1
295	2
299	1
0	0
376	2
389	2
274	0
0	0
0	0
175	2
0	0
0	0
105	0
0	0
346	1
86	3
86	3
36	2
0	0
0	0
0	0
547	1
102	0
503	2
379	1
120	1
0	0
139	0
69	1
0	0
819	1
0	0
116	1
436	1
1690	3
1423	5
209	1
42	1
33	1
0	0
471	2
714	2
400	2
97	1
47	1
701	0
108	0
1999	8
0	0
0	0
221	0
0	0
0	0
31	1
1690	3
791	5
74	1
220	2
147	1
243	1
0	0
1015	1
0	0
0	0
0	0
147	1
0	0
88	2
112	1
147	1
106	1
116	0
76	1
25	1
158	1
308	2
75	1
107	2
0	0
70	1
0	0
465	2
316	4
1134	0
0	0
0	0
377	2
133	2
0	0
603	2
0	0
0	0
625	4
0	0
0	0
0	0
85	1
192	1
83	1
0	0
780	6
392	1
0	0
0	0
696	1
192	2
179	2
0	0
715	4
0	0
100	1
0	0
0	0
0	0
0	0
0	0
127	1
69	1
302	3
75	1
0	0
67	1
203	0
210	3
499	4
0	0
0	0
0	0
1100	2
0	0
155	3
0	0
69	1
0	0
0	0
0	0
216	3
111	1
0	0
328	1
1761	5
18	1
1143	1
1100	2
146	1
1194	7
936	1
142	1
192	1
0	0
1358	6
0	0
687	5
51	1
255	1
233	3
277	1
312	1
203	1
316	0
0	0
153	1
253	1
75	1
0	0
91	2
0	0
346	2
0	0
110	1
0	0
485	1
0	0
0	0
0	0
156	1
218	1
0	0
232	1
114	2
0	0
242	1
0	0
742	3
0	0
339	2
154	1
98	1
70	1
201	1
57	1
305	1
137	1
384	4
300	4
350	2
71	1
617	1
617	0
62	2
0	0
173	1
0	0
158	1
119	2
0	0
81	0
0	0
421	2
0	0
190	1
103	2
0	0
0	0
0	0
181	0
0	0
530	6
362	1
0	0
0	0
0	0
738	5
429	3
0	0
161	1
228	1
216	1
1172	0
1533	3
69	1
597	2
298	1
198	1
0	0
83	1
138	1
48	1
370	3
0	0
0	0
151	2
229	3
323	3
0	0
0	0
728	2
70	1
148	1
207	0
70	2
151	2
62	1
0	0
77	1
0	0
309	1
0	0
275	1
101	1
0	0
178	1
256	1
34	1
214	1
123	1
1763	2
168	3
344	3
0	0
0	0
170	1
78	1
135	1
114	1
169	1
166	0
96	1
0	0
794	3
184	1
288	3
106	1
197	2
135	3
0	0
468	4
285	0
153	1
149	1
0	0
0	0
[truncated: 8,375 more rows]
