# Supplementary material for: Competing for Attention in Social Media under Information Overload Conditions
Source: PLoS One. 2015 Jul 10;10(7):e0126090. doi: 10.1371/journal.pone.0126090 (PMC4498816; doi:10.1371/journal.pone.0126090)
Supplement: S1 File — This zip file contains the sharing details of all of the microblogs we have used in the Figs 2 and 3. Among the files, ‘Instruction.txt’ describes the contents of the files. (ZIP) [file pone.0126090.s001.zip › Data/10440_341.txt]

0	0
0	0
1367	0
146	0
0	0
0	0
0	0
0	0
0	0
113	0
0	0
190	2
0	0
0	0
0	0
53	1
0	0
1186	0
0	0
0	0
0	0
0	0
0	0
0	0
218	0
0	0
375	17
0	0
0	0
147	0
0	0
0	0
1251	0
0	0
0	0
0	0
0	0
0	0
0	0
0	0
0	0
1173	0
0	0
0	0
176	0
0	0
0	0
0	0
0	0
0	0
0	0
0	0
0	0
0	0
0	0
0	0
1193	0
0	0
0	0
0	0
0	0
0	0
0	0
0	0
0	0
386	1
47	0
0	0
0	0
0	0
0	0
0	0
0	0
0	0
0	0
0	0
0	0
0	0
0	0
0	0
0	0
155	2
333	0
0	0
0	0
0	0
0	0
0	0
0	0
337	0
0	0
0	0
0	0
0	0
0	0
0	0
0	0
0	0
0	0
0	0
0	0
0	0
0	0
0	0
0	0
0	0
0	0
0	0
0	0
0	0
0	0
214	0
0	0
0	0
0	0
0	0
0	0
0	0
0	0
0	0
0	0
1134	0
518	0
0	0
0	0
0	0
0	0
1192	0
0	0
0	0
0	0
0	0
0	0
0	0
0	0
0	0
0	0
0	0
0	0
0	0
0	0
0	0
0	0
0	0
0	0
0	0
0	0
0	0
0	0
0	0
0	0
319	1
0	0
0	0
0	0
0	0
0	0
0	0
0	0
0	0
0	0
0	0
0	0
0	0
218	5
261	10
303	7
0	0
0	0
0	0
0	0
1083	0
0	0
0	0
0	0
0	0
0	0
0	0
0	0
179	1
195	1
0	0
0	0
0	0
0	0
138	0
0	0
320	0
0	0
1133	0
0	0
0	0
0	0
155	0
0	0
1182	0
0	0
0	0
0	0
0	0
1256	2
0	0
0	0
0	0
0	0
0	0
0	0
0	0
0	0
62	1
50	1
0	0
0	0
0	0
0	0
0	0
0	0
0	0
0	0
1148	0
0	0
0	0
0	0
0	0
0	0
120	5
0	0
0	0
0	0
0	0
0	0
0	0
0	0
0	0
0	0
0	0
161	0
0	0
0	0
0	0
0	0
0	0
0	0
0	0
136	0
0	0
0	0
335	0
0	0
0	0
0	0
0	0
0	0
0	0
0	0
0	0
0	0
0	0
0	0
0	0
0	0
1419	1
0	0
0	0
0	0
0	0
0	0
0	0
0	0
0	0
0	0
0	0
0	0
0	0
1214	0
0	0
42	0
0	0
0	0
0	0
0	0
168	3
0	0
156	0
377	0
0	0
0	0
0	0
0	0
0	0
0	0
260	2
304	0
0	0
0	0
0	0
0	0
0	0
0	0
0	0
0	0
0	0
0	0
0	0
142	0
442	0
0	0
155	0
0	0
0	0
0	0
0	0
0	0
465	0
0	0
0	0
0	0
0	0
0	0
0	0
0	0
0	0
0	0
0	0
0	0
0	0
0	0
0	0
0	0
0	0
166	3
0	0
1253	0
0	0
0	0
0	0
0	0
0	0
0	0
0	0
0	0
0	0
0	0
0	0
0	0
0	0
0	0
0	0
0	0
0	0
0	0
0	0
0	0
313	0
0	0
0	0
0	0
0	0
0	0
0	0
0	0
134	0
393	0
0	0
0	0
0	0
0	0
0	0
218	25
0	0
0	0
0	0
0	0
0	0
0	0
0	0
0	0
0	0
0	0
345	0
0	0
0	0
0	0
40	0
83	0
0	0
1113	0
0	0
0	0
0	0
0	0
375	0
0	0
296	16
0	0
0	0
308	0
198	14
106	0
87	0
0	0
0	0
1242	0
0	0
219	0
0	0
304	0
46	1
0	0
0	0
0	0
0	0
0	0
0	0
0	0
0	0
0	0
0	0
0	0
0	0
177	0
0	0
0	0
0	0
0	0
1133	0
0	0
0	0
156	0
0	0
191	1
0	0
0	0
0	0
415	13
114	0
0	0
0	0
228	0
0	0
0	0
369	0
312	2
0	0
0	0
0	0
0	0
0	0
0	0
0	0
186	2
335	15
238	1
0	0
50	0
143	0
0	0
0	0
0	0
369	0
0	0
0	0
0	0
0	0
0	0
0	0
462	0
236	0
159	0
0	0
0	0
0	0
351	1
0	0
0	0
0	0
0	0
0	0
250	0
517	0
0	0
173	0
0	0
0	0
0	0
0	0
0	0
0	0
1187	1
118	0
462	0
0	0
0	0
142	0
0	0
0	0
0	0
190	0
0	0
0	0
94	1
0	0
0	0
0	0
0	0
57	0
0	0
0	0
0	0
0	0
0	0
0	0
365	11
0	0
0	0
319	0
0	0
220	0
511	0
21	0
0	0
0	0
0	0
76	0
0	0
0	0
0	0
0	0
0	0
0	0
0	0
958	0
174	0
18	0
166	0
0	0
0	0
70	0
0	0
15	0
205	0
0	0
58	0
100	0
0	0
0	0
0	0
0	0
100	0
383	3
202	0
0	0
443	0
176	0
883	0
93	3
57	0
0	0
80	0
0	0
0	0
0	0
0	0
0	0
0	0
0	0
0	0
0	0
364	1
0	0
190	0
0	0
0	0
0	0
0	0
0	0
0	0
0	0
0	0
62	0
0	0
0	0
51	1
0	0
0	0
0	0
0	0
0	0
0	0
70	0
473	6
0	0
363	0
163	0
0	0
0	0
278	1
0	0
0	0
1138	0
0	0
115	1
672	0
0	0
0	0
0	0
0	0
0	0
0	0
0	0
0	0
465	23
0	0
0	0
0	0
0	0
1209	0
94	0
0	0
1068	1
56	1
0	0
495	0
0	0
0	0
0	0
0	0
0	0
0	0
0	0
102	1
0	0
0	0
0	0
0	0
0	0
0	0
244	0
0	0
391	0
0	0
0	0
0	0
0	0
0	0
0	0
0	0
127	1
0	0
0	0
0	0
0	0
1126	0
0	0
47	0
417	8
66	0
0	0
830	1
0	0
48	0
1044	0
0	0
0	0
0	0
0	0
376	0
0	0
17	0
0	0
0	0
0	0
0	0
263	0
0	0
0	0
64	1
91	0
0	0
0	0
338	0
0	0
0	0
149	0
223	1
0	0
0	0
455	3
0	0
0	0
0	0
0	0
474	0
0	0
0	0
0	0
0	0
0	0
1155	0
0	0
0	0
0	0
0	0
73	0
0	0
0	0
0	0
0	0
0	0
1097	0
0	0
0	0
526	42
117	0
0	0
0	0
0	0
0	0
0	0
106	0
0	0
0	0
0	0
0	0
296	0
0	0
0	0
0	0
0	0
167	1
1684	1
365	1
110	0
136	10
199	0
0	0
0	0
0	0
0	0
0	0
0	0
0	0
590	0
0	0
0	0
195	0
503	0
143	1
166	8
0	0
243	0
230	0
255	0
192	0
237	0
122	0
0	0
88	0
0	0
72	5
234	0
57	0
0	0
9	0
0	0
0	0
185	0
0	0
0	0
0	0
0	0
0	0
0	0
369	0
271	1
363	0
0	0
397	0
0	0
0	0
0	0
66	1
391	0
0	0
0	0
89	0
0	0
0	0
0	0
179	1
0	0
573	0
235	0
0	0
164	0
358	0
114	0
375	3
0	0
519	0
9	0
224	0
158	0
469	1
813	0
373	0
487	1
235	0
0	0
0	0
0	0
181	0
0	0
147	0
201	0
146	3
777	3
83	2
779	0
0	0
73	0
1190	1
0	0
0	0
0	0
669	1
282	0
0	0
3	0
197	0
0	0
53	0
199	1
345	1
0	0
0	0
0	0
277	0
328	0
440	1
225	0
0	0
0	0
0	0
0	0
73	1
0	0
0	0
93	1
100	6
0	0
1745	0
635	0
65	0
0	0
427	0
130	1
722	0
0	0
184	0
0	0
367	0
0	0
74	0
0	0
0	0
0	0
0	0
92	0
0	0
172	0
0	0
472	0
313	0
180	0
251	0
431	0
602	2
312	2
0	0
414	11
0	0
290	18
510	42
0	0
0	0
114	0
0	0
463	1
0	0
0	0
0	0
219	17
237	0
95	0
189	6
368	0
0	0
0	0
550	57
22	0
0	0
0	0
0	0
455	6
103	0
0	0
38	0
337	8
106	0
19	0
195	0
274	0
0	0
0	0
261	0
0	0
0	0
0	0
848	0
0	0
0	0
0	0
151	14
202	5
0	0
160	0
298	0
180	0
55	0
431	0
720	18
0	0
428	3
391	1
218	0
385	1
0	0
428	1
766	0
0	0
143	1
0	0
0	0
0	0
785	0
0	0
0	0
228	0
294	9
0	0
0	0
692	0
328	0
0	0
319	0
360	1
389	0
1887	0
125	3
224	1
0	0
0	0
103	0
0	0
0	0
155	1
248	4
0	0
0	0
278	2
69	0
127	3
0	0
0	0
132	0
43	0
0	0
0	0
0	0
17	0
0	0
298	1
231	0
0	0
0	0
42	0
0	0
302	3
0	0
81	2
135	0
938	146
370	0
0	0
186	0
0	0
0	0
756	0
7	0
1001	10
0	0
0	0
0	0
0	0
0	0
104	1
201	3
124	0
0	0
298	1
139	1
0	0
154	2
1211	0
0	0
44	0
0	0
0	0
0	0
0	0
0	0
299	0
529	23
423	0
0	0
0	0
51	0
87	0
0	0
354	0
1306	0
0	0
0	0
0	0
240	0
226	2
70	0
35	0
0	0
302	0
132	0
365	0
413	1
0	0
183	1
101	3
149	0
728	0
0	0
0	0
275	1
360	1
90	0
0	0
0	0
0	0
0	0
121	0
0	0
0	0
134	0
0	0
0	0
161	0
0	0
428	0
0	0
318	7
331	0
151	0
0	0
710	1
0	0
199	1
293	1
295	0
295	1
358	0
0	0
0	0
223	0
339	0
239	1
195	0
290	0
161	0
352	0
591	0
314	0
110	0
82	0
0	0
0	0
0	0
0	0
0	0
0	0
0	0
110	12
106	3
0	0
76	0
86	0
86	0
201	0
147	6
0	0
355	0
0	0
73	0
112	0
0	0
0	0
526	42
360	1
377	4
17	0
0	0
128	0
0	0
0	0
331	3
231	18
0	0
407	1
0	0
166	0
0	0
83	1
0	0
6	0
0	0
40	0
311	11
119	1
0	0
403	0
257	0
425	0
1274	0
247	1
176	0
120	0
306	0
0	0
215	1
0	0
377	0
291	0
0	0
0	0
1220	1
404	0
52	0
20	0
0	0
0	0
151	2
293	0
1073	0
0	0
116	0
0	0
0	0
0	0
124	2
210	1
15	0
0	0
111	0
63	0
0	0
396	1
0	0
0	0
0	0
0	0
0	0
389	0
0	0
0	0
116	1
328	1
840	0
892	0
162	0
0	0
113	0
132	0
0	0
0	0
1161	1
0	0
89	1
1920	1
0	0
166	2
117	1
0	0
414	29
0	0
629	0
0	0
333	0
145	1
0	0
0	0
245	8
307	1
0	0
0	0
130	0
0	0
223	0
0	0
109	0
0	0
103	0
311	0
379	0
0	0
212	1
0	0
0	0
98	0
0	0
249	5
0	0
248	2
250	0
186	0
239	1
0	0
278	0
133	1
284	1
0	0
23	0
63	1
415	13
106	0
0	0
0	0
0	0
597	0
0	0
0	0
0	0
0	0
270	12
0	0
0	0
225	6
0	0
244	0
0	0
0	0
0	0
0	0
270	0
82	1
136	10
146	1
0	0
197	19
0	0
545	4
0	0
195	0
398	2
0	0
327	12
0	0
0	0
399	0
423	9
0	0
37	0
0	0
22	1
305	0
0	0
0	0
0	0
1068	1
0	0
0	0
302	26
0	0
41	0
234	0
212	0
237	4
0	0
0	0
0	0
222	0
166	1
166	1
358	2
50	1
223	1
245	8
410	0
0	0
278	3
0	0
0	0
242	1
532	0
0	0
0	0
0	0
72	3
146	0
290	8
0	0
167	0
0	0
0	0
126	0
382	1
509	0
0	0
75	0
0	0
256	15
1177	0
297	0
0	0
0	0
115	1
1139	0
0	0
116	1
0	0
335	5
225	0
0	0
0	0
220	10
0	0
230	0
0	0
0	0
0	0
178	0
0	0
385	0
269	0
0	0
0	0
354	2
0	0
0	0
0	0
129	13
418	1
0	0
0	0
358	2
178	1
0	0
0	0
213	0
96	1
200	0
515	0
0	0
515	0
68	0
7	0
0	0
0	0
42	1
0	0
0	0
430	0
207	1
47	0
183	1
0	0
0	0
0	0
0	0
0	0
0	0
0	0
0	0
254	0
0	0
0	0
0	0
0	0
225	1
104	1
139	0
128	1
0	0
0	0
0	0
0	0
0	0
0	0
282	0
52	0
193	1
184	0
108	0
344	0
279	6
489	12
201	0
0	0
0	0
158	0
263	1
120	2
172	3
321	0
0	0
167	1
55	0
0	0
0	0
0	0
0	0
113	0
246	1
0	0
0	0
490	0
0	0
451	4
0	0
60	0
344	2
561	10
350	1
0	0
222	0
373	1
79	1
0	0
0	0
339	3
112	0
139	3
0	0
0	0
74	0
57	0
0	0
0	0
0	0
0	0
0	0
0	0
484	0
306	1
0	0
0	0
0	0
0	0
0	0
0	0
0	0
418	0
236	1
0	0
183	0
0	0
0	0
632	0
0	0
0	0
335	8
214	5
204	1
84	0
373	37
0	0
97	0
202	1
0	0
0	0
497	0
288	2
221	0
296	0
111	2
182	1
0	0
70	0
0	0
253	0
144	1
0	0
28	0
207	0
322	0
578	54
232	0
395	9
45	0
239	1
419	0
204	1
520	0
255	0
0	0
0	0
0	0
377	1
0	0
648	4
0	0
57	0
0	0
0	0
0	0
334	1
296	3
392	3
395	3
57	0
0	0
109	9
293	9
210	0
239	0
0	0
326	0
0	0
0	0
0	0
0	0
0	0
0	0
485	4
0	0
191	7
123	2
225	0
0	0
1	0
0	0
0	0
0	0
0	0
0	0
0	0
86	0
551	0
63	0
0	0
427	0
0	0
174	2
233	1
0	0
224	3
0	0
267	18
0	0
0	0
0	0
370	13
77	0
0	0
0	0
151	14
224	0
0	0
0	0
265	2
0	0
381	0
98	0
0	0
277	1
86	1
1407	0
217	0
119	1
0	0
126	0
326	22
168	2
266	7
0	0
25	0
0	0
0	0
0	0
0	0
15	0
182	0
341	48
164	1
80	1
24	0
319	1
322	0
0	0
40	0
228	0
34	2
0	0
142	11
146	0
401	0
0	0
267	2
181	8
133	0
357	0
0	0
0	0
49	0
0	0
164	0
246	0
149	0
0	0
241	0
0	0
75	0
0	0
2000	0
7	0
0	0
55	2
105	0
78	0
208	1
0	0
98	0
398	0
0	0
222	7
463	0
120	0
403	23
0	0
0	0
235	0
0	0
199	4
0	0
1621	0
111	0
87	0
156	1
272	8
398	7
75	0
54	0
0	0
207	3
68	1
0	0
0	0
152	1
0	0
0	0
303	2
316	2
107	0
0	0
0	0
0	0
0	0
247	10
0	0
338	0
271	5
233	0
371	0
283	0
417	1
123	0
242	1
0	0
68	12
136	0
0	0
0	0
0	0
65	0
290	0
0	0
0	0
0	0
117	3
193	2
137	0
101	1
0	0
532	1
231	0
183	4
176	2
158	4
883	0
256	0
934	70
90	0
0	0
181	2
421	0
188	4
0	0
213	3
0	0
0	0
74	0
0	0
0	0
159	2
0	0
308	3
157	1
179	0
397	23
0	0
0	0
36	0
0	0
0	0
50	1
306	1
206	0
0	0
272	1
0	0
138	1
0	0
198	1
365	0
237	1
0	0
90	0
0	0
84	0
238	1
0	0
351	7
708	1
0	0
0	0
402	19
64	0
0	0
0	0
0	0
188	11
76	0
601	26
0	0
15	0
157	0
0	0
129	2
780	0
0	0
0	0
226	4
0	0
0	0
73	1
295	1
193	1
99	16
124	0
325	1
0	0
79	0
260	0
0	0
207	9
0	0
165	0
0	0
0	0
0	0
0	0
41	1
118	1
182	0
132	0
141	1
0	0
0	0
32	2
754	1
0	0
0	0
0	0
95	4
0	0
0	0
68	0
0	0
0	0
0	0
0	0
0	0
0	0
0	0
224	4
361	12
0	0
0	0
112	0
186	13
0	0
88	0
0	0
213	5
0	0
336	3
163	0
0	0
0	0
233	1
171	0
0	0
172	0
314	11
0	0
152	1
191	0
488	0
0	0
26	0
97	1
0	0
185	2
131	0
0	0
0	0
223	0
189	8
0	0
132	2
132	2
302	0
291	1
609	4
0	0
135	9
110	0
0	0
0	0
257	0
250	12
0	0
362	1
191	14
649	0
107	2
525	2
88	0
0	0
0	0
131	0
0	0
0	0
0	0
171	1
76	0
342	32
0	0
124	0
177	2
0	0
57	1
264	0
108	0
175	3
240	0
228	1
435	0
0	0
0	0
0	0
1321	0
0	0
54	0
121	1
399	1
294	0
0	0
324	0
0	0
520	0
93	0
171	2
584	17
0	0
44	0
199	0
559	0
0	0
0	0
415	0
166	2
28	1
0	0
0	0
277	0
239	7
519	6
0	0
0	0
283	0
478	15
0	0
46	0
320	0
234	27
134	5
0	0
0	0
0	0
0	0
0	0
0	0
0	0
106	1
0	0
152	1
121	2
0	0
0	0
135	1
137	0
148	0
61	1
2000	0
0	0
0	0
0	0
333	0
58	0
0	0
30	0
47	1
0	0
95	0
240	1
430	9
384	1
86	0
173	0
141	2
74	0
133	0
131	1
0	0
196	0
825	2
0	0
0	0
277	0
0	0
634	1
0	0
0	0
0	0
146	3
73	0
0	0
222	3
0	0
382	6
87	0
215	5
72	0
96	0
0	0
92	0
89	1
0	0
255	1
385	8
407	36
0	0
269	2
0	0
95	0
348	0
0	0
0	0
0	0
711	1
0	0
0	0
[truncated: 8,440 more rows]
