# Supplementary material for: Competing for Attention in Social Media under Information Overload Conditions
Source: PLoS One. 2015 Jul 10;10(7):e0126090. doi: 10.1371/journal.pone.0126090 (PMC4498816; doi:10.1371/journal.pone.0126090)
Supplement: S1 File — This zip file contains the sharing details of all of the microblogs we have used in the Figs 2 and 3. Among the files, ‘Instruction.txt’ describes the contents of the files. (ZIP) [file pone.0126090.s001.zip › Data/10524_381.txt]

0	0
0	0
0	0
0	0
418	0
227	0
0	0
0	0
0	0
0	0
1259	0
0	0
0	0
0	0
0	0
0	0
0	0
110	19
0	0
0	0
0	0
143	0
65	0
1260	0
0	0
0	0
1451	0
0	0
0	0
0	0
0	0
0	0
106	0
132	0
0	0
0	0
0	0
0	0
738	235
149	0
731	2
137	0
0	0
60	1
273	18
0	0
0	0
0	0
112	1
0	0
243	0
24	0
98	0
0	0
0	0
0	0
0	0
1145	0
141	34
0	0
280	67
0	0
0	0
0	0
0	0
0	0
0	0
0	0
0	0
0	0
0	0
82	18
0	0
0	0
129	17
0	0
0	0
0	0
1173	0
0	0
0	0
0	0
682	129
0	0
0	0
0	0
0	0
252	0
0	0
0	0
0	0
1124	0
175	0
334	37
0	0
0	0
0	0
0	0
0	0
173	34
0	0
0	0
212	63
141	34
0	0
0	0
387	125
0	0
0	0
25	0
0	0
561	46
47	0
1166	0
66	1
0	0
166	3
74	0
1999	2
0	0
0	0
0	0
0	0
0	0
62	2
318	0
0	0
0	0
774	248
0	0
0	0
0	0
0	0
0	0
0	0
153	2
0	0
0	0
0	0
0	0
152	2
0	0
0	0
0	0
0	0
0	0
362	54
383	1
0	0
474	17
383	0
474	17
744	130
245	48
1890	32
1042	286
175	4
0	0
723	28
0	0
0	0
0	0
195	0
0	0
0	0
273	24
499	104
242	18
473	41
0	0
0	0
0	0
160	31
0	0
181	13
0	0
668	5
0	0
0	0
268	65
203	1
223	0
207	0
0	0
53	0
0	0
0	0
0	0
0	0
0	0
0	0
0	0
0	0
0	0
2	0
2	0
2	0
2	0
2	0
2	0
2	0
2	0
2	0
2	0
2	0
2	0
2	0
2	0
2	0
0	0
285	27
43	2
119	0
0	0
0	0
0	0
0	0
358	42
0	0
2	0
0	0
0	0
0	0
2	0
2	0
2	0
2	0
2	0
2	0
2	0
2	0
2	0
2	0
2	0
2	0
2	0
2	0
2	0
144	0
0	0
51	1
488	1
171	3
205	39
0	0
738	1
2	0
2	0
2	0
2	0
2	0
2	0
2	0
2	0
2	0
2	0
2	0
2	0
2	0
2	0
2	0
0	0
608	3
130	0
834	1
0	0
0	0
0	0
0	0
283	92
110	7
0	0
0	0
203	10
0	0
56	11
0	0
0	0
25	6
25	6
25	6
25	6
25	6
25	6
25	6
25	6
25	6
25	6
25	6
25	6
25	6
25	6
25	6
25	6
25	6
25	6
66	5
317	1
35	2
57	4
722	80
17	0
11	1
2	0
2	0
2	0
2	0
2	0
2	0
2	0
2	0
2	0
2	0
2	0
2	0
2	0
2	0
2	0
0	0
676	4
276	4
315	17
315	17
0	0
0	0
316	37
0	0
0	0
107	19
254	51
0	0
183	20
0	0
901	38
0	0
0	0
148	24
0	0
150	6
0	0
280	67
172	36
727	0
241	0
0	0
511	1
132	19
228	34
54	6
0	0
0	0
227	53
229	12
77	0
134	28
620	0
64	0
82	7
183	13
399	28
154	20
590	9
77	1
46	5
145	4
0	0
202	20
0	0
0	0
126	8
144	23
0	0
825	238
0	0
0	0
63	1
152	0
213	32
249	1
27	3
178	0
2	0
2	0
2	0
2	0
2	0
2	0
2	0
2	0
2	0
2	0
2	0
2	0
2	0
0	0
166	1
223	41
223	41
513	59
2	0
2	0
2	0
2	0
2	0
2	0
2	0
2	0
2	0
2	0
0	0
2	0
2	0
2	0
55	1
213	39
144	23
261	18
0	0
227	5
170	20
0	0
225	4
555	75
0	0
0	0
0	0
104	13
304	39
0	0
62	9
0	0
0	0
42	9
146	20
302	41
129	10
0	0
42	9
0	0
1733	145
588	126
0	0
91	4
267	20
152	27
0	0
0	0
152	27
0	0
124	1
0	0
0	0
0	0
0	0
0	0
0	0
123	2
0	0
123	2
0	0
0	0
372	80
0	0
0	0
454	58
2	0
0	0
2	0
0	0
0	0
0	0
0	0
274	27
274	27
0	0
0	0
274	27
0	0
274	27
0	0
274	27
164	1
0	0
0	0
51	5
318	73
0	0
0	0
179	16
0	0
179	16
0	0
179	16
162	50
487	101
179	16
314	12
0	0
0	0
144	21
162	50
51	5
162	50
179	16
75	21
162	50
140	27
304	31
162	50
162	50
128	14
162	50
185	2
0	0
162	50
0	0
238	44
162	49
162	49
0	0
0	0
0	0
0	0
179	16
0	0
179	16
179	16
0	0
179	16
179	16
144	20
0	0
179	16
117	25
48	9
0	0
0	0
171	33
0	0
181	38
144	18
48	9
0	0
136	33
0	0
238	44
0	0
0	0
0	0
0	0
0	0
560	24
391	103
228	57
391	102
0	0
0	0
225	33
327	33
738	221
0	0
229	22
162	49
0	0
0	0
0	0
0	0
0	0
487	98
0	0
0	0
0	0
128	36
160	54
294	24
634	134
391	101
128	35
0	0
598	71
2	0
294	24
0	0
143	36
0	0
0	0
0	0
0	0
0	0
0	0
0	0
0	0
0	0
0	0
0	0
0	0
0	0
0	0
0	0
0	0
0	0
0	0
0	0
0	0
0	0
598	71
0	0
0	0
0	0
0	0
0	0
0	0
0	0
139	38
0	0
0	0
0	0
0	0
0	0
0	0
0	0
0	0
0	0
171	30
0	0
171	30
0	0
0	0
0	0
223	64
0	0
0	0
250	92
0	0
139	38
0	0
206	52
0	0
304	28
171	30
171	30
26	6
205	3
0	0
291	60
178	30
171	30
0	0
0	0
337	79
171	30
393	121
95	16
138	21
337	78
337	78
0	0
372	76
0	0
337	78
250	91
162	27
162	27
373	107
304	66
26	6
0	0
287	71
337	78
171	30
250	91
389	89
337	78
318	72
337	78
371	113
26	6
0	0
0	0
337	78
337	78
371	113
391	98
0	0
337	78
0	0
337	78
178	30
0	0
337	78
0	0
308	12
0	0
337	78
337	78
337	78
337	78
144	20
371	113
0	0
0	0
0	0
201	18
337	78
191	47
209	42
317	13
337	78
0	0
605	3
337	78
337	78
337	78
337	78
337	78
26	6
337	78
337	78
337	78
250	91
200	43
386	55
337	78
160	31
0	0
337	78
337	78
487	136
337	78
337	78
26	6
543	57
0	0
171	15
184	49
258	53
337	78
337	78
160	31
337	78
0	0
165	44
489	150
0	0
219	36
391	95
337	77
26	6
0	0
337	77
26	6
342	101
0	0
223	57
255	46
372	74
372	74
160	30
0	0
372	74
0	0
0	0
0	0
152	24
80	10
219	35
372	74
0	0
540	108
219	35
0	0
0	0
219	35
525	141
200	43
0	0
0	0
0	0
0	0
0	0
337	75
337	75
337	75
337	75
337	75
337	75
0	0
0	0
0	0
236	78
0	0
0	0
0	0
0	0
0	0
0	0
0	0
0	0
0	0
0	0
0	0
304	27
0	0
0	0
0	0
304	27
0	0
0	0
0	0
0	0
0	0
0	0
0	0
0	0
0	0
0	0
0	0
0	0
0	0
0	0
304	27
0	0
0	0
0	0
0	0
0	0
0	0
0	0
0	0
0	0
0	0
0	0
0	0
0	0
304	27
0	0
304	27
0	0
189	2
0	0
0	0
0	0
0	0
0	0
0	0
0	0
46	5
304	27
0	0
0	0
304	27
0	0
0	0
214	12
0	0
304	27
0	0
0	0
0	0
0	0
0	0
56	1
304	27
0	0
0	0
0	0
0	0
0	0
0	0
0	0
236	77
0	0
148	5
0	0
304	27
0	0
0	0
0	0
182	1
0	0
0	0
0	0
0	0
262	22
0	0
0	0
0	0
0	0
390	20
304	27
304	27
0	0
0	0
0	0
0	0
0	0
0	0
0	0
0	0
0	0
337	74
337	74
337	74
0	0
261	34
0	0
136	16
0	0
0	0
0	0
0	0
167	51
0	0
0	0
0	0
0	0
0	0
145	30
0	0
0	0
0	0
211	2
0	0
677	0
0	0
0	0
0	0
0	0
0	0
0	0
0	0
0	0
0	0
0	0
304	27
0	0
0	0
173	31
0	0
483	0
487	133
0	0
196	21
0	0
0	0
0	0
0	0
0	0
1744	187
0	0
0	0
114	3
0	0
0	0
0	0
0	0
0	0
0	0
0	0
0	0
74	2
0	0
0	0
0	0
156	16
0	0
0	0
0	0
0	0
0	0
0	0
0	0
0	0
0	0
118	22
0	0
0	0
0	0
0	0
0	0
0	0
0	0
0	0
0	0
0	0
0	0
0	0
0	0
0	0
543	54
0	0
0	0
0	0
0	0
0	0
0	0
0	0
0	0
0	0
0	0
0	0
304	27
0	0
0	0
0	0
0	0
0	0
0	0
0	0
66	5
0	0
0	0
0	0
0	0
0	0
304	27
153	2
0	0
0	0
2	0
0	0
0	0
325	84
224	69
0	0
0	0
0	0
0	0
0	0
0	0
0	0
304	27
0	0
0	0
137	15
0	0
0	0
0	0
0	0
477	0
0	0
333	10
0	0
304	27
0	0
0	0
0	0
0	0
0	0
0	0
0	0
0	0
0	0
0	0
304	27
0	0
0	0
0	0
0	0
1876	1
181	0
238	1
285	20
184	47
380	0
1745	1
1471	191
0	0
206	48
286	17
105	7
128	33
695	3
0	0
143	35
132	23
170	17
0	0
75	11
94	27
0	0
236	0
688	3
167	50
0	0
0	0
212	60
0	0
0	0
184	17
135	1
0	0
0	0
0	0
360	2
172	27
0	0
98	22
0	0
0	0
174	10
354	22
354	22
0	0
230	11
282	25
0	0
280	64
70	4
488	82
250	27
211	15
334	34
0	0
405	37
90	17
45	1
0	0
0	0
141	33
274	25
0	0
229	53
94	27
0	0
546	67
0	0
291	33
337	72
94	27
306	63
87	25
0	0
0	0
0	0
245	1
95	0
0	0
54	0
0	0
170	10
0	0
0	0
0	0
334	34
176	29
144	17
0	0
543	53
258	79
1758	0
0	0
495	21
132	12
2	0
66	5
236	24
587	94
186	0
0	0
207	9
0	0
932	202
8	0
66	5
357	7
2	0
35	0
71	1
0	0
0	0
149	27
132	21
132	21
85	5
0	0
314	12
99	5
167	49
200	7
0	0
0	0
0	0
361	33
692	17
0	0
352	3
0	0
255	42
0	0
0	0
112	0
276	31
0	0
256	25
527	162
56	1
527	162
56	1
0	0
185	1
0	0
0	0
0	0
1599	11
0	0
0	0
48	7
0	0
455	66
0	0
750	2
92	2
304	26
304	26
304	26
304	26
304	26
304	26
304	26
304	26
304	26
304	26
0	0
304	26
0	0
0	0
304	26
304	26
156	16
304	26
304	26
304	26
304	26
304	26
304	26
304	26
304	26
304	26
21	0
304	26
304	26
304	26
304	26
304	26
304	26
304	26
304	26
304	26
304	26
304	26
304	26
304	26
304	26
304	26
0	0
304	26
304	26
304	26
304	26
63	1
51	9
304	26
0	0
0	0
402	16
101	14
35	0
144	16
0	0
79	2
79	2
1744	182
844	158
1258	292
844	158
0	0
0	0
0	0
0	0
0	0
0	0
0	0
0	0
0	0
0	0
0	0
0	0
0	0
0	0
0	0
0	0
0	0
0	0
95	16
0	0
286	17
0	0
0	0
0	0
0	0
63	5
0	0
0	0
0	0
0	0
177	15
0	0
19	0
2	0
0	0
0	0
0	0
0	0
0	0
0	0
0	0
0	0
66	5
0	0
0	0
0	0
0	0
0	0
0	0
0	0
0	0
0	0
0	0
60	2
357	24
72	2
0	0
0	0
139	37
0	0
0	0
0	0
0	0
65	9
0	0
0	0
0	0
0	0
0	0
131	5
0	0
0	0
0	0
213	0
0	0
0	0
0	0
0	0
224	66
0	0
0	0
0	0
0	0
0	0
0	0
0	0
0	0
0	0
1471	186
57	1
0	0
0	0
0	0
0	0
606	0
0	0
0	0
265	52
0	0
0	0
0	0
0	0
0	0
0	0
0	0
462	61
0	0
0	0
0	0
51	5
214	10
0	0
0	0
0	0
0	0
0	0
738	207
0	0
0	0
0	0
0	0
0	0
0	0
0	0
0	0
0	0
0	0
110	4
0	0
0	0
0	0
0	0
0	0
0	0
0	0
0	0
0	0
0	0
285	8
0	0
0	0
0	0
0	0
0	0
0	0
0	0
581	0
0	0
0	0
98	1
0	0
0	0
0	0
0	0
0	0
0	0
91	2
0	0
0	0
0	0
0	0
125	4
0	0
0	0
0	0
0	0
89	0
0	0
0	0
229	1
0	0
0	0
460	67
0	0
0	0
380	0
0	0
0	0
0	0
170	42
0	0
0	0
774	218
252	39
0	0
0	0
0	0
0	0
0	0
0	0
0	0
337	70
0	0
0	0
0	0
0	0
0	0
302	38
337	70
94	27
337	70
337	70
337	70
877	129
0	0
0	0
184	16
0	0
0	0
184	45
0	0
206	45
121	1
0	0
0	0
0	0
0	0
0	0
0	0
0	0
66	5
0	0
0	0
487	124
294	22
302	20
0	0
0	0
0	0
0	0
0	0
0	0
0	0
0	0
0	0
0	0
72	8
161	48
0	0
0	0
263	3
0	0
1745	1
0	0
0	0
0	0
101	14
0	0
0	0
0	0
0	0
0	0
169	33
0	0
0	0
0	0
0	0
0	0
0	0
0	0
0	0
0	0
0	0
0	0
0	0
0	0
0	0
151	2
0	0
0	0
0	0
0	0
0	0
0	0
0	0
0	0
0	0
0	0
0	0
0	0
0	0
0	0
0	0
0	0
236	73
587	2
143	33
128	31
69	13
487	123
0	0
304	26
0	0
0	0
0	0
0	0
0	0
0	0
326	37
304	26
0	0
0	0
0	0
304	26
132	20
304	26
0	0
0	0
0	0
0	0
0	0
304	26
304	26
304	26
0	0
304	26
0	0
0	0
304	26
0	0
304	26
304	26
0	0
0	0
0	0
0	0
304	26
0	0
304	26
0	0
0	0
0	0
0	0
0	0
0	0
0	0
304	26
0	0
304	26
236	0
0	0
0	0
0	0
0	0
0	0
0	0
304	26
0	0
0	0
304	26
0	0
304	26
0	0
0	0
304	26
0	0
0	0
0	0
0	0
0	0
0	0
304	26
0	0
0	0
0	0
304	26
0	0
0	0
0	0
0	0
304	26
0	0
0	0
304	26
0	0
0	0
304	26
0	0
0	0
0	0
304	26
304	26
0	0
0	0
0	0
0	0
0	0
304	26
304	26
0	0
0	0
0	0
304	26
304	26
0	0
304	26
0	0
304	26
304	26
304	26
0	0
304	26
0	0
0	0
0	0
0	0
0	0
0	0
304	26
0	0
304	26
0	0
304	26
304	26
304	26
304	26
0	0
0	0
304	26
0	0
304	26
0	0
0	0
0	0
304	26
0	0
0	0
304	26
0	0
0	0
0	0
0	0
0	0
304	26
0	0
304	26
304	26
304	26
304	26
0	0
0	0
304	26
0	0
0	0
0	0
0	0
304	26
0	0
304	26
0	0
0	0
304	26
0	0
0	0
304	26
0	0
0	0
0	0
0	0
304	26
0	0
0	0
777	3
0	0
0	0
304	26
0	0
0	0
0	0
0	0
0	0
0	0
0	0
0	0
0	0
304	26
0	0
0	0
0	0
0	0
0	0
0	0
0	0
0	0
0	0
304	26
0	0
0	0
0	0
304	26
304	26
0	0
0	0
0	0
0	0
0	0
0	0
0	0
304	26
0	0
0	0
0	0
0	0
304	26
304	26
0	0
0	0
0	0
304	26
0	0
0	0
304	26
0	0
0	0
0	0
0	0
304	26
0	0
304	26
304	26
0	0
0	0
304	26
0	0
0	0
0	0
0	0
0	0
0	0
0	0
304	26
304	26
0	0
304	26
0	0
0	0
304	26
0	0
0	0
0	0
0	0
304	26
304	26
0	0
0	0
0	0
0	0
0	0
0	0
0	0
0	0
0	0
304	26
304	26
304	26
0	0
0	0
0	0
0	0
0	0
304	26
0	0
0	0
0	0
0	0
0	0
0	0
304	26
0	0
0	0
0	0
304	26
0	0
0	0
304	26
0	0
0	0
0	0
0	0
0	0
0	0
0	0
304	26
304	26
304	26
304	26
0	0
0	0
0	0
0	0
304	26
304	26
0	0
0	0
0	0
0	0
0	0
0	0
0	0
304	26
304	26
0	0
0	0
0	0
0	0
0	0
304	26
0	0
0	0
0	0
0	0
304	26
0	0
0	0
304	26
304	26
0	0
304	26
304	26
0	0
0	0
304	26
0	0
0	0
0	0
0	0
0	0
0	0
304	26
0	0
304	26
304	26
0	0
304	26
304	26
0	0
0	0
0	0
0	0
0	0
304	26
304	26
0	0
304	26
0	0
0	0
0	0
0	0
304	26
0	0
304	26
0	0
0	0
0	0
0	0
0	0
0	0
304	26
304	26
0	0
0	0
304	26
0	0
0	0
0	0
0	0
0	0
304	26
304	26
304	26
0	0
304	26
304	26
304	26
304	26
304	26
304	26
304	26
304	26
0	0
0	0
304	26
0	0
304	26
0	0
0	0
304	26
0	0
0	0
304	26
304	26
304	26
0	0
304	26
0	0
304	26
0	0
0	0
304	26
0	0
304	26
304	26
0	0
0	0
0	0
0	0
0	0
0	0
0	0
0	0
0	0
0	0
0	0
0	0
0	0
0	0
304	26
0	0
0	0
0	0
0	0
0	0
0	0
0	0
[truncated: 8,524 more rows]
