# Supplementary material for: Competing for Attention in Social Media under Information Overload Conditions
Source: PLoS One. 2015 Jul 10;10(7):e0126090. doi: 10.1371/journal.pone.0126090 (PMC4498816; doi:10.1371/journal.pone.0126090)
Supplement: S1 File — This zip file contains the sharing details of all of the microblogs we have used in the Figs 2 and 3. Among the files, ‘Instruction.txt’ describes the contents of the files. (ZIP) [file pone.0126090.s001.zip › Data/10544_332.txt]

1128	1
0	0
0	0
0	0
1999	4
0	0
0	0
0	0
0	0
325	0
0	0
0	0
0	0
0	0
0	0
0	0
0	0
0	0
0	0
0	0
0	0
0	0
24	1
0	0
0	0
0	0
0	0
0	0
0	0
432	2
330	6
0	0
0	0
0	0
0	0
0	0
0	0
320	0
0	0
0	0
0	0
0	0
0	0
0	0
0	0
0	0
0	0
0	0
0	0
0	0
1116	0
0	0
0	0
0	0
0	0
1168	0
1174	0
0	0
0	0
0	0
0	0
0	0
0	0
1161	0
0	0
0	0
0	0
168	1
0	0
0	0
0	0
0	0
0	0
0	0
0	0
0	0
0	0
0	0
1206	0
0	0
0	0
0	0
0	0
0	0
0	0
0	0
0	0
0	0
0	0
0	0
0	0
0	0
0	0
0	0
0	0
0	0
0	0
0	0
0	0
0	0
0	0
0	0
0	0
0	0
0	0
0	0
0	0
0	0
0	0
0	0
0	0
0	0
209	3
0	0
0	0
0	0
0	0
0	0
0	0
0	0
0	0
0	0
0	0
0	0
0	0
0	0
1160	0
0	0
0	0
0	0
0	0
0	0
0	0
0	0
1127	0
0	0
0	0
0	0
0	0
0	0
0	0
0	0
0	0
0	0
0	0
0	0
0	0
0	0
0	0
0	0
0	0
0	0
217	1
331	1
0	0
0	0
0	0
0	0
0	0
0	0
0	0
74	0
0	0
0	0
0	0
0	0
0	0
0	0
0	0
0	0
0	0
0	0
0	0
0	0
1135	0
0	0
0	0
0	0
0	0
0	0
39	1
110	0
0	0
0	0
0	0
0	0
0	0
0	0
0	0
0	0
0	0
0	0
0	0
0	0
0	0
0	0
0	0
0	0
0	0
0	0
0	0
114	0
0	0
0	0
0	0
0	0
0	0
0	0
0	0
225	1
0	0
1993	1
0	0
0	0
0	0
0	0
0	0
0	0
0	0
0	0
0	0
0	0
28	0
0	0
1185	1
0	0
0	0
0	0
0	0
0	0
0	0
0	0
0	0
0	0
0	0
0	0
0	0
0	0
0	0
0	0
0	0
0	0
0	0
0	0
0	0
0	0
0	0
0	0
0	0
0	0
0	0
0	0
39	3
0	0
0	0
0	0
39	3
0	0
0	0
0	0
0	0
0	0
0	0
0	0
0	0
0	0
0	0
0	0
0	0
0	0
0	0
0	0
0	0
36	0
1979	1
0	0
0	0
0	0
0	0
0	0
0	0
1239	0
0	0
0	0
0	0
0	0
0	0
0	0
0	0
0	0
0	0
0	0
0	0
0	0
0	0
0	0
0	0
1297	2
0	0
0	0
0	0
0	0
0	0
0	0
0	0
0	0
0	0
0	0
0	0
0	0
0	0
1645	50
207	1
314	1
0	0
464	2
813	9
0	0
0	0
606	4
298	4
178	4
1108	15
0	0
1792	29
0	0
163	1
0	0
0	0
113	0
1635	6
0	0
0	0
0	0
1461	2
0	0
0	0
763	5
373	3
237	2
263	1
340	6
332	5
527	1
304	4
661	2
843	24
0	0
322	4
977	10
1744	8
0	0
0	0
218	1
0	0
0	0
20	1
0	0
0	0
0	0
0	0
0	0
1353	0
0	0
0	0
0	0
312	6
0	0
1138	0
0	0
0	0
0	0
0	0
0	0
0	0
0	0
0	0
59	1
0	0
0	0
48	3
100	3
636	2
0	0
0	0
1845	10
2100	30
308	1
0	0
1780	27
2000	57
712	6
2000	57
702	6
0	0
0	0
1893	23
2000	55
786	16
0	0
2000	54
32	1
1273	17
2000	53
0	0
0	0
286	1
707	1
0	0
324	0
0	0
390	2
1541	4
808	5
1989	20
93	1
1999	29
200	3
2065	8
0	0
0	0
513	3
398	2
44	0
85	3
499	2
0	0
113	1
0	0
112	3
2000	51
0	0
2000	51
302	4
1203	1
250	1
2998	11
177	2
366	3
354	12
0	0
0	0
963	14
0	0
0	0
235	2
1995	28
209	1
1171	14
569	4
140	1
1998	23
1895	12
0	0
2315	14
644	9
0	0
0	0
0	0
0	0
0	0
0	0
586	5
956	19
1990	53
1876	20
1455	30
757	8
2000	46
0	0
887	12
2000	21
0	0
1974	25
2000	43
1221	20
0	0
0	0
0	0
20	1
0	0
0	0
113	1
1255	11
2000	40
244	0
0	0
218	5
818	8
2000	40
153	2
470	6
0	0
2000	39
1043	15
2000	38
181	1
0	0
0	0
0	0
0	0
81	1
0	0
0	0
0	0
694	0
96	1
247	0
282	0
0	0
848	0
85	0
0	0
0	0
0	0
0	0
0	0
0	0
0	0
0	0
0	0
0	0
0	0
0	0
0	0
0	0
0	0
0	0
1799	1
1923	1
0	0
0	0
0	0
0	0
0	0
0	0
0	0
0	0
0	0
0	0
0	0
0	0
0	0
0	0
68	0
0	0
44	1
0	0
0	0
125	0
0	0
0	0
0	0
0	0
0	0
0	0
0	0
0	0
0	0
0	0
0	0
0	0
0	0
0	0
0	0
1124	0
0	0
0	0
0	0
0	0
0	0
0	0
0	0
0	0
0	0
0	0
0	0
0	0
0	0
0	0
0	0
0	0
0	0
272	0
0	0
528	0
191	1
0	0
0	0
0	0
0	0
182	2
0	0
0	0
0	0
0	0
0	0
1165	0
0	0
0	0
0	0
0	0
0	0
0	0
0	0
0	0
0	0
0	0
0	0
0	0
808	0
39	3
0	0
0	0
0	0
154	1
0	0
0	0
1959	8
0	0
0	0
0	0
0	0
1158	0
0	0
0	0
0	0
0	0
0	0
0	0
0	0
0	0
0	0
323	3
0	0
0	0
0	0
0	0
0	0
1203	0
1999	3
68	2
0	0
930	2
759	4
107	1
314	6
254	1
500	3
0	0
0	0
0	0
0	0
100	2
0	0
0	0
0	0
0	0
0	0
0	0
0	0
0	0
144	1
250	2
728	2
0	0
0	0
0	0
273	6
104	0
1190	1
0	0
0	0
2000	38
2000	38
512	3
2000	37
2000	37
0	0
0	0
474	3
0	0
1041	3
8	0
0	0
0	0
0	0
0	0
0	0
0	0
0	0
275	2
0	0
0	0
0	0
0	0
39	3
128	1
0	0
0	0
0	0
203	1
0	0
0	0
0	0
133	2
0	0
19	0
132	2
319	0
0	0
0	0
570	5
1889	3
68	0
0	0
0	0
0	0
170	0
0	0
160	1
51	0
292	2
0	0
0	0
0	0
0	0
780	1
0	0
0	0
0	0
188	1
0	0
0	0
0	0
42	1
0	0
0	0
0	0
0	0
0	0
0	0
0	0
0	0
0	0
490	1
0	0
456	1
0	0
0	0
0	0
0	0
0	0
0	0
0	0
168	2
2000	37
2000	37
2000	37
2000	37
0	0
0	0
2000	37
2000	37
125	2
2000	37
0	0
0	0
0	0
0	0
0	0
0	0
127	1
0	0
39	3
0	0
0	0
0	0
69	0
0	0
0	0
125	2
461	2
0	0
0	0
0	0
127	0
376	1
0	0
90	1
39	3
0	0
0	0
298	1
198	0
1121	1
1282	0
0	0
0	0
0	0
0	0
0	0
0	0
0	0
0	0
72	0
83	0
98	2
313	2
1990	21
0	0
298	4
483	2
427	2
820	2
507	1
113	0
0	0
0	0
0	0
303	3
0	0
385	3
287	1
0	0
223	2
0	0
70	1
870	3
0	0
594	3
0	0
0	0
0	0
0	0
0	0
0	0
0	0
0	0
0	0
39	3
1195	1
169	0
0	0
0	0
0	0
1213	0
1264	0
0	0
170	5
88	1
1117	0
373	0
0	0
62	0
194	4
0	0
0	0
0	0
0	0
678	1
753	0
0	0
103	0
0	0
0	0
0	0
0	0
0	0
0	0
0	0
0	0
0	0
0	0
0	0
39	3
50	1
0	0
0	0
0	0
33	0
0	0
0	0
20	0
0	0
54	1
39	3
217	2
39	3
0	0
457	2
1758	1
55	1
323	1
950	2
0	0
1999	3
29	1
753	4
199	1
80	0
0	0
63	0
277	1
238	5
0	0
0	0
0	0
0	0
240	2
97	1
250	2
0	0
0	0
1714	14
0	0
864	9
61	1
266	5
1770	12
296	4
0	0
0	0
65	1
233	1
39	3
0	0
158	0
0	0
0	0
256	2
201	1
0	0
1175	0
95	0
134	1
779	10
0	0
213	2
239	1
1129	3
0	0
68	2
1810	26
380	2
0	0
1260	0
0	0
0	0
2065	8
0	0
0	0
0	0
611	3
592	3
0	0
0	0
117	0
262	5
1992	15
0	0
113	1
0	0
412	1
251	0
0	0
0	0
612	3
0	0
280	1
207	3
0	0
82	1
0	0
92	2
2000	3
0	0
448	6
307	7
0	0
573	2
0	0
0	0
0	0
0	0
623	1
42	2
0	0
67	2
0	0
0	0
0	0
322	2
216	0
0	0
731	6
80	1
237	2
0	0
0	0
0	0
595	5
70	1
0	0
438	9
257	3
227	0
77	1
880	18
0	0
68	2
0	0
415	3
168	0
69	1
151	0
198	3
592	7
0	0
237	3
169	2
0	0
0	0
292	2
0	0
0	0
0	0
0	0
0	0
33	1
248	2
146	1
512	1
285	1
0	0
29	1
0	0
0	0
413	4
1165	0
0	0
0	0
52	2
41	1
137	1
147	1
0	0
412	1
530	4
0	0
0	0
2000	4
44	1
0	0
0	0
0	0
185	1
143	2
0	0
1170	11
0	0
496	6
0	0
39	0
90	2
113	1
0	0
109	0
357	1
0	0
408	1
130	2
0	0
0	0
277	1
0	0
808	3
0	0
188	1
151	1
0	0
1324	6
2488	35
748	2
301	1
111	2
0	0
0	0
15	1
969	5
1324	5
41	2
216	2
995	1
0	0
0	0
111	2
171	1
0	0
15	1
177	4
0	0
0	0
0	0
0	0
117	2
1333	11
0	0
0	0
105	2
0	0
0	0
0	0
1995	11
0	0
0	0
0	0
137	1
1998	14
0	0
0	0
405	2
74	1
0	0
0	0
323	1
103	1
579	8
0	0
0	0
0	0
299	2
0	0
1041	11
87	1
1996	17
400	4
55	1
0	0
0	0
0	0
0	0
538	4
78	2
0	0
1845	6
3	0
0	0
0	0
1085	14
0	0
0	0
109	2
133	1
118	1
116	2
170	1
182	1
0	0
705	1
83	1
0	0
0	0
98	0
1063	11
240	2
0	0
80	1
0	0
0	0
72	0
0	0
1007	5
0	0
0	0
56	1
430	1
0	0
130	2
0	0
550	2
143	2
518	8
620	2
0	0
247	1
1079	13
0	0
60	1
390	2
210	4
136	0
150	1
2000	3
0	0
295	3
0	0
0	0
104	1
96	0
1992	14
197	1
0	0
1467	17
496	3
620	4
1957	11
533	3
0	0
244	4
1987	8
698	2
0	0
133	1
0	0
1479	8
324	2
82	2
432	5
101	0
0	0
216	2
0	0
0	0
0	0
1888	13
100	0
2733	25
44	2
109	2
212	0
0	0
1999	10
1006	1
1828	12
195	1
152	0
29	1
0	0
1661	12
0	0
541	4
954	5
186	1
103	2
1024	8
111	0
243	5
0	0
1902	14
2385	27
0	0
286	1
804	8
182	2
0	0
217	1
0	0
145	2
145	2
468	1
137	1
290	1
518	1
226	1
203	2
1994	2
509	3
57	0
0	0
168	1
169	2
0	0
209	0
392	0
0	0
430	1
264	6
141	0
669	11
315	1
0	0
0	0
834	7
0	0
231	1
0	0
47	1
811	10
1015	12
0	0
0	0
190	2
0	0
0	0
1693	27
1293	5
331	2
319	3
506	1
0	0
704	14
533	3
0	0
201	1
0	0
1998	19
97	0
56	1
1286	9
362	1
1103	9
402	4
0	0
192	2
2000	5
1026	10
82	1
0	0
427	2
871	3
21	1
0	0
0	0
0	0
0	0
1051	7
0	0
0	0
1888	20
146	0
78	1
435	7
61	1
125	2
95	0
425	0
1997	14
32	0
323	2
276	1
137	2
775	2
950	2
0	0
253	0
0	0
100	2
304	1
336	2
324	1
145	2
1240	11
790	3
110	0
69	1
934	9
47	0
268	6
1979	6
246	3
952	5
259	0
90	0
0	0
1998	13
810	2
0	0
912	8
0	0
490	2
0	0
0	0
1386	29
506	2
0	0
2000	5
392	0
0	0
0	0
124	0
499	1
0	0
1769	26
186	0
168	0
0	0
167	1
86	1
103	1
0	0
86	0
379	4
292	1
462	2
103	2
66	1
206	1
257	1
129	1
274	0
738	1
69	0
137	3
356	2
96	1
1973	14
0	0
0	0
447	1
184	1
129	0
357	1
778	5
209	0
144	1
323	0
120	1
0	0
423	0
675	0
228	1
0	0
2000	12
0	0
20	1
306	1
708	6
332	4
93	1
292	1
0	0
0	0
240	1
1290	2
593	6
0	0
0	0
0	0
0	0
681	1
275	1
1855	21
466	1
237	2
0	0
1932	2
522	4
603	6
245	2
0	0
474	1
406	1
0	0
107	1
116	0
346	2
1147	4
2000	10
79	0
243	0
121	2
291	3
0	0
947	0
170	1
0	0
1999	0
201	1
318	3
436	3
411	6
365	2
695	6
24	0
0	0
274	1
1906	30
1371	10
384	0
768	5
65	1
256	1
231	0
0	0
1997	11
161	1
283	4
226	1
382	1
186	0
452	2
428	1
0	0
465	5
391	9
637	3
351	1
375	1
302	2
1508	5
0	0
0	0
228	3
84	2
1612	27
349	1
0	0
219	0
564	3
182	1
393	4
0	0
1740	8
199	0
0	0
0	0
491	5
75	0
1110	3
0	0
0	0
81	2
1249	7
294	2
264	1
287	3
1998	12
0	0
0	0
545	3
894	0
0	0
520	0
897	6
287	2
373	1
121	1
846	3
270	3
889	9
201	0
1503	10
244	1
230	2
0	0
387	2
387	2
71	1
59	1
164	3
209	1
737	1
73	1
0	0
54	2
55	1
171	1
518	2
49	1
0	0
49	1
197	2
157	0
134	1
212	0
39	3
110	1
0	0
0	0
0	0
439	4
0	0
126	1
85	1
252	0
89	1
408	2
299	2
198	5
163	0
0	0
238	1
0	0
82	0
215	0
147	0
0	0
100	0
326	1
326	1
0	0
196	3
143	2
130	2
0	0
0	0
29	0
122	0
1345	4
381	1
141	2
2000	12
159	1
169	2
594	3
545	2
0	0
92	1
229	0
0	0
0	0
1798	12
0	0
0	0
0	0
45	0
145	2
441	0
151	0
1929	13
1145	16
203	0
996	5
224	4
108	0
0	0
0	0
358	1
0	0
0	0
52	1
151	2
0	0
0	0
0	0
0	0
96	1
0	0
686	6
149	1
678	3
102	1
0	0
0	0
81	1
280	2
277	0
77	1
33	2
239	2
107	0
11	0
141	0
51	0
519	3
163	1
0	0
747	1
374	1
0	0
167	2
134	1
0	0
87	0
220	2
0	0
863	3
603	1
0	0
320	3
186	0
90	1
0	0
938	3
216	0
1036	1
675	2
257	1
516	4
0	0
0	0
463	1
135	0
0	0
887	8
670	0
603	4
1720	6
1096	6
1810	17
0	0
72	1
47	1
243	1
171	4
150	0
1192	10
447	1
62	1
153	1
507	1
0	0
0	0
0	0
77	1
0	0
0	0
0	0
15	0
669	8
120	0
1799	8
848	2
0	0
0	0
68	0
858	4
272	2
0	0
678	3
181	1
0	0
25	0
205	0
10	1
97	0
0	0
193	2
510	0
176	2
0	0
196	1
225	1
0	0
231	0
301	1
125	0
1913	5
757	5
113	1
1701	8
1491	7
200	0
967	5
0	0
163	1
1811	18
1108	9
908	11
466	4
0	0
355	2
2000	2
320	3
282	1
2000	7
780	2
0	0
870	0
311	2
0	0
300	3
415	4
0	0
783	2
96	3
158	1
418	1
74	2
1147	4
612	4
576	6
293	2
146	1
60	0
1125	7
691	4
182	0
923	0
145	2
289	4
219	3
0	0
222	3
399	2
547	2
0	0
790	6
1939	6
688	8
1784	11
96	1
273	1
0	0
0	0
141	1
29	1
179	2
268	1
1690	1
140	1
628	1
390	4
332	2
1981	6
0	0
0	0
0	0
194	1
190	2
75	2
416	1
290	1
289	5
80	0
213	3
0	0
209	0
196	1
188	1
0	0
296	1
0	0
0	0
0	0
46	1
0	0
1571	12
405	0
215	0
0	0
24	1
1166	5
788	0
1373	5
1925	7
209	0
82	2
0	0
0	0
0	0
508	3
823	6
47	0
63	1
158	0
471	4
0	0
220	2
1554	0
0	0
126	0
361	3
75	2
141	3
0	0
205	1
1736	12
137	1
152	0
173	1
0	0
0	0
350	4
118	1
270	3
193	0
93	3
0	0
225	1
71	1
787	0
0	0
449	2
0	0
100	2
247	1
301	1
357	3
512	2
563	2
0	0
1999	9
1596	4
0	0
0	0
764	6
375	3
257	0
35	1
192	1
431	4
1041	9
124	3
1330	10
1465	16
150	1
1380	2
957	9
1998	15
1996	9
0	0
1441	9
2139	19
468	2
187	1
890	4
1974	12
193	1
165	1
536	1
543	2
175	0
78	1
292	4
173	2
144	1
262	1
125	1
0	0
0	0
20	0
314	2
0	0
0	0
0	0
0	0
264	2
850	3
333	2
0	0
74	1
1221	14
470	4
396	1
0	0
0	0
0	0
52	1
105	4
1790	5
237	3
0	0
1151	7
0	0
0	0
0	0
70	0
0	0
248	1
317	1
219	0
216	0
266	1
207	2
0	0
313	2
0	0
480	2
175	1
466	3
0	0
123	0
56	0
707	3
146	1
0	0
0	0
141	1
194	2
0	0
467	1
132	2
0	0
232	0
208	1
428	2
0	0
234	3
101	0
48	2
149	3
62	0
199	2
211	1
0	0
140	1
213	1
510	4
757	3
234	3
150	2
0	0
393	2
0	0
133	0
123	2
1612	6
469	1
[truncated: 8,544 more rows]
