# Supplementary material for: Competing for Attention in Social Media under Information Overload Conditions
Source: PLoS One. 2015 Jul 10;10(7):e0126090. doi: 10.1371/journal.pone.0126090 (PMC4498816; doi:10.1371/journal.pone.0126090)
Supplement: S1 File — This zip file contains the sharing details of all of the microblogs we have used in the Figs 2 and 3. Among the files, ‘Instruction.txt’ describes the contents of the files. (ZIP) [file pone.0126090.s001.zip › Data/10582_374.txt]

81	0
83	0
1136	0
0	0
60	0
113	0
206	0
9	0
168	0
101	0
155	1
1993	4
0	0
0	0
0	0
0	0
0	0
1146	11
1146	11
0	0
0	0
0	0
94	0
0	0
387	1
109	1
356	1
0	0
570	1
570	1
124	0
292	2
906	2
1814	2
0	0
263	0
0	0
140	2
212	0
141	1
145	0
172	0
0	0
0	0
461	1
209	0
32	0
0	0
0	0
0	0
1134	0
0	0
0	0
0	0
0	0
138	0
0	0
23	0
0	0
0	0
0	0
3	0
0	0
0	0
109	0
0	0
0	0
0	0
0	0
0	0
0	0
0	0
1511	1
268	0
1224	0
0	0
1184	0
74	0
0	0
0	0
1065	0
0	0
0	0
0	0
0	0
0	0
0	0
0	0
0	0
114	0
0	0
0	0
0	0
129	0
0	0
0	0
0	0
0	0
225	0
11	0
0	0
1086	0
0	0
0	0
0	0
0	0
0	0
1199	1
0	0
0	0
0	0
0	0
1175	0
254	0
220	1
0	0
0	0
0	0
0	0
0	0
0	0
1982	4
25	0
378	1
0	0
624	0
0	0
85	0
0	0
0	0
0	0
0	0
0	0
0	0
0	0
0	0
0	0
115	0
0	0
0	0
0	0
231	0
588	1
0	0
245	1
132	0
0	0
0	0
0	0
0	0
0	0
0	0
0	0
0	0
0	0
0	0
59	0
0	0
337	0
0	0
0	0
0	0
153	0
0	0
0	0
0	0
242	0
0	0
0	0
0	0
0	0
0	0
0	0
0	0
192	0
220	0
74	0
0	0
1983	1
0	0
0	0
352	1
157	0
150	1
211	0
0	0
0	0
0	0
0	0
16	0
0	0
0	0
0	0
0	0
0	0
1201	0
0	0
0	0
0	0
0	0
336	0
0	0
0	0
0	0
0	0
0	0
0	0
0	0
364	0
0	0
0	0
86	0
317	0
0	0
62	0
0	0
0	0
0	0
63	0
173	1
0	0
1120	0
0	0
168	0
220	0
0	0
105	1
0	0
0	0
67	1
0	0
0	0
0	0
0	0
0	0
0	0
0	0
0	0
0	0
0	0
0	0
1280	1
423	0
202	0
0	0
0	0
75	0
0	0
249	0
422	0
0	0
271	0
277	0
0	0
0	0
0	0
0	0
0	0
0	0
179	0
0	0
0	0
0	0
0	0
0	0
0	0
0	0
0	0
0	0
0	0
0	0
0	0
0	0
0	0
0	0
0	0
0	0
0	0
0	0
1325	1
0	0
931	0
0	0
0	0
0	0
0	0
0	0
0	0
127	0
72	1
0	0
1217	0
0	0
424	0
0	0
0	0
107	0
0	0
0	0
0	0
0	0
62	0
121	0
288	0
196	0
148	0
0	0
0	0
0	0
0	0
0	0
0	0
0	0
49	0
0	0
0	0
0	0
0	0
0	0
0	0
0	0
428	1
0	0
0	0
0	0
0	0
30	0
0	0
0	0
0	0
0	0
20	0
112	0
70	0
0	0
345	0
0	0
0	0
185	0
0	0
0	0
0	0
1193	1
124	0
183	0
491	0
454	0
0	0
0	0
1143	0
0	0
0	0
0	0
0	0
0	0
0	0
0	0
0	0
0	0
0	0
0	0
0	0
0	0
0	0
0	0
0	0
0	0
0	0
0	0
0	0
0	0
353	1
131	1
358	1
19	0
0	0
669	2
981	1
317	1
47	0
1193	2
0	0
1576	1
0	0
365	1
886	1
287	1
1896	0
355	0
0	0
0	0
0	0
0	0
0	0
0	0
0	0
0	0
45	0
0	0
0	0
0	0
0	0
0	0
0	0
87	0
0	0
0	0
0	0
0	0
0	0
0	0
0	0
0	0
1149	0
0	0
0	0
0	0
0	0
852	0
289	1
0	0
0	0
0	0
225	1
0	0
0	0
851	0
543	1
28	0
0	0
0	0
0	0
279	0
0	0
0	0
583	2
0	0
0	0
1122	0
1177	0
0	0
615	0
0	0
0	0
144	1
0	0
0	0
0	0
385	0
0	0
0	0
0	0
0	0
0	0
0	0
0	0
0	0
0	0
0	0
0	0
0	0
0	0
1146	0
0	0
0	0
0	0
0	0
0	0
0	0
0	0
0	0
0	0
0	0
0	0
0	0
0	0
0	0
0	0
0	0
43	0
0	0
0	0
1147	0
0	0
69	0
0	0
0	0
0	0
0	0
0	0
0	0
0	0
0	0
0	0
1253	0
0	0
0	0
0	0
0	0
0	0
0	0
0	0
0	0
0	0
0	0
0	0
97	0
0	0
148	1
0	0
0	0
0	0
297	0
260	0
0	0
0	0
0	0
0	0
0	0
0	0
316	0
255	1
0	0
0	0
286	0
0	0
0	0
0	0
0	0
0	0
1188	0
0	0
0	0
0	0
0	0
0	0
0	0
0	0
0	0
0	0
1435	0
0	0
85	0
0	0
0	0
0	0
0	0
0	0
559	0
0	0
0	0
0	0
0	0
117	0
0	0
57	0
330	1
328	0
132	0
0	0
0	0
0	0
0	0
0	0
0	0
0	0
0	0
0	0
1145	0
0	0
0	0
0	0
0	0
0	0
0	0
0	0
0	0
0	0
0	0
0	0
0	0
0	0
0	0
0	0
100	0
0	0
0	0
0	0
0	0
0	0
0	0
0	0
12	0
0	0
0	0
0	0
0	0
234	0
0	0
1156	2
0	0
0	0
0	0
0	0
0	0
0	0
0	0
1180	0
198	0
0	0
0	0
0	0
0	0
0	0
0	0
0	0
0	0
0	0
0	0
0	0
0	0
0	0
0	0
0	0
174	0
0	0
170	0
0	0
84	0
180	0
0	0
0	0
103	0
473	0
505	0
0	0
0	0
92	0
172	0
341	0
828	0
0	0
0	0
252	0
0	0
0	0
362	1
261	0
0	0
1131	0
0	0
0	0
0	0
0	0
0	0
0	0
0	0
358	0
0	0
0	0
0	0
106	0
0	0
0	0
0	0
283	0
0	0
0	0
0	0
0	0
0	0
0	0
0	0
0	0
0	0
0	0
0	0
0	0
0	0
0	0
0	0
0	0
0	0
0	0
0	0
0	0
0	0
0	0
0	0
0	0
0	0
0	0
0	0
0	0
0	0
0	0
0	0
0	0
68	0
515	0
481	1
0	0
80	0
0	0
0	0
0	0
0	0
0	0
0	0
146	0
0	0
383	1
180	1
253	1
0	0
0	0
0	0
0	0
0	0
8	0
0	0
0	0
0	0
0	0
0	0
191	0
0	0
0	0
0	0
155	0
1826	0
0	0
0	0
0	0
77	0
203	0
0	0
261	0
0	0
0	0
0	0
0	0
0	0
1146	0
0	0
0	0
0	0
0	0
0	0
0	0
0	0
0	0
0	0
1187	0
0	0
0	0
0	0
0	0
0	0
0	0
0	0
0	0
0	0
0	0
0	0
101	1
75	0
0	0
303	0
0	0
1171	0
0	0
0	0
157	0
535	0
593	0
0	0
0	0
0	0
0	0
0	0
241	0
77	0
0	0
468	1
0	0
0	0
0	0
0	0
0	0
0	0
0	0
0	0
0	0
0	0
0	0
0	0
0	0
0	0
0	0
0	0
30	0
189	1
416	0
1734	0
0	0
0	0
0	0
181	1
0	0
0	0
1481	1
0	0
0	0
0	0
1112	0
0	0
0	0
0	0
1158	0
0	0
0	0
0	0
0	0
0	0
0	0
0	0
0	0
0	0
0	0
0	0
0	0
0	0
0	0
0	0
0	0
0	0
0	0
0	0
0	0
0	0
450	1
150	1
0	0
0	0
0	0
0	0
0	0
76	0
0	0
151	0
0	0
96	0
0	0
0	0
0	0
143	0
309	0
0	0
0	0
561	1
336	0
347	0
233	1
0	0
0	0
463	0
0	0
0	0
0	0
0	0
0	0
0	0
0	0
1193	0
0	0
0	0
30	0
0	0
0	0
620	1
0	0
0	0
0	0
0	0
0	0
0	0
0	0
0	0
0	0
0	0
0	0
0	0
0	0
0	0
0	0
0	0
0	0
0	0
1073	0
0	0
0	0
0	0
321	0
125	0
431	0
278	0
0	0
0	0
0	0
0	0
0	0
293	0
1146	0
0	0
0	0
0	0
213	0
365	0
414	1
111	0
0	0
0	0
154	0
0	0
0	0
132	1
0	0
0	0
0	0
0	0
0	0
0	0
1112	0
0	0
0	0
0	0
0	0
0	0
0	0
0	0
0	0
119	1
0	0
0	0
0	0
0	0
0	0
0	0
145	0
0	0
0	0
1440	0
927	0
0	0
1124	0
0	0
28	1
0	0
0	0
0	0
0	0
0	0
76	1
0	0
0	0
53	1
0	0
0	0
167	1
0	0
0	0
0	0
0	0
0	0
1164	0
801	1
801	1
0	0
47	1
0	0
0	0
0	0
62	0
0	0
0	0
0	0
0	0
0	0
0	0
0	0
197	0
0	0
0	0
0	0
208	0
178	0
1790	2
352	1
189	2
1385	3
61	1
438	1
64	0
0	0
0	0
160	0
0	0
0	0
0	0
0	0
59	1
203	1
0	0
0	0
0	0
0	0
0	0
0	0
0	0
0	0
442	0
0	0
0	0
0	0
343	0
0	0
0	0
0	0
0	0
0	0
289	1
93	1
0	0
0	0
0	0
0	0
0	0
0	0
370	1
184	2
1208	0
0	0
0	0
0	0
0	0
565	1
115	1
248	1
248	1
156	1
403	1
0	0
812	3
1997	1
998	1
812	1
0	0
0	0
325	0
0	0
0	0
0	0
0	0
339	0
154	0
0	0
0	0
1176	0
0	0
0	0
0	0
12	0
453	1
0	0
137	0
0	0
0	0
0	0
0	0
0	0
0	0
0	0
0	0
182	0
0	0
0	0
0	0
0	0
352	0
0	0
136	0
0	0
0	0
528	1
0	0
0	0
0	0
0	0
0	0
0	0
0	0
0	0
0	0
1089	0
0	0
0	0
124	0
0	0
0	0
0	0
323	3
354	2
461	1
1133	0
1107	1
1173	0
0	0
0	0
0	0
0	0
0	0
0	0
0	0
1370	1
1370	1
1370	1
1370	1
1370	1
1370	1
1370	1
1370	1
0	0
0	0
0	0
0	0
0	0
0	0
0	0
0	0
0	0
0	0
0	0
0	0
0	0
0	0
0	0
0	0
0	0
0	0
0	0
0	0
103	0
0	0
0	0
0	0
0	0
0	0
184	0
0	0
0	0
1370	1
1370	1
1370	1
1370	1
1370	1
176	0
67	0
0	0
740	1
0	0
0	0
0	0
0	0
0	0
0	0
0	0
0	0
0	0
0	0
0	0
0	0
0	0
0	0
0	0
1157	1
94	1
0	0
0	0
0	0
0	0
0	0
0	0
0	0
0	0
0	0
0	0
0	0
117	0
179	0
305	1
0	0
628	2
482	1
0	0
0	0
1293	0
278	0
255	0
0	0
0	0
0	0
0	0
0	0
0	0
0	0
0	0
0	0
0	0
217	0
0	0
0	0
202	0
0	0
150	0
0	0
435	0
0	0
0	0
0	0
1100	0
0	0
427	0
0	0
0	0
0	0
0	0
0	0
0	0
0	0
0	0
0	0
0	0
0	0
0	0
0	0
0	0
0	0
0	0
0	0
0	0
0	0
0	0
0	0
0	0
0	0
0	0
0	0
0	0
0	0
0	0
0	0
0	0
0	0
0	0
0	0
0	0
116	1
89	0
158	1
0	0
0	0
131	0
264	0
158	0
376	0
200	0
2223	4
0	0
0	0
0	0
0	0
0	0
0	0
1160	0
1141	0
0	0
0	0
1407	1
0	0
0	0
0	0
0	0
0	0
0	0
30	0
93	0
11	0
0	0
0	0
404	1
0	0
271	1
270	0
0	0
0	0
0	0
0	0
0	0
1317	0
0	0
0	0
57	0
0	0
0	0
0	0
0	0
0	0
0	0
0	0
0	0
0	0
0	0
0	0
368	0
0	0
0	0
0	0
0	0
0	0
0	0
0	0
0	0
0	0
108	0
0	0
171	0
0	0
0	0
0	0
0	0
0	0
0	0
103	0
0	0
0	0
0	0
0	0
0	0
1142	0
635	0
0	0
1160	0
0	0
0	0
65	0
0	0
1194	0
0	0
156	0
0	0
0	0
337	1
0	0
1213	0
0	0
0	0
120	1
0	0
0	0
0	0
33	0
0	0
502	1
0	0
0	0
0	0
0	0
198	0
0	0
659	0
0	0
1984	1
286	0
0	0
259	1
241	1
0	0
512	1
247	0
0	0
0	0
0	0
0	0
0	0
0	0
0	0
0	0
0	0
0	0
0	0
0	0
0	0
0	0
0	0
0	0
0	0
0	0
0	0
0	0
0	0
0	0
0	0
0	0
0	0
0	0
0	0
0	0
192	1
0	0
0	0
0	0
0	0
0	0
0	0
154	0
1615	1
0	0
0	0
0	0
0	0
0	0
0	0
0	0
0	0
373	0
0	0
82	0
1337	0
153	0
0	0
97	0
147	0
0	0
0	0
0	0
0	0
0	0
0	0
185	1
0	0
551	1
0	0
0	0
76	0
129	0
0	0
0	0
0	0
0	0
0	0
263	0
0	0
0	0
0	0
569	0
221	0
209	0
0	0
51	0
1162	0
136	0
146	1
0	0
0	0
0	0
0	0
258	0
435	0
85	0
0	0
0	0
0	0
0	0
0	0
1354	0
0	0
0	0
0	0
0	0
0	0
375	0
0	0
0	0
0	0
0	0
0	0
0	0
0	0
49	0
0	0
0	0
0	0
0	0
0	0
0	0
0	0
0	0
0	0
0	0
0	0
0	0
0	0
1344	0
296	1
0	0
0	0
0	0
0	0
0	0
0	0
0	0
0	0
0	0
0	0
0	0
0	0
314	1
47	0
768	3
1595	1
0	0
0	0
235	0
9	0
0	0
496	1
0	0
171	0
13	0
0	0
156	1
178	1
46	0
0	0
0	0
0	0
0	0
0	0
1105	0
0	0
0	0
0	0
476	0
0	0
0	0
0	0
0	0
0	0
0	0
274	0
0	0
0	0
0	0
38	0
0	0
0	0
30	0
0	0
0	0
411	0
0	0
0	0
0	0
0	0
0	0
0	0
0	0
138	0
344	0
388	0
490	1
0	0
0	0
0	0
1203	0
206	0
831	0
0	0
443	0
45	0
0	0
0	0
108	0
0	0
1176	0
0	0
0	0
331	0
0	0
0	0
0	0
0	0
0	0
0	0
0	0
0	0
0	0
0	0
0	0
0	0
0	0
0	0
0	0
0	0
0	0
0	0
0	0
0	0
0	0
26	0
0	0
0	0
0	0
0	0
0	0
0	0
0	0
1242	0
1229	0
0	0
0	0
0	0
0	0
0	0
869	1
134	0
108	0
0	0
0	0
0	0
505	1
139	0
0	0
0	0
0	0
0	0
106	0
0	0
0	0
0	0
0	0
0	0
0	0
0	0
0	0
0	0
155	0
0	0
0	0
0	0
0	0
0	0
0	0
109	1
600	0
94	0
0	0
0	0
0	0
0	0
0	0
0	0
0	0
0	0
0	0
399	1
0	0
0	0
0	0
0	0
0	0
0	0
116	0
0	0
0	0
0	0
272	0
0	0
0	0
0	0
218	0
230	0
0	0
0	0
0	0
0	0
0	0
1040	0
0	0
1211	0
0	0
0	0
0	0
0	0
99	0
0	0
0	0
0	0
0	0
0	0
0	0
597	0
0	0
0	0
0	0
0	0
0	0
0	0
0	0
0	0
0	0
0	0
0	0
0	0
0	0
397	0
0	0
0	0
294	1
0	0
1135	0
0	0
0	0
77	0
0	0
0	0
0	0
0	0
145	0
0	0
0	0
0	0
0	0
0	0
59	0
0	0
0	0
0	0
0	0
0	0
0	0
0	0
32	0
0	0
0	0
0	0
0	0
229	1
0	0
0	0
0	0
0	0
0	0
0	0
0	0
0	0
0	0
0	0
0	0
0	0
0	0
0	0
0	0
0	0
0	0
242	0
253	0
0	0
0	0
0	0
0	0
0	0
142	0
338	0
0	0
0	0
0	0
0	0
0	0
0	0
0	0
0	0
0	0
0	0
0	0
1177	0
0	0
0	0
0	0
216	1
558	1
0	0
1180	0
273	0
0	0
339	1
0	0
105	0
411	1
192	0
355	0
120	0
0	0
288	0
0	0
123	1
196	0
238	1
193	0
1189	0
0	0
497	0
0	0
0	0
0	0
19	0
319	0
0	0
0	0
0	0
1152	0
0	0
0	0
0	0
0	0
0	0
0	0
0	0
0	0
0	0
0	0
0	0
184	0
0	0
323	1
0	0
0	0
0	0
0	0
277	1
0	0
0	0
0	0
0	0
1086	0
0	0
0	0
403	1
0	0
0	0
0	0
0	0
0	0
0	0
0	0
0	0
0	0
152	1
226	0
0	0
40	0
0	0
0	0
0	0
0	0
0	0
242	0
0	0
0	0
0	0
0	0
0	0
0	0
0	0
0	0
0	0
0	0
0	0
0	0
1164	0
0	0
0	0
0	0
0	0
0	0
0	0
0	0
0	0
0	0
857	1
0	0
0	0
0	0
0	0
0	0
0	0
0	0
0	0
0	0
0	0
0	0
1167	0
0	0
0	0
959	0
0	0
0	0
0	0
0	0
0	0
0	0
114	1
0	0
0	0
0	0
548	0
0	0
0	0
0	0
0	0
0	0
628	1
0	0
0	0
172	0
212	0
615	1
6	0
0	0
184	1
0	0
0	0
648	1
2925	3
0	0
0	0
0	0
0	0
0	0
1210	0
150	1
0	0
201	0
0	0
0	0
0	0
0	0
0	0
0	0
141	0
0	0
0	0
0	0
0	0
0	0
117	0
0	0
0	0
0	0
0	0
189	0
0	0
149	0
0	0
0	0
0	0
0	0
0	0
0	0
211	0
261	0
0	0
0	0
0	0
0	0
419	0
0	0
0	0
0	0
0	0
0	0
0	0
0	0
95	0
124	0
0	0
0	0
54	0
0	0
[truncated: 8,582 more rows]
