# Supplementary material for: Competing for Attention in Social Media under Information Overload Conditions
Source: PLoS One. 2015 Jul 10;10(7):e0126090. doi: 10.1371/journal.pone.0126090 (PMC4498816; doi:10.1371/journal.pone.0126090)
Supplement: S1 File — This zip file contains the sharing details of all of the microblogs we have used in the Figs 2 and 3. Among the files, ‘Instruction.txt’ describes the contents of the files. (ZIP) [file pone.0126090.s001.zip › Data/10598_147.txt]

0	0
919	3
0	0
0	0
0	0
197	0
1104	0
1668	2
88	0
0	0
0	0
0	0
0	0
0	0
0	0
0	0
0	0
1	0
0	0
0	0
0	0
0	0
0	0
0	0
0	0
277	0
0	0
150	0
0	0
0	0
253	0
0	0
0	0
0	0
0	0
0	0
0	0
0	0
0	0
0	0
0	0
0	0
0	0
196	1
0	0
0	0
0	0
1144	1
0	0
0	0
0	0
124	0
1180	0
0	0
0	0
0	0
0	0
3000	5
0	0
0	0
0	0
0	0
0	0
0	0
1134	0
0	0
0	0
1145	0
0	0
0	0
69	0
0	0
0	0
0	0
0	0
0	0
270	1
0	0
0	0
0	0
0	0
0	0
0	0
0	0
0	0
0	0
0	0
0	0
0	0
0	0
0	0
0	0
0	0
0	0
0	0
0	0
0	0
0	0
0	0
0	0
0	0
0	0
0	0
0	0
0	0
0	0
0	0
0	0
0	0
0	0
69	0
0	0
0	0
0	0
647	0
0	0
0	0
0	0
0	0
1118	0
0	0
0	0
0	0
0	0
0	0
0	0
0	0
0	0
1146	0
0	0
0	0
0	0
0	0
0	0
0	0
0	0
0	0
0	0
0	0
0	0
0	0
205	2
0	0
1154	1
0	0
106	1
0	0
0	0
0	0
0	0
0	0
0	0
418	1
0	0
0	0
0	0
205	1
0	0
0	0
1158	0
0	0
0	0
123	1
0	0
0	0
0	0
0	0
0	0
0	0
0	0
0	0
0	0
0	0
0	0
0	0
0	0
0	0
0	0
0	0
0	0
0	0
0	0
0	0
0	0
0	0
167	0
0	0
0	0
0	0
0	0
1160	0
0	0
0	0
0	0
1161	0
0	0
0	0
0	0
190	0
0	0
193	0
0	0
0	0
0	0
0	0
0	0
0	0
0	0
0	0
0	0
0	0
0	0
1398	0
0	0
0	0
0	0
0	0
0	0
0	0
0	0
0	0
0	0
0	0
0	0
0	0
0	0
507	2
0	0
0	0
0	0
0	0
0	0
0	0
0	0
0	0
0	0
0	0
0	0
0	0
0	0
0	0
0	0
0	0
0	0
0	0
0	0
0	0
0	0
0	0
0	0
0	0
0	0
0	0
0	0
0	0
0	0
64	0
801	1
1163	0
0	0
0	0
1108	0
0	0
0	0
0	0
0	0
0	0
0	0
0	0
0	0
0	0
0	0
0	0
1092	0
0	0
489	0
290	2
0	0
0	0
0	0
0	0
0	0
0	0
0	0
0	0
0	0
329	0
0	0
0	0
0	0
0	0
0	0
120	0
241	0
0	0
0	0
0	0
0	0
0	0
0	0
0	0
0	0
0	0
0	0
0	0
0	0
0	0
0	0
0	0
0	0
0	0
0	0
0	0
0	0
0	0
0	0
0	0
0	0
0	0
0	0
0	0
972	0
0	0
0	0
0	0
0	0
0	0
0	0
0	0
27	1
0	0
0	0
0	0
0	0
0	0
296	2
0	0
0	0
0	0
0	0
0	0
0	0
0	0
0	0
0	0
0	0
0	0
0	0
0	0
0	0
0	0
0	0
0	0
0	0
0	0
0	0
109	0
0	0
0	0
0	0
0	0
0	0
0	0
0	0
0	0
0	0
0	0
0	0
0	0
0	0
0	0
0	0
0	0
0	0
0	0
0	0
0	0
0	0
0	0
0	0
1144	0
0	0
0	0
0	0
0	0
0	0
0	0
0	0
1189	1
0	0
0	0
0	0
0	0
0	0
0	0
0	0
0	0
0	0
0	0
0	0
0	0
0	0
0	0
0	0
0	0
0	0
0	0
0	0
0	0
154	1
0	0
0	0
0	0
0	0
67	1
0	0
0	0
313	6
0	0
0	0
0	0
0	0
0	0
0	0
0	0
0	0
0	0
0	0
0	0
0	0
0	0
0	0
0	0
0	0
0	0
0	0
0	0
0	0
1137	0
0	0
0	0
0	0
0	0
0	0
0	0
0	0
0	0
26	1
1537	9
0	0
0	0
1845	7
0	0
2922	9
0	0
0	0
0	0
0	0
0	0
1855	7
0	0
0	0
1673	3
0	0
0	0
92	2
1847	2
0	0
1916	11
1823	2
2922	5
0	0
0	0
1168	0
0	0
0	0
0	0
0	0
0	0
0	0
0	0
102	0
0	0
0	0
0	0
0	0
204	0
0	0
0	0
0	0
0	0
0	0
0	0
0	0
0	0
0	0
0	0
0	0
0	0
0	0
0	0
1122	0
0	0
0	0
0	0
0	0
0	0
0	0
0	0
0	0
0	0
0	0
0	0
0	0
0	0
0	0
0	0
0	0
0	0
0	0
0	0
0	0
0	0
0	0
0	0
0	0
210	2
0	0
0	0
0	0
0	0
0	0
0	0
0	0
0	0
0	0
0	0
0	0
0	0
1106	0
0	0
0	0
0	0
0	0
0	0
0	0
0	0
0	0
0	0
172	0
0	0
0	0
0	0
0	0
0	0
0	0
0	0
0	0
0	0
0	0
0	0
0	0
0	0
0	0
0	0
0	0
0	0
0	0
0	0
0	0
0	0
0	0
0	0
0	0
0	0
0	0
0	0
0	0
0	0
0	0
0	0
0	0
0	0
0	0
0	0
0	0
0	0
0	0
1178	0
0	0
0	0
1174	0
0	0
0	0
0	0
0	0
0	0
0	0
0	0
0	0
0	0
0	0
0	0
0	0
0	0
0	0
0	0
0	0
0	0
0	0
0	0
0	0
0	0
966	0
1176	0
0	0
0	0
0	0
0	0
0	0
0	0
0	0
37	0
0	0
0	0
0	0
0	0
0	0
0	0
0	0
0	0
0	0
0	0
0	0
0	0
0	0
0	0
0	0
0	0
0	0
0	0
0	0
104	0
0	0
0	0
0	0
0	0
0	0
0	0
172	1
0	0
0	0
0	0
0	0
60	0
0	0
0	0
0	0
0	0
0	0
0	0
0	0
0	0
0	0
0	0
0	0
0	0
0	0
0	0
110	1
1226	0
0	0
0	0
0	0
0	0
0	0
0	0
0	0
0	0
0	0
0	0
0	0
0	0
0	0
0	0
0	0
0	0
0	0
0	0
0	0
0	0
0	0
0	0
0	0
0	0
1100	0
0	0
0	0
0	0
0	0
0	0
0	0
0	0
0	0
0	0
0	0
0	0
0	0
0	0
0	0
0	0
0	0
0	0
0	0
0	0
0	0
0	0
0	0
223	0
0	0
0	0
0	0
0	0
0	0
0	0
0	0
0	0
0	0
0	0
0	0
0	0
0	0
0	0
0	0
0	0
0	0
0	0
0	0
0	0
0	0
0	0
1230	1
0	0
0	0
0	0
0	0
0	0
0	0
0	0
1117	0
0	0
0	0
0	0
0	0
0	0
0	0
0	0
0	0
0	0
1623	3
0	0
0	0
55	0
0	0
5	0
37	0
0	0
0	0
0	0
48	0
0	0
0	0
0	0
0	0
8	0
0	0
0	0
0	0
0	0
0	0
0	0
0	0
0	0
0	0
0	0
0	0
0	0
0	0
0	0
0	0
0	0
0	0
0	0
0	0
0	0
0	0
0	0
0	0
0	0
0	0
0	0
0	0
0	0
0	0
1163	1
0	0
442	0
0	0
0	0
231	1
327	0
0	0
0	0
0	0
0	0
0	0
443	0
0	0
0	0
51	1
0	0
0	0
0	0
0	0
0	0
111	0
0	0
0	0
0	0
0	0
280	0
0	0
0	0
0	0
0	0
0	0
0	0
0	0
315	0
0	0
0	0
0	0
0	0
0	0
0	0
0	0
0	0
1071	0
0	0
0	0
0	0
0	0
0	0
0	0
0	0
0	0
0	0
0	0
0	0
0	0
0	0
0	0
0	0
0	0
0	0
27	1
0	0
0	0
0	0
265	0
0	0
0	0
0	0
0	0
0	0
0	0
0	0
62	0
0	0
0	0
0	0
0	0
1162	1
0	0
0	0
0	0
0	0
0	0
0	0
0	0
0	0
0	0
0	0
0	0
0	0
0	0
0	0
0	0
0	0
0	0
0	0
0	0
0	0
0	0
0	0
0	0
0	0
9	0
0	0
0	0
0	0
0	0
0	0
0	0
0	0
0	0
0	0
0	0
0	0
1135	0
0	0
0	0
466	1
0	0
0	0
0	0
0	0
0	0
0	0
0	0
0	0
0	0
0	0
0	0
0	0
0	0
0	0
0	0
0	0
0	0
0	0
0	0
1552	0
0	0
0	0
1184	0
0	0
0	0
0	0
47	1
0	0
0	0
0	0
0	0
0	0
0	0
0	0
0	0
0	0
0	0
0	0
0	0
0	0
0	0
0	0
0	0
0	0
0	0
0	0
0	0
0	0
0	0
0	0
0	0
0	0
0	0
0	0
327	0
0	0
0	0
0	0
0	0
0	0
0	0
0	0
0	0
0	0
0	0
1276	1
0	0
0	0
0	0
0	0
0	0
0	0
0	0
0	0
0	0
0	0
0	0
0	0
0	0
0	0
0	0
0	0
0	0
0	0
0	0
0	0
0	0
0	0
0	0
0	0
47	0
114	0
0	0
0	0
0	0
0	0
68	0
0	0
0	0
0	0
0	0
231	0
0	0
0	0
1180	0
0	0
153	0
0	0
566	2
1098	0
1152	1
0	0
0	0
0	0
0	0
0	0
0	0
0	0
1369	0
0	0
0	0
0	0
0	0
0	0
0	0
0	0
0	0
66	1
0	0
0	0
0	0
0	0
0	0
0	0
0	0
0	0
0	0
779	3
0	0
0	0
0	0
0	0
0	0
0	0
0	0
0	0
44	0
0	0
121	0
73	0
0	0
0	0
0	0
0	0
0	0
0	0
0	0
0	0
0	0
0	0
61	0
0	0
0	0
0	0
0	0
0	0
0	0
0	0
0	0
0	0
0	0
0	0
0	0
0	0
0	0
0	0
0	0
0	0
0	0
1177	0
0	0
0	0
0	0
1086	0
1190	1
0	0
0	0
0	0
0	0
0	0
0	0
0	0
0	0
0	0
0	0
0	0
0	0
0	0
0	0
10	0
0	0
0	0
0	0
0	0
0	0
0	0
0	0
0	0
0	0
0	0
0	0
0	0
1214	0
0	0
0	0
0	0
0	0
0	0
0	0
0	0
0	0
1121	0
0	0
0	0
0	0
0	0
1117	0
0	0
0	0
0	0
0	0
1165	1
0	0
0	0
0	0
0	0
0	0
0	0
1196	0
0	0
0	0
0	0
0	0
0	0
0	0
0	0
0	0
0	0
1304	0
294	0
0	0
103	2
0	0
0	0
0	0
0	0
234	0
0	0
0	0
0	0
119	0
0	0
0	0
0	0
0	0
143	0
293	0
358	1
0	0
0	0
0	0
0	0
274	0
0	0
113	1
0	0
27	0
0	0
0	0
385	0
0	0
170	0
1324	0
0	0
0	0
0	0
0	0
1171	0
0	0
49	0
250	0
0	0
0	0
0	0
0	0
0	0
0	0
0	0
0	0
0	0
0	0
0	0
0	0
710	0
216	1
0	0
0	0
60	0
0	0
0	0
0	0
0	0
0	0
0	0
0	0
0	0
103	0
0	0
0	0
0	0
0	0
0	0
0	0
0	0
0	0
0	0
0	0
0	0
0	0
0	0
1652	3
0	0
0	0
0	0
0	0
0	0
0	0
0	0
0	0
0	0
0	0
1172	0
31	0
0	0
0	0
185	2
0	0
0	0
847	0
0	0
0	0
0	0
0	0
0	0
0	0
0	0
0	0
0	0
0	0
1128	0
103	0
0	0
0	0
0	0
0	0
0	0
0	0
0	0
0	0
0	0
1082	0
0	0
67	0
0	0
0	0
0	0
100	0
0	0
0	0
0	0
0	0
0	0
0	0
0	0
0	0
0	0
0	0
0	0
0	0
0	0
0	0
0	0
0	0
0	0
0	0
0	0
0	0
0	0
0	0
0	0
1083	1
0	0
0	0
235	0
0	0
0	0
0	0
0	0
0	0
0	0
0	0
0	0
0	0
0	0
0	0
0	0
0	0
0	0
0	0
0	0
0	0
0	0
0	0
0	0
0	0
0	0
1162	0
0	0
0	0
0	0
0	0
0	0
0	0
0	0
0	0
0	0
0	0
0	0
0	0
0	0
0	0
0	0
0	0
0	0
0	0
0	0
0	0
1232	0
0	0
0	0
0	0
0	0
106	0
0	0
0	0
0	0
0	0
143	1
171	0
183	0
0	0
0	0
0	0
0	0
0	0
0	0
0	0
0	0
16	0
0	0
0	0
0	0
37	1
1441	0
0	0
0	0
0	0
0	0
0	0
1127	0
692	1
0	0
0	0
0	0
0	0
0	0
0	0
0	0
0	0
0	0
0	0
0	0
92	0
0	0
0	0
159	1
0	0
0	0
30	0
0	0
0	0
0	0
0	0
0	0
0	0
0	0
0	0
0	0
0	0
0	0
0	0
0	0
0	0
0	0
0	0
0	0
0	0
0	0
81	0
0	0
23	0
0	0
0	0
1155	0
0	0
4	0
0	0
0	0
0	0
0	0
0	0
0	0
0	0
0	0
0	0
0	0
0	0
0	0
613	0
0	0
0	0
0	0
0	0
0	0
0	0
0	0
4	0
674	1
265	1
285	2
0	0
0	0
1142	0
0	0
0	0
182	2
0	0
0	0
0	0
0	0
0	0
0	0
0	0
0	0
0	0
0	0
0	0
0	0
0	0
0	0
0	0
0	0
0	0
1138	0
360	3
0	0
0	0
0	0
0	0
0	0
0	0
0	0
0	0
0	0
0	0
208	0
0	0
77	1
0	0
287	1
0	0
0	0
0	0
289	0
344	0
208	0
208	0
70	0
0	0
0	0
0	0
0	0
0	0
0	0
0	0
0	0
1150	1
0	0
0	0
0	0
0	0
0	0
88	1
0	0
0	0
0	0
0	0
0	0
0	0
109	0
9	1
0	0
0	0
0	0
1105	0
0	0
0	0
507	0
0	0
0	0
178	0
0	0
0	0
0	0
0	0
45	1
0	0
0	0
0	0
0	0
0	0
162	0
0	0
0	0
0	0
0	0
0	0
0	0
0	0
0	0
0	0
0	0
0	0
0	0
0	0
0	0
0	0
0	0
0	0
0	0
0	0
0	0
0	0
0	0
0	0
0	0
0	0
0	0
0	0
0	0
0	0
0	0
0	0
1088	0
0	0
0	0
0	0
0	0
0	0
0	0
1178	0
0	0
0	0
0	0
0	0
0	0
0	0
0	0
0	0
0	0
0	0
0	0
0	0
0	0
0	0
2000	1
0	0
0	0
0	0
0	0
0	0
40	0
0	0
58	1
0	0
71	0
268	0
82	1
358	0
0	0
0	0
0	0
0	0
0	0
0	0
23	0
114	2
148	1
0	0
566	1
0	0
0	0
0	0
0	0
0	0
103	2
71	0
75	1
241	1
0	0
197	1
85	1
0	0
109	0
0	0
0	0
0	0
0	0
0	0
0	0
0	0
96	0
0	0
29	1
0	0
39	1
0	0
0	0
405	2
260	2
0	0
0	0
140	2
66	1
3	0
653	1
182	1
156	1
194	1
0	0
0	0
500	1
234	2
114	1
26	1
0	0
0	0
236	1
409	1
0	0
0	0
559	1
275	0
0	0
0	0
0	0
0	0
0	0
0	0
0	0
319	0
0	0
0	0
0	0
0	0
0	0
0	0
0	0
1998	2
0	0
0	0
61	0
15	0
106	0
0	0
0	0
0	0
0	0
0	0
296	0
0	0
79	2
0	0
0	0
160	1
171	1
0	0
0	0
329	2
151	1
0	0
0	0
1182	0
0	0
0	0
0	0
0	0
243	1
0	0
0	0
0	0
0	0
17	0
391	0
162	0
106	1
94	0
0	0
0	0
0	0
0	0
606	1
0	0
332	0
153	0
0	0
123	0
0	0
0	0
0	0
155	1
0	0
0	0
0	0
0	0
103	1
1968	0
175	0
0	0
0	0
0	0
0	0
0	0
0	0
0	0
0	0
0	0
0	0
0	0
0	0
1663	2
0	0
242	0
0	0
0	0
0	0
0	0
0	0
605	0
0	0
0	0
0	0
0	0
0	0
1207	0
0	0
169	1
0	0
0	0
0	0
0	0
0	0
487	0
0	0
0	0
0	0
0	0
0	0
371	1
0	0
0	0
0	0
0	0
0	0
127	1
0	0
0	0
18	0
0	0
0	0
333	0
357	1
322	0
0	0
0	0
0	0
68	0
201	2
402	0
97	0
0	0
1218	1
0	0
0	0
0	0
0	0
0	0
0	0
0	0
0	0
0	0
0	0
126	0
0	0
1610	1
53	1
157	0
0	0
0	0
0	0
0	0
257	0
0	0
1161	0
0	0
0	0
313	1
0	0
0	0
0	0
346	0
0	0
0	0
0	0
0	0
0	0
0	0
0	0
0	0
1341	0
237	0
0	0
0	0
0	0
0	0
0	0
0	0
0	0
0	0
0	0
0	0
0	0
6	0
634	1
0	0
0	0
0	0
157	0
0	0
0	0
363	1
0	0
53	0
0	0
211	1
0	0
0	0
0	0
147	0
383	1
0	0
0	0
0	0
0	0
0	0
0	0
0	0
49	0
136	0
268	1
0	0
0	0
399	1
1787	0
222	0
0	0
90	0
1279	0
303	1
0	0
0	0
0	0
116	1
0	0
0	0
293	0
0	0
0	0
0	0
0	0
0	0
0	0
0	0
0	0
1101	0
0	0
55	1
0	0
0	0
41	0
0	0
94	1
0	0
0	0
0	0
0	0
0	0
0	0
0	0
0	0
0	0
0	0
0	0
0	0
0	0
0	0
0	0
0	0
0	0
0	0
0	0
0	0
0	0
0	0
0	0
0	0
0	0
0	0
0	0
0	0
0	0
0	0
0	0
0	0
0	0
1155	0
0	0
0	0
0	0
0	0
0	0
0	0
0	0
0	0
0	0
352	2
0	0
0	0
0	0
0	0
0	0
0	0
0	0
0	0
0	0
0	0
0	0
[truncated: 8,598 more rows]
