# Supplementary material for: Competing for Attention in Social Media under Information Overload Conditions
Source: PLoS One. 2015 Jul 10;10(7):e0126090. doi: 10.1371/journal.pone.0126090 (PMC4498816; doi:10.1371/journal.pone.0126090)
Supplement: S1 File — This zip file contains the sharing details of all of the microblogs we have used in the Figs 2 and 3. Among the files, ‘Instruction.txt’ describes the contents of the files. (ZIP) [file pone.0126090.s001.zip › Data/10608_326.txt]

120	0
0	0
0	0
36	0
0	0
0	0
1127	0
0	0
0	0
0	0
191	0
0	0
0	0
0	0
228	0
0	0
0	0
124	1
0	0
0	0
0	0
0	0
0	0
0	0
168	0
0	0
0	0
0	0
0	0
0	0
0	0
0	0
0	0
0	0
0	0
105	0
0	0
0	0
0	0
0	0
0	0
0	0
0	0
0	0
0	0
0	0
0	0
0	0
0	0
1140	0
0	0
0	0
0	0
341	0
0	0
283	1
0	0
0	0
0	0
0	0
0	0
915	1
0	0
0	0
0	0
0	0
0	0
0	0
0	0
0	0
0	0
0	0
0	0
0	0
0	0
0	0
0	0
0	0
0	0
0	0
0	0
0	0
521	0
0	0
0	0
0	0
0	0
0	0
0	0
0	0
0	0
0	0
0	0
0	0
0	0
0	0
0	0
0	0
0	0
0	0
51	0
0	0
0	0
0	0
245	0
0	0
69	0
0	0
0	0
0	0
0	0
0	0
0	0
0	0
14	1
295	1
0	0
0	0
188	0
0	0
0	0
0	0
0	0
0	0
0	0
0	0
25	1
0	0
0	0
0	0
0	0
0	0
0	0
0	0
1159	0
0	0
0	0
0	0
0	0
0	0
0	0
115	1
0	0
0	0
0	0
0	0
0	0
0	0
0	0
0	0
0	0
584	0
0	0
0	0
0	0
0	0
0	0
19	0
0	0
0	0
0	0
0	0
370	1
0	0
0	0
0	0
0	0
0	0
0	0
0	0
1131	0
0	0
0	0
0	0
0	0
0	0
0	0
320	0
0	0
0	0
452	0
0	0
0	0
0	0
0	0
0	0
0	0
0	0
0	0
0	0
0	0
1225	1
0	0
0	0
0	0
0	0
0	0
0	0
0	0
255	0
210	0
0	0
0	0
84	0
242	1
0	0
231	0
0	0
0	0
0	0
0	0
0	0
0	0
0	0
0	0
1225	1
0	0
0	0
0	0
0	0
0	0
0	0
0	0
0	0
0	0
0	0
186	0
0	0
158	1
117	0
0	0
0	0
0	0
0	0
132	0
487	0
0	0
0	0
0	0
0	0
0	0
0	0
0	0
0	0
0	0
10	1
447	1
0	0
0	0
0	0
0	0
0	0
16	0
0	0
0	0
0	0
0	0
0	0
0	0
360	0
0	0
0	0
0	0
1133	0
0	0
1108	1
0	0
57	0
156	1
179	0
0	0
0	0
0	0
0	0
560	0
0	0
0	0
0	0
0	0
1106	0
0	0
0	0
0	0
0	0
0	0
0	0
0	0
0	0
0	0
0	0
0	0
189	0
0	0
379	0
11	0
1551	0
0	0
0	0
167	0
0	0
0	0
0	0
0	0
0	0
1202	0
0	0
93	0
0	0
0	0
0	0
0	0
0	0
0	0
0	0
0	0
1150	1
0	0
0	0
0	0
756	0
0	0
0	0
566	0
53	0
0	0
0	0
565	1
0	0
298	1
944	1
0	0
0	0
0	0
0	0
185	1
548	1
0	0
548	1
0	0
0	0
0	0
0	0
114	1
0	0
172	0
0	0
0	0
397	1
1219	1
0	0
0	0
0	0
0	0
0	0
0	0
0	0
108	0
130	0
277	0
249	0
216	0
0	0
140	0
0	0
0	0
0	0
0	0
0	0
215	0
197	0
0	0
479	0
0	0
0	0
0	0
0	0
0	0
0	0
0	0
0	0
138	1
394	1
0	0
0	0
0	0
0	0
0	0
0	0
211	2
196	0
161	1
0	0
152	0
0	0
0	0
1171	0
0	0
0	0
0	0
0	0
0	0
0	0
201	0
190	0
0	0
0	0
199	0
241	1
0	0
0	0
0	0
0	0
191	0
0	0
0	0
0	0
0	0
0	0
0	0
0	0
0	0
0	0
0	0
0	0
0	0
0	0
0	0
0	0
0	0
0	0
0	0
0	0
0	0
0	0
0	0
0	0
0	0
0	0
326	0
0	0
0	0
0	0
1112	0
0	0
0	0
0	0
0	0
0	0
0	0
0	0
1094	0
0	0
0	0
0	0
0	0
0	0
0	0
0	0
0	0
0	0
0	0
0	0
0	0
0	0
0	0
0	0
0	0
0	0
0	0
0	0
0	0
0	0
0	0
0	0
0	0
0	0
0	0
0	0
0	0
0	0
0	0
0	0
0	0
0	0
0	0
0	0
0	0
0	0
0	0
0	0
36	0
0	0
0	0
0	0
0	0
0	0
0	0
1383	1
0	0
0	0
0	0
0	0
0	0
201	1
0	0
0	0
0	0
0	0
251	0
0	0
0	0
0	0
0	0
0	0
0	0
0	0
187	1
0	0
0	0
0	0
0	0
0	0
301	0
0	0
0	0
264	0
166	1
214	0
0	0
0	0
0	0
0	0
0	0
1122	0
0	0
0	0
0	0
0	0
0	0
0	0
0	0
0	0
162	0
0	0
310	1
0	0
193	0
0	0
0	0
0	0
0	0
0	0
0	0
0	0
0	0
0	0
0	0
0	0
0	0
0	0
0	0
0	0
0	0
0	0
0	0
0	0
0	0
0	0
0	0
0	0
0	0
0	0
0	0
0	0
0	0
0	0
128	0
0	0
0	0
0	0
0	0
0	0
0	0
0	0
0	0
0	0
0	0
0	0
0	0
0	0
0	0
0	0
0	0
0	0
0	0
0	0
0	0
1107	0
0	0
0	0
0	0
0	0
0	0
0	0
0	0
0	0
0	0
0	0
0	0
0	0
0	0
0	0
0	0
0	0
0	0
0	0
0	0
0	0
0	0
0	0
0	0
0	0
0	0
0	0
1080	1
0	0
0	0
0	0
0	0
0	0
0	0
0	0
0	0
0	0
248	0
0	0
0	0
0	0
0	0
0	0
0	0
0	0
0	0
0	0
0	0
0	0
0	0
0	0
0	0
0	0
0	0
0	0
0	0
0	0
0	0
0	0
0	0
119	0
0	0
0	0
0	0
0	0
0	0
0	0
0	0
0	0
0	0
0	0
0	0
0	0
0	0
193	0
0	0
0	0
0	0
143	1
0	0
0	0
0	0
0	0
0	0
0	0
0	0
0	0
0	0
1152	0
0	0
0	0
0	0
0	0
0	0
0	0
0	0
0	0
1095	0
0	0
0	0
0	0
0	0
0	0
0	0
0	0
0	0
0	0
0	0
0	0
0	0
0	0
0	0
0	0
0	0
0	0
0	0
0	0
0	0
0	0
0	0
0	0
197	0
0	0
0	0
0	0
0	0
0	0
0	0
0	0
0	0
0	0
0	0
0	0
0	0
0	0
0	0
0	0
0	0
0	0
0	0
0	0
0	0
0	0
0	0
0	0
0	0
0	0
1259	0
0	0
0	0
0	0
0	0
0	0
0	0
0	0
0	0
0	0
0	0
0	0
0	0
0	0
0	0
0	0
0	0
0	0
0	0
0	0
118	0
0	0
0	0
90	0
0	0
0	0
0	0
0	0
52	0
0	0
0	0
0	0
0	0
0	0
0	0
0	0
0	0
0	0
0	0
0	0
0	0
0	0
145	1
0	0
0	0
0	0
0	0
0	0
0	0
0	0
0	0
0	0
0	0
0	0
0	0
0	0
0	0
0	0
38	0
0	0
0	0
0	0
249	0
0	0
0	0
145	0
0	0
0	0
0	0
0	0
0	0
0	0
0	0
1153	0
0	0
0	0
0	0
0	0
0	0
0	0
0	0
0	0
0	0
0	0
0	0
0	0
113	0
0	0
0	0
0	0
1151	0
0	0
0	0
0	0
0	0
0	0
0	0
1111	0
0	0
0	0
0	0
0	0
0	0
0	0
0	0
125	0
0	0
0	0
0	0
0	0
0	0
0	0
0	0
0	0
342	1
0	0
0	0
0	0
0	0
0	0
0	0
0	0
0	0
0	0
0	0
0	0
0	0
0	0
0	0
0	0
0	0
214	0
55	0
0	0
0	0
1186	0
0	0
0	0
0	0
0	0
0	0
0	0
0	0
0	0
0	0
0	0
0	0
0	0
0	0
0	0
0	0
0	0
0	0
0	0
0	0
0	0
0	0
0	0
0	0
0	0
134	1
0	0
0	0
0	0
0	0
0	0
256	1
0	0
1080	0
0	0
0	0
0	0
0	0
0	0
0	0
0	0
0	0
0	0
0	0
0	0
0	0
0	0
0	0
0	0
0	0
0	0
0	0
0	0
0	0
0	0
0	0
0	0
0	0
0	0
0	0
0	0
245	0
0	0
0	0
0	0
0	0
0	0
0	0
117	0
0	0
0	0
91	0
0	0
0	0
0	0
0	0
0	0
0	0
0	0
0	0
0	0
0	0
0	0
0	0
109	1
642	1
0	0
0	0
0	0
195	1
184	0
247	0
382	0
0	0
0	0
0	0
0	0
0	0
0	0
0	0
0	0
0	0
1179	0
0	0
0	0
0	0
0	0
0	0
1153	0
0	0
0	0
0	0
0	0
0	0
0	0
0	0
0	0
0	0
0	0
0	0
0	0
0	0
0	0
1288	0
0	0
0	0
0	0
0	0
0	0
0	0
0	0
0	0
0	0
2	0
0	0
0	0
0	0
0	0
0	0
0	0
0	0
0	0
0	0
0	0
0	0
88	0
0	0
0	0
0	0
0	0
0	0
0	0
0	0
0	0
0	0
0	0
0	0
0	0
0	0
0	0
0	0
354	1
0	0
0	0
154	1
113	1
0	0
0	0
0	0
0	0
0	0
0	0
0	0
0	0
0	0
0	0
0	0
0	0
0	0
0	0
341	0
0	0
0	0
0	0
0	0
0	0
0	0
0	0
0	0
0	0
0	0
0	0
0	0
0	0
0	0
0	0
0	0
351	0
409	1
0	0
0	0
210	0
0	0
0	0
0	0
0	0
0	0
0	0
0	0
0	0
0	0
0	0
214	1
205	1
0	0
0	0
0	0
0	0
1198	1
0	0
0	0
0	0
0	0
1205	0
0	0
0	0
0	0
0	0
78	0
0	0
0	0
0	0
0	0
0	0
0	0
0	0
0	0
0	0
0	0
0	0
0	0
0	0
0	0
0	0
0	0
0	0
0	0
1192	0
0	0
0	0
0	0
0	0
0	0
0	0
0	0
0	0
0	0
0	0
0	0
0	0
0	0
0	0
0	0
0	0
0	0
0	0
0	0
0	0
0	0
0	0
0	0
0	0
0	0
1106	0
0	0
0	0
0	0
0	0
0	0
0	0
0	0
0	0
0	0
0	0
0	0
0	0
1209	0
0	0
0	0
0	0
0	0
0	0
0	0
0	0
1341	0
1198	1
0	0
0	0
0	0
0	0
0	0
0	0
0	0
0	0
0	0
0	0
0	0
0	0
0	0
0	0
0	0
0	0
0	0
0	0
0	0
0	0
0	0
0	0
0	0
0	0
0	0
1217	1
0	0
0	0
0	0
0	0
0	0
0	0
0	0
0	0
0	0
0	0
0	0
0	0
0	0
163	0
0	0
0	0
4	0
0	0
0	0
0	0
120	0
0	0
0	0
0	0
0	0
0	0
0	0
0	0
0	0
87	0
64	0
0	0
0	0
0	0
0	0
1135	0
959	2
0	0
0	0
0	0
0	0
0	0
1164	0
0	0
1194	0
0	0
0	0
0	0
0	0
0	0
210	0
0	0
0	0
0	0
0	0
0	0
0	0
0	0
0	0
0	0
0	0
0	0
0	0
0	0
0	0
0	0
0	0
300	0
0	0
0	0
0	0
0	0
0	0
0	0
0	0
0	0
284	0
0	0
133	0
0	0
0	0
0	0
0	0
0	0
0	0
0	0
0	0
0	0
0	0
0	0
0	0
0	0
0	0
0	0
0	0
0	0
0	0
0	0
0	0
0	0
0	0
423	0
0	0
0	0
0	0
0	0
0	0
0	0
0	0
0	0
0	0
0	0
0	0
0	0
0	0
0	0
0	0
0	0
0	0
0	0
0	0
0	0
0	0
0	0
0	0
0	0
0	0
0	0
0	0
0	0
1145	0
0	0
0	0
0	0
0	0
0	0
0	0
0	0
0	0
0	0
0	0
0	0
0	0
0	0
0	0
0	0
0	0
0	0
0	0
0	0
0	0
0	0
0	0
0	0
0	0
0	0
0	0
0	0
0	0
0	0
0	0
0	0
0	0
0	0
0	0
0	0
0	0
0	0
0	0
920	0
0	0
0	0
0	0
0	0
0	0
0	0
0	0
0	0
0	0
0	0
0	0
0	0
0	0
0	0
0	0
0	0
0	0
0	0
0	0
0	0
0	0
0	0
0	0
0	0
0	0
0	0
0	0
0	0
0	0
0	0
0	0
0	0
1215	0
0	0
0	0
0	0
1226	0
0	0
0	0
0	0
82	0
0	0
0	0
0	0
0	0
1207	0
335	0
0	0
0	0
0	0
0	0
0	0
0	0
0	0
0	0
0	0
106	1
0	0
0	0
0	0
0	0
0	0
1276	0
1164	1
769	0
294	1
0	0
0	0
0	0
0	0
0	0
0	0
0	0
166	1
280	0
0	0
188	0
0	0
1227	0
0	0
0	0
0	0
0	0
142	0
0	0
1110	0
0	0
0	0
0	0
0	0
0	0
0	0
0	0
0	0
0	0
0	0
0	0
0	0
0	0
0	0
0	0
0	0
0	0
0	0
1112	0
0	0
0	0
0	0
0	0
0	0
0	0
0	0
0	0
0	0
0	0
0	0
0	0
0	0
0	0
0	0
0	0
300	0
0	0
276	0
0	0
0	0
0	0
0	0
0	0
0	0
0	0
0	0
0	0
0	0
0	0
0	0
0	0
0	0
0	0
0	0
0	0
0	0
169	0
0	0
0	0
0	0
0	0
0	0
0	0
0	0
0	0
0	0
0	0
51	0
0	0
0	0
0	0
1123	0
0	0
0	0
0	0
0	0
0	0
1211	0
0	0
0	0
212	1
0	0
0	0
0	0
0	0
1175	0
0	0
0	0
0	0
0	0
0	0
0	0
0	0
0	0
0	0
0	0
0	0
0	0
184	0
0	0
0	0
0	0
1120	0
0	0
0	0
0	0
0	0
0	0
0	0
0	0
0	0
0	0
1140	0
0	0
1185	0
0	0
0	0
202	0
0	0
47	0
0	0
0	0
0	0
0	0
0	0
0	0
0	0
0	0
0	0
0	0
0	0
0	0
1228	1
0	0
0	0
0	0
0	0
0	0
0	0
0	0
0	0
0	0
0	0
0	0
0	0
0	0
0	0
0	0
0	0
0	0
1189	0
1124	1
61	1
0	0
430	0
0	0
0	0
1186	0
0	0
0	0
295	0
0	0
0	0
0	0
0	0
0	0
0	0
0	0
0	0
0	0
0	0
0	0
0	0
0	0
138	0
0	0
0	0
0	0
0	0
0	0
140	0
0	0
0	0
445	0
1266	0
0	0
0	0
0	0
0	0
187	0
0	0
180	3
213	0
0	0
0	0
0	0
0	0
0	0
0	0
0	0
0	0
0	0
0	0
0	0
0	0
0	0
0	0
0	0
0	0
0	0
0	0
0	0
0	0
0	0
0	0
0	0
0	0
0	0
0	0
0	0
0	0
1170	0
0	0
125	0
0	0
364	1
0	0
0	0
0	0
0	0
0	0
0	0
271	1
0	0
1151	0
0	0
0	0
0	0
0	0
0	0
0	0
0	0
0	0
70	0
0	0
0	0
82	0
0	0
0	0
13	0
141	0
93	0
0	0
0	0
0	0
1199	0
0	0
0	0
0	0
0	0
0	0
0	0
0	0
0	0
0	0
0	0
38	0
0	0
0	0
0	0
0	0
0	0
0	0
0	0
381	1
0	0
1169	0
0	0
0	0
0	0
0	0
0	0
0	0
0	0
0	0
0	0
0	0
0	0
0	0
0	0
0	0
0	0
0	0
0	0
0	0
0	0
0	0
0	0
0	0
0	0
952	0
0	0
0	0
0	0
0	0
0	0
0	0
0	0
0	0
0	0
0	0
0	0
120	0
0	0
0	0
0	0
1215	0
0	0
0	0
0	0
0	0
0	0
0	0
0	0
0	0
0	0
0	0
0	0
121	0
141	1
0	0
0	0
0	0
0	0
0	0
0	0
0	0
0	0
0	0
0	0
0	0
0	0
0	0
0	0
251	1
0	0
0	0
0	0
0	0
0	0
0	0
0	0
0	0
0	0
0	0
0	0
0	0
65	0
0	0
0	0
0	0
0	0
0	0
0	0
0	0
203	1
0	0
0	0
0	0
0	0
72	1
0	0
0	0
0	0
0	0
0	0
1193	0
0	0
0	0
0	0
0	0
0	0
0	0
0	0
0	0
156	0
0	0
0	0
0	0
0	0
0	0
0	0
0	0
0	0
290	0
375	0
0	0
0	0
0	0
0	0
0	0
0	0
0	0
0	0
0	0
172	0
1207	0
0	0
0	0
0	0
0	0
0	0
1173	1
0	0
0	0
0	0
0	0
0	0
0	0
0	0
0	0
0	0
0	0
0	0
0	0
0	0
0	0
0	0
0	0
0	0
0	0
0	0
0	0
0	0
0	0
0	0
0	0
0	0
0	0
0	0
0	0
0	0
0	0
0	0
0	0
0	0
0	0
0	0
0	0
0	0
0	0
0	0
0	0
815	0
0	0
0	0
0	0
0	0
0	0
0	0
0	0
0	0
0	0
0	0
0	0
0	0
0	0
125	1
0	0
0	0
817	0
103	1
261	0
0	0
228	0
71	0
0	0
0	0
305	1
371	0
0	0
0	0
301	1
287	0
0	0
0	0
0	0
0	0
0	0
0	0
0	0
0	0
0	0
104	0
0	0
228	0
0	0
0	0
0	0
0	0
0	0
158	0
0	0
0	0
0	0
0	0
0	0
0	0
0	0
0	0
0	0
0	0
0	0
0	0
379	0
0	0
0	0
0	0
0	0
0	0
166	0
0	0
0	0
0	0
0	0
0	0
0	0
0	0
0	0
0	0
0	0
258	0
0	0
0	0
319	0
0	0
0	0
0	0
0	0
132	1
0	0
0	0
0	0
[truncated: 8,608 more rows]
