# Supplementary material for: Competing for Attention in Social Media under Information Overload Conditions
Source: PLoS One. 2015 Jul 10;10(7):e0126090. doi: 10.1371/journal.pone.0126090 (PMC4498816; doi:10.1371/journal.pone.0126090)
Supplement: S1 File — This zip file contains the sharing details of all of the microblogs we have used in the Figs 2 and 3. Among the files, ‘Instruction.txt’ describes the contents of the files. (ZIP) [file pone.0126090.s001.zip › Data/10657_143.txt]

0	0
0	0
0	0
0	0
116	0
0	0
0	0
0	0
0	0
0	0
333	0
0	0
0	0
0	0
0	0
0	0
0	0
0	0
0	0
1146	0
0	0
0	0
0	0
0	0
0	0
0	0
0	0
0	0
0	0
0	0
0	0
0	0
283	0
0	0
0	0
0	0
146	1
240	1
0	0
194	0
0	0
0	0
0	0
0	0
0	0
0	0
0	0
0	0
0	0
0	0
1113	0
0	0
0	0
0	0
143	0
0	0
0	0
0	0
0	0
0	0
0	0
0	0
0	0
0	0
0	0
0	0
0	0
0	0
0	0
0	0
0	0
0	0
0	0
0	0
0	0
0	0
0	0
0	0
0	0
0	0
0	0
0	0
0	0
0	0
0	0
1151	0
0	0
0	0
0	0
0	0
0	0
0	0
0	0
0	0
0	0
0	0
0	0
1164	0
0	0
0	0
0	0
0	0
0	0
0	0
0	0
0	0
0	0
0	0
0	0
0	0
0	0
0	0
0	0
0	0
0	0
0	0
0	0
0	0
0	0
1140	0
0	0
0	0
0	0
0	0
0	0
0	0
1201	0
0	0
1138	0
0	0
0	0
0	0
0	0
0	0
0	0
0	0
0	0
0	0
0	0
0	0
0	0
0	0
0	0
0	0
28	1
0	0
0	0
121	0
0	0
257	0
0	0
0	0
0	0
0	0
0	0
0	0
0	0
0	0
0	0
0	0
0	0
0	0
0	0
0	0
146	2
0	0
92	1
98	2
0	0
1150	0
0	0
0	0
0	0
0	0
0	0
0	0
0	0
0	0
0	0
0	0
0	0
0	0
0	0
0	0
0	0
0	0
0	0
0	0
0	0
0	0
0	0
188	0
0	0
0	0
0	0
0	0
0	0
0	0
0	0
0	0
0	0
0	0
1123	0
0	0
0	0
0	0
0	0
0	0
0	0
0	0
169	0
0	0
0	0
0	0
0	0
0	0
0	0
0	0
0	0
0	0
0	0
0	0
0	0
0	0
0	0
0	0
0	0
0	0
0	0
0	0
0	0
0	0
0	0
0	0
0	0
0	0
0	0
0	0
0	0
1183	0
0	0
0	0
0	0
52	0
0	0
0	0
1205	0
0	0
0	0
0	0
0	0
0	0
0	0
1275	0
0	0
1152	1
351	1
0	0
0	0
0	0
0	0
0	0
0	0
0	0
0	0
0	0
0	0
0	0
0	0
137	0
0	0
0	0
0	0
0	0
0	0
0	0
0	0
0	0
0	0
0	0
0	0
0	0
0	0
0	0
0	0
0	0
0	0
0	0
0	0
0	0
1207	0
322	0
0	0
0	0
0	0
0	0
0	0
0	0
0	0
1228	0
0	0
0	0
1172	0
0	0
0	0
0	0
0	0
0	0
0	0
0	0
0	0
0	0
0	0
0	0
0	0
0	0
0	0
0	0
0	0
87	0
0	0
0	0
0	0
0	0
0	0
1103	1
0	0
0	0
0	0
0	0
0	0
0	0
43	0
0	0
0	0
0	0
0	0
0	0
0	0
0	0
0	0
0	0
0	0
0	0
0	0
0	0
0	0
0	0
0	0
0	0
85	0
0	0
0	0
0	0
0	0
0	0
0	0
41	1
0	0
0	0
1137	1
0	0
0	0
0	0
0	0
0	0
0	0
0	0
1215	0
0	0
0	0
0	0
1204	0
0	0
215	0
91	0
0	0
0	0
0	0
0	0
0	0
0	0
0	0
0	0
0	0
0	0
25	1
0	0
0	0
0	0
0	0
0	0
0	0
0	0
0	0
0	0
1107	0
0	0
0	0
0	0
0	0
0	0
0	0
0	0
0	0
0	0
0	0
0	0
0	0
0	0
0	0
0	0
0	0
0	0
0	0
0	0
0	0
0	0
0	0
0	0
0	0
0	0
0	0
0	0
0	0
0	0
0	0
0	0
185	0
0	0
0	0
0	0
0	0
0	0
0	0
0	0
0	0
0	0
0	0
0	0
0	0
0	0
0	0
0	0
0	0
0	0
0	0
0	0
0	0
0	0
0	0
1999	2
0	0
0	0
0	0
0	0
1203	0
0	0
0	0
0	0
0	0
0	0
0	0
0	0
0	0
0	0
0	0
0	0
0	0
34	0
0	0
0	0
1209	0
0	0
0	0
0	0
129	1
0	0
0	0
1098	0
0	0
0	0
0	0
408	0
0	0
0	0
0	0
0	0
0	0
0	0
0	0
0	0
0	0
0	0
0	0
0	0
196	0
0	0
1275	0
0	0
0	0
0	0
0	0
0	0
0	0
0	0
0	0
0	0
0	0
0	0
1132	0
0	0
0	0
0	0
0	0
82	1
0	0
0	0
0	0
0	0
0	0
0	0
0	0
0	0
0	0
43	0
0	0
0	0
0	0
0	0
0	0
0	0
0	0
0	0
0	0
0	0
0	0
0	0
0	0
0	0
1154	0
0	0
0	0
0	0
0	0
0	0
0	0
0	0
0	0
0	0
0	0
0	0
0	0
0	0
0	0
0	0
0	0
0	0
0	0
0	0
0	0
0	0
0	0
0	0
0	0
0	0
1234	0
0	0
0	0
0	0
0	0
1146	1
0	0
0	0
0	0
0	0
0	0
1169	0
0	0
0	0
0	0
0	0
0	0
0	0
1115	0
0	0
0	0
0	0
0	0
0	0
0	0
0	0
0	0
1194	0
0	0
0	0
0	0
0	0
0	0
0	0
0	0
0	0
0	0
0	0
0	0
0	0
0	0
0	0
1153	0
0	0
0	0
0	0
0	0
0	0
0	0
0	0
0	0
0	0
0	0
0	0
1968	0
0	0
0	0
0	0
0	0
0	0
0	0
0	0
0	0
122	0
0	0
0	0
0	0
0	0
0	0
0	0
0	0
1113	0
32	1
0	0
0	0
1147	0
0	0
1171	0
0	0
0	0
0	0
0	0
0	0
0	0
0	0
0	0
0	0
0	0
0	0
0	0
1976	0
0	0
1093	0
0	0
0	0
0	0
0	0
0	0
0	0
0	0
0	0
0	0
0	0
0	0
0	0
290	1
0	0
158	0
0	0
0	0
0	0
24	0
0	0
0	0
222	0
0	0
0	0
0	0
0	0
0	0
0	0
0	0
0	0
0	0
0	0
0	0
0	0
0	0
0	0
0	0
0	0
0	0
0	0
0	0
0	0
0	0
0	0
0	0
0	0
0	0
0	0
0	0
0	0
0	0
0	0
0	0
0	0
0	0
0	0
0	0
0	0
0	0
0	0
0	0
0	0
0	0
0	0
0	0
0	0
0	0
0	0
0	0
0	0
0	0
0	0
0	0
0	0
0	0
0	0
0	0
0	0
0	0
0	0
541	1
0	0
144	0
0	0
0	0
0	0
0	0
0	0
1998	1
97	1
0	0
0	0
0	0
0	0
0	0
0	0
0	0
0	0
0	0
0	0
0	0
0	0
0	0
0	0
0	0
0	0
127	1
0	0
0	0
105	1
0	0
0	0
1005	0
0	0
0	0
0	0
0	0
1169	0
0	0
0	0
0	0
0	0
0	0
0	0
0	0
0	0
0	0
0	0
0	0
0	0
0	0
1068	0
0	0
0	0
0	0
0	0
0	0
0	0
0	0
0	0
0	0
0	0
0	0
0	0
1972	1
0	0
0	0
0	0
0	0
0	0
0	0
0	0
0	0
0	0
201	0
0	0
0	0
0	0
0	0
482	0
0	0
0	0
0	0
0	0
0	0
0	0
0	0
0	0
0	0
0	0
0	0
23	0
0	0
0	0
0	0
0	0
0	0
0	0
0	0
0	0
1133	1
1149	0
0	0
0	0
122	0
0	0
0	0
0	0
0	0
0	0
0	0
0	0
0	0
0	0
0	0
0	0
0	0
0	0
0	0
0	0
0	0
0	0
0	0
0	0
85	0
0	0
0	0
0	0
0	0
0	0
0	0
0	0
0	0
0	0
0	0
0	0
0	0
0	0
0	0
0	0
0	0
1175	0
0	0
0	0
0	0
1196	1
0	0
0	0
0	0
0	0
21	0
0	0
0	0
0	0
0	0
0	0
0	0
1156	0
0	0
0	0
0	0
0	0
0	0
0	0
0	0
0	0
1265	0
0	0
0	0
242	0
0	0
0	0
0	0
0	0
0	0
0	0
0	0
0	0
0	0
0	0
0	0
0	0
300	1
469	1
0	0
0	0
0	0
263	0
0	0
0	0
0	0
0	0
0	0
0	0
0	0
0	0
0	0
0	0
1135	1
0	0
0	0
0	0
0	0
0	0
34	0
0	0
1166	0
0	0
0	0
0	0
0	0
0	0
0	0
0	0
0	0
0	0
0	0
0	0
0	0
0	0
0	0
150	1
0	0
0	0
28	0
111	0
0	0
0	0
0	0
0	0
0	0
0	0
222	1
76	0
0	0
0	0
1276	0
0	0
0	0
0	0
0	0
0	0
0	0
0	0
0	0
0	0
0	0
0	0
0	0
0	0
0	0
0	0
0	0
0	0
790	1
0	0
0	0
253	0
0	0
20	0
1169	0
0	0
0	0
0	0
60	0
0	0
0	0
0	0
0	0
0	0
0	0
284	1
0	0
0	0
0	0
1119	0
0	0
0	0
230	0
0	0
60	0
0	0
0	0
0	0
0	0
0	0
1123	0
0	0
0	0
0	0
0	0
0	0
0	0
0	0
0	0
0	0
0	0
0	0
1117	0
0	0
1104	0
0	0
0	0
0	0
0	0
0	0
0	0
0	0
1109	0
0	0
0	0
0	0
0	0
0	0
0	0
0	0
0	0
0	0
0	0
0	0
0	0
0	0
0	0
0	0
0	0
0	0
0	0
0	0
0	0
0	0
0	0
0	0
0	0
0	0
0	0
0	0
0	0
0	0
0	0
0	0
246	0
132	0
187	0
178	0
460	0
0	0
0	0
0	0
0	0
0	0
164	0
0	0
0	0
0	0
0	0
0	0
0	0
0	0
0	0
0	0
0	0
0	0
0	0
96	0
249	0
0	0
0	0
0	0
0	0
0	0
0	0
0	0
0	0
0	0
0	0
0	0
1097	0
0	0
0	0
0	0
0	0
0	0
0	0
0	0
0	0
0	0
0	0
0	0
0	0
0	0
0	0
0	0
88	0
0	0
0	0
0	0
135	0
0	0
0	0
0	0
79	0
0	0
0	0
0	0
0	0
74	2
0	0
0	0
0	0
90	0
0	0
0	0
0	0
0	0
0	0
0	0
157	0
0	0
0	0
0	0
0	0
0	0
0	0
0	0
0	0
0	0
0	0
964	0
0	0
0	0
0	0
0	0
0	0
0	0
0	0
0	0
0	0
0	0
0	0
0	0
0	0
383	1
1055	0
0	0
0	0
0	0
0	0
0	0
0	0
0	0
0	0
0	0
0	0
0	0
0	0
0	0
0	0
0	0
0	0
0	0
0	0
0	0
0	0
1146	0
0	0
0	0
0	0
0	0
0	0
1142	0
0	0
0	0
0	0
0	0
0	0
0	0
0	0
0	0
0	0
0	0
0	0
0	0
0	0
0	0
0	0
0	0
0	0
0	0
71	0
0	0
0	0
204	1
0	0
0	0
0	0
0	0
0	0
1082	0
0	0
0	0
0	0
0	0
0	0
0	0
98	0
380	0
0	0
0	0
0	0
0	0
264	0
0	0
0	0
400	0
273	0
0	0
144	0
157	0
313	0
0	0
0	0
0	0
0	0
0	0
97	0
0	0
0	0
21	0
0	0
0	0
0	0
0	0
1215	0
0	0
0	0
1203	0
0	0
220	1
0	0
0	0
1238	0
0	0
0	0
0	0
0	0
0	0
0	0
0	0
0	0
0	0
0	0
0	0
0	0
87	0
0	0
0	0
416	1
125	1
0	0
0	0
0	0
0	0
0	0
108	1
46	1
354	1
0	0
0	0
0	0
1140	0
0	0
0	0
1296	1
0	0
0	0
0	0
0	0
0	0
0	0
0	0
0	0
0	0
156	0
0	0
0	0
0	0
0	0
0	0
0	0
0	0
0	0
0	0
0	0
0	0
0	0
0	0
0	0
0	0
0	0
0	0
0	0
0	0
0	0
0	0
132	1
0	0
0	0
0	0
0	0
1162	0
0	0
0	0
0	0
0	0
0	0
0	0
0	0
0	0
0	0
0	0
0	0
0	0
0	0
0	0
0	0
0	0
0	0
0	0
0	0
0	0
0	0
0	0
0	0
0	0
0	0
0	0
0	0
0	0
0	0
0	0
0	0
0	0
0	0
0	0
0	0
0	0
0	0
0	0
0	0
0	0
0	0
0	0
0	0
0	0
0	0
0	0
0	0
0	0
0	0
1132	0
0	0
0	0
0	0
0	0
0	0
0	0
0	0
0	0
0	0
0	0
1249	0
0	0
0	0
0	0
0	0
1271	0
0	0
0	0
208	0
118	0
0	0
172	0
0	0
0	0
0	0
0	0
0	0
111	0
0	0
0	0
0	0
0	0
0	0
0	0
1262	0
0	0
0	0
1324	0
0	0
0	0
1145	0
0	0
1315	1
0	0
0	0
0	0
0	0
115	0
0	0
0	0
0	0
0	0
0	0
0	0
0	0
0	0
0	0
0	0
0	0
0	0
104	0
0	0
0	0
608	0
0	0
0	0
0	0
0	0
576	1
0	0
0	0
0	0
0	0
405	1
0	0
0	0
0	0
0	0
0	0
0	0
0	0
0	0
0	0
76	0
76	0
563	0
0	0
0	0
238	0
171	0
0	0
0	0
0	0
0	0
0	0
0	0
0	0
0	0
0	0
0	0
0	0
0	0
0	0
0	0
0	0
0	0
0	0
0	0
0	0
0	0
0	0
232	0
0	0
29	0
0	0
0	0
0	0
0	0
0	0
0	0
0	0
0	0
0	0
0	0
0	0
0	0
0	0
0	0
0	0
0	0
0	0
0	0
0	0
0	0
0	0
0	0
0	0
0	0
0	0
0	0
0	0
0	0
0	0
0	0
0	0
0	0
0	0
0	0
0	0
0	0
0	0
0	0
0	0
0	0
0	0
0	0
0	0
0	0
0	0
0	0
0	0
0	0
53	0
0	0
0	0
0	0
0	0
0	0
0	0
0	0
0	0
0	0
0	0
0	0
0	0
0	0
0	0
0	0
1083	0
0	0
0	0
1174	0
0	0
1186	0
0	0
0	0
1122	0
0	0
0	0
0	0
0	0
0	0
1196	0
0	0
0	0
0	0
0	0
0	0
0	0
0	0
0	0
0	0
0	0
0	0
0	0
0	0
0	0
0	0
195	0
0	0
0	0
0	0
0	0
0	0
0	0
0	0
0	0
0	0
0	0
24	0
1083	0
0	0
1261	0
0	0
1222	0
0	0
0	0
0	0
1125	0
0	0
0	0
0	0
0	0
0	0
0	0
537	0
0	0
0	0
0	0
59	0
0	0
1125	0
0	0
0	0
102	0
160	0
0	0
102	0
339	0
0	0
333	0
227	0
0	0
0	0
0	0
0	0
85	0
0	0
0	0
0	0
0	0
0	0
0	0
0	0
0	0
0	0
98	0
0	0
0	0
0	0
0	0
0	0
0	0
0	0
0	0
0	0
0	0
0	0
0	0
0	0
0	0
0	0
0	0
0	0
0	0
0	0
0	0
0	0
0	0
0	0
0	0
1190	0
0	0
0	0
0	0
0	0
0	0
1117	1
0	0
0	0
0	0
0	0
0	0
0	0
0	0
0	0
0	0
0	0
0	0
0	0
0	0
0	0
1101	0
94	1
0	0
0	0
0	0
0	0
0	0
149	1
0	0
0	0
0	0
0	0
0	0
0	0
0	0
0	0
0	0
0	0
0	0
0	0
0	0
0	0
0	0
187	0
306	1
0	0
0	0
0	0
249	0
0	0
0	0
0	0
0	0
0	0
0	0
0	0
0	0
0	0
0	0
0	0
920	0
0	0
146	1
0	0
0	0
0	0
0	0
0	0
361	0
0	0
0	0
0	0
11	0
0	0
1340	1
0	0
0	0
0	0
0	0
0	0
0	0
0	0
0	0
58	0
0	0
729	0
0	0
0	0
0	0
0	0
0	0
0	0
0	0
0	0
0	0
0	0
0	0
0	0
0	0
0	0
0	0
1183	0
0	0
0	0
0	0
260	0
0	0
0	0
0	0
0	0
0	0
0	0
0	0
0	0
1156	0
0	0
0	0
0	0
0	0
0	0
0	0
0	0
0	0
0	0
0	0
0	0
0	0
0	0
0	0
0	0
1367	0
0	0
0	0
1205	0
0	0
0	0
0	0
208	0
0	0
1109	0
0	0
0	0
0	0
0	0
0	0
0	0
0	0
0	0
0	0
0	0
0	0
0	0
0	0
0	0
0	0
0	0
0	0
0	0
0	0
421	1
0	0
0	0
0	0
0	0
0	0
0	0
0	0
0	0
0	0
0	0
0	0
1117	0
0	0
0	0
0	0
0	0
1167	0
0	0
0	0
311	0
0	0
0	0
87	0
0	0
0	0
0	0
0	0
0	0
0	0
166	1
224	1
35	0
0	0
0	0
176	0
0	0
0	0
0	0
0	0
0	0
250	0
73	0
50	0
0	0
40	0
0	0
0	0
0	0
0	0
1254	1
0	0
59	0
0	0
0	0
0	0
178	0
56	0
0	0
0	0
0	0
0	0
1302	0
0	0
721	0
0	0
99	1
67	0
0	0
0	0
105	0
1810	0
0	0
0	0
0	0
0	0
0	0
0	0
0	0
0	0
0	0
0	0
0	0
0	0
0	0
139	0
0	0
0	0
1093	0
0	0
0	0
0	0
0	0
0	0
0	0
0	0
0	0
212	2
0	0
0	0
0	0
0	0
0	0
0	0
179	0
0	0
0	0
0	0
78	0
0	0
0	0
0	0
0	0
0	0
64	1
253	0
0	0
49	0
123	0
167	0
0	0
0	0
619	0
0	0
0	0
0	0
0	0
193	0
0	0
0	0
0	0
0	0
0	0
0	0
264	0
92	0
0	0
1406	0
0	0
35	0
0	0
0	0
0	0
0	0
0	0
0	0
0	0
0	0
0	0
0	0
[truncated: 8,657 more rows]
