# Supplementary material for: Competing for Attention in Social Media under Information Overload Conditions
Source: PLoS One. 2015 Jul 10;10(7):e0126090. doi: 10.1371/journal.pone.0126090 (PMC4498816; doi:10.1371/journal.pone.0126090)
Supplement: S1 File — This zip file contains the sharing details of all of the microblogs we have used in the Figs 2 and 3. Among the files, ‘Instruction.txt’ describes the contents of the files. (ZIP) [file pone.0126090.s001.zip › Data/10660_17.txt]

0	0
0	0
73	0
283	0
383	1
0	0
0	0
0	0
1083	0
0	0
0	0
0	0
0	0
0	0
0	0
0	0
0	0
0	0
0	0
0	0
1101	0
0	0
0	0
0	0
0	0
0	0
0	0
0	0
0	0
0	0
0	0
0	0
0	0
0	0
0	0
0	0
0	0
0	0
0	0
0	0
0	0
0	0
0	0
0	0
0	0
0	0
0	0
0	0
0	0
0	0
0	0
0	0
0	0
0	0
0	0
0	0
0	0
0	0
0	0
0	0
0	0
0	0
0	0
0	0
89	0
0	0
0	0
0	0
0	0
0	0
0	0
1150	0
0	0
0	0
0	0
0	0
1229	1
0	0
0	0
0	0
0	0
0	0
0	0
0	0
0	0
0	0
0	0
0	0
0	0
0	0
0	0
0	0
0	0
0	0
0	0
1166	0
0	0
0	0
0	0
0	0
132	0
0	0
1108	0
0	0
0	0
0	0
0	0
0	0
0	0
0	0
0	0
0	0
0	0
0	0
0	0
0	0
0	0
0	0
0	0
0	0
0	0
0	0
0	0
0	0
329	0
0	0
0	0
0	0
0	0
0	0
1228	0
0	0
0	0
0	0
0	0
0	0
0	0
0	0
0	0
0	0
0	0
0	0
94	0
0	0
0	0
0	0
0	0
0	0
0	0
0	0
0	0
0	0
0	0
0	0
0	0
0	0
0	0
0	0
0	0
0	0
0	0
1133	1
0	0
0	0
0	0
0	0
9	1
910	0
0	0
0	0
0	0
0	0
0	0
0	0
0	0
0	0
0	0
0	0
0	0
0	0
0	0
1111	0
0	0
0	0
0	0
0	0
0	0
0	0
0	0
0	0
0	0
0	0
0	0
0	0
0	0
0	0
0	0
0	0
0	0
0	0
0	0
0	0
0	0
1065	0
0	0
0	0
0	0
0	0
0	0
0	0
0	0
1134	0
0	0
0	0
0	0
466	1
0	0
0	0
0	0
0	0
0	0
0	0
0	0
0	0
0	0
0	0
0	0
0	0
0	0
0	0
0	0
0	0
0	0
0	0
0	0
0	0
0	0
0	0
0	0
0	0
0	0
0	0
0	0
0	0
0	0
0	0
0	0
0	0
0	0
0	0
0	0
0	0
0	0
0	0
0	0
0	0
0	0
0	0
0	0
269	0
0	0
0	0
0	0
0	0
317	1
0	0
0	0
0	0
565	0
1177	0
0	0
0	0
0	0
0	0
0	0
0	0
0	0
0	0
0	0
1167	0
0	0
0	0
0	0
0	0
0	0
0	0
0	0
0	0
0	0
0	0
0	0
0	0
0	0
0	0
0	0
0	0
0	0
0	0
0	0
0	0
0	0
0	0
0	0
0	0
0	0
0	0
0	0
0	0
0	0
1200	0
0	0
0	0
0	0
0	0
1207	0
0	0
0	0
0	0
0	0
0	0
0	0
0	0
0	0
0	0
1090	0
0	0
0	0
0	0
0	0
0	0
0	0
0	0
0	0
0	0
0	0
0	0
0	0
0	0
0	0
0	0
0	0
0	0
0	0
0	0
0	0
0	0
0	0
0	0
0	0
0	0
0	0
0	0
0	0
0	0
0	0
0	0
0	0
0	0
0	0
0	0
0	0
0	0
0	0
0	0
0	0
0	0
0	0
0	0
0	0
0	0
0	0
0	0
0	0
0	0
0	0
0	0
1233	0
0	0
0	0
0	0
0	0
0	0
0	0
0	0
0	0
0	0
0	0
0	0
0	0
0	0
0	0
0	0
0	0
0	0
0	0
0	0
0	0
0	0
0	0
0	0
0	0
0	0
0	0
0	0
1148	0
0	0
0	0
0	0
0	0
0	0
0	0
0	0
0	0
0	0
0	0
0	0
0	0
0	0
0	0
0	0
0	0
0	0
0	0
0	0
0	0
0	0
0	0
0	0
1179	0
0	0
0	0
0	0
0	0
0	0
0	0
0	0
0	0
1137	0
0	0
0	0
0	0
0	0
0	0
0	0
0	0
0	0
0	0
0	0
0	0
0	0
0	0
0	0
1295	0
0	0
0	0
0	0
0	0
0	0
0	0
0	0
0	0
0	0
0	0
309	1
0	0
14	0
0	0
0	0
1167	0
0	0
0	0
0	0
0	0
0	0
0	0
0	0
0	0
0	0
0	0
0	0
0	0
0	0
0	0
0	0
0	0
0	0
0	0
0	0
0	0
0	0
0	0
0	0
0	0
0	0
0	0
0	0
0	0
0	0
0	0
0	0
0	0
0	0
0	0
0	0
0	0
0	0
0	0
0	0
0	0
0	0
0	0
1180	0
0	0
0	0
0	0
0	0
0	0
0	0
0	0
0	0
91	0
352	0
0	0
0	0
0	0
0	0
0	0
0	0
0	0
0	0
0	0
0	0
0	0
0	0
0	0
0	0
0	0
1183	1
0	0
0	0
0	0
0	0
0	0
0	0
0	0
0	0
0	0
0	0
0	0
0	0
0	0
0	0
0	0
0	0
0	0
0	0
0	0
0	0
0	0
0	0
0	0
1215	0
0	0
0	0
0	0
0	0
0	0
0	0
0	0
0	0
0	0
0	0
1218	0
0	0
0	0
0	0
1010	1
0	0
0	0
0	0
0	0
0	0
0	0
0	0
0	0
0	0
0	0
1378	0
0	0
0	0
0	0
0	0
1156	0
0	0
0	0
0	0
0	0
0	0
0	0
0	0
0	0
0	0
1249	0
0	0
0	0
0	0
1200	0
0	0
0	0
0	0
0	0
0	0
0	0
0	0
0	0
0	0
0	0
153	0
0	0
0	0
0	0
0	0
59	0
0	0
0	0
0	0
0	0
0	0
0	0
0	0
0	0
0	0
0	0
0	0
0	0
0	0
0	0
0	0
60	1
0	0
0	0
0	0
84	0
84	0
1700	1
1182	0
0	0
0	0
0	0
0	0
0	0
0	0
0	0
0	0
0	0
0	0
0	0
0	0
0	0
0	0
0	0
0	0
0	0
0	0
44	0
0	0
0	0
0	0
0	0
0	0
0	0
0	0
0	0
0	0
0	0
0	0
0	0
0	0
0	0
0	0
0	0
0	0
0	0
0	0
0	0
0	0
0	0
0	0
0	0
0	0
0	0
0	0
0	0
0	0
0	0
0	0
0	0
0	0
0	0
0	0
0	0
0	0
0	0
0	0
0	0
0	0
0	0
0	0
0	0
0	0
0	0
0	0
0	0
0	0
0	0
0	0
0	0
0	0
0	0
0	0
0	0
0	0
0	0
0	0
0	0
0	0
0	0
0	0
0	0
154	1
0	0
0	0
0	0
1130	0
0	0
0	0
0	0
1147	0
0	0
0	0
0	0
0	0
0	0
0	0
1177	0
0	0
0	0
0	0
427	1
0	0
0	0
0	0
0	0
0	0
0	0
0	0
0	0
0	0
0	0
0	0
0	0
0	0
0	0
0	0
0	0
0	0
0	0
0	0
0	0
0	0
0	0
187	0
334	1
0	0
0	0
0	0
0	0
0	0
0	0
0	0
0	0
0	0
0	0
0	0
0	0
0	0
0	0
0	0
0	0
0	0
0	0
0	0
0	0
0	0
0	0
0	0
0	0
0	0
88	1
0	0
0	0
0	0
0	0
0	0
0	0
0	0
0	0
0	0
0	0
0	0
0	0
0	0
0	0
0	0
0	0
0	0
0	0
0	0
0	0
0	0
0	0
0	0
0	0
0	0
0	0
0	0
0	0
0	0
0	0
0	0
0	0
0	0
0	0
0	0
0	0
0	0
0	0
0	0
0	0
82	0
0	0
0	0
0	0
0	0
0	0
0	0
0	0
0	0
29	0
0	0
0	0
0	0
0	0
0	0
0	0
0	0
0	0
0	0
1126	1
0	0
0	0
0	0
0	0
0	0
0	0
650	0
229	0
243	0
208	0
0	0
455	0
163	0
17	0
0	0
0	0
0	0
0	0
0	0
0	0
0	0
0	0
0	0
0	0
0	0
0	0
0	0
0	0
0	0
0	0
0	0
0	0
0	0
1087	3
0	0
20	0
0	0
0	0
1239	1
0	0
1205	1
836	0
0	0
141	0
0	0
27	0
0	0
0	0
0	0
69	0
22	0
0	0
0	0
0	0
0	0
128	0
128	0
952	0
0	0
0	0
0	0
0	0
1172	0
0	0
0	0
0	0
0	0
780	0
0	0
84	1
0	0
0	0
0	0
1159	0
0	0
0	0
0	0
0	0
0	0
0	0
0	0
0	0
0	0
0	0
0	0
0	0
0	0
0	0
0	0
0	0
0	0
0	0
0	0
0	0
0	0
0	0
0	0
0	0
1123	0
0	0
0	0
1183	0
0	0
0	0
96	0
12	0
0	0
0	0
0	0
0	0
0	0
0	0
0	0
0	0
0	0
0	0
0	0
1180	0
0	0
0	0
0	0
0	0
0	0
0	0
0	0
0	0
1095	0
0	0
0	0
0	0
657	0
0	0
0	0
0	0
0	0
0	0
0	0
0	0
0	0
58	0
0	0
0	0
0	0
0	0
0	0
0	0
146	0
0	0
0	0
0	0
0	0
0	0
0	0
0	0
0	0
0	0
0	0
0	0
0	0
0	0
0	0
0	0
0	0
0	0
0	0
0	0
0	0
0	0
1132	1
0	0
0	0
0	0
0	0
0	0
0	0
0	0
0	0
0	0
0	0
0	0
0	0
0	0
0	0
0	0
0	0
0	0
0	0
0	0
0	0
0	0
0	0
0	0
149	0
0	0
0	0
86	1
82	0
0	0
0	0
1202	0
0	0
122	1
0	0
0	0
0	0
0	0
0	0
0	0
0	0
0	0
210	1
0	0
0	0
0	0
350	1
193	1
1172	0
0	0
0	0
0	0
224	0
271	0
0	0
0	0
0	0
0	0
0	0
0	0
41	0
0	0
0	0
0	0
0	0
0	0
0	0
0	0
0	0
517	0
0	0
0	0
0	0
0	0
0	0
0	0
0	0
0	0
0	0
0	0
0	0
0	0
0	0
0	0
0	0
0	0
1165	0
0	0
0	0
0	0
0	0
0	0
0	0
0	0
0	0
0	0
1150	1
0	0
0	0
0	0
0	0
0	0
0	0
1196	0
0	0
0	0
0	0
0	0
0	0
0	0
0	0
0	0
0	0
0	0
0	0
0	0
0	0
0	0
0	0
0	0
114	0
79	0
130	1
366	2
0	0
2	0
215	1
459	0
174	1
36	0
0	0
0	0
0	0
0	0
0	0
0	0
216	2
153	0
0	0
0	0
0	0
0	0
0	0
21	0
158	1
208	1
0	0
13	0
0	0
0	0
39	0
0	0
0	0
1185	0
0	0
0	0
0	0
132	1
0	0
687	0
0	0
1116	0
0	0
0	0
0	0
0	0
0	0
0	0
0	0
0	0
0	0
0	0
247	0
0	0
0	0
0	0
0	0
45	3
0	0
0	0
0	0
687	0
0	0
0	0
0	0
0	0
388	2
0	0
0	0
0	0
0	0
0	0
0	0
0	0
0	0
0	0
0	0
0	0
0	0
0	0
0	0
0	0
0	0
58	0
0	0
0	0
0	0
1228	0
0	0
0	0
0	0
0	0
0	0
0	0
0	0
0	0
1094	0
0	0
1239	0
1206	0
0	0
0	0
0	0
0	0
0	0
0	0
0	0
0	0
0	0
106	1
0	0
0	0
0	0
0	0
0	0
0	0
0	0
0	0
0	0
0	0
0	0
0	0
0	0
0	0
0	0
0	0
0	0
0	0
0	0
0	0
0	0
1242	0
0	0
0	0
0	0
0	0
0	0
0	0
0	0
0	0
0	0
421	0
0	0
0	0
0	0
0	0
0	0
288	0
0	0
0	0
143	0
0	0
0	0
106	0
0	0
0	0
0	0
16	0
24	0
95	1
159	0
0	0
23	0
0	0
0	0
116	0
103	1
33	0
0	0
212	3
425	0
0	0
131	1
0	0
0	0
0	0
0	0
0	0
0	0
0	0
0	0
0	0
0	0
0	0
0	0
0	0
0	0
0	0
0	0
0	0
0	0
0	0
0	0
139	0
139	0
0	0
0	0
476	1
0	0
0	0
0	0
0	0
0	0
0	0
0	0
176	0
0	0
0	0
0	0
0	0
0	0
0	0
0	0
0	0
0	0
0	0
135	1
0	0
0	0
0	0
108	0
151	0
0	0
0	0
1147	0
148	1
1332	0
0	0
115	1
0	0
1190	0
0	0
0	0
96	1
0	0
17	0
176	0
0	0
0	0
0	0
0	0
84	0
0	0
228	1
1624	0
0	0
0	0
1300	0
0	0
21	0
0	0
31	1
0	0
0	0
121	1
0	0
0	0
0	0
0	0
0	0
166	0
0	0
0	0
0	0
0	0
0	0
0	0
0	0
0	0
0	0
41	0
0	0
0	0
116	1
21	0
116	0
21	0
0	0
1119	0
0	0
0	0
0	0
0	0
0	0
0	0
0	0
0	0
0	0
0	0
0	0
0	0
0	0
132	1
0	0
0	0
0	0
0	0
0	0
0	0
55	0
0	0
0	0
0	0
0	0
0	0
0	0
136	0
0	0
27	0
0	0
139	0
0	0
141	0
0	0
0	0
0	0
0	0
0	0
0	0
0	0
0	0
0	0
1147	1
0	0
0	0
87	0
0	0
0	0
0	0
0	0
0	0
0	0
0	0
0	0
0	0
0	0
0	0
0	0
0	0
0	0
0	0
0	0
31	0
0	0
18	0
0	0
0	0
0	0
0	0
0	0
1361	0
0	0
0	0
0	0
0	0
0	0
0	0
0	0
0	0
0	0
167	0
0	0
0	0
0	0
0	0
0	0
0	0
0	0
0	0
0	0
0	0
0	0
0	0
0	0
0	0
0	0
0	0
0	0
0	0
0	0
0	0
0	0
0	0
1207	0
0	0
0	0
0	0
0	0
0	0
0	0
0	0
0	0
159	0
0	0
1236	0
0	0
250	1
0	0
0	0
0	0
0	0
0	0
0	0
70	0
0	0
0	0
310	0
0	0
0	0
86	0
101	0
0	0
0	0
0	0
0	0
0	0
0	0
0	0
0	0
771	1
0	0
1246	1
0	0
0	0
219	0
267	1
0	0
0	0
1075	0
0	0
0	0
1083	1
0	0
0	0
0	0
0	0
31	0
0	0
0	0
0	0
0	0
0	0
17	0
0	0
0	0
0	0
33	0
1177	0
0	0
0	0
0	0
0	0
0	0
0	0
85	0
98	0
33	0
0	0
0	0
0	0
0	0
0	0
0	0
0	0
0	0
0	0
0	0
252	0
411	0
0	0
0	0
0	0
0	0
0	0
0	0
134	0
174	1
20	0
80	0
30	0
0	0
0	0
0	0
791	0
0	0
0	0
163	0
0	0
129	1
1154	0
170	0
40	1
89	1
0	0
0	0
0	0
126	0
54	0
0	0
149	0
0	0
39	0
25	0
0	0
43	0
0	0
0	0
0	0
0	0
0	0
130	1
1172	0
0	0
0	0
0	0
0	0
81	1
75	0
0	0
0	0
0	0
187	1
934	0
12	0
691	1
404	0
87	0
38	0
0	0
1394	1
0	0
0	0
0	0
204	0
12	0
0	0
164	0
0	0
0	0
0	0
0	0
0	0
0	0
0	0
0	0
0	0
0	0
0	0
0	0
520	0
48	0
276	3
166	1
0	0
0	0
0	0
0	0
0	0
0	0
0	0
0	0
0	0
50	0
0	0
0	0
61	0
0	0
0	0
0	0
350	1
0	0
0	0
0	0
0	0
0	0
0	0
0	0
21	0
0	0
64	0
0	0
0	0
29	0
44	0
0	0
0	0
0	0
29	0
0	0
904	0
25	0
0	0
0	0
149	1
0	0
0	0
62	0
160	1
0	0
36	0
0	0
0	0
0	0
0	0
0	0
68	1
81	0
0	0
0	0
0	0
0	0
0	0
0	0
0	0
0	0
0	0
0	0
0	0
0	0
0	0
0	0
0	0
0	0
158	1
222	0
0	0
0	0
0	0
31	0
0	0
0	0
5	0
40	0
0	0
92	1
73	1
0	0
0	0
0	0
0	0
0	0
138	1
0	0
44	0
0	0
130	0
0	0
0	0
0	0
0	0
25	0
0	0
0	0
0	0
0	0
0	0
0	0
0	0
0	0
0	0
0	0
0	0
0	0
122	0
0	0
0	0
0	0
0	0
40	0
128	1
0	0
0	0
165	0
0	0
0	0
23	0
34	0
201	0
195	0
0	0
0	0
0	0
0	0
1476	0
0	0
0	0
0	0
0	0
0	0
0	0
0	0
255	2
0	0
0	0
0	0
0	0
0	0
0	0
236	0
212	2
250	0
0	0
23	1
0	0
0	0
0	0
0	0
0	0
0	0
0	0
0	0
90	0
0	0
90	0
0	0
80	0
241	0
79	1
0	0
0	0
0	0
132	1
14	0
232	1
0	0
0	0
16	0
37	0
0	0
0	0
0	0
322	1
23	0
177	1
0	0
0	0
0	0
0	0
0	0
35	0
38	0
49	0
0	0
68	0
158	1
0	0
315	1
0	0
143	1
0	0
0	0
0	0
213	1
63	0
0	0
99	0
0	0
0	0
0	0
106	0
0	0
0	0
0	0
0	0
0	0
0	0
1170	0
119	1
0	0
0	0
1358	1
159	0
355	1
0	0
0	0
0	0
177	0
316	1
0	0
87	0
258	1
0	0
295	0
0	0
0	0
125	0
107	0
11	0
241	0
0	0
0	0
0	0
76	0
98	0
0	0
0	0
109	1
0	0
0	0
60	0
0	0
304	0
0	0
275	0
0	0
190	1
0	0
0	0
0	0
0	0
0	0
361	0
0	0
0	0
0	0
0	0
0	0
0	0
0	0
65	0
0	0
0	0
137	0
0	0
246	0
0	0
45	0
0	0
0	0
0	0
65	0
622	0
66	0
0	0
91	1
0	0
55	1
0	0
387	1
224	0
330	0
0	0
0	0
111	0
35	0
109	1
0	0
0	0
0	0
0	0
0	0
202	0
28	0
[truncated: 8,660 more rows]
