# Supplementary material for: Competing for Attention in Social Media under Information Overload Conditions
Source: PLoS One. 2015 Jul 10;10(7):e0126090. doi: 10.1371/journal.pone.0126090 (PMC4498816; doi:10.1371/journal.pone.0126090)
Supplement: S1 File — This zip file contains the sharing details of all of the microblogs we have used in the Figs 2 and 3. Among the files, ‘Instruction.txt’ describes the contents of the files. (ZIP) [file pone.0126090.s001.zip › Data/10827_141.txt]

0	0
0	0
0	0
0	0
0	0
0	0
23	0
0	0
0	0
0	0
0	0
0	0
0	0
0	0
0	0
0	0
0	0
1119	0
0	0
0	0
0	0
0	0
0	0
0	0
0	0
0	0
0	0
0	0
0	0
0	0
64	0
0	0
0	0
0	0
406	1
0	0
0	0
0	0
0	0
0	0
0	0
0	0
0	0
0	0
1227	1
0	0
0	0
0	0
0	0
0	0
0	0
0	0
0	0
0	0
0	0
0	0
0	0
0	0
1213	0
0	0
0	0
1150	0
58	0
0	0
0	0
1136	0
0	0
0	0
0	0
1192	0
0	0
0	0
1170	0
0	0
0	0
0	0
0	0
0	0
0	0
0	0
0	0
0	0
0	0
0	0
0	0
0	0
0	0
1123	0
0	0
0	0
0	0
0	0
0	0
0	0
1282	0
0	0
0	0
0	0
0	0
0	0
0	0
0	0
0	0
0	0
0	0
0	0
0	0
0	0
0	0
0	0
0	0
0	0
0	0
0	0
0	0
0	0
0	0
0	0
0	0
0	0
0	0
0	0
0	0
0	0
0	0
0	0
0	0
0	0
0	0
0	0
0	0
0	0
0	0
0	0
0	0
43	0
0	0
0	0
0	0
0	0
0	0
0	0
0	0
0	0
0	0
0	0
0	0
0	0
0	0
0	0
0	0
0	0
0	0
0	0
0	0
0	0
0	0
0	0
0	0
1227	0
0	0
0	0
0	0
0	0
0	0
0	0
0	0
0	0
0	0
0	0
0	0
0	0
0	0
0	0
0	0
0	0
0	0
0	0
0	0
0	0
0	0
0	0
191	0
0	0
0	0
0	0
0	0
0	0
0	0
0	0
0	0
0	0
0	0
0	0
0	0
0	0
0	0
0	0
0	0
0	0
0	0
0	0
0	0
441	5
0	0
0	0
0	0
0	0
1168	0
0	0
0	0
0	0
1168	0
0	0
0	0
0	0
0	0
0	0
0	0
0	0
0	0
0	0
0	0
0	0
297	0
0	0
0	0
0	0
1191	1
0	0
0	0
0	0
0	0
0	0
0	0
0	0
0	0
0	0
118	2
0	0
0	0
0	0
0	0
1162	0
0	0
0	0
0	0
0	0
0	0
0	0
0	0
0	0
0	0
0	0
0	0
0	0
0	0
0	0
0	0
0	0
0	0
0	0
0	0
0	0
0	0
0	0
0	0
0	0
0	0
0	0
0	0
0	0
0	0
0	0
0	0
0	0
0	0
0	0
0	0
0	0
0	0
0	0
0	0
0	0
0	0
0	0
0	0
0	0
0	0
0	0
0	0
0	0
0	0
0	0
0	0
0	0
0	0
0	0
0	0
0	0
0	0
0	0
0	0
0	0
0	0
816	11
0	0
0	0
0	0
0	0
0	0
0	0
0	0
0	0
0	0
0	0
0	0
0	0
0	0
0	0
0	0
0	0
1222	0
0	0
0	0
0	0
1157	0
55	0
0	0
0	0
0	0
0	0
1118	0
0	0
0	0
1366	0
0	0
0	0
0	0
0	0
0	0
0	0
0	0
0	0
0	0
1126	0
0	0
0	0
0	0
0	0
1884	3
689	3
1125	3
0	0
1125	2
0	0
1125	2
0	0
0	0
0	0
0	0
0	0
491	3
0	0
0	0
153	0
0	0
0	0
0	0
1945	2
0	0
0	0
0	0
0	0
0	0
1149	0
0	0
0	0
0	0
199	1
0	0
257	2
0	0
0	0
0	0
0	0
0	0
1237	0
0	0
0	0
0	0
0	0
0	0
0	0
0	0
0	0
0	0
1169	1
0	0
0	0
0	0
0	0
102	2
0	0
0	0
0	0
0	0
0	0
0	0
0	0
0	0
0	0
0	0
0	0
0	0
0	0
0	0
0	0
0	0
0	0
0	0
0	0
0	0
0	0
0	0
0	0
0	0
0	0
0	0
0	0
0	0
0	0
0	0
0	0
0	0
0	0
0	0
0	0
0	0
0	0
0	0
0	0
0	0
0	0
0	0
0	0
0	0
0	0
47	1
0	0
249	1
113	0
0	0
0	0
0	0
0	0
0	0
0	0
0	0
0	0
776	9
646	1
646	1
1152	0
0	0
0	0
0	0
0	0
0	0
0	0
0	0
0	0
0	0
0	0
0	0
0	0
0	0
0	0
81	0
0	0
0	0
0	0
0	0
57	1
0	0
0	0
196	0
1999	5
0	0
0	0
1224	0
0	0
0	0
0	0
0	0
0	0
0	0
0	0
43	2
28	0
0	0
326	1
158	2
0	0
0	0
0	0
0	0
0	0
0	0
106	0
0	0
93	0
0	0
0	0
0	0
0	0
0	0
0	0
0	0
208	1
0	0
520	3
0	0
0	0
289	4
490	2
0	0
0	0
1219	1
0	0
0	0
28	0
53	0
0	0
0	0
0	0
379	4
0	0
0	0
0	0
0	0
0	0
139	0
0	0
484	2
0	0
0	0
0	0
0	0
0	0
0	0
0	0
0	0
159	1
0	0
0	0
0	0
0	0
91	1
0	0
0	0
0	0
0	0
461	2
0	0
0	0
0	0
0	0
0	0
0	0
0	0
0	0
0	0
0	0
0	0
134	1
129	2
0	0
146	2
0	0
122	1
0	0
0	0
0	0
0	0
142	1
0	0
75	1
0	0
0	0
297	0
43	0
323	1
0	0
0	0
245	0
0	0
0	0
17	0
65	0
55	2
97	1
0	0
115	2
0	0
0	0
0	0
221	0
14	0
61	1
0	0
0	0
0	0
0	0
156	0
0	0
246	1
0	0
0	0
0	0
0	0
74	0
0	0
0	0
0	0
0	0
81	1
229	4
0	0
213	3
0	0
0	0
185	0
429	0
0	0
0	0
30	1
144	0
94	1
0	0
317	3
0	0
0	0
1235	3
0	0
64	1
0	0
0	0
129	6
0	0
0	0
0	0
0	0
0	0
0	0
0	0
0	0
0	0
0	0
0	0
148	2
0	0
684	2
0	0
0	0
0	0
57	2
0	0
217	1
0	0
0	0
454	5
100	0
170	1
0	0
0	0
0	0
0	0
72	0
0	0
0	0
0	0
56	0
68	1
0	0
35	4
66	0
689	2
0	0
0	0
0	0
0	0
0	0
0	0
0	0
161	1
140	5
0	0
0	0
356	2
0	0
0	0
0	0
234	0
0	0
0	0
368	2
0	0
0	0
0	0
0	0
0	0
0	0
25	1
0	0
0	0
0	0
0	0
386	3
289	2
0	0
0	0
0	0
0	0
0	0
0	0
287	1
0	0
0	0
0	0
99	3
0	0
42	1
0	0
816	11
0	0
0	0
0	0
0	0
125	2
490	1
0	0
0	0
129	3
327	0
0	0
178	0
195	3
0	0
0	0
0	0
0	0
14	0
0	0
122	1
0	0
345	2
0	0
0	0
0	0
0	0
0	0
0	0
67	0
0	0
0	0
0	0
0	0
69	1
0	0
67	2
768	8
0	0
253	1
0	0
0	0
0	0
0	0
0	0
96	1
0	0
130	3
0	0
136	0
14	1
0	0
0	0
0	0
0	0
0	0
0	0
0	0
0	0
0	0
0	0
0	0
0	0
1323	0
0	0
0	0
0	0
0	0
0	0
156	0
0	0
0	0
0	0
189	3
233	2
0	0
0	0
0	0
860	1
0	0
0	0
0	0
0	0
0	0
0	0
62	1
0	0
0	0
0	0
0	0
0	0
0	0
0	0
0	0
87	1
1431	1
0	0
165	1
36	0
0	0
0	0
388	3
0	0
128	1
0	0
0	0
0	0
0	0
0	0
0	0
1982	3
0	0
0	0
0	0
971	1
75	0
0	0
0	0
0	0
371	0
1083	0
97	2
0	0
140	1
0	0
706	0
0	0
100	0
0	0
265	2
0	0
160	0
0	0
0	0
0	0
337	1
0	0
85	1
1690	1
519	2
132	3
0	0
114	1
135	2
87	2
114	1
256	4
0	0
0	0
31	2
0	0
0	0
0	0
0	0
252	1
0	0
0	0
63	1
0	0
0	0
230	3
0	0
0	0
0	0
0	0
0	0
0	0
0	0
0	0
0	0
0	0
0	0
0	0
0	0
0	0
90	0
0	0
0	0
0	0
0	0
0	0
0	0
0	0
99	0
332	2
120	1
0	0
0	0
0	0
0	0
0	0
35	2
0	0
51	2
0	0
144	3
0	0
0	0
25	0
712	2
0	0
0	0
0	0
1172	0
0	0
0	0
1200	0
0	0
0	0
0	0
0	0
0	0
0	0
1244	1
0	0
0	0
0	0
0	0
0	0
0	0
1038	3
0	0
449	0
243	2
0	0
0	0
0	0
0	0
88	1
322	2
0	0
0	0
0	0
1892	5
0	0
0	0
0	0
0	0
548	2
0	0
1154	0
1155	0
310	0
0	0
0	0
57	1
0	0
0	0
0	0
1064	0
0	0
114	0
1163	0
0	0
370	0
90	1
0	0
262	0
0	0
0	0
0	0
0	0
0	0
0	0
0	0
183	1
0	0
0	0
837	1
1274	3
0	0
1274	2
145	1
118	0
0	0
145	1
0	0
1745	6
342	2
0	0
0	0
0	0
0	0
0	0
0	0
0	0
0	0
0	0
0	0
0	0
0	0
0	0
0	0
0	0
0	0
0	0
0	0
0	0
0	0
0	0
0	0
0	0
0	0
0	0
0	0
431	2
0	0
0	0
0	0
0	0
0	0
124	0
0	0
0	0
0	0
0	0
0	0
324	2
0	0
0	0
0	0
661	3
0	0
0	0
0	0
338	0
0	0
187	1
0	0
0	0
144	0
0	0
324	1
0	0
1710	2
0	0
0	0
0	0
392	5
0	0
0	0
0	0
0	0
159	1
0	0
0	0
337	2
449	1
0	0
0	0
190	2
0	0
399	13
0	0
0	0
0	0
0	0
235	2
0	0
0	0
0	0
0	0
0	0
0	0
0	0
0	0
1999	7
48	1
0	0
45	1
225	0
219	0
0	0
0	0
1011	1
0	0
0	0
0	0
0	0
0	0
0	0
0	0
98	0
0	0
0	0
0	0
0	0
0	0
0	0
126	0
0	0
0	0
58	0
179	2
300	3
0	0
0	0
1748	3
6	1
462	1
287	0
0	0
0	0
136	0
0	0
381	2
0	0
0	0
0	0
389	2
0	0
1852	6
0	0
1990	6
0	0
60	1
0	0
0	0
0	0
554	2
0	0
0	0
0	0
337	7
288	1
0	0
0	0
0	0
0	0
0	0
0	0
0	0
337	6
300	1
480	0
1073	0
147	4
0	0
389	2
0	0
91	1
897	4
0	0
0	0
0	0
0	0
246	1
0	0
0	0
402	3
0	0
421	2
0	0
0	0
0	0
0	0
0	0
0	0
971	4
0	0
941	5
0	0
109	0
99	2
214	1
0	0
0	0
0	0
0	0
526	1
0	0
157	4
171	0
0	0
0	0
0	0
0	0
0	0
0	0
472	2
128	0
0	0
178	0
0	0
525	3
216	2
0	0
455	1
0	0
1538	2
244	4
0	0
0	0
266	2
0	0
0	0
554	1
257	1
44	1
0	0
20	1
135	1
0	0
125	0
147	0
53	1
32	1
52	0
0	0
55	1
1745	6
307	27
0	0
191	1
28	1
35	1
0	0
1161	1
0	0
87	0
256	3
138	0
0	0
0	0
4	1
55	1
185	2
71	2
0	0
0	0
81	0
44	3
0	0
396	0
0	0
0	0
0	0
0	0
0	0
950	5
0	0
0	0
0	0
302	3
0	0
0	0
0	0
256	5
0	0
0	0
0	0
0	0
0	0
0	0
12	0
0	0
300	1
0	0
71	0
1075	6
0	0
0	0
0	0
0	0
0	0
0	0
0	0
107	4
0	0
32	1
0	0
0	0
0	0
439	0
0	0
0	0
208	6
0	0
0	0
0	0
129	1
290	0
206	1
167	0
0	0
0	0
0	0
0	0
0	0
0	0
317	3
0	0
0	0
0	0
0	0
206	2
35	1
0	0
432	3
0	0
0	0
0	0
0	0
157	1
571	3
146	3
236	4
0	0
244	0
0	0
0	0
0	0
334	3
115	0
0	0
442	3
723	1
837	1
0	0
0	0
0	0
60	0
809	14
1044	1
502	1
624	9
0	0
306	2
0	0
114	2
230	2
121	0
89	0
81	1
0	0
113	1
298	1
0	0
780	2
1993	5
0	0
501	1
0	0
171	2
84	0
154	3
0	0
0	0
0	0
519	4
0	0
345	1
345	7
472	5
0	0
133	2
309	3
564	1
345	7
0	0
0	0
0	0
379	2
291	1
0	0
273	1
105	1
356	1
58	1
295	0
134	1
390	0
812	1
76	0
151	1
0	0
0	0
90	2
0	0
0	0
837	1
55	3
0	0
1433	2
108	2
0	0
0	0
0	0
830	3
0	0
0	0
0	0
0	0
0	0
355	5
0	0
0	0
0	0
535	0
264	3
0	0
0	0
0	0
0	0
393	0
299	1
0	0
0	0
71	3
162	0
78	1
0	0
0	0
0	0
85	0
0	0
0	0
193	1
484	7
182	0
143	3
1704	2
0	0
0	0
52	1
61	0
0	0
0	0
0	0
0	0
138	0
430	2
0	0
0	0
0	0
0	0
36	1
0	0
266	4
1191	0
0	0
78	1
83	1
340	2
72	0
59	2
132	0
109	2
1	0
0	0
44	1
1186	0
0	0
65	2
150	0
0	0
163	3
143	0
0	0
240	6
0	0
0	0
0	0
1195	0
193	0
175	3
0	0
1901	2
330	1
0	0
0	0
0	0
55	1
61	0
0	0
119	1
104	0
0	0
0	0
143	1
0	0
560	2
213	0
0	0
639	6
0	0
0	0
123	2
0	0
0	0
636	0
435	3
0	0
0	0
92	2
42	1
1008	2
42	1
0	0
21	1
69	0
665	2
0	0
307	0
0	0
68	0
0	0
32	1
32	1
0	0
242	2
0	0
0	0
159	2
0	0
0	0
0	0
1967	1
0	0
0	0
151	2
0	0
0	0
263	1
926	3
492	0
40	0
0	0
97	3
0	0
236	0
29	1
0	0
181	0
132	1
0	0
0	0
0	0
891	9
0	0
0	0
0	0
0	0
42	2
1204	6
152	0
0	0
0	0
564	1
0	0
258	1
0	0
0	0
0	0
331	1
0	0
0	0
0	0
0	0
596	15
0	0
0	0
0	0
238	3
0	0
46	1
288	0
0	0
0	0
1389	5
463	2
0	0
200	2
159	0
0	0
134	1
435	0
0	0
77	2
0	0
601	1
164	1
807	2
104	2
0	0
0	0
61	0
0	0
761	3
115	1
0	0
913	4
0	0
341	2
0	0
0	0
195	0
189	2
954	9
0	0
0	0
2000	15
0	0
193	3
0	0
539	3
397	0
592	1
401	0
325	2
1048	1
0	0
647	2
397	0
90	1
0	0
0	0
0	0
298	3
251	3
23	1
259	1
118	1
640	0
88	2
584	3
256	1
467	5
259	0
280	2
501	3
0	0
351	4
0	0
399	1
145	0
0	0
1117	17
0	0
389	5
95	1
0	0
0	0
0	0
0	0
347	2
0	0
102	0
0	0
0	0
0	0
0	0
0	0
383	5
55	1
638	0
96	1
49	1
0	0
24	0
0	0
0	0
377	7
34	1
256	1
566	4
0	0
350	1
0	0
0	0
0	0
397	0
192	0
0	0
0	0
189	0
0	0
176	0
0	0
0	0
0	0
0	0
888	2
0	0
0	0
0	0
0	0
64	0
73	0
0	0
0	0
212	1
183	0
375	0
680	1
532	2
0	0
0	0
0	0
0	0
291	0
109	0
0	0
83	0
198	1
0	0
0	0
105	1
0	0
0	0
0	0
59	1
69	2
0	0
0	0
0	0
50	1
0	0
0	0
166	2
447	5
0	0
0	0
316	2
271	0
0	0
0	0
0	0
18	0
725	1
0	0
97	0
28	0
0	0
185	0
0	0
0	0
80	1
196	1
0	0
891	2
177	0
0	0
276	0
0	0
99	3
0	0
0	0
99	3
268	2
1864	3
267	0
0	0
20	1
274	3
0	0
47	0
0	0
0	0
0	0
0	0
580	1
470	4
366	4
0	0
71	0
525	16
110	0
0	0
596	2
0	0
30	0
0	0
0	0
0	0
0	0
155	0
0	0
65	0
0	0
0	0
151	4
940	0
0	0
308	2
776	4
165	1
340	6
1955	18
0	0
0	0
0	0
0	0
444	1
206	0
143	0
116	0
0	0
681	1
283	1
0	0
44	2
169	0
219	0
0	0
196	2
1053	15
0	0
18	0
0	0
1945	35
79	0
191	0
0	0
0	0
145	0
0	0
0	0
1162	3
0	0
720	1
0	0
0	0
89	0
0	0
194	1
507	18
733	1
0	0
0	0
45	1
127	0
0	0
508	2
0	0
0	0
0	0
0	0
73	1
0	0
132	3
0	0
1473	2
71	0
0	0
821	4
0	0
0	0
748	5
45	2
0	0
20	1
0	0
0	0
81	1
244	0
375	3
0	0
0	0
0	0
1934	4
0	0
0	0
0	0
0	0
0	0
134	0
327	4
0	0
0	0
0	0
0	0
63	0
0	0
43	1
0	0
0	0
395	2
0	0
0	0
0	0
75	0
0	0
1068	0
413	3
0	0
92	2
15	0
0	0
0	0
0	0
53	0
0	0
0	0
1077	4
2172	3
284	0
869	2
0	0
0	0
118	1
0	0
0	0
0	0
0	0
0	0
0	0
1376	0
0	0
37	0
36	0
1106	0
0	0
0	0
349	0
530	1
0	0
139	1
194	1
64	1
49	0
0	0
0	0
0	0
0	0
0	0
0	0
0	0
0	0
0	0
0	0
0	0
58	0
0	0
190	1
0	0
0	0
648	5
0	0
323	1
0	0
0	0
114	1
56	1
595	1
0	0
1071	0
41	0
70	2
0	0
111	1
120	1
271	2
310	0
20	1
359	4
60	1
0	0
254	2
0	0
0	0
0	0
0	0
0	0
173	0
0	0
[truncated: 8,827 more rows]
