# Supplementary material for: Competing for Attention in Social Media under Information Overload Conditions
Source: PLoS One. 2015 Jul 10;10(7):e0126090. doi: 10.1371/journal.pone.0126090 (PMC4498816; doi:10.1371/journal.pone.0126090)
Supplement: S1 File — This zip file contains the sharing details of all of the microblogs we have used in the Figs 2 and 3. Among the files, ‘Instruction.txt’ describes the contents of the files. (ZIP) [file pone.0126090.s001.zip › Data/10829_98.txt]

0	0
182	1
1114	0
0	0
0	0
172	0
0	0
0	0
25	0
0	0
0	0
0	0
0	0
0	0
0	0
0	0
359	1
0	0
0	0
0	0
0	0
167	1
0	0
0	0
0	0
1219	0
0	0
95	0
0	0
0	0
1131	0
0	0
0	0
0	0
0	0
0	0
0	0
0	0
0	0
0	0
0	0
114	0
26	0
0	0
0	0
0	0
0	0
0	0
0	0
34	0
0	0
0	0
0	0
0	0
0	0
0	0
1127	1
0	0
0	0
0	0
0	0
0	0
0	0
0	0
0	0
0	0
0	0
0	0
0	0
0	0
0	0
0	0
0	0
0	0
248	1
0	0
0	0
0	0
0	0
0	0
0	0
0	0
0	0
0	0
402	2
0	0
0	0
0	0
0	0
0	0
0	0
146	0
0	0
0	0
0	0
0	0
0	0
0	0
0	0
0	0
0	0
1383	0
0	0
0	0
0	0
0	0
1171	1
0	0
0	0
0	0
0	0
0	0
1189	0
0	0
0	0
0	0
0	0
0	0
0	0
0	0
120	0
0	0
0	0
0	0
0	0
0	0
0	0
0	0
0	0
0	0
0	0
0	0
0	0
0	0
1128	0
0	0
0	0
0	0
0	0
0	0
0	0
0	0
0	0
1132	0
0	0
0	0
0	0
0	0
0	0
0	0
0	0
0	0
63	1
0	0
0	0
300	1
0	0
0	0
0	0
0	0
1181	0
1165	1
0	0
0	0
0	0
0	0
0	0
0	0
156	1
0	0
0	0
0	0
0	0
8	0
0	0
0	0
0	0
0	0
0	0
0	0
0	0
0	0
197	0
0	0
168	1
0	0
0	0
0	0
0	0
0	0
0	0
0	0
122	0
0	0
0	0
0	0
0	0
0	0
0	0
0	0
0	0
0	0
0	0
0	0
0	0
0	0
0	0
0	0
0	0
0	0
0	0
0	0
0	0
0	0
0	0
0	0
0	0
0	0
0	0
0	0
0	0
0	0
0	0
0	0
0	0
0	0
529	3
0	0
1113	0
0	0
0	0
183	0
0	0
0	0
0	0
0	0
0	0
0	0
0	0
0	0
0	0
0	0
0	0
0	0
0	0
0	0
0	0
0	0
446	0
0	0
0	0
0	0
0	0
0	0
41	0
0	0
0	0
418	1
258	0
0	0
0	0
0	0
15	0
0	0
515	0
202	0
298	1
269	1
0	0
0	0
73	0
0	0
0	0
0	0
0	0
0	0
1189	0
0	0
0	0
0	0
0	0
0	0
202	1
0	0
0	0
104	0
0	0
294	0
1262	0
0	0
0	0
0	0
0	0
0	0
0	0
0	0
0	0
0	0
0	0
0	0
63	1
0	0
0	0
1233	1
0	0
0	0
0	0
0	0
223	1
0	0
84	0
0	0
0	0
0	0
0	0
0	0
0	0
454	1
0	0
0	0
0	0
0	0
0	0
0	0
0	0
0	0
0	0
0	0
0	0
0	0
1205	0
0	0
0	0
286	0
1155	0
0	0
0	0
0	0
0	0
835	1
0	0
0	0
0	0
0	0
0	0
67	0
0	0
1325	0
193	2
352	1
224	0
112	1
212	0
0	0
1091	1
0	0
1299	0
193	1
582	2
1195	0
0	0
0	0
0	0
0	0
522	0
0	0
0	0
0	0
0	0
0	0
0	0
0	0
0	0
0	0
0	0
0	0
0	0
0	0
0	0
205	0
0	0
0	0
0	0
0	0
123	0
203	0
0	0
29	0
411	1
427	1
411	1
0	0
1125	0
0	0
194	1
199	2
249	0
58	1
0	0
0	0
0	0
0	0
0	0
173	0
0	0
63	1
0	0
0	0
0	0
131	1
0	0
0	0
0	0
0	0
191	0
0	0
0	0
70	1
0	0
301	2
0	0
1163	0
0	0
178	0
0	0
1159	0
0	0
48	1
64	1
0	0
0	0
0	0
440	1
0	0
137	1
0	0
0	0
0	0
0	0
0	0
188	1
0	0
116	1
232	1
107	1
269	1
365	1
74	1
55	1
223	1
108	1
0	0
141	1
221	1
209	1
47	1
0	0
142	1
180	3
0	0
347	0
131	0
0	0
0	0
1140	0
0	0
0	0
0	0
814	2
0	0
0	0
432	1
0	0
0	0
0	0
0	0
0	0
0	0
0	0
0	0
0	0
0	0
1204	4
0	0
0	0
0	0
0	0
0	0
205	1
120	0
0	0
277	0
0	0
0	0
0	0
0	0
157	0
268	3
996	1
0	0
86	2
0	0
0	0
0	0
0	0
0	0
0	0
276	0
84	0
253	0
0	0
0	0
212	1
0	0
92	0
0	0
0	0
589	0
340	0
0	0
62	1
0	0
1947	1
328	1
35	1
158	0
297	0
395	1
255	1
119	0
168	0
1145	1
0	0
0	0
0	0
689	1
0	0
0	0
0	0
0	0
0	0
0	0
0	0
0	0
0	0
0	0
0	0
0	0
0	0
0	0
0	0
220	1
83	1
0	0
0	0
113	1
109	0
4	0
127	0
752	2
0	0
0	0
0	0
0	0
143	1
0	0
0	0
435	0
0	0
144	0
0	0
87	0
0	0
0	0
796	1
0	0
73	0
257	1
0	0
6	0
0	0
0	0
456	1
0	0
131	1
352	4
655	4
103	0
647	1
147	0
319	0
274	2
195	0
420	1
411	0
0	0
0	0
0	0
0	0
0	0
0	0
0	0
41	0
1313	0
135	1
81	1
1245	1
0	0
0	0
22	0
35	1
0	0
120	1
0	0
0	0
0	0
0	0
594	1
0	0
0	0
0	0
0	0
186	0
0	0
1191	0
102	1
0	0
0	0
0	0
0	0
0	0
1114	0
1140	0
0	0
85	0
388	1
0	0
50	0
0	0
0	0
166	4
0	0
110	2
135	6
190	4
133	2
0	0
0	0
0	0
0	0
0	0
0	0
0	0
254	4
95	0
300	0
161	1
0	0
469	1
55	7
0	0
0	0
0	0
0	0
0	0
0	0
0	0
0	0
252	2
0	0
0	0
531	1
0	0
0	0
1066	1
0	0
275	1
76	0
0	0
0	0
0	0
0	0
0	0
355	10
1960	22
0	0
37	0
454	1
59	0
0	0
0	0
417	1
0	0
199	2
27	0
291	0
0	0
1158	5
587	1
0	0
1161	0
0	0
0	0
0	0
0	0
0	0
0	0
81	2
0	0
0	0
662	0
0	0
0	0
48	1
56	1
44	1
320	1
662	1
0	0
0	0
0	0
0	0
78	0
0	0
1746	2
0	0
0	0
0	0
0	0
83	0
0	0
0	0
145	1
0	0
0	0
0	0
217	0
0	0
0	0
1588	10
376	2
98	1
172	1
445	0
329	0
117	0
0	0
0	0
228	0
121	1
0	0
61	1
0	0
0	0
0	0
0	0
0	0
0	0
0	0
354	2
183	0
504	3
0	0
307	2
0	0
77	0
316	0
135	0
78	1
309	0
0	0
399	1
194	0
1449	1
743	0
0	0
473	1
0	0
182	0
0	0
0	0
457	2
0	0
77	1
0	0
0	0
0	0
165	1
0	0
61	1
0	0
0	0
0	0
1159	0
0	0
0	0
0	0
225	1
0	0
0	0
306	1
582	1
0	0
931	4
358	2
6	0
140	0
163	2
214	1
200	1
0	0
0	0
0	0
219	1
31	0
171	1
171	1
221	1
168	1
399	1
139	1
205	1
0	0
0	0
395	1
0	0
0	0
170	1
672	2
0	0
280	1
564	0
1290	4
526	2
1626	5
708	2
2684	4
418	1
0	0
837	2
178	0
690	3
0	0
0	0
1865	5
1321	1
299	2
399	1
589	2
0	0
0	0
287	1
358	5
397	0
794	2
389	1
70	1
0	0
0	0
247	1
20	0
0	0
0	0
0	0
0	0
0	0
28	0
0	0
0	0
0	0
0	0
132	0
212	2
0	0
1116	0
0	0
0	0
0	0
0	0
151	2
0	0
0	0
0	0
305	1
0	0
1098	0
0	0
169	1
0	0
0	0
0	0
516	1
0	0
261	0
0	0
58	1
927	0
0	0
39	0
903	4
0	0
106	0
0	0
0	0
248	1
0	0
0	0
200	0
0	0
0	0
313	0
475	1
265	0
408	0
49	0
107	1
679	0
0	0
35	1
0	0
0	0
0	0
0	0
113	0
0	0
10	0
427	0
0	0
1091	1
160	0
328	0
0	0
0	0
0	0
0	0
90	0
0	0
190	0
0	0
0	0
0	0
0	0
0	0
465	1
0	0
160	1
562	3
0	0
92	0
0	0
0	0
193	2
0	0
0	0
1690	1
0	0
0	0
149	1
0	0
179	2
0	0
0	0
0	0
0	0
0	0
0	0
334	3
73	0
394	0
215	1
148	0
0	0
78	0
118	1
0	0
593	1
272	0
317	0
0	0
117	0
550	1
718	3
0	0
210	0
996	2
550	1
252	1
496	0
130	0
217	1
0	0
54	0
217	0
0	0
0	0
146	0
0	0
69	0
0	0
0	0
1235	0
0	0
146	1
1136	2
1993	0
0	0
0	0
282	8
730	2
36	0
371	0
0	0
431	2
0	0
41	0
0	0
268	0
0	0
0	0
108	0
0	0
1209	0
296	4
36	0
239	1
0	0
0	0
0	0
2116	5
0	0
409	1
0	0
0	0
0	0
0	0
0	0
0	0
0	0
0	0
0	0
115	1
0	0
0	0
0	0
0	0
45	0
0	0
0	0
0	0
201	1
0	0
451	0
309	0
248	0
147	1
0	0
110	1
576	4
49	0
607	4
93	1
0	0
0	0
0	0
0	0
0	0
214	1
0	0
0	0
0	0
291	1
0	0
0	0
0	0
463	1
449	2
0	0
97	1
90	1
0	0
1200	1
0	0
104	1
374	0
0	0
0	0
0	0
0	0
0	0
341	1
64	0
0	0
0	0
339	0
0	0
0	0
282	1
12	1
0	0
0	0
304	7
441	8
135	0
36	0
858	8
0	0
0	0
0	0
46	0
76	1
0	0
118	1
0	0
0	0
0	0
28	1
310	0
0	0
0	0
214	0
325	5
71	2
311	0
135	1
0	0
935	4
402	3
0	0
79	1
123	1
633	0
0	0
0	0
196	1
579	4
0	0
578	5
278	3
0	0
0	0
0	0
0	0
0	0
142	1
0	0
0	0
174	0
199	0
261	1
216	0
766	4
96	1
1117	0
203	0
0	0
0	0
0	0
0	0
1079	0
0	0
0	0
166	2
0	0
0	0
0	0
0	0
0	0
282	1
0	0
0	0
0	0
0	0
569	0
386	0
0	0
0	0
361	0
170	2
80	1
0	0
154	0
349	0
0	0
0	0
0	0
0	0
161	1
12	0
21	0
16	0
0	0
249	0
264	5
0	0
195	0
0	0
1158	0
0	0
172	0
0	0
0	0
0	0
231	2
375	1
0	0
0	0
0	0
0	0
0	0
0	0
0	0
42	1
0	0
291	0
0	0
0	0
0	0
495	1
0	0
390	0
105	1
0	0
0	0
2500	1
51	2
0	0
289	2
0	0
289	2
489	4
0	0
304	1
0	0
0	0
159	2
0	0
0	0
286	1
0	0
0	0
0	0
698	0
0	0
0	0
0	0
289	1
129	2
0	0
328	2
0	0
277	1
0	0
0	0
1440	1
107	0
557	1
1326	0
0	0
1399	0
0	0
210	1
0	0
0	0
209	1
1250	1
0	0
60	0
0	0
0	0
93	1
0	0
257	1
131	2
87	2
0	0
359	3
0	0
141	1
0	0
450	3
444	29
0	0
30	1
1033	2
0	0
169	1
0	0
0	0
1266	1
0	0
0	0
0	0
0	0
186	1
402	0
0	0
238	3
1155	0
67	0
1137	7
0	0
212	1
92	0
398	1
231	0
438	0
0	0
0	0
281	0
0	0
0	0
0	0
444	0
2402	14
138	1
0	0
312	1
0	0
74	1
73	0
32	1
766	1
250	1
77	0
246	1
171	1
77	1
0	0
23	0
0	0
1753	1
389	0
608	0
0	0
208	2
258	0
271	1
0	0
406	0
0	0
21	0
74	1
155	0
153	1
11	0
0	0
84	1
0	0
217	0
0	0
51	1
347	1
0	0
46	0
70	1
168	0
1253	0
1504	0
282	0
0	0
419	0
0	0
837	2
62	0
0	0
0	0
217	0
574	1
184	0
0	0
0	0
0	0
294	1
0	0
155	1
0	0
0	0
0	0
44	0
0	0
221	0
0	0
18	0
172	2
0	0
159	4
23	0
0	0
741	1
0	0
0	0
0	0
290	0
0	0
65	3
178	0
52	1
0	0
225	1
45	0
1119	0
1092	0
56	0
0	0
0	0
0	0
224	0
210	2
171	0
0	0
201	0
140	1
0	0
125	1
0	0
0	0
94	1
561	1
0	0
0	0
1986	2
767	0
0	0
172	3
0	0
114	1
106	1
107	0
2000	2
1310	1
151	0
91	1
28	1
43	1
157	0
0	0
0	0
0	0
1991	3
365	1
61	0
0	0
243	1
297	0
105	0
622	0
863	0
197	0
238	2
0	0
83	1
341	1
293	0
0	0
70	0
125	2
77	1
127	1
458	1
0	0
0	0
1653	2
121	0
159	0
275	3
160	0
445	0
753	0
185	1
283	0
0	0
48	1
574	1
49	0
199	2
168	1
471	2
0	0
0	0
0	0
427	1
126	0
0	0
343	0
325	1
56	1
56	0
0	0
990	0
0	0
0	0
366	1
85	0
187	0
39	0
0	0
99	0
137	2
51	1
85	1
2402	13
0	0
273	1
0	0
0	0
105	1
383	2
405	2
168	1
0	0
232	0
113	1
512	1
58	1
0	0
0	0
0	0
0	0
229	0
343	0
0	0
89	1
0	0
861	1
430	1
58	1
158	0
0	0
0	0
847	5
0	0
114	1
207	1
735	2
0	0
123	3
163	1
65	1
173	2
229	0
0	0
1123	3
488	2
0	0
277	0
72	1
216	1
155	1
1970	2
2500	1
0	0
85	2
0	0
73	1
207	1
180	1
186	0
787	1
77	0
0	0
0	0
368	1
0	0
697	1
375	1
63	1
89	0
0	0
0	0
0	0
0	0
0	0
343	1
0	0
205	0
172	1
483	1
2000	1
1115	1
0	0
233	1
85	0
0	0
169	0
0	0
127	1
341	0
344	1
0	0
193	1
0	0
0	0
226	1
368	1
0	0
0	0
0	0
0	0
44	0
0	0
0	0
261	1
0	0
0	0
0	0
0	0
0	0
2402	11
2402	11
80	1
0	0
195	1
302	1
0	0
0	0
69	0
0	0
1013	1
0	0
0	0
128	1
0	0
302	0
0	0
83	1
41	0
785	1
0	0
188	0
0	0
114	0
605	9
0	0
0	0
0	0
0	0
51	0
272	1
311	1
1999	11
0	0
0	0
0	0
310	0
0	0
397	2
80	0
659	8
15	1
0	0
80	0
0	0
0	0
423	0
398	0
61	0
700	0
23	2
38	0
65	0
361	2
229	0
283	1
113	1
0	0
119	1
0	0
86	0
38	1
170	2
0	0
28	1
464	2
258	0
0	0
0	0
252	1
82	1
0	0
151	0
1999	11
1999	11
0	0
0	0
89	1
0	0
98	0
213	0
145	0
0	0
0	0
0	0
0	0
91	1
0	0
68	1
58	1
0	0
0	0
84	0
543	1
52	1
173	2
0	0
0	0
0	0
1187	2
366	1
36	1
0	0
323	1
0	0
338	1
139	1
194	1
193	0
277	1
239	0
60	1
309	0
0	0
160	1
250	0
0	0
0	0
30	1
0	0
58	0
109	0
0	0
0	0
301	0
84	1
0	0
61	1
0	0
61	0
0	0
0	0
167	1
0	0
0	0
0	0
464	0
100	1
149	2
743	1
42	1
77	1
238	0
0	0
253	2
0	0
86	0
408	0
183	0
343	2
211	0
205	1
494	1
274	1
162	0
255	1
68	0
0	0
0	0
404	0
0	0
95	1
0	0
0	0
235	0
32	1
0	0
275	0
0	0
97	1
1299	5
210	1
0	0
112	1
89	1
0	0
69	1
224	0
1863	7
78	1
0	0
1023	1
85	1
0	0
191	2
282	2
0	0
0	0
0	0
147	1
0	0
430	3
37	1
377	0
0	0
0	0
0	0
0	0
137	0
205	1
305	1
57	1
0	0
42	1
164	1
601	1
0	0
37	1
340	1
0	0
0	0
46	1
802	0
343	1
576	1
112	0
0	0
220	0
128	1
211	10
0	0
0	0
23	0
236	2
0	0
165	1
26	0
128	1
0	0
0	0
99	1
211	10
174	2
0	0
142	0
175	0
0	0
0	0
158	1
177	0
72	1
0	0
592	0
296	4
0	0
320	0
249	1
623	5
0	0
0	0
985	2
124	0
0	0
80	2
0	0
165	1
596	2
0	0
17	1
37	1
674	1
305	0
79	1
243	0
210	0
0	0
165	1
79	1
71	1
0	0
263	1
82	3
0	0
0	0
0	0
101	0
103	1
267	1
614	0
0	0
0	0
363	2
188	0
400	1
131	1
551	1
66	1
394	1
37	0
161	1
0	0
45	0
0	0
129	1
0	0
228	1
44	0
701	3
41	1
0	0
0	0
0	0
102	1
51	1
98	1
0	0
0	0
0	0
507	1
60	1
159	0
0	0
232	14
247	1
0	0
0	0
176	1
190	0
448	0
597	1
185	1
0	0
0	0
138	1
0	0
15	0
92	2
134	1
0	0
28	1
248	0
0	0
83	1
228	1
0	0
103	1
262	0
457	1
0	0
1219	0
0	0
0	0
0	0
43	0
654	3
29	0
369	2
119	1
0	0
0	0
0	0
163	0
0	0
1558	2
59	1
157	1
0	0
37	1
320	0
220	3
0	0
0	0
44	0
44	0
318	2
646	0
75	1
146	1
71	0
29	1
0	0
0	0
81	1
29	1
160	0
0	0
47	0
0	0
79	1
61	1
0	0
313	1
168	0
164	2
186	1
193	8
136	1
0	0
0	0
0	0
284	2
0	0
15	0
[truncated: 8,829 more rows]
