# Supplementary material for: Competing for Attention in Social Media under Information Overload Conditions
Source: PLoS One. 2015 Jul 10;10(7):e0126090. doi: 10.1371/journal.pone.0126090 (PMC4498816; doi:10.1371/journal.pone.0126090)
Supplement: S1 File — This zip file contains the sharing details of all of the microblogs we have used in the Figs 2 and 3. Among the files, ‘Instruction.txt’ describes the contents of the files. (ZIP) [file pone.0126090.s001.zip › Data/10841_416.txt]

0	0
0	0
0	0
0	0
0	0
0	0
0	0
0	0
0	0
0	0
0	0
1199	0
0	0
0	0
0	0
0	0
0	0
0	0
0	0
0	0
0	0
0	0
0	0
1153	0
0	0
0	0
0	0
0	0
0	0
0	0
0	0
0	0
0	0
0	0
0	0
0	0
0	0
0	0
0	0
0	0
0	0
0	0
0	0
0	0
0	0
1151	0
0	0
0	0
0	0
0	0
0	0
0	0
0	0
0	0
0	0
0	0
0	0
0	0
0	0
0	0
0	0
0	0
33	0
0	0
0	0
0	0
0	0
0	0
0	0
0	0
0	0
0	0
0	0
0	0
0	0
0	0
1192	0
0	0
0	0
0	0
0	0
0	0
0	0
0	0
0	0
0	0
0	0
0	0
0	0
0	0
0	0
0	0
0	0
1306	1
0	0
0	0
0	0
0	0
0	0
0	0
0	0
0	0
0	0
0	0
0	0
0	0
0	0
0	0
0	0
0	0
0	0
0	0
0	0
0	0
1195	0
0	0
0	0
0	0
0	0
0	0
0	0
0	0
0	0
0	0
375	0
0	0
0	0
0	0
0	0
0	0
0	0
0	0
0	0
0	0
0	0
0	0
0	0
0	0
18	0
0	0
1096	0
1247	1
0	0
0	0
0	0
0	0
0	0
0	0
0	0
0	0
0	0
0	0
0	0
0	0
0	0
0	0
0	0
0	0
0	0
1319	1
0	0
0	0
0	0
1151	1
1258	0
0	0
0	0
0	0
135	0
0	0
0	0
0	0
0	0
0	0
0	0
0	0
0	0
0	0
0	0
175	0
0	0
0	0
0	0
0	0
0	0
0	0
0	0
0	0
0	0
0	0
0	0
0	0
1159	0
0	0
0	0
0	0
0	0
0	0
0	0
0	0
0	0
0	0
0	0
0	0
0	0
0	0
0	0
0	0
0	0
0	0
0	0
0	0
0	0
0	0
0	0
0	0
0	0
0	0
0	0
1197	0
0	0
0	0
0	0
0	0
0	0
1137	2
0	0
0	0
0	0
0	0
0	0
1095	0
0	0
0	0
1286	0
0	0
0	0
0	0
0	0
0	0
0	0
0	0
196	0
0	0
1184	0
27	0
0	0
0	0
92	0
0	0
0	0
0	0
0	0
1241	0
0	0
0	0
0	0
0	0
0	0
0	0
1145	0
0	0
0	0
0	0
442	1
0	0
0	0
0	0
0	0
0	0
0	0
0	0
0	0
0	0
0	0
0	0
0	0
0	0
0	0
0	0
0	0
40	0
0	0
0	0
0	0
0	0
0	0
0	0
0	0
0	0
0	0
0	0
0	0
0	0
0	0
0	0
0	0
0	0
370	0
0	0
0	0
0	0
0	0
0	0
0	0
0	0
1141	0
0	0
0	0
0	0
0	0
0	0
0	0
0	0
0	0
0	0
0	0
0	0
0	0
0	0
0	0
0	0
0	0
0	0
0	0
0	0
0	0
0	0
0	0
0	0
0	0
0	0
0	0
1171	1
0	0
0	0
0	0
1127	0
0	0
0	0
0	0
0	0
0	0
0	0
0	0
0	0
0	0
0	0
0	0
0	0
0	0
0	0
0	0
0	0
0	0
0	0
0	0
0	0
0	0
0	0
0	0
0	0
0	0
0	0
0	0
0	0
0	0
0	0
0	0
0	0
0	0
0	0
0	0
0	0
0	0
0	0
0	0
0	0
751	0
0	0
0	0
1097	0
0	0
0	0
0	0
0	0
0	0
0	0
0	0
0	0
0	0
0	0
0	0
0	0
751	0
0	0
0	0
0	0
0	0
0	0
0	0
0	0
0	0
0	0
0	0
0	0
0	0
0	0
0	0
0	0
0	0
0	0
0	0
0	0
0	0
0	0
0	0
0	0
0	0
0	0
0	0
0	0
0	0
0	0
0	0
0	0
0	0
0	0
0	0
0	0
0	0
0	0
0	0
0	0
0	0
0	0
0	0
0	0
0	0
0	0
0	0
0	0
0	0
0	0
0	0
0	0
0	0
0	0
0	0
0	0
0	0
0	0
0	0
0	0
0	0
0	0
0	0
0	0
0	0
0	0
0	0
0	0
0	0
0	0
0	0
0	0
0	0
0	0
0	0
0	0
0	0
0	0
0	0
0	0
0	0
0	0
0	0
0	0
0	0
0	0
0	0
18	0
0	0
0	0
0	0
0	0
0	0
0	0
0	0
0	0
0	0
0	0
1177	0
0	0
0	0
0	0
0	0
0	0
0	0
0	0
0	0
0	0
0	0
0	0
0	0
0	0
0	0
0	0
0	0
0	0
0	0
0	0
0	0
0	0
0	0
0	0
6	0
0	0
0	0
0	0
0	0
0	0
0	0
19	0
0	0
0	0
0	0
0	0
0	0
0	0
0	0
0	0
0	0
0	0
0	0
0	0
0	0
0	0
0	0
0	0
0	0
0	0
0	0
0	0
0	0
0	0
0	0
0	0
0	0
150	1
0	0
0	0
0	0
0	0
0	0
0	0
0	0
0	0
0	0
0	0
0	0
0	0
0	0
0	0
0	0
0	0
0	0
0	0
0	0
186	0
0	0
0	0
0	0
0	0
0	0
0	0
0	0
0	0
192	0
0	0
0	0
0	0
0	0
0	0
0	0
0	0
0	0
1321	1
0	0
0	0
0	0
0	0
0	0
0	0
0	0
0	0
0	0
0	0
0	0
0	0
0	0
0	0
0	0
0	0
0	0
0	0
0	0
0	0
0	0
0	0
0	0
0	0
0	0
0	0
0	0
0	0
0	0
0	0
0	0
0	0
88	0
0	0
0	0
0	0
0	0
0	0
0	0
0	0
0	0
0	0
0	0
0	0
0	0
0	0
0	0
0	0
0	0
1046	0
0	0
0	0
124	0
0	0
0	0
0	0
103	0
0	0
0	0
0	0
0	0
0	0
0	0
0	0
0	0
58	0
0	0
0	0
0	0
1106	0
0	0
0	0
130	0
21	0
0	0
0	0
0	0
0	0
0	0
0	0
0	0
0	0
1093	0
0	0
0	0
0	0
0	0
0	0
0	0
0	0
0	0
0	0
0	0
1397	0
0	0
0	0
0	0
0	0
134	1
0	0
0	0
0	0
0	0
0	0
1230	0
1163	0
0	0
0	0
0	0
162	0
0	0
0	0
0	0
1199	1
0	0
0	0
0	0
0	0
0	0
0	0
0	0
0	0
0	0
0	0
0	0
0	0
0	0
0	0
0	0
0	0
399	0
0	0
0	0
0	0
0	0
0	0
156	0
0	0
0	0
0	0
0	0
0	0
0	0
0	0
1198	0
0	0
0	0
0	0
0	0
0	0
0	0
0	0
0	0
0	0
0	0
0	0
1207	0
0	0
0	0
0	0
0	0
0	0
0	0
0	0
0	0
0	0
0	0
0	0
0	0
1158	0
0	0
0	0
0	0
50	0
0	0
0	0
1188	0
0	0
0	0
1209	0
0	0
0	0
0	0
0	0
0	0
0	0
33	0
0	0
0	0
40	0
0	0
0	0
0	0
0	0
0	0
0	0
0	0
0	0
0	0
0	0
0	0
0	0
0	0
43	1
0	0
55	0
1170	1
0	0
0	0
0	0
0	0
0	0
0	0
0	0
0	0
362	0
0	0
0	0
46	0
0	0
0	0
0	0
0	0
0	0
0	0
0	0
0	0
0	0
0	0
0	0
0	0
1112	0
0	0
0	0
0	0
0	0
0	0
0	0
582	0
0	0
0	0
0	0
0	0
0	0
0	0
0	0
0	0
0	0
1205	0
0	0
0	0
1205	0
0	0
0	0
0	0
0	0
0	0
0	0
249	0
934	1
86	0
0	0
0	0
0	0
0	0
0	0
0	0
0	0
0	0
0	0
0	0
0	0
0	0
0	0
0	0
0	0
0	0
0	0
0	0
0	0
0	0
6	0
0	0
0	0
0	0
0	0
0	0
2000	3
0	0
0	0
0	0
0	0
0	0
46	0
0	0
0	0
0	0
0	0
0	0
0	0
0	0
0	0
0	0
362	1
0	0
0	0
0	0
0	0
0	0
0	0
0	0
0	0
0	0
0	0
0	0
0	0
0	0
1354	1
0	0
0	0
0	0
0	0
0	0
1340	1
0	0
0	0
0	0
0	0
0	0
0	0
0	0
0	0
166	1
0	0
0	0
0	0
0	0
0	0
0	0
0	0
0	0
329	0
157	0
0	0
0	0
0	0
0	0
0	0
0	0
0	0
0	0
0	0
1156	2
0	0
0	0
0	0
0	0
0	0
1168	1
0	0
0	0
0	0
0	0
0	0
0	0
0	0
0	0
0	0
0	0
0	0
0	0
0	0
0	0
0	0
0	0
0	0
0	0
0	0
0	0
0	0
0	0
110	0
0	0
0	0
1292	2
371	0
0	0
0	0
0	0
0	0
0	0
0	0
0	0
0	0
857	0
0	0
0	0
0	0
0	0
0	0
0	0
0	0
0	0
0	0
0	0
0	0
0	0
0	0
0	0
1214	0
0	0
1084	0
1142	0
0	0
0	0
0	0
0	0
0	0
0	0
0	0
0	0
0	0
0	0
0	0
0	0
102	0
50	0
0	0
135	0
0	0
0	0
0	0
905	2
0	0
0	0
0	0
1375	0
1096	0
0	0
0	0
0	0
0	0
0	0
0	0
0	0
0	0
0	0
0	0
0	0
0	0
0	0
0	0
0	0
0	0
0	0
0	0
0	0
0	0
0	0
0	0
0	0
66	0
0	0
0	0
0	0
0	0
0	0
0	0
0	0
1298	0
0	0
0	0
0	0
0	0
0	0
0	0
409	0
0	0
0	0
0	0
0	0
0	0
0	0
0	0
0	0
0	0
0	0
0	0
0	0
0	0
0	0
0	0
0	0
0	0
0	0
0	0
0	0
0	0
0	0
0	0
0	0
303	0
150	0
0	0
0	0
409	0
0	0
187	0
284	0
0	0
0	0
0	0
0	0
0	0
0	0
0	0
1150	0
179	0
0	0
130	0
0	0
200	0
0	0
0	0
0	0
0	0
0	0
0	0
0	0
0	0
0	0
0	0
0	0
0	0
0	0
0	0
0	0
0	0
85	0
0	0
0	0
0	0
0	0
0	0
0	0
0	0
0	0
0	0
0	0
1199	0
0	0
0	0
115	0
156	0
46	0
0	0
0	0
0	0
0	0
0	0
0	0
0	0
0	0
0	0
0	0
0	0
0	0
0	0
0	0
0	0
0	0
0	0
0	0
0	0
0	0
0	0
0	0
0	0
10	0
0	0
0	0
0	0
0	0
0	0
0	0
0	0
0	0
0	0
0	0
0	0
166	0
0	0
0	0
101	0
0	0
0	0
0	0
158	0
1051	0
184	0
1616	3
0	0
0	0
240	0
65	0
0	0
0	0
0	0
0	0
317	0
0	0
0	0
0	0
0	0
0	0
0	0
1105	0
0	0
0	0
0	0
0	0
0	0
0	0
0	0
1089	0
0	0
0	0
0	0
0	0
0	0
0	0
0	0
360	0
0	0
1565	1
231	0
0	0
0	0
0	0
25	0
262	1
0	0
0	0
0	0
0	0
0	0
0	0
0	0
241	0
0	0
0	0
187	0
91	0
0	0
177	0
111	0
0	0
0	0
0	0
0	0
37	0
0	0
51	0
1152	2
0	0
0	0
0	0
0	0
0	0
60	0
0	0
0	0
0	0
0	0
0	0
0	0
0	0
249	0
0	0
0	0
0	0
0	0
0	0
83	0
0	0
0	0
0	0
0	0
21	0
43	0
0	0
0	0
0	0
219	2
0	0
234	0
37	0
91	0
0	0
0	0
0	0
0	0
261	1
0	0
933	0
0	0
0	0
0	0
0	0
0	0
0	0
0	0
0	0
0	0
0	0
0	0
0	0
0	0
0	0
0	0
0	0
0	0
0	0
0	0
1206	0
0	0
0	0
0	0
0	0
0	0
0	0
0	0
0	0
0	0
1167	0
0	0
0	0
0	0
0	0
59	0
0	0
0	0
116	0
91	0
347	0
0	0
56	0
92	1
15	1
22	0
119	0
0	0
0	0
0	0
4	0
0	0
0	0
0	0
0	0
113	0
0	0
0	0
83	0
0	0
0	0
0	0
0	0
394	0
0	0
693	0
0	0
0	0
0	0
0	0
0	0
0	0
0	0
0	0
0	0
0	0
0	0
0	0
0	0
0	0
0	0
0	0
1125	0
0	0
0	0
0	0
0	0
0	0
393	1
0	0
1179	1
0	0
0	0
0	0
1385	0
0	0
0	0
0	0
0	0
0	0
0	0
0	0
0	0
0	0
347	0
53	0
0	0
0	0
0	0
0	0
33	0
0	0
0	0
0	0
0	0
0	0
0	0
49	0
0	0
0	0
34	0
1681	3
171	0
0	0
1275	4
487	1
0	0
0	0
1628	2
226	0
91	0
0	0
235	0
0	0
0	0
0	0
0	0
654	1
0	0
0	0
39	1
0	0
0	0
0	0
44	0
0	0
0	0
0	0
143	0
0	0
0	0
266	0
0	0
0	0
0	0
0	0
0	0
0	0
0	0
0	0
0	0
0	0
0	0
0	0
143	0
0	0
0	0
0	0
0	0
0	0
0	0
0	0
0	0
617	1
0	0
0	0
0	0
1238	0
0	0
0	0
0	0
0	0
39	0
0	0
0	0
0	0
0	0
0	0
0	0
0	0
0	0
0	0
0	0
0	0
0	0
0	0
0	0
78	0
0	0
32	1
0	0
2618	6
0	0
0	0
0	0
461	0
0	0
0	0
1143	0
0	0
191	0
0	0
0	0
0	0
0	0
61	0
126	0
0	0
0	0
0	0
0	0
0	0
113	0
0	0
0	0
23	0
0	0
332	0
76	0
0	0
0	0
0	0
0	0
0	0
190	1
0	0
0	0
0	0
0	0
0	0
0	0
0	0
0	0
0	0
0	0
0	0
0	0
0	0
184	1
0	0
0	0
0	0
44	0
0	0
0	0
1	0
0	0
0	0
0	0
0	0
0	0
0	0
0	0
0	0
0	0
197	0
0	0
0	0
0	0
423	0
0	0
0	0
0	0
0	0
0	0
0	0
0	0
206	0
39	0
0	0
0	0
0	0
0	0
0	0
0	0
0	0
1148	0
0	0
0	0
0	0
0	0
0	0
0	0
0	0
0	0
0	0
0	0
0	0
0	0
0	0
0	0
0	0
0	0
0	0
0	0
0	0
0	0
0	0
0	0
0	0
0	0
50	0
0	0
0	0
1988	3
0	0
1197	1
603	1
1213	0
0	0
0	0
121	1
0	0
149	0
178	1
77	0
28	0
52	0
0	0
126	0
0	0
1991	0
32	0
0	0
0	0
81	0
452	0
59	1
0	0
48	0
0	0
83	0
0	0
0	0
0	0
27	0
659	0
144	0
0	0
99	0
3	0
0	0
1992	3
262	1
0	0
1995	0
344	0
0	0
0	0
0	0
0	0
0	0
116	0
237	1
0	0
0	0
0	0
0	0
0	0
43	0
0	0
10	0
0	0
0	0
152	1
204	0
50	0
1984	0
0	0
0	0
0	0
183	0
98	0
0	0
103	2
0	0
0	0
0	0
238	1
0	0
0	0
0	0
1232	0
0	0
0	0
0	0
0	0
53	0
0	0
87	0
0	0
0	0
1191	0
0	0
0	0
64	0
0	0
0	0
0	0
0	0
165	0
0	0
0	0
163	0
0	0
0	0
1117	1
0	0
0	0
0	0
0	0
0	0
0	0
0	0
1092	0
253	0
0	0
0	0
0	0
0	0
37	0
0	0
0	0
0	0
60	0
0	0
0	0
72	0
0	0
0	0
0	0
245	0
0	0
54	0
0	0
0	0
285	0
0	0
0	0
0	0
0	0
0	0
0	0
0	0
0	0
0	0
38	0
64	0
0	0
3000	6
0	0
0	0
0	0
1334	0
0	0
0	0
0	0
0	0
0	0
0	0
0	0
0	0
0	0
0	0
0	0
0	0
0	0
168	0
0	0
0	0
0	0
0	0
0	0
0	0
0	0
1154	0
0	0
0	0
0	0
0	0
0	0
0	0
0	0
0	0
1313	0
0	0
0	0
0	0
0	0
0	0
0	0
0	0
1258	0
0	0
0	0
0	0
0	0
0	0
0	0
0	0
1094	1
0	0
0	0
0	0
0	0
0	0
0	0
0	0
1167	0
0	0
0	0
0	0
0	0
0	0
0	0
0	0
0	0
0	0
0	0
0	0
0	0
0	0
0	0
0	0
0	0
0	0
98	0
103	0
0	0
0	0
158	0
0	0
0	0
0	0
27	0
0	0
0	0
0	0
0	0
0	0
0	0
0	0
0	0
0	0
0	0
1021	2
121	0
150	0
0	0
0	0
58	0
392	0
363	0
0	0
0	0
0	0
0	0
0	0
0	0
0	0
0	0
82	0
0	0
0	0
140	0
0	0
180	0
0	0
0	0
8	0
0	0
66	0
0	0
82	0
0	0
127	0
0	0
0	0
0	0
284	0
0	0
0	0
267	0
0	0
0	0
0	0
0	0
0	0
0	0
332	0
74	0
186	0
144	0
0	0
0	0
0	0
0	0
0	0
0	0
0	0
1100	0
0	0
0	0
150	0
80	0
0	0
464	1
92	0
34	0
0	0
0	0
2836	2
1149	0
2684	2
150	0
99	0
90	0
0	0
0	0
0	0
120	1
0	0
26	0
0	0
19	0
0	0
0	0
17	0
137	1
0	0
77	0
0	0
0	0
45	0
0	0
0	0
0	0
642	0
0	0
0	0
0	0
0	0
0	0
0	0
61	0
0	0
0	0
0	0
1630	0
0	0
0	0
0	0
0	0
258	1
0	0
0	0
0	0
0	0
0	0
160	1
0	0
389	0
0	0
0	0
0	0
88	0
0	0
0	0
1174	0
1257	0
12	0
0	0
108	1
0	0
0	0
0	0
0	0
0	0
0	0
0	0
0	0
115	0
0	0
29	0
0	0
0	0
0	0
235	0
115	0
0	0
270	0
0	0
0	0
143	0
0	0
532	0
0	0
0	0
[truncated: 8,841 more rows]
