# Supplementary material for: Competing for Attention in Social Media under Information Overload Conditions
Source: PLoS One. 2015 Jul 10;10(7):e0126090. doi: 10.1371/journal.pone.0126090 (PMC4498816; doi:10.1371/journal.pone.0126090)
Supplement: S1 File — This zip file contains the sharing details of all of the microblogs we have used in the Figs 2 and 3. Among the files, ‘Instruction.txt’ describes the contents of the files. (ZIP) [file pone.0126090.s001.zip › Data/10866_723.txt]

0	0
0	0
0	0
0	0
0	0
0	0
0	0
0	0
0	0
0	0
1142	0
0	0
0	0
0	0
0	0
0	0
0	0
0	0
1185	0
0	0
0	0
0	0
0	0
0	0
0	0
0	0
0	0
0	0
0	0
0	0
0	0
0	0
127	1
0	0
0	0
0	0
0	0
0	0
0	0
0	0
1195	0
1103	0
0	0
0	0
0	0
0	0
0	0
0	0
0	0
0	0
0	0
0	0
0	0
0	0
0	0
0	0
1213	0
1266	0
0	0
0	0
0	0
0	0
0	0
0	0
0	0
0	0
0	0
0	0
0	0
0	0
0	0
0	0
0	0
0	0
0	0
0	0
0	0
0	0
0	0
0	0
0	0
0	0
0	0
0	0
24	0
0	0
0	0
0	0
0	0
0	0
0	0
0	0
0	0
0	0
0	0
0	0
0	0
0	0
0	0
0	0
0	0
0	0
0	0
0	0
0	0
0	0
0	0
0	0
1256	0
0	0
0	0
0	0
0	0
0	0
0	0
0	0
0	0
0	0
0	0
0	0
0	0
0	0
0	0
0	0
295	1
0	0
0	0
0	0
0	0
0	0
0	0
0	0
0	0
0	0
0	0
0	0
0	0
0	0
0	0
0	0
0	0
0	0
0	0
0	0
0	0
0	0
0	0
0	0
0	0
0	0
1133	0
0	0
0	0
0	0
0	0
0	0
0	0
0	0
0	0
0	0
0	0
0	0
0	0
349	1
0	0
0	0
0	0
0	0
0	0
0	0
64	0
0	0
0	0
0	0
0	0
0	0
1128	0
0	0
0	0
0	0
0	0
0	0
0	0
0	0
0	0
0	0
0	0
1153	0
0	0
0	0
30	1
0	0
0	0
0	0
0	0
0	0
1145	0
0	0
0	0
0	0
0	0
0	0
0	0
0	0
14	0
0	0
0	0
0	0
0	0
0	0
0	0
0	0
1193	0
0	0
0	0
0	0
0	0
0	0
0	0
0	0
1232	0
0	0
0	0
0	0
0	0
0	0
0	0
0	0
0	0
0	0
0	0
1203	2
0	0
0	0
0	0
0	0
0	0
0	0
0	0
546	0
136	0
0	0
0	0
0	0
0	0
0	0
0	0
0	0
0	0
0	0
1133	0
0	0
0	0
0	0
0	0
0	0
0	0
0	0
0	0
1134	0
0	0
0	0
0	0
0	0
0	0
0	0
0	0
0	0
0	0
0	0
0	0
123	1
23	1
0	0
0	0
0	0
0	0
0	0
0	0
1111	1
0	0
0	0
0	0
0	0
0	0
1155	0
0	0
0	0
0	0
0	0
0	0
0	0
0	0
1121	1
0	0
0	0
0	0
0	0
853	0
0	0
0	0
0	0
1296	0
0	0
0	0
0	0
0	0
100	0
0	0
98	0
0	0
0	0
0	0
0	0
0	0
639	0
0	0
0	0
0	0
0	0
0	0
0	0
0	0
0	0
0	0
0	0
0	0
0	0
0	0
0	0
0	0
0	0
0	0
0	0
0	0
0	0
0	0
0	0
0	0
0	0
0	0
0	0
0	0
0	0
0	0
0	0
1070	0
422	0
1095	0
0	0
0	0
0	0
0	0
0	0
0	0
0	0
0	0
0	0
0	0
0	0
0	0
0	0
0	0
0	0
0	0
0	0
0	0
0	0
0	0
0	0
0	0
0	0
0	0
1063	0
0	0
1184	1
0	0
0	0
0	0
0	0
0	0
0	0
0	0
47	0
0	0
0	0
1181	0
0	0
0	0
0	0
0	0
0	0
0	0
0	0
0	0
0	0
0	0
0	0
0	0
0	0
0	0
0	0
1077	0
0	0
0	0
0	0
0	0
0	0
0	0
0	0
0	0
0	0
1195	0
0	0
0	0
0	0
0	0
0	0
0	0
0	0
0	0
0	0
0	0
1405	0
0	0
63	0
0	0
0	0
0	0
0	0
122	1
0	0
0	0
0	0
0	0
0	0
0	0
0	0
0	0
0	0
0	0
0	0
0	0
0	0
0	0
0	0
0	0
0	0
0	0
0	0
0	0
0	0
0	0
0	0
0	0
0	0
0	0
0	0
0	0
0	0
0	0
0	0
0	0
0	0
0	0
0	0
0	0
0	0
0	0
0	0
0	0
0	0
0	0
0	0
1160	1
0	0
0	0
0	0
0	0
0	0
0	0
0	0
0	0
0	0
0	0
0	0
0	0
0	0
0	0
0	0
0	0
0	0
0	0
0	0
0	0
0	0
0	0
0	0
0	0
26	0
0	0
0	0
0	0
0	0
0	0
0	0
275	1
1143	0
41	1
0	0
47	1
0	0
0	0
0	0
0	0
0	0
0	0
0	0
0	0
0	0
0	0
0	0
0	0
0	0
0	0
0	0
0	0
0	0
0	0
0	0
0	0
0	0
0	0
1084	0
0	0
181	0
0	0
0	0
0	0
0	0
0	0
0	0
0	0
0	0
0	0
0	0
0	0
0	0
0	0
1122	0
0	0
0	0
0	0
0	0
93	0
0	0
0	0
0	0
0	0
0	0
0	0
0	0
0	0
0	0
0	0
0	0
0	0
0	0
1132	0
0	0
0	0
0	0
0	0
0	0
0	0
1008	0
0	0
0	0
0	0
0	0
80	0
0	0
0	0
0	0
0	0
0	0
0	0
0	0
0	0
0	0
0	0
0	0
0	0
0	0
101	0
0	0
0	0
140	0
0	0
104	1
0	0
0	0
0	0
0	0
0	0
0	0
0	0
0	0
0	0
0	0
0	0
1133	1
0	0
0	0
0	0
0	0
0	0
0	0
0	0
0	0
0	0
0	0
0	0
0	0
0	0
0	0
0	0
0	0
0	0
0	0
0	0
0	0
0	0
0	0
0	0
0	0
0	0
1200	0
1205	0
0	0
1253	0
0	0
322	1
0	0
0	0
0	0
0	0
0	0
0	0
0	0
0	0
0	0
0	0
0	0
0	0
0	0
0	0
0	0
0	0
0	0
0	0
0	0
0	0
0	0
0	0
0	0
0	0
0	0
0	0
94	0
0	0
0	0
0	0
0	0
0	0
0	0
0	0
0	0
0	0
0	0
0	0
0	0
0	0
0	0
489	0
0	0
0	0
0	0
0	0
0	0
0	0
0	0
0	0
0	0
0	0
0	0
0	0
0	0
0	0
0	0
0	0
0	0
0	0
0	0
0	0
0	0
0	0
0	0
154	0
0	0
0	0
80	0
0	0
0	0
0	0
0	0
0	0
0	0
1193	0
0	0
0	0
0	0
0	0
0	0
0	0
0	0
0	0
0	0
0	0
0	0
0	0
0	0
0	0
0	0
0	0
0	0
0	0
0	0
0	0
0	0
0	0
0	0
0	0
0	0
0	0
0	0
1217	1
0	0
0	0
0	0
0	0
0	0
1139	0
0	0
0	0
0	0
0	0
0	0
0	0
0	0
68	0
0	0
73	0
162	0
302	1
1990	2
1990	2
0	0
0	0
0	0
0	0
0	0
0	0
0	0
0	0
0	0
0	0
0	0
0	0
0	0
1158	0
0	0
107	0
0	0
1101	0
0	0
0	0
0	0
0	0
0	0
0	0
0	0
0	0
0	0
0	0
1407	1
0	0
0	0
0	0
0	0
0	0
192	0
78	0
0	0
0	0
0	0
0	0
0	0
0	0
0	0
0	0
1173	0
0	0
0	0
0	0
10	0
233	2
0	0
0	0
0	0
0	0
0	0
0	0
0	0
0	0
1286	0
0	0
0	0
0	0
0	0
0	0
0	0
0	0
0	0
0	0
0	0
0	0
0	0
0	0
0	0
0	0
0	0
0	0
0	0
0	0
0	0
0	0
0	0
0	0
0	0
0	0
0	0
0	0
1178	0
0	0
0	0
0	0
0	0
0	0
0	0
0	0
1140	0
0	0
0	0
0	0
0	0
0	0
0	0
1372	0
0	0
0	0
0	0
0	0
0	0
1180	0
0	0
0	0
1162	1
0	0
0	0
0	0
0	0
0	0
0	0
0	0
0	0
0	0
946	0
0	0
0	0
73	1
0	0
540	1
0	0
0	0
0	0
0	0
0	0
0	0
1205	0
0	0
0	0
0	0
0	0
0	0
0	0
82	0
0	0
0	0
0	0
0	0
0	0
0	0
0	0
0	0
0	0
0	0
0	0
0	0
0	0
0	0
0	0
151	0
0	0
0	0
20	1
0	0
0	0
0	0
0	0
1282	0
0	0
0	0
0	0
0	0
0	0
0	0
106	0
0	0
0	0
184	0
0	0
0	0
0	0
0	0
0	0
0	0
33	1
0	0
41	0
0	0
0	0
0	0
0	0
0	0
0	0
0	0
0	0
0	0
0	0
183	0
0	0
0	0
0	0
0	0
0	0
0	0
0	0
0	0
0	0
0	0
0	0
0	0
0	0
0	0
0	0
0	0
0	0
0	0
0	0
0	0
0	0
0	0
86	1
0	0
0	0
0	0
0	0
0	0
0	0
0	0
0	0
0	0
0	0
0	0
0	0
0	0
0	0
0	0
0	0
0	0
914	0
0	0
0	0
0	0
0	0
0	0
0	0
0	0
1147	0
0	0
0	0
0	0
0	0
0	0
0	0
0	0
0	0
1191	0
0	0
0	0
0	0
0	0
0	0
0	0
0	0
1201	0
0	0
0	0
0	0
0	0
0	0
0	0
0	0
0	0
0	0
0	0
0	0
0	0
0	0
0	0
0	0
0	0
0	0
0	0
0	0
0	0
0	0
0	0
0	0
0	0
0	0
0	0
0	0
0	0
0	0
1180	0
0	0
0	0
0	0
0	0
0	0
0	0
0	0
0	0
0	0
0	0
0	0
0	0
1196	0
47	0
0	0
0	0
1115	0
0	0
0	0
0	0
0	0
0	0
0	0
0	0
1121	0
0	0
0	0
103	1
540	0
0	0
0	0
0	0
0	0
0	0
1237	0
0	0
235	1
1134	0
0	0
19	0
0	0
0	0
48	1
0	0
0	0
0	0
0	0
1157	0
0	0
0	0
70	0
0	0
0	0
0	0
0	0
0	0
80	0
0	0
1079	0
0	0
0	0
0	0
0	0
0	0
0	0
0	0
0	0
0	0
0	0
58	0
0	0
0	0
228	1
0	0
0	0
0	0
0	0
0	0
0	0
0	0
0	0
1097	1
324	0
0	0
0	0
0	0
0	0
0	0
0	0
0	0
0	0
0	0
0	0
0	0
0	0
0	0
0	0
0	0
54	1
0	0
0	0
96	0
0	0
0	0
0	0
0	0
0	0
0	0
0	0
0	0
0	0
0	0
0	0
0	0
0	0
0	0
0	0
0	0
0	0
0	0
0	0
0	0
0	0
0	0
1200	1
0	0
0	0
907	0
0	0
0	0
0	0
0	0
0	0
0	0
0	0
0	0
0	0
0	0
0	0
0	0
1294	0
0	0
0	0
0	0
0	0
0	0
0	0
0	0
0	0
0	0
0	0
0	0
0	0
0	0
0	0
0	0
0	0
0	0
0	0
0	0
0	0
0	0
0	0
0	0
0	0
291	1
0	0
0	0
0	0
0	0
0	0
0	0
80	1
0	0
0	0
0	0
0	0
0	0
0	0
0	0
0	0
0	0
0	0
72	0
136	0
0	0
0	0
0	0
0	0
0	0
0	0
1103	0
0	0
100	0
0	0
1133	0
0	0
0	0
0	0
0	0
0	0
0	0
0	0
0	0
295	1
0	0
0	0
1137	0
0	0
0	0
0	0
0	0
0	0
0	0
0	0
0	0
1091	0
0	0
0	0
0	0
0	0
0	0
0	0
0	0
0	0
0	0
0	0
0	0
0	0
0	0
42	0
508	0
0	0
0	0
0	0
0	0
2500	2
0	0
0	0
0	0
0	0
0	0
0	0
0	0
0	0
0	0
0	0
0	0
0	0
0	0
0	0
0	0
0	0
0	0
1217	0
0	0
1150	0
0	0
0	0
0	0
0	0
0	0
0	0
0	0
0	0
0	0
0	0
0	0
0	0
0	0
0	0
0	0
0	0
0	0
1006	0
0	0
0	0
1182	0
0	0
0	0
0	0
0	0
0	0
0	0
1240	0
0	0
0	0
0	0
0	0
0	0
0	0
0	0
0	0
0	0
0	0
0	0
0	0
0	0
0	0
0	0
0	0
0	0
0	0
0	0
0	0
0	0
0	0
0	0
0	0
0	0
112	1
0	0
0	0
151	0
192	0
714	1
0	0
1257	0
92	0
0	0
0	0
0	0
0	0
0	0
0	0
0	0
1254	4
74	1
0	0
0	0
0	0
343	3
48	1
0	0
0	0
0	0
0	0
0	0
135	0
0	0
0	0
104	1
0	0
0	0
0	0
450	0
0	0
0	0
0	0
1254	4
0	0
0	0
0	0
56	0
0	0
0	0
0	0
0	0
0	0
92	0
0	0
0	0
123	1
0	0
0	0
0	0
0	0
0	0
0	0
0	0
1184	1
0	0
151	0
0	0
0	0
0	0
0	0
0	0
1133	1
61	0
0	0
0	0
0	0
0	0
0	0
1147	0
0	0
0	0
0	0
1074	1
0	0
218	1
218	1
0	0
1157	1
101	0
138	0
589	1
0	0
0	0
0	0
121	1
0	0
0	0
0	0
318	0
0	0
0	0
0	0
1162	0
0	0
0	0
64	0
0	0
0	0
0	0
0	0
0	0
1229	0
0	0
0	0
322	0
0	0
400	1
0	0
397	0
0	0
0	0
0	0
1159	0
127	0
0	0
0	0
0	0
0	0
0	0
0	0
0	0
0	0
0	0
0	0
0	0
0	0
0	0
0	0
0	0
0	0
0	0
0	0
0	0
0	0
0	0
0	0
0	0
0	0
0	0
177	1
0	0
0	0
0	0
0	0
0	0
1163	0
0	0
0	0
0	0
0	0
0	0
55	2
1192	0
0	0
55	2
0	0
0	0
0	0
0	0
0	0
0	0
0	0
351	1
0	0
0	0
0	0
0	0
0	0
1214	2
0	0
0	0
0	0
0	0
0	0
0	0
0	0
1186	0
119	0
126	1
0	0
0	0
0	0
0	0
0	0
0	0
0	0
0	0
0	0
0	0
0	0
0	0
0	0
0	0
126	1
0	0
0	0
0	0
0	0
252	0
0	0
0	0
0	0
0	0
0	0
0	0
0	0
0	0
0	0
0	0
0	0
0	0
0	0
0	0
0	0
0	0
0	0
0	0
0	0
0	0
0	0
42	1
0	0
1017	0
1177	0
0	0
0	0
0	0
0	0
0	0
0	0
0	0
0	0
0	0
0	0
0	0
0	0
0	0
0	0
0	0
0	0
0	0
0	0
0	0
0	0
0	0
0	0
0	0
0	0
0	0
0	0
0	0
0	0
0	0
0	0
1180	0
0	0
0	0
0	0
0	0
0	0
0	0
0	0
810	1
0	0
0	0
0	0
0	0
1092	0
0	0
0	0
0	0
0	0
0	0
0	0
0	0
1180	0
0	0
0	0
0	0
0	0
0	0
0	0
0	0
0	0
0	0
0	0
0	0
0	0
0	0
0	0
0	0
0	0
0	0
0	0
0	0
0	0
0	0
0	0
0	0
0	0
0	0
0	0
0	0
0	0
0	0
0	0
0	0
0	0
0	0
0	0
0	0
1162	0
0	0
0	0
1098	0
0	0
0	0
0	0
0	0
0	0
0	0
305	0
0	0
0	0
0	0
0	0
0	0
0	0
104	0
976	1
1181	0
220	0
0	0
0	0
0	0
0	0
106	3
0	0
0	0
0	0
122	1
111	0
0	0
189	0
180	0
0	0
1979	0
98	1
0	0
0	0
0	0
0	0
0	0
0	0
0	0
0	0
0	0
0	0
0	0
0	0
0	0
0	0
0	0
0	0
319	1
0	0
71	1
0	0
0	0
284	0
0	0
0	0
1189	0
0	0
0	0
0	0
0	0
0	0
0	0
0	0
0	0
0	0
0	0
0	0
0	0
0	0
0	0
0	0
0	0
145	1
0	0
0	0
1158	0
0	0
0	0
0	0
0	0
0	0
0	0
0	0
0	0
36	0
0	0
0	0
0	0
0	0
0	0
0	0
37	0
0	0
0	0
130	0
0	0
0	0
0	0
0	0
0	0
0	0
0	0
0	0
0	0
1147	1
0	0
1095	0
0	0
0	0
0	0
0	0
0	0
0	0
0	0
0	0
0	0
0	0
0	0
0	0
0	0
0	0
0	0
0	0
440	2
0	0
0	0
0	0
0	0
0	0
0	0
0	0
0	0
0	0
0	0
91	1
0	0
0	0
0	0
0	0
0	0
0	0
0	0
1096	0
0	0
0	0
0	0
0	0
0	0
0	0
0	0
0	0
0	0
0	0
0	0
0	0
264	0
0	0
0	0
0	0
0	0
0	0
0	0
0	0
0	0
0	0
0	0
0	0
0	0
0	0
0	0
396	1
0	0
0	0
0	0
0	0
0	0
0	0
0	0
0	0
0	0
0	0
0	0
0	0
349	1
0	0
0	0
0	0
0	0
0	0
1176	0
283	0
0	0
283	0
0	0
0	0
0	0
0	0
169	1
124	2
0	0
0	0
0	0
0	0
0	0
0	0
0	0
1182	0
0	0
0	0
1243	0
0	0
0	0
0	0
0	0
0	0
0	0
0	0
0	0
0	0
0	0
0	0
0	0
0	0
24	1
0	0
249	0
0	0
0	0
0	0
0	0
0	0
0	0
0	0
0	0
154	2
0	0
0	0
0	0
1101	1
70	0
157	0
0	0
0	0
0	0
0	0
1003	0
0	0
0	0
0	0
0	0
195	1
258	0
0	0
0	0
0	0
0	0
0	0
36	0
0	0
0	0
0	0
35	0
0	0
0	0
0	0
0	0
0	0
0	0
114	1
0	0
0	0
0	0
0	0
0	0
0	0
0	0
45	0
0	0
40	0
0	0
0	0
192	1
0	0
0	0
0	0
0	0
0	0
0	0
0	0
19	1
0	0
0	0
0	0
0	0
0	0
0	0
0	0
0	0
103	0
0	0
1228	1
0	0
0	0
0	0
0	0
30	1
1136	0
30	0
0	0
[truncated: 8,866 more rows]
