# Supplementary material for: Competing for Attention in Social Media under Information Overload Conditions
Source: PLoS One. 2015 Jul 10;10(7):e0126090. doi: 10.1371/journal.pone.0126090 (PMC4498816; doi:10.1371/journal.pone.0126090)
Supplement: S1 File — This zip file contains the sharing details of all of the microblogs we have used in the Figs 2 and 3. Among the files, ‘Instruction.txt’ describes the contents of the files. (ZIP) [file pone.0126090.s001.zip › Data/10903_1060.txt]

1032	0
0	0
0	0
0	0
0	0
0	0
0	0
0	0
0	0
170	0
0	0
538	0
0	0
0	0
0	0
0	0
0	0
0	0
0	0
0	0
0	0
0	0
0	0
0	0
0	0
0	0
0	0
0	0
0	0
0	0
0	0
0	0
0	0
0	0
0	0
0	0
0	0
0	0
0	0
0	0
0	0
1173	0
0	0
0	0
0	0
0	0
0	0
0	0
0	0
1279	0
0	0
0	0
1186	0
0	0
12	0
0	0
0	0
0	0
0	0
0	0
0	0
0	0
0	0
0	0
0	0
0	0
0	0
0	0
0	0
0	0
0	0
0	0
0	0
0	0
0	0
0	0
0	0
0	0
0	0
0	0
0	0
0	0
0	0
0	0
0	0
0	0
0	0
6	1
0	0
0	0
0	0
0	0
0	0
0	0
0	0
0	0
0	0
0	0
0	0
0	0
0	0
0	0
0	0
0	0
0	0
0	0
0	0
0	0
0	0
0	0
0	0
0	0
0	0
0	0
0	0
0	0
0	0
0	0
0	0
294	81
403	10
1107	0
0	0
0	0
0	0
0	0
0	0
0	0
0	0
0	0
0	0
0	0
0	0
0	0
0	0
1154	0
0	0
0	0
0	0
0	0
0	0
0	0
1205	0
0	0
0	0
0	0
0	0
0	0
0	0
206	25
0	0
0	0
0	0
1120	0
0	0
0	0
0	0
0	0
0	0
0	0
0	0
0	0
0	0
0	0
1405	0
53	0
0	0
0	0
0	0
0	0
37	1
0	0
1506	79
0	0
0	0
0	0
73	0
0	0
0	0
0	0
0	0
0	0
0	0
0	0
0	0
0	0
0	0
1081	2
0	0
465	9
0	0
0	0
0	0
0	0
0	0
0	0
0	0
0	0
0	0
0	0
1174	0
0	0
0	0
74	7
0	0
0	0
0	0
0	0
0	0
0	0
294	81
0	0
46	1
60	2
0	0
0	0
0	0
0	0
0	0
0	0
0	0
0	0
0	0
6	0
0	0
3	0
0	0
0	0
0	0
0	0
0	0
0	0
0	0
0	0
0	0
0	0
0	0
0	0
0	0
0	0
1053	0
0	0
0	0
0	0
1158	1
1163	0
92	14
0	0
0	0
147	1
0	0
234	0
0	0
0	0
0	0
0	0
0	0
0	0
0	0
0	0
0	0
0	0
0	0
0	0
0	0
0	0
0	0
0	0
1188	0
0	0
0	0
0	0
0	0
0	0
0	0
0	0
0	0
0	0
0	0
0	0
37	0
0	0
0	0
0	0
0	0
0	0
0	0
0	0
0	0
0	0
0	0
0	0
0	0
0	0
0	0
0	0
0	0
0	0
0	0
849	16
0	0
821	13
0	0
0	0
0	0
0	0
0	0
0	0
0	0
124	3
0	0
0	0
0	0
127	3
300	7
0	0
0	0
0	0
739	17
0	0
0	0
1195	1
629	21
0	0
0	0
0	0
602	24
335	1
682	21
625	23
585	1
0	0
0	0
0	0
0	0
0	0
0	0
657	15
777	8
0	0
0	0
0	0
0	0
0	0
1215	0
0	0
602	22
0	0
0	0
0	0
0	0
494	6
445	2
695	13
1137	0
0	0
0	0
0	0
0	0
0	0
0	0
0	0
252	63
0	0
0	0
0	0
0	0
0	0
0	0
0	0
0	0
0	0
0	0
0	0
0	0
555	3
0	0
1128	0
0	0
0	0
0	0
33	4
800	12
0	0
489	5
0	0
0	0
0	0
0	0
0	0
458	0
798	14
162	3
0	0
0	0
0	0
910	17
496	1
0	0
0	0
0	0
0	0
0	0
0	0
797	12
0	0
0	0
0	0
1236	0
1132	0
0	0
0	0
0	0
0	0
641	19
0	0
329	1
33	3
6	0
0	0
0	0
151	4
0	0
0	0
294	81
294	81
0	0
0	0
0	0
0	0
0	0
440	3
53	6
0	0
0	0
0	0
571	1
0	0
0	0
628	15
79	16
0	0
0	0
0	0
0	0
0	0
0	0
0	0
616	14
663	6
1083	0
0	0
0	0
0	0
0	0
0	0
0	0
0	0
0	0
0	0
0	0
344	0
0	0
623	16
0	0
587	16
688	13
0	0
1171	0
0	0
0	0
29	3
0	0
0	0
0	0
0	0
822	13
614	11
0	0
0	0
1427	0
537	0
0	0
0	0
0	0
0	0
0	0
0	0
609	16
388	12
574	10
1212	1
750	8
1508	24
0	0
0	0
0	0
740	8
0	0
0	0
1176	1
801	8
0	0
1133	0
841	5
0	0
0	0
74	7
74	7
0	0
0	0
694	10
496	5
0	0
0	0
0	0
0	0
0	0
857	15
1103	0
0	0
0	0
0	0
804	10
0	0
0	0
515	5
33	0
0	0
0	0
0	0
0	0
0	0
0	0
45	3
0	0
575	5
707	6
831	6
542	112
561	0
713	5
0	0
0	0
0	0
1193	0
0	0
0	0
652	5
0	0
0	0
0	0
0	0
0	0
0	0
0	0
0	0
0	0
0	0
40	0
0	0
0	0
0	0
0	0
0	0
0	0
0	0
0	0
0	0
0	0
0	0
288	2
0	0
0	0
1075	9
445	1
0	0
0	0
0	0
0	0
0	0
0	0
0	0
0	0
0	0
0	0
0	0
0	0
0	0
0	0
0	0
0	0
0	0
0	0
0	0
0	0
0	0
0	0
0	0
0	0
0	0
0	0
0	0
0	0
0	0
0	0
0	0
0	0
0	0
143	3
98	3
555	5
543	3
62	1
0	0
0	0
949	14
21	2
43	1
385	11
0	0
494	3
390	11
304	52
127	0
66	0
0	0
0	0
140	0
1138	7
204	9
0	0
187	16
406	24
73	4
385	7
484	2
0	0
116	10
0	0
0	0
0	0
790	5
0	0
603	12
964	11
0	0
0	0
0	0
0	0
0	0
703	4
0	0
0	0
744	4
0	0
0	0
0	0
0	0
0	0
0	0
0	0
0	0
1185	0
0	0
0	0
190	11
0	0
0	0
0	0
0	0
515	4
512	15
1230	0
0	0
0	0
0	0
168	31
0	0
0	0
0	0
0	0
0	0
0	0
0	0
670	4
0	0
0	0
0	0
0	0
0	0
0	0
0	0
0	0
0	0
0	0
0	0
0	0
0	0
0	0
0	0
0	0
0	0
0	0
0	0
0	0
0	0
0	0
0	0
0	0
0	0
0	0
24	0
0	0
610	10
0	0
187	21
0	0
0	0
0	0
0	0
0	0
660	3
0	0
0	0
0	0
0	0
0	0
462	1
0	0
0	0
0	0
617	10
328	1
0	0
0	0
0	0
0	0
0	0
0	0
0	0
0	0
0	0
0	0
0	0
829	4
193	30
0	0
0	0
0	0
0	0
0	0
0	0
0	0
0	0
904	10
0	0
0	0
0	0
0	0
1179	0
0	0
0	0
0	0
0	0
0	0
0	0
0	0
0	0
0	0
0	0
0	0
0	0
0	0
0	0
61	0
0	0
0	0
0	0
785	8
0	0
58	6
0	0
0	0
0	0
355	0
0	0
0	0
0	0
453	1
0	0
0	0
0	0
0	0
0	0
0	0
0	0
0	0
216	28
0	0
195	1
0	0
1142	0
0	0
166	0
0	0
0	0
0	0
68	5
459	38
0	0
466	8
575	1
22	1
0	0
0	0
437	4
68	8
0	0
0	0
0	0
1189	0
0	0
0	0
0	0
0	0
0	0
0	0
0	0
0	0
0	0
0	0
0	0
1144	0
0	0
0	0
0	0
0	0
196	0
0	0
0	0
0	0
0	0
237	1
0	0
0	0
0	0
1325	185
0	0
124	9
0	0
0	0
0	0
153	1
116	0
749	13
0	0
0	0
0	0
0	0
98	0
1172	8
0	0
0	0
0	0
487	2
483	1
0	0
0	0
0	0
137	34
0	0
4	0
194	16
683	100
227	4
0	0
265	27
358	0
358	0
0	0
186	8
158	9
0	0
261	13
190	40
796	2
0	0
0	0
0	0
0	0
0	0
347	37
519	60
0	0
1290	0
0	0
0	0
0	0
0	0
706	35
0	0
0	0
460	63
460	63
460	63
0	0
106	0
0	0
0	0
85	21
85	21
0	0
0	0
0	0
361	37
245	28
245	28
0	0
179	0
0	0
0	0
0	0
34	0
34	0
34	0
0	0
253	0
0	0
0	0
663	1
784	4
31	6
31	6
0	0
294	79
21	0
207	22
306	13
376	7
784	4
0	0
199	26
0	0
0	0
40	8
0	0
94	10
298	19
298	19
305	31
512	102
0	0
248	0
0	0
147	10
1745	2
268	82
0	0
146	21
146	21
0	0
656	3
0	0
217	30
582	6
0	0
0	0
198	56
198	56
198	56
0	0
0	0
0	0
236	0
135	16
96	5
53	2
0	0
0	0
0	0
0	0
0	0
0	0
0	0
0	0
0	0
0	0
285	17
0	0
0	0
0	0
493	38
0	0
0	0
0	0
0	0
219	56
102	21
252	67
153	1
0	0
695	183
0	0
0	0
0	0
208	21
218	37
0	0
441	50
392	0
0	0
233	72
332	9
695	183
0	0
135	16
0	0
382	62
212	9
1099	139
93	22
156	36
0	0
105	0
0	0
267	63
0	0
0	0
0	0
0	0
0	0
0	0
0	0
695	181
263	31
0	0
0	0
142	30
0	0
0	0
79	0
174	7
229	13
419	57
860	47
116	2
0	0
0	0
0	0
0	0
0	0
0	0
0	0
928	3
110	4
543	1
53	3
0	0
199	24
67	5
0	0
0	0
0	0
1350	0
0	0
390	12
0	0
0	0
253	0
330	0
85	21
85	21
361	37
0	0
168	38
168	38
568	67
0	0
493	38
380	0
219	1
0	0
230	49
569	1
270	27
0	0
157	0
0	0
0	0
0	0
0	0
505	4
0	0
0	0
31	6
31	6
0	0
140	11
34	0
74	0
0	0
278	69
517	35
0	0
107	1
107	1
34	0
635	6
0	0
0	0
285	16
494	1
238	9
298	18
298	18
139	19
0	0
0	0
0	0
40	8
0	0
1745	2
512	102
817	2
0	0
0	0
0	0
169	11
0	0
146	21
0	0
0	0
217	29
0	0
0	0
0	0
0	0
0	0
794	2
0	0
106	0
221	44
0	0
40	7
236	0
0	0
0	0
53	2
198	56
198	56
0	0
0	0
0	0
0	0
0	0
0	0
30	4
0	0
0	0
132	26
0	0
0	0
0	0
773	1
0	0
0	0
0	0
0	0
0	0
0	0
0	0
0	0
0	0
0	0
0	0
0	0
361	4
0	0
0	0
219	54
40	7
102	20
168	25
168	25
409	65
168	25
153	1
259	0
233	69
611	71
219	1
0	0
234	4
0	0
332	9
1099	136
207	20
34	0
34	0
62	0
169	5
106	11
106	11
176	14
0	0
68	3
0	0
0	0
0	0
0	0
0	0
0	0
0	0
392	0
381	20
0	0
0	0
0	0
394	0
263	30
0	0
61	0
0	0
0	0
0	0
695	179
540	1
253	0
0	0
611	2
0	0
65	2
146	21
0	0
0	0
0	0
0	0
0	0
67	5
135	13
0	0
67	1
0	0
0	0
251	0
849	1
201	0
243	32
116	2
224	38
72	6
0	0
515	23
0	0
165	1
612	5
0	0
0	0
0	0
0	0
0	0
0	0
0	0
0	0
0	0
0	0
0	0
0	0
73	1
106	0
0	0
0	0
51	0
85	21
85	21
0	0
0	0
0	0
18	0
499	0
0	0
1163	1
0	0
0	0
0	0
0	0
0	0
0	0
0	0
294	75
0	0
0	0
0	0
0	0
178	0
0	0
203	11
0	0
0	0
134	18
135	13
486	50
0	0
0	0
226	72
0	0
0	0
1101	0
0	0
784	4
0	0
1201	0
354	37
354	37
217	29
31	6
31	6
695	178
0	0
198	55
198	55
0	0
0	0
56	9
53	2
889	4
0	0
0	0
0	0
0	0
0	0
0	0
0	0
0	0
0	0
0	0
0	0
0	0
0	0
0	0
0	0
1148	0
0	0
0	0
0	0
0	0
0	0
181	0
0	0
0	0
102	19
869	5
132	18
304	73
382	59
147	8
233	67
0	0
0	0
0	0
77	3
0	0
0	0
94	10
523	1
0	0
0	0
91	0
84	5
409	64
0	0
153	1
219	53
72	6
0	0
1185	61
37	1
95	8
1099	135
42	5
224	1
200	15
695	177
42	5
756	101
0	0
42	5
0	0
0	0
135	13
135	13
86	1
695	177
0	0
189	25
695	177
42	5
0	0
390	12
0	0
0	0
280	2
727	51
0	0
0	0
142	21
0	0
118	0
142	28
0	0
0	0
228	59
110	27
0	0
0	0
110	27
0	0
0	0
0	0
1722	39
40	0
226	8
42	5
168	3
57	1
0	0
28	2
0	0
0	0
0	0
784	4
784	4
784	4
784	4
0	0
214	20
0	0
0	0
0	0
34	0
34	0
0	0
737	152
0	0
0	0
159	0
0	0
0	0
119	1
392	0
21	0
176	13
193	0
0	0
116	9
52	0
263	30
0	0
226	38
298	17
298	17
253	0
0	0
121	7
0	0
106	0
0	0
0	0
270	26
0	0
409	83
145	2
0	0
1367	0
361	37
230	47
0	0
0	0
0	0
0	0
0	0
0	0
0	0
382	57
0	0
0	0
0	0
181	10
207	26
51	5
695	175
0	0
0	0
0	0
0	0
0	0
0	0
245	26
245	26
35	1
0	0
0	0
67	5
173	15
174	7
0	0
296	20
695	175
0	0
0	0
0	0
96	25
217	29
48	15
0	0
641	4
31	6
31	6
0	0
53	2
135	13
0	0
198	51
198	51
731	26
0	0
0	0
0	0
1233	0
1293	0
0	0
0	0
0	0
0	0
61	2
0	0
0	0
1309	0
0	0
0	0
1084	0
0	0
0	0
0	0
256	1
0	0
0	0
499	0
0	0
0	0
0	0
925	0
0	0
0	0
0	0
0	0
0	0
153	1
0	0
102	18
0	0
219	53
0	0
0	0
17	0
354	36
354	36
114	13
0	0
0	0
0	0
0	0
285	15
0	0
0	0
0	0
1166	0
0	0
0	0
263	30
0	0
222	12
222	12
222	12
0	0
0	0
147	8
0	0
0	0
236	0
0	0
165	7
1099	134
243	4
106	0
176	12
0	0
0	0
0	0
0	0
0	0
0	0
135	13
0	0
0	0
0	0
0	0
0	0
149	12
232	0
0	0
0	0
41	0
0	0
390	12
0	0
28	0
111	10
0	0
0	0
0	0
294	70
536	1
121	0
0	0
0	0
0	0
0	0
0	0
85	21
85	21
205	29
181	3
0	0
0	0
0	0
0	0
94	10
0	0
94	10
0	0
0	0
0	0
4	0
4	0
0	0
0	0
0	0
270	25
0	0
1191	0
0	0
0	0
361	37
253	0
77	0
195	24
195	24
195	24
195	24
0	0
0	0
0	0
0	0
0	0
0	0
0	0
0	0
0	0
0	0
0	0
1161	0
0	0
0	0
0	0
1787	1
0	0
0	0
596	113
0	0
354	36
354	36
142	28
0	0
0	0
0	0
0	0
0	0
0	0
0	0
894	92
0	0
276	46
0	0
592	136
1218	0
0	0
711	0
0	0
0	0
0	0
0	0
0	0
0	0
0	0
0	0
34	0
34	0
0	0
65	5
0	0
67	5
0	0
0	0
0	0
0	0
784	4
0	0
0	0
146	21
0	0
0	0
0	0
0	0
116	9
0	0
245	26
245	26
0	0
0	0
298	17
298	17
35	3
0	0
0	0
0	0
0	0
0	0
0	0
1745	2
305	29
0	0
0	0
0	0
0	0
169	11
126	18
40	7
0	0
0	0
217	28
3	0
0	0
54	0
0	0
53	2
0	0
0	0
0	0
31	6
31	6
0	0
0	0
0	0
695	173
0	0
0	0
0	0
176	30
0	0
0	0
0	0
0	0
0	0
0	0
0	0
0	0
0	0
0	0
1111	1
0	0
0	0
0	0
391	50
344	56
0	0
0	0
0	0
0	0
0	0
0	0
0	0
0	0
257	26
1129	0
396	99
17	0
279	16
396	99
219	50
0	0
664	55
228	57
261	44
0	0
377	90
233	66
102	18
150	1
0	0
0	0
0	0
133	2
236	21
0	0
0	0
0	0
226	69
77	1
186	4
0	0
860	45
0	0
860	45
156	35
0	0
0	0
181	21
147	8
263	30
183	28
1099	131
0	0
1198	0
0	0
178	23
0	0
119	2
0	0
360	45
106	0
0	0
0	0
0	0
151	5
784	4
0	0
0	0
0	0
169	5
142	28
41	7
85	21
85	21
136	6
0	0
189	0
95	8
0	0
0	0
57	4
0	0
0	0
0	0
0	0
0	0
0	0
0	0
0	0
0	0
195	5
1166	0
0	0
0	0
845	0
0	0
40	5
0	0
68	3
207	19
0	0
106	10
90	0
0	0
17	0
1597	182
0	0
64	2
149	6
0	0
102	15
307	28
140	10
596	110
0	0
361	35
253	0
0	0
0	0
264	0
0	0
0	0
706	32
706	32
34	0
0	0
0	0
143	21
67	5
0	0
0	0
338	17
0	0
512	96
512	96
245	26
245	26
230	46
0	0
0	0
0	0
612	0
0	0
298	16
298	16
112	10
0	0
0	0
0	0
0	0
181	0
0	0
1745	2
0	0
0	0
174	7
146	21
285	15
0	0
167	15
0	0
0	0
0	0
1154	0
0	0
533	67
217	28
31	5
0	0
31	5
135	12
48	14
127	7
198	48
198	48
0	0
0	0
695	168
0	0
0	0
53	2
0	0
0	0
0	0
0	0
109	6
0	0
0	0
0	0
0	0
0	0
1157	0
0	0
0	0
0	0
0	0
0	0
0	0
0	0
0	0
0	0
0	0
0	0
0	0
0	0
0	0
0	0
0	0
0	0
0	0
0	0
0	0
0	0
0	0
536	1
222	12
0	0
0	0
0	0
[truncated: 8,903 more rows]
