# Supplementary material for: Competing for Attention in Social Media under Information Overload Conditions
Source: PLoS One. 2015 Jul 10;10(7):e0126090. doi: 10.1371/journal.pone.0126090 (PMC4498816; doi:10.1371/journal.pone.0126090)
Supplement: S1 File — This zip file contains the sharing details of all of the microblogs we have used in the Figs 2 and 3. Among the files, ‘Instruction.txt’ describes the contents of the files. (ZIP) [file pone.0126090.s001.zip › Data/10945_249.txt]

0	0
0	0
0	0
0	0
0	0
0	0
0	0
0	0
0	0
0	0
0	0
0	0
0	0
0	0
0	0
0	0
0	0
0	0
0	0
0	0
0	0
0	0
0	0
0	0
0	0
0	0
0	0
0	0
0	0
0	0
0	0
0	0
0	0
0	0
0	0
289	1
0	0
0	0
0	0
0	0
0	0
0	0
0	0
0	0
0	0
0	0
0	0
0	0
0	0
0	0
676	0
0	0
0	0
0	0
0	0
0	0
0	0
0	0
0	0
0	0
0	0
0	0
0	0
0	0
0	0
0	0
0	0
0	0
0	0
0	0
0	0
0	0
0	0
0	0
0	0
0	0
1896	3
0	0
106	1
0	0
0	0
0	0
1109	0
0	0
0	0
0	0
0	0
0	0
0	0
0	0
0	0
0	0
0	0
0	0
0	0
0	0
0	0
0	0
0	0
0	0
0	0
1127	0
0	0
0	0
0	0
0	0
0	0
0	0
0	0
0	0
93	1
0	0
0	0
0	0
0	0
0	0
0	0
0	0
0	0
0	0
0	0
0	0
0	0
0	0
0	0
0	0
0	0
0	0
0	0
0	0
1219	0
0	0
0	0
0	0
73	0
0	0
0	0
0	0
0	0
1124	0
0	0
0	0
0	0
0	0
0	0
0	0
0	0
0	0
882	0
0	0
0	0
1	0
0	0
0	0
0	0
0	0
1236	1
0	0
0	0
0	0
0	0
1157	0
0	0
0	0
0	0
0	0
0	0
0	0
0	0
0	0
0	0
0	0
0	0
0	0
0	0
0	0
0	0
0	0
0	0
0	0
0	0
0	0
0	0
0	0
0	0
0	0
0	0
0	0
0	0
0	0
0	0
0	0
1106	0
0	0
0	0
0	0
0	0
0	0
0	0
0	0
0	0
0	0
0	0
0	0
1173	1
0	0
0	0
1099	1
0	0
0	0
0	0
0	0
0	0
0	0
0	0
0	0
0	0
0	0
0	0
0	0
0	0
0	0
0	0
0	0
0	0
0	0
0	0
0	0
192	1
0	0
0	0
0	0
0	0
0	0
0	0
0	0
0	0
0	0
0	0
0	0
0	0
0	0
102	0
0	0
107	0
0	0
0	0
0	0
0	0
0	0
0	0
0	0
0	0
0	0
0	0
0	0
0	0
0	0
0	0
0	0
0	0
0	0
0	0
0	0
0	0
0	0
0	0
1187	0
0	0
0	0
0	0
0	0
0	0
0	0
932	0
161	0
0	0
0	0
0	0
0	0
0	0
0	0
0	0
0	0
0	0
0	0
0	0
0	0
0	0
99	1
0	0
0	0
0	0
0	0
0	0
0	0
1142	0
0	0
0	0
0	0
0	0
1198	0
0	0
0	0
128	0
0	0
0	0
0	0
0	0
0	0
0	0
0	0
0	0
0	0
0	0
0	0
0	0
0	0
0	0
0	0
0	0
0	0
0	0
0	0
0	0
0	0
0	0
0	0
0	0
0	0
0	0
0	0
0	0
605	3
0	0
0	0
0	0
0	0
0	0
0	0
0	0
0	0
0	0
0	0
0	0
0	0
0	0
0	0
0	0
0	0
0	0
0	0
0	0
0	0
0	0
0	0
0	0
0	0
0	0
0	0
0	0
0	0
0	0
0	0
0	0
1231	0
178	0
0	0
0	0
0	0
0	0
0	0
0	0
0	0
0	0
0	0
0	0
0	0
0	0
0	0
0	0
0	0
0	0
0	0
0	0
0	0
0	0
0	0
0	0
0	0
0	0
0	0
0	0
0	0
0	0
0	0
0	0
0	0
0	0
419	1
0	0
0	0
0	0
0	0
0	0
0	0
0	0
0	0
0	0
1177	0
0	0
0	0
0	0
0	0
0	0
0	0
0	0
0	0
0	0
0	0
0	0
0	0
0	0
545	1
0	0
0	0
0	0
0	0
0	0
0	0
0	0
0	0
0	0
0	0
0	0
0	0
0	0
0	0
0	0
0	0
410	0
0	0
0	0
0	0
0	0
0	0
0	0
0	0
0	0
0	0
0	0
0	0
0	0
0	0
0	0
0	0
0	0
0	0
0	0
0	0
0	0
290	0
0	0
1219	0
0	0
0	0
0	0
0	0
0	0
280	0
0	0
0	0
0	0
0	0
0	0
0	0
0	0
0	0
0	0
0	0
0	0
0	0
0	0
0	0
0	0
0	0
0	0
0	0
0	0
0	0
238	0
0	0
0	0
0	0
0	0
0	0
0	0
0	0
0	0
0	0
0	0
0	0
0	0
171	1
232	0
0	0
394	0
0	0
0	0
0	0
0	0
0	0
0	0
0	0
0	0
0	0
1228	0
0	0
0	0
0	0
0	0
0	0
0	0
125	0
0	0
0	0
100	1
106	0
538	0
0	0
0	0
0	0
0	0
0	0
1134	0
2000	0
0	0
0	0
0	0
0	0
0	0
0	0
0	0
0	0
0	0
0	0
0	0
0	0
0	0
0	0
1162	1
0	0
0	0
0	0
0	0
0	0
0	0
104	0
0	0
0	0
0	0
0	0
0	0
0	0
0	0
0	0
0	0
0	0
0	0
0	0
0	0
0	0
0	0
68	1
223	0
48	0
0	0
0	0
0	0
0	0
0	0
0	0
0	0
898	1
192	2
0	0
0	0
0	0
0	0
739	0
921	0
0	0
0	0
0	0
0	0
0	0
1189	0
0	0
0	0
0	0
0	0
0	0
0	0
290	1
727	0
327	1
357	1
457	1
0	0
0	0
0	0
0	0
0	0
0	0
0	0
0	0
0	0
0	0
0	0
0	0
0	0
0	0
0	0
0	0
0	0
0	0
0	0
0	0
0	0
0	0
0	0
0	0
1283	0
0	0
0	0
0	0
0	0
0	0
0	0
0	0
0	0
0	0
1082	0
0	0
0	0
0	0
1870	0
608	0
0	0
0	0
0	0
0	0
0	0
0	0
375	1
0	0
0	0
0	0
0	0
0	0
0	0
0	0
0	0
0	0
0	0
0	0
1402	0
199	0
0	0
0	0
0	0
676	0
0	0
283	0
223	0
145	0
0	0
0	0
0	0
0	0
0	0
0	0
0	0
0	0
0	0
1144	0
0	0
0	0
0	0
1208	0
0	0
0	0
0	0
0	0
1375	0
0	0
0	0
63	0
0	0
0	0
0	0
0	0
0	0
0	0
0	0
0	0
0	0
0	0
0	0
532	0
0	0
0	0
0	0
0	0
0	0
0	0
0	0
0	0
0	0
0	0
0	0
0	0
0	0
0	0
0	0
1128	0
0	0
0	0
0	0
0	0
327	2
0	0
0	0
27	0
101	0
252	0
0	0
82	0
0	0
0	0
315	0
0	0
0	0
0	0
0	0
0	0
48	0
478	1
0	0
0	0
0	0
0	0
0	0
0	0
0	0
0	0
0	0
0	0
0	0
0	0
0	0
0	0
0	0
1210	0
0	0
0	0
0	0
0	0
0	0
0	0
0	0
0	0
0	0
0	0
0	0
0	0
0	0
0	0
0	0
0	0
0	0
0	0
0	0
0	0
0	0
0	0
0	0
1191	0
0	0
0	0
0	0
0	0
0	0
0	0
0	0
0	0
0	0
0	0
426	0
109	0
0	0
0	0
0	0
128	0
0	0
117	0
119	1
156	0
0	0
0	0
0	0
1220	0
0	0
529	0
0	0
0	0
0	0
0	0
0	0
0	0
0	0
0	0
0	0
0	0
129	0
0	0
0	0
0	0
0	0
674	0
0	0
0	0
0	0
0	0
0	0
0	0
183	0
1104	0
0	0
0	0
0	0
0	0
0	0
0	0
0	0
0	0
0	0
419	0
0	0
0	0
0	0
0	0
0	0
0	0
0	0
1204	0
0	0
0	0
0	0
0	0
0	0
0	0
0	0
0	0
0	0
0	0
0	0
0	0
0	0
0	0
0	0
0	0
0	0
0	0
0	0
280	1
0	0
0	0
0	0
32	0
128	0
153	0
0	0
141	0
491	0
123	0
0	0
0	0
318	0
0	0
0	0
107	0
0	0
0	0
172	1
0	0
1290	0
0	0
40	0
227	0
0	0
101	0
676	0
156	0
0	0
0	0
95	1
0	0
0	0
0	0
0	0
0	0
0	0
0	0
0	0
0	0
0	0
0	0
0	0
2498	4
0	0
0	0
0	0
0	0
0	0
305	1
0	0
0	0
0	0
143	0
1109	0
278	0
220	1
54	4
0	0
0	0
0	0
135	0
0	0
0	0
568	0
0	0
0	0
0	0
0	0
1170	0
0	0
0	0
0	0
0	0
0	0
0	0
0	0
166	0
0	0
0	0
0	0
0	0
0	0
253	1
0	0
99	0
0	0
0	0
0	0
0	0
0	0
172	1
0	0
0	0
131	0
0	0
0	0
0	0
0	0
0	0
0	0
0	0
0	0
0	0
0	0
0	0
0	0
0	0
0	0
0	0
0	0
1262	0
0	0
0	0
0	0
0	0
0	0
0	0
0	0
44	0
134	0
0	0
121	0
0	0
65	0
0	0
89	1
0	0
0	0
0	0
919	0
182	0
144	1
0	0
126	0
0	0
490	2
0	0
242	1
0	0
1115	3
0	0
0	0
0	0
0	0
0	0
0	0
101	1
35	1
132	1
134	1
308	1
1079	1
0	0
0	0
0	0
179	0
0	0
0	0
0	0
0	0
0	0
1243	1
0	0
0	0
878	1
137	0
248	0
0	0
181	0
0	0
0	0
0	0
1350	2
0	0
0	0
0	0
186	0
885	1
0	0
0	0
181	0
590	0
0	0
0	0
0	0
115	1
119	1
0	0
0	0
0	0
114	2
0	0
0	0
286	1
0	0
0	0
338	0
58	0
0	0
0	0
0	0
0	0
0	0
0	0
0	0
193	0
0	0
0	0
0	0
0	0
0	0
133	0
0	0
0	0
0	0
732	0
0	0
0	0
233	0
0	0
0	0
184	1
0	0
0	0
0	0
97	1
0	0
0	0
0	0
133	0
0	0
0	0
0	0
0	0
0	0
0	0
0	0
0	0
0	0
0	0
1109	0
0	0
0	0
0	0
43	0
0	0
0	0
0	0
0	0
0	0
0	0
0	0
0	0
0	0
0	0
0	0
0	0
0	0
0	0
0	0
302	0
0	0
0	0
0	0
0	0
0	0
0	0
0	0
0	0
0	0
0	0
0	0
0	0
0	0
441	0
0	0
0	0
0	0
0	0
0	0
0	0
1097	0
0	0
1143	0
0	0
0	0
207	1
0	0
111	0
186	0
0	0
300	0
103	0
166	1
877	0
0	0
270	0
413	1
435	0
26	0
220	0
2000	1
125	0
0	0
118	0
29	0
196	0
202	0
0	0
977	2
0	0
64	0
0	0
43	1
0	0
650	1
28	0
0	0
228	0
0	0
0	0
0	0
1098	0
0	0
0	0
0	0
0	0
394	0
177	0
0	0
0	0
0	0
0	0
0	0
0	0
0	0
0	0
576	0
0	0
259	1
0	0
216	0
0	0
23	0
0	0
0	0
518	0
0	0
15	0
455	1
0	0
0	0
0	0
0	0
0	0
0	0
311	1
0	0
0	0
0	0
0	0
0	0
417	1
0	0
0	0
0	0
0	0
1153	0
1169	0
0	0
0	0
0	0
0	0
0	0
0	0
0	0
0	0
0	0
0	0
0	0
0	0
0	0
0	0
0	0
0	0
0	0
286	0
0	0
0	0
258	0
0	0
0	0
0	0
91	0
558	0
0	0
0	0
0	0
0	0
0	0
483	0
0	0
0	0
0	0
0	0
0	0
0	0
0	0
0	0
1783	0
0	0
0	0
0	0
0	0
0	0
0	0
0	0
0	0
643	0
0	0
0	0
0	0
358	0
0	0
0	0
0	0
0	0
0	0
0	0
0	0
1155	1
0	0
532	0
0	0
0	0
0	0
0	0
0	0
0	0
0	0
0	0
0	0
0	0
0	0
228	0
0	0
0	0
0	0
0	0
0	0
0	0
0	0
0	0
0	0
0	0
0	0
0	0
0	0
0	0
0	0
0	0
0	0
0	0
0	0
0	0
594	0
199	0
0	0
0	0
0	0
0	0
99	0
186	0
0	0
0	0
0	0
0	0
0	0
142	0
1131	1
73	0
0	0
0	0
0	0
0	0
0	0
0	0
0	0
0	0
0	0
576	1
0	0
0	0
0	0
0	0
0	0
498	0
0	0
0	0
0	0
1189	0
1112	0
152	0
0	0
0	0
0	0
100	0
0	0
83	1
0	0
54	3
807	2
0	0
52	0
0	0
102	0
0	0
0	0
0	0
303	0
0	0
0	0
0	0
245	0
0	0
207	0
218	0
264	0
0	0
252	1
223	1
0	0
0	0
0	0
0	0
507	1
141	2
50	0
648	1
55	0
0	0
0	0
561	1
358	0
128	0
0	0
175	0
0	0
285	1
21	0
0	0
0	0
347	0
1990	1
0	0
0	0
1986	2
0	0
0	0
0	0
104	0
74	0
144	0
207	0
0	0
0	0
152	0
0	0
0	0
390	0
0	0
0	0
131	1
380	1
0	0
0	0
0	0
0	0
0	0
0	0
187	1
179	0
0	0
0	0
0	0
217	1
99	0
565	0
0	0
0	0
0	0
0	0
1271	0
63	0
0	0
1115	0
309	0
150	0
666	0
0	0
219	0
0	0
0	0
105	1
297	0
0	0
206	0
0	0
0	0
76	1
168	1
293	1
249	1
0	0
63	0
139	1
256	0
254	0
292	1
0	0
0	0
327	0
0	0
0	0
332	0
384	0
11	0
85	0
0	0
0	0
0	0
0	0
0	0
0	0
0	0
623	0
0	0
430	2
405	0
0	0
0	0
0	0
0	0
0	0
1238	0
0	0
10	0
321	2
0	0
676	0
283	0
0	0
482	0
29	1
295	1
0	0
329	0
75	1
128	1
298	1
0	0
291	0
0	0
0	0
232	0
16	1
0	0
0	0
0	0
0	0
0	0
0	0
0	0
1593	1
1049	0
0	0
561	0
63	0
1052	0
1124	1
565	1
0	0
340	1
340	0
0	0
0	0
0	0
0	0
0	0
0	0
0	0
172	1
1197	1
195	0
345	0
0	0
0	0
0	0
0	0
0	0
0	0
0	0
0	0
0	0
0	0
0	0
0	0
1193	0
0	0
0	0
0	0
53	1
0	0
0	0
210	1
0	0
474	0
1920	2
0	0
1156	3
116	1
0	0
1997	2
0	0
0	0
0	0
1245	0
0	0
99	1
0	0
918	0
0	0
1211	1
187	1
0	0
0	0
0	0
0	0
0	0
146	1
0	0
0	0
0	0
0	0
99	0
0	0
0	0
0	0
0	0
102	1
217	0
0	0
283	0
0	0
0	0
0	0
0	0
0	0
80	0
0	0
0	0
0	0
0	0
0	0
0	0
0	0
0	0
0	0
116	1
0	0
0	0
0	0
0	0
0	0
0	0
0	0
0	0
0	0
70	1
0	0
0	0
126	0
1159	0
0	0
0	0
0	0
0	0
0	0
0	0
1189	1
0	0
0	0
0	0
0	0
175	0
0	0
0	0
0	0
0	0
0	0
0	0
0	0
0	0
0	0
0	0
0	0
1164	0
0	0
0	0
0	0
0	0
0	0
0	0
0	0
0	0
0	0
1201	1
0	0
0	0
0	0
0	0
0	0
0	0
0	0
0	0
0	0
0	0
0	0
0	0
0	0
0	0
0	0
0	0
0	0
0	0
0	0
0	0
1197	0
0	0
0	0
0	0
0	0
1881	0
0	0
0	0
0	0
273	1
0	0
0	0
0	0
0	0
0	0
0	0
0	0
0	0
0	0
0	0
1196	0
0	0
1159	0
1154	0
0	0
0	0
0	0
0	0
0	0
0	0
0	0
0	0
0	0
371	0
0	0
0	0
0	0
0	0
0	0
0	0
0	0
0	0
0	0
72	0
0	0
0	0
0	0
123	0
0	0
0	0
0	0
0	0
0	0
0	0
1139	0
318	0
1071	2
0	0
0	0
0	0
0	0
0	0
0	0
0	0
0	0
0	0
0	0
350	0
0	0
368	2
0	0
0	0
0	0
1191	1
0	0
0	0
1125	0
0	0
0	0
0	0
269	0
0	0
0	0
0	0
0	0
0	0
0	0
0	0
90	0
0	0
0	0
0	0
155	1
494	2
0	0
0	0
0	0
0	0
1107	0
0	0
0	0
0	0
128	0
0	0
0	0
0	0
0	0
0	0
0	0
0	0
154	1
0	0
0	0
0	0
87	0
176	0
554	1
0	0
296	0
0	0
0	0
0	0
0	0
0	0
0	0
0	0
1363	0
0	0
0	0
0	0
0	0
241	0
0	0
132	1
286	1
150	0
0	0
0	0
118	1
254	1
0	0
0	0
185	1
16	0
243	0
138	0
0	0
0	0
38	1
1963	2
0	0
0	0
0	0
0	0
266	0
37	0
0	0
0	0
0	0
0	0
0	0
0	0
0	0
0	0
0	0
0	0
0	0
0	0
0	0
124	0
130	0
0	0
0	0
40	0
0	0
0	0
0	0
679	0
1985	0
0	0
0	0
0	0
1122	1
95	0
0	0
187	0
164	0
307	0
0	0
0	0
0	0
50	0
45	0
122	0
0	0
195	0
0	0
219	0
0	0
0	0
85	0
0	0
0	0
0	0
0	0
0	0
0	0
0	0
0	0
311	0
121	2
130	1
405	2
347	3
0	0
238	0
99	1
310	2
0	0
34	0
34	0
256	1
0	0
71	0
435	1
0	0
0	0
0	0
61	0
102	1
0	0
0	0
0	0
0	0
560	1
0	0
112	2
26	0
158	0
379	0
1296	1
443	0
123	1
77	0
0	0
222	1
180	0
164	1
96	0
72	1
197	1
182	0
299	1
0	0
0	0
70	0
1517	0
260	0
170	0
229	1
137	5
117	0
365	1
91	0
0	0
0	0
77	0
200	1
0	0
0	0
0	0
254	1
0	0
0	0
0	0
0	0
0	0
41	1
0	0
0	0
0	0
1121	0
0	0
164	0
132	0
22	0
[truncated: 8,945 more rows]
