# Supplementary material for: Competing for Attention in Social Media under Information Overload Conditions
Source: PLoS One. 2015 Jul 10;10(7):e0126090. doi: 10.1371/journal.pone.0126090 (PMC4498816; doi:10.1371/journal.pone.0126090)
Supplement: S1 File — This zip file contains the sharing details of all of the microblogs we have used in the Figs 2 and 3. Among the files, ‘Instruction.txt’ describes the contents of the files. (ZIP) [file pone.0126090.s001.zip › Data/10951_176.txt]

0	0
0	0
0	0
0	0
1931	1
0	0
0	0
0	0
83	0
0	0
0	0
0	0
0	0
0	0
31	0
0	0
0	0
0	0
298	0
0	0
100	1
0	0
0	0
0	0
0	0
0	0
0	0
0	0
61	0
1234	0
0	0
0	0
0	0
267	1
0	0
0	0
0	0
1184	1
0	0
0	0
0	0
0	0
0	0
0	0
0	0
0	0
1141	0
0	0
0	0
0	0
0	0
0	0
0	0
0	0
0	0
553	1
0	0
0	0
85	1
0	0
0	0
0	0
0	0
49	0
0	0
0	0
0	0
1182	1
0	0
0	0
0	0
0	0
64	0
0	0
0	0
150	0
0	0
0	0
0	0
0	0
1175	0
0	0
0	0
1084	5
0	0
0	0
2116	4
0	0
0	0
485	1
0	0
0	0
0	0
0	0
0	0
0	0
0	0
0	0
0	0
0	0
0	0
0	0
0	0
73	0
33	0
0	0
143	0
0	0
0	0
1198	0
0	0
0	0
0	0
0	0
0	0
0	0
0	0
1156	0
1089	0
0	0
0	0
0	0
1114	0
0	0
0	0
0	0
0	0
0	0
0	0
0	0
0	0
0	0
0	0
0	0
0	0
0	0
0	0
0	0
0	0
45	0
0	0
0	0
0	0
0	0
0	0
0	0
0	0
0	0
0	0
423	0
0	0
0	0
0	0
0	0
1154	0
0	0
0	0
0	0
0	0
0	0
0	0
0	0
0	0
0	0
0	0
0	0
0	0
0	0
477	0
0	0
0	0
1013	0
0	0
0	0
0	0
0	0
0	0
0	0
0	0
0	0
0	0
0	0
0	0
0	0
0	0
0	0
1161	0
1153	0
0	0
0	0
0	0
0	0
0	0
0	0
0	0
0	0
0	0
0	0
0	0
0	0
1181	0
0	0
0	0
0	0
0	0
316	1
0	0
0	0
0	0
168	0
0	0
0	0
0	0
0	0
98	0
49	0
0	0
0	0
0	0
0	0
0	0
0	0
40	0
0	0
0	0
0	0
0	0
0	0
0	0
0	0
0	0
0	0
0	0
0	0
0	0
0	0
1147	0
0	0
0	0
0	0
0	0
0	0
0	0
0	0
0	0
0	0
0	0
0	0
0	0
0	0
0	0
0	0
0	0
0	0
0	0
0	0
0	0
0	0
0	0
0	0
0	0
0	0
1173	0
0	0
0	0
0	0
0	0
0	0
0	0
0	0
0	0
0	0
0	0
0	0
0	0
0	0
0	0
124	0
0	0
158	1
82	0
0	0
0	0
339	0
0	0
329	1
1373	0
0	0
1159	0
0	0
120	0
0	0
0	0
0	0
0	0
0	0
1185	0
0	0
0	0
0	0
0	0
0	0
0	0
0	0
0	0
0	0
0	0
0	0
0	0
0	0
0	0
0	0
0	0
0	0
0	0
1129	0
0	0
1139	0
0	0
0	0
0	0
1205	0
0	0
0	0
0	0
0	0
0	0
0	0
0	0
0	0
0	0
0	0
0	0
0	0
0	0
0	0
0	0
0	0
0	0
0	0
0	0
0	0
0	0
0	0
0	0
0	0
0	0
0	0
0	0
0	0
0	0
0	0
0	0
0	0
0	0
0	0
0	0
0	0
0	0
0	0
0	0
0	0
91	0
0	0
0	0
278	0
0	0
0	0
0	0
0	0
0	0
0	0
358	1
0	0
0	0
1131	0
1387	0
0	0
0	0
0	0
0	0
0	0
0	0
0	0
0	0
0	0
0	0
0	0
1346	0
0	0
43	0
0	0
0	0
0	0
282	1
0	0
0	0
131	0
0	0
0	0
0	0
0	0
0	0
0	0
0	0
0	0
0	0
0	0
0	0
0	0
0	0
0	0
0	0
0	0
0	0
0	0
0	0
0	0
0	0
0	0
1108	0
0	0
0	0
0	0
0	0
1118	1
0	0
0	0
0	0
1195	0
0	0
0	0
136	0
1130	0
387	3
0	0
0	0
0	0
301	0
0	0
0	0
0	0
0	0
0	0
0	0
0	0
0	0
0	0
0	0
0	0
0	0
1067	0
0	0
0	0
0	0
146	0
0	0
0	0
0	0
0	0
0	0
0	0
0	0
0	0
0	0
0	0
0	0
0	0
0	0
0	0
1149	0
0	0
0	0
0	0
66	0
78	0
0	0
0	0
346	0
0	0
0	0
0	0
0	0
0	0
0	0
0	0
0	0
0	0
0	0
0	0
380	1
0	0
0	0
0	0
0	0
0	0
0	0
0	0
0	0
0	0
0	0
318	0
0	0
0	0
0	0
171	0
0	0
0	0
0	0
0	0
0	0
0	0
0	0
0	0
0	0
1182	0
0	0
0	0
0	0
0	0
0	0
0	0
0	0
0	0
0	0
0	0
0	0
0	0
138	1
0	0
0	0
0	0
1184	0
0	0
0	0
0	0
0	0
0	0
283	0
0	0
0	0
0	0
274	0
0	0
0	0
0	0
159	2
247	1
0	0
0	0
221	2
0	0
119	0
0	0
199	1
596	1
0	0
97	0
0	0
0	0
682	1
250	0
140	3
0	0
0	0
0	0
0	0
0	0
0	0
7	1
136	0
0	0
109	0
0	0
60	0
986	2
0	0
274	0
0	0
0	0
0	0
124	1
0	0
0	0
0	0
0	0
188	1
429	1
214	0
0	0
202	0
0	0
2048	4
0	0
2000	7
136	1
0	0
0	0
872	0
0	0
53	1
149	0
0	0
932	2
0	0
1162	1
0	0
0	0
0	0
78	0
117	0
0	0
173	0
0	0
30	0
46	0
0	0
58	0
85	1
0	0
357	0
39	0
0	0
0	0
0	0
0	0
0	0
0	0
382	0
382	0
282	2
0	0
0	0
0	0
0	0
0	0
0	0
0	0
139	0
0	0
0	0
312	1
0	0
0	0
0	0
0	0
0	0
0	0
0	0
0	0
0	0
0	0
0	0
0	0
0	0
0	0
0	0
0	0
0	0
0	0
0	0
0	0
0	0
0	0
0	0
0	0
0	0
0	0
0	0
0	0
0	0
0	0
0	0
0	0
0	0
0	0
0	0
0	0
0	0
0	0
0	0
0	0
0	0
1131	0
206	1
0	0
0	0
0	0
0	0
226	0
0	0
0	0
0	0
0	0
106	0
0	0
0	0
0	0
0	0
0	0
0	0
0	0
0	0
0	0
0	0
0	0
0	0
0	0
0	0
0	0
0	0
1185	1
0	0
73	0
0	0
0	0
52	0
0	0
0	0
0	0
1192	0
0	0
0	0
0	0
0	0
0	0
0	0
0	0
0	0
0	0
0	0
1100	0
0	0
0	0
0	0
0	0
264	1
0	0
0	0
0	0
0	0
0	0
0	0
0	0
0	0
0	0
0	0
103	0
0	0
59	0
376	0
227	0
0	0
578	0
293	2
0	0
0	0
57	0
381	1
293	0
0	0
0	0
1149	1
110	0
21	0
0	0
188	1
338	0
0	0
0	0
626	1
152	0
0	0
0	0
0	0
0	0
0	0
152	0
1109	0
34	0
115	0
69	0
0	0
0	0
0	0
93	2
0	0
728	2
127	0
0	0
199	4
0	0
544	1
0	0
1182	0
76	1
0	0
0	0
0	0
341	2
215	0
0	0
1974	1
26	0
159	0
0	0
1666	6
0	0
0	0
95	0
0	0
0	0
0	0
0	0
10	0
570	0
227	1
110	0
0	0
0	0
0	0
0	0
0	0
0	0
0	0
0	0
177	2
0	0
0	0
123	0
0	0
0	0
0	0
0	0
0	0
236	1
0	0
152	1
1136	0
78	0
156	1
1079	3
0	0
0	0
0	0
0	0
45	0
0	0
33	0
0	0
0	0
274	0
129	2
0	0
0	0
0	0
0	0
178	1
0	0
224	0
0	0
0	0
168	0
388	3
287	0
146	0
89	0
39	0
0	0
0	0
59	1
0	0
595	4
51	0
0	0
227	0
0	0
0	0
0	0
1650	3
200	0
387	0
114	1
0	0
159	0
0	0
0	0
903	5
79	0
400	0
0	0
442	0
0	0
111	0
0	0
0	0
0	0
0	0
0	0
0	0
383	1
0	0
131	0
0	0
177	0
120	1
0	0
34	0
0	0
51	0
808	2
922	0
328	0
0	0
0	0
339	1
0	0
0	0
469	0
0	0
0	0
434	1
0	0
0	0
0	0
0	0
29	0
214	1
0	0
190	0
0	0
0	0
109	0
197	0
0	0
0	0
0	0
0	0
0	0
2000	1
90	0
112	1
0	0
47	0
259	0
0	0
0	0
0	0
103	1
0	0
275	0
185	1
1081	2
1781	10
147	0
4	0
189	0
916	3
0	0
457	1
632	2
168	1
832	2
178	0
148	1
526	0
0	0
0	0
0	0
0	0
0	0
272	1
132	0
0	0
195	0
36	0
0	0
0	0
0	0
424	2
125	0
0	0
119	0
228	1
0	0
88	0
0	0
0	0
406	1
171	1
174	1
118	0
0	0
176	0
101	0
0	0
360	0
0	0
0	0
492	1
0	0
0	0
0	0
476	0
0	0
0	0
126	1
0	0
0	0
55	0
0	0
0	0
312	1
183	0
1584	3
0	0
0	0
176	1
171	1
302	1
179	1
82	0
222	1
653	1
189	0
391	1
120	0
0	0
1096	3
64	1
0	0
0	0
277	0
117	0
0	0
362	0
215	1
0	0
106	1
0	0
295	1
77	0
158	1
0	0
0	0
721	1
0	0
0	0
618	1
0	0
173	0
0	0
152	1
415	1
0	0
80	0
50	1
231	1
50	1
0	0
0	0
0	0
842	3
0	0
0	0
0	0
0	0
402	1
303	2
80	1
0	0
229	1
0	0
0	0
0	0
85	1
0	0
0	0
154	0
33	0
35	0
662	1
1863	7
267	0
0	0
0	0
1911	4
0	0
341	0
0	0
0	0
0	0
0	0
52	0
0	0
137	0
210	1
54	0
259	0
203	0
0	0
0	0
509	1
0	0
196	0
177	0
63	0
141	0
95	1
54	2
0	0
0	0
131	0
1785	1
209	0
0	0
1953	8
283	0
97	0
186	0
0	0
172	0
0	0
174	1
0	0
0	0
0	0
0	0
28	0
91	0
0	0
0	0
0	0
0	0
0	0
137	0
0	0
0	0
0	0
0	0
0	0
0	0
0	0
0	0
295	1
0	0
0	0
95	0
0	0
0	0
0	0
0	0
121	0
234	0
0	0
0	0
0	0
183	1
103	0
0	0
0	0
0	0
257	1
168	0
563	1
198	0
0	0
0	0
175	0
218	0
41	0
0	0
226	1
0	0
0	0
67	0
0	0
267	1
74	0
0	0
30	0
0	0
0	0
0	0
0	0
73	0
1994	1
0	0
0	0
0	0
328	0
0	0
72	0
0	0
76	0
105	0
0	0
1230	0
151	0
0	0
0	0
0	0
39	0
47	0
395	1
0	0
0	0
0	0
2318	23
109	0
33	0
265	0
0	0
0	0
146	0
182	0
0	0
395	1
0	0
0	0
256	1
0	0
97	0
0	0
325	0
0	0
120	0
0	0
0	0
0	0
58	0
446	1
0	0
129	0
422	1
367	0
0	0
28	0
778	0
0	0
164	0
0	0
239	1
0	0
78	1
0	0
1210	4
1205	0
856	0
0	0
0	0
0	0
209	0
0	0
0	0
0	0
921	1
940	0
1102	0
160	0
74	0
0	0
0	0
1194	6
196	0
184	1
86	0
111	0
0	0
0	0
238	0
2469	2
0	0
163	0
1518	0
0	0
0	0
0	0
369	0
0	0
0	0
91	0
1973	5
856	0
240	0
239	0
0	0
358	0
61	0
0	0
47	0
0	0
0	0
227	1
0	0
244	0
2000	2
0	0
152	0
42	0
138	1
0	0
264	0
83	0
0	0
372	0
675	0
0	0
325	0
0	0
0	0
0	0
0	0
205	0
360	1
0	0
0	0
0	0
135	0
0	0
37	0
45	0
90	0
64	0
0	0
0	0
720	0
0	0
0	0
413	0
0	0
179	0
1735	8
191	0
101	0
0	0
0	0
0	0
182	0
0	0
0	0
979	2
0	0
116	0
0	0
0	0
0	0
83	0
1989	10
1696	3
0	0
0	0
117	0
47	0
0	0
66	0
0	0
0	0
214	0
405	0
54	0
94	0
0	0
0	0
0	0
0	0
0	0
0	0
67	0
456	1
0	0
0	0
114	0
741	0
0	0
0	0
170	0
31	0
409	0
0	0
0	0
0	0
303	0
69	0
0	0
1116	0
0	0
0	0
0	0
0	0
0	0
23	0
0	0
466	1
2000	3
0	0
52	0
269	1
0	0
66	0
0	0
114	0
67	0
757	0
69	0
0	0
0	0
85	0
0	0
0	0
0	0
0	0
0	0
342	1
1890	1
0	0
0	0
456	1
0	0
127	0
0	0
0	0
61	0
0	0
120	0
184	0
0	0
139	1
0	0
0	0
0	0
87	0
0	0
72	0
0	0
0	0
315	0
485	0
18	0
334	0
361	0
605	0
91	0
201	0
311	1
0	0
0	0
125	0
0	0
0	0
0	0
91	0
0	0
0	0
744	1
0	0
0	0
0	0
0	0
0	0
0	0
0	0
0	0
0	0
0	0
1326	7
226	0
143	1
1991	16
16	0
424	0
432	0
116	0
78	0
91	0
47	0
0	0
0	0
9	0
588	1
0	0
0	0
243	0
0	0
0	0
1088	3
0	0
0	0
1575	6
0	0
1675	2
0	0
169	0
35	0
409	0
168	1
0	0
1151	0
345	0
66	0
0	0
443	0
44	0
13	0
178	1
41	0
0	0
70	0
0	0
316	1
0	0
142	0
0	0
68	0
1902	0
0	0
206	0
0	0
0	0
0	0
0	0
0	0
0	0
0	0
1857	4
0	0
1779	3
0	0
108	1
174	0
739	1
0	0
0	0
0	0
83	0
0	0
119	0
282	0
0	0
0	0
1973	5
0	0
0	0
1105	1
125	0
0	0
384	2
238	1
0	0
0	0
0	0
156	0
0	0
21	0
138	1
38	0
63	0
207	0
0	0
0	0
0	0
0	0
0	0
0	0
0	0
798	7
59	0
207	0
207	0
542	0
0	0
0	0
277	0
385	0
31	0
814	4
2773	8
0	0
1207	8
348	1
152	0
854	1
1929	0
160	0
0	0
139	0
265	0
103	0
0	0
0	0
759	3
0	0
1972	9
0	0
625	0
2993	12
0	0
0	0
0	0
0	0
89	0
39	1
1168	0
1150	0
313	0
0	0
0	0
0	0
410	2
0	0
0	0
0	0
0	0
0	0
0	0
127	0
183	0
0	0
43	0
139	1
0	0
984	0
0	0
0	0
0	0
0	0
0	0
1173	0
18	0
0	0
53	0
0	0
1300	0
0	0
0	0
0	0
0	0
0	0
0	0
0	0
0	0
0	0
0	0
0	0
0	0
0	0
0	0
422	1
0	0
0	0
308	1
170	1
0	0
0	0
527	2
29	0
103	0
0	0
0	0
68	0
79	0
0	0
0	0
151	0
0	0
0	0
1130	0
0	0
0	0
0	0
0	0
0	0
0	0
0	0
0	0
0	0
901	0
0	0
0	0
130	0
0	0
119	0
0	0
0	0
0	0
0	0
0	0
0	0
0	0
0	0
0	0
158	0
0	0
0	0
0	0
183	0
1136	0
0	0
75	0
0	0
0	0
0	0
0	0
69	1
0	0
0	0
0	0
71	0
0	0
0	0
0	0
0	0
0	0
0	0
162	0
751	1
0	0
0	0
0	0
0	0
134	0
125	0
0	0
0	0
0	0
922	0
43	0
0	0
0	0
0	0
0	0
61	0
0	0
0	0
1279	0
0	0
0	0
0	0
0	0
0	0
0	0
0	0
0	0
0	0
0	0
0	0
0	0
0	0
0	0
131	0
0	0
0	0
0	0
131	0
0	0
0	0
0	0
0	0
0	0
0	0
223	1
83	0
0	0
0	0
30	0
0	0
73	0
0	0
0	0
0	0
0	0
0	0
0	0
0	0
93	0
0	0
54	0
0	0
0	0
0	0
32	0
0	0
0	0
0	0
815	0
0	0
0	0
0	0
237	0
0	0
1135	0
0	0
0	0
664	0
0	0
0	0
0	0
0	0
0	0
75	0
0	0
0	0
0	0
0	0
0	0
305	0
623	0
0	0
0	0
0	0
152	0
0	0
0	0
125	0
0	0
589	0
0	0
0	0
0	0
0	0
0	0
58	0
0	0
0	0
922	1
0	0
0	0
0	0
0	0
0	0
0	0
0	0
0	0
0	0
40	0
184	0
0	0
0	0
0	0
0	0
107	0
6	0
0	0
0	0
0	0
0	0
0	0
0	0
0	0
0	0
0	0
199	0
82	0
60	1
0	0
502	0
0	0
0	0
297	1
86	0
104	0
0	0
0	0
0	0
0	0
0	0
86	0
0	0
0	0
0	0
0	0
0	0
85	0
168	1
0	0
0	0
0	0
0	0
526	0
30	0
0	0
0	0
406	0
0	0
233	0
0	0
0	0
139	0
0	0
0	0
0	0
0	0
0	0
0	0
0	0
0	0
0	0
0	0
348	0
0	0
0	0
0	0
68	0
13	0
1054	0
0	0
0	0
0	0
0	0
0	0
0	0
336	0
0	0
81	0
0	0
0	0
0	0
0	0
77	0
0	0
0	0
223	1
62	1
0	0
113	0
0	0
0	0
997	0
66	0
337	0
0	0
0	0
0	0
0	0
233	0
0	0
0	0
0	0
0	0
157	0
0	0
171	0
0	0
0	0
0	0
24	0
0	0
0	0
40	0
74	0
0	0
80	0
0	0
0	0
0	0
102	0
50	0
212	0
0	0
0	0
0	0
0	0
0	0
93	0
52	0
0	0
0	0
0	0
0	0
0	0
0	0
1132	0
65	0
0	0
0	0
0	0
65	0
0	0
0	0
0	0
0	0
190	0
0	0
0	0
29	0
0	0
165	0
0	0
0	0
353	0
0	0
0	0
0	0
147	1
0	0
163	0
0	0
0	0
0	0
0	0
[truncated: 8,951 more rows]
