# Supplementary material for: Competing for Attention in Social Media under Information Overload Conditions
Source: PLoS One. 2015 Jul 10;10(7):e0126090. doi: 10.1371/journal.pone.0126090 (PMC4498816; doi:10.1371/journal.pone.0126090)
Supplement: S1 File — This zip file contains the sharing details of all of the microblogs we have used in the Figs 2 and 3. Among the files, ‘Instruction.txt’ describes the contents of the files. (ZIP) [file pone.0126090.s001.zip › Data/10959_343.txt]

0	0
126	1
170	1
0	0
0	0
0	0
0	0
0	0
0	0
248	1
1221	0
0	0
0	0
0	0
0	0
0	0
0	0
0	0
0	0
0	0
0	0
0	0
0	0
0	0
0	0
0	0
0	0
0	0
0	0
0	0
153	0
0	0
0	0
0	0
0	0
0	0
0	0
0	0
0	0
0	0
0	0
76	1
50	0
0	0
0	0
0	0
0	0
0	0
0	0
0	0
0	0
0	0
0	0
0	0
0	0
0	0
0	0
0	0
0	0
0	0
0	0
0	0
0	0
0	0
0	0
0	0
0	0
276	1
0	0
0	0
0	0
0	0
0	0
0	0
0	0
0	0
0	0
0	0
0	0
0	0
0	0
17	0
0	0
0	0
0	0
0	0
0	0
0	0
0	0
99	1
0	0
0	0
0	0
0	0
0	0
0	0
0	0
1194	1
0	0
0	0
0	0
0	0
0	0
0	0
0	0
0	0
0	0
0	0
1162	0
0	0
0	0
0	0
0	0
0	0
0	0
0	0
0	0
0	0
0	0
0	0
0	0
0	0
0	0
0	0
0	0
0	0
0	0
0	0
0	0
0	0
0	0
0	0
0	0
115	1
0	0
0	0
0	0
0	0
0	0
0	0
0	0
0	0
104	0
0	0
0	0
0	0
1314	1
0	0
0	0
0	0
0	0
0	0
0	0
0	0
0	0
0	0
0	0
0	0
0	0
0	0
0	0
0	0
0	0
0	0
0	0
0	0
0	0
0	0
0	0
0	0
0	0
0	0
0	0
0	0
0	0
0	0
0	0
0	0
0	0
0	0
0	0
0	0
0	0
0	0
0	0
0	0
0	0
0	0
0	0
1165	0
0	0
0	0
0	0
0	0
0	0
0	0
0	0
0	0
0	0
0	0
0	0
0	0
0	0
312	1
0	0
0	0
0	0
1238	0
0	0
0	0
0	0
1138	0
0	0
0	0
0	0
0	0
0	0
0	0
0	0
0	0
1179	1
0	0
0	0
0	0
0	0
0	0
0	0
0	0
0	0
0	0
0	0
0	0
0	0
0	0
0	0
365	0
0	0
0	0
0	0
0	0
0	0
0	0
0	0
0	0
0	0
0	0
0	0
0	0
0	0
0	0
251	2
0	0
0	0
0	0
0	0
0	0
0	0
0	0
1200	0
0	0
0	0
0	0
0	0
0	0
0	0
0	0
0	0
0	0
0	0
0	0
0	0
1150	0
0	0
0	0
0	0
1097	0
0	0
154	0
1277	1
0	0
136	0
0	0
0	0
0	0
0	0
0	0
0	0
1101	1
0	0
0	0
0	0
0	0
0	0
0	0
0	0
0	0
0	0
0	0
0	0
0	0
0	0
0	0
0	0
0	0
0	0
0	0
0	0
0	0
0	0
0	0
0	0
0	0
0	0
0	0
0	0
0	0
60	0
0	0
0	0
0	0
0	0
0	0
0	0
0	0
0	0
0	0
0	0
0	0
0	0
0	0
0	0
0	0
0	0
0	0
0	0
0	0
0	0
0	0
0	0
0	0
0	0
0	0
0	0
0	0
0	0
0	0
0	0
0	0
0	0
0	0
0	0
0	0
192	4
0	0
0	0
0	0
0	0
0	0
0	0
0	0
0	0
3	0
0	0
0	0
0	0
0	0
0	0
0	0
0	0
1182	0
0	0
0	0
0	0
0	0
0	0
222	1
0	0
0	0
0	0
0	0
0	0
1117	0
0	0
258	3
0	0
0	0
121	0
0	0
0	0
1147	0
0	0
0	0
0	0
0	0
0	0
0	0
0	0
0	0
0	0
0	0
0	0
0	0
0	0
0	0
0	0
0	0
0	0
0	0
0	0
0	0
0	0
0	0
0	0
0	0
0	0
0	0
1224	0
0	0
0	0
177	1
0	0
0	0
0	0
0	0
0	0
0	0
47	2
0	0
0	0
0	0
0	0
0	0
0	0
0	0
0	0
0	0
0	0
0	0
0	0
0	0
0	0
0	0
0	0
0	0
0	0
1144	0
0	0
0	0
0	0
0	0
0	0
0	0
0	0
0	0
0	0
0	0
0	0
0	0
0	0
0	0
0	0
0	0
1217	0
0	0
0	0
0	0
0	0
0	0
0	0
0	0
0	0
0	0
0	0
0	0
0	0
0	0
0	0
0	0
0	0
0	0
0	0
0	0
0	0
0	0
0	0
0	0
0	0
0	0
0	0
0	0
0	0
0	0
0	0
0	0
1135	0
0	0
0	0
0	0
0	0
0	0
0	0
0	0
0	0
0	0
0	0
0	0
333	1
0	0
0	0
0	0
0	0
0	0
0	0
0	0
0	0
0	0
0	0
0	0
0	0
0	0
0	0
0	0
0	0
0	0
0	0
0	0
0	0
0	0
0	0
45	0
0	0
0	0
0	0
0	0
0	0
0	0
40	0
0	0
0	0
0	0
0	0
0	0
0	0
0	0
0	0
0	0
1188	0
0	0
0	0
0	0
0	0
0	0
0	0
0	0
0	0
1189	0
0	0
0	0
0	0
0	0
0	0
0	0
0	0
0	0
0	0
258	1
0	0
0	0
0	0
0	0
0	0
0	0
0	0
0	0
0	0
1095	0
0	0
0	0
0	0
0	0
0	0
0	0
0	0
0	0
0	0
329	0
0	0
0	0
0	0
0	0
0	0
0	0
0	0
0	0
0	0
0	0
0	0
0	0
0	0
0	0
0	0
0	0
0	0
0	0
0	0
0	0
0	0
0	0
0	0
0	0
103	6
0	0
0	0
0	0
0	0
0	0
959	1
0	0
0	0
0	0
1085	0
0	0
164	1
0	0
0	0
0	0
0	0
0	0
102	2
0	0
0	0
0	0
0	0
0	0
0	0
26	1
0	0
0	0
0	0
0	0
0	0
0	0
208	6
0	0
0	0
0	0
0	0
0	0
0	0
0	0
0	0
0	0
0	0
0	0
0	0
0	0
0	0
0	0
0	0
0	0
0	0
0	0
0	0
0	0
100	0
0	0
0	0
115	1
0	0
0	0
1135	1
0	0
0	0
0	0
0	0
0	0
0	0
0	0
0	0
0	0
0	0
0	0
0	0
0	0
0	0
0	0
186	0
96	1
0	0
0	0
0	0
0	0
0	0
0	0
0	0
0	0
0	0
0	0
1119	0
0	0
70	2
0	0
0	0
0	0
0	0
0	0
0	0
0	0
0	0
0	0
1118	1
0	0
0	0
0	0
0	0
0	0
0	0
0	0
0	0
0	0
0	0
0	0
0	0
0	0
0	0
500	1
0	0
0	0
0	0
0	0
0	0
0	0
0	0
0	0
0	0
0	0
0	0
0	0
0	0
0	0
0	0
0	0
1189	0
1163	0
0	0
0	0
0	0
0	0
0	0
1181	0
0	0
0	0
0	0
0	0
139	0
1189	0
0	0
0	0
1175	0
0	0
0	0
0	0
0	0
0	0
0	0
0	0
0	0
0	0
291	6
0	0
0	0
0	0
0	0
0	0
0	0
0	0
0	0
1143	0
0	0
0	0
0	0
1192	0
0	0
0	0
0	0
0	0
0	0
0	0
0	0
0	0
0	0
0	0
1124	0
0	0
0	0
0	0
0	0
0	0
923	0
0	0
0	0
1130	0
0	0
0	0
0	0
0	0
0	0
1191	0
0	0
0	0
0	0
0	0
0	0
0	0
0	0
0	0
0	0
0	0
179	0
0	0
0	0
0	0
0	0
0	0
0	0
0	0
0	0
0	0
73	0
0	0
118	1
118	1
0	0
0	0
0	0
0	0
0	0
0	0
0	0
0	0
1411	0
0	0
0	0
107	1
0	0
0	0
0	0
0	0
0	0
0	0
0	0
0	0
0	0
0	0
106	0
0	0
0	0
0	0
0	0
0	0
0	0
0	0
0	0
0	0
0	0
0	0
68	1
0	0
0	0
0	0
0	0
0	0
0	0
0	0
0	0
0	0
0	0
0	0
0	0
0	0
1214	1
0	0
1152	1
0	0
0	0
0	0
0	0
0	0
0	0
0	0
0	0
0	0
0	0
0	0
0	0
0	0
0	0
0	0
0	0
0	0
0	0
0	0
0	0
0	0
0	0
0	0
436	1
0	0
0	0
0	0
0	0
0	0
0	0
0	0
0	0
0	0
0	0
0	0
0	0
0	0
0	0
1189	0
1156	1
0	0
0	0
0	0
0	0
0	0
0	0
0	0
0	0
0	0
0	0
0	0
0	0
0	0
0	0
0	0
0	0
0	0
0	0
0	0
0	0
0	0
0	0
0	0
0	0
0	0
0	0
0	0
0	0
0	0
0	0
0	0
0	0
0	0
0	0
0	0
0	0
0	0
0	0
0	0
0	0
0	0
0	0
0	0
0	0
0	0
0	0
0	0
0	0
250	2
0	0
91	0
0	0
986	0
0	0
0	0
0	0
0	0
0	0
0	0
1103	0
0	0
0	0
0	0
0	0
0	0
0	0
0	0
0	0
0	0
40	1
0	0
0	0
0	0
1127	0
0	0
1107	0
0	0
0	0
0	0
0	0
0	0
0	0
0	0
0	0
1182	1
0	0
0	0
0	0
0	0
0	0
0	0
0	0
0	0
0	0
0	0
0	0
0	0
0	0
0	0
0	0
0	0
0	0
0	0
0	0
0	0
0	0
0	0
1148	0
0	0
0	0
0	0
0	0
0	0
41	0
0	0
0	0
0	0
0	0
0	0
0	0
0	0
0	0
0	0
0	0
0	0
0	0
1169	0
0	0
1174	0
0	0
0	0
0	0
0	0
1188	0
0	0
0	0
0	0
0	0
0	0
0	0
0	0
0	0
1147	0
0	0
0	0
0	0
0	0
0	0
0	0
0	0
0	0
0	0
0	0
0	0
0	0
0	0
0	0
0	0
0	0
0	0
0	0
0	0
0	0
0	0
0	0
0	0
0	0
0	0
0	0
0	0
0	0
0	0
128	1
0	0
0	0
0	0
41	1
0	0
1133	0
0	0
61	0
0	0
0	0
0	0
209	0
0	0
0	0
0	0
0	0
0	0
0	0
0	0
0	0
0	0
0	0
0	0
0	0
0	0
0	0
0	0
0	0
1122	0
0	0
0	0
0	0
0	0
0	0
0	0
0	0
0	0
0	0
0	0
0	0
0	0
0	0
0	0
1330	0
0	0
0	0
0	0
0	0
0	0
0	0
0	0
0	0
0	0
0	0
0	0
0	0
0	0
1144	0
0	0
0	0
0	0
0	0
0	0
0	0
0	0
0	0
0	0
0	0
0	0
0	0
0	0
0	0
0	0
0	0
0	0
0	0
0	0
0	0
0	0
0	0
0	0
0	0
0	0
0	0
0	0
0	0
0	0
0	0
0	0
0	0
0	0
0	0
0	0
0	0
0	0
0	0
1181	1
0	0
0	0
0	0
0	0
0	0
0	0
0	0
0	0
0	0
0	0
0	0
0	0
0	0
0	0
0	0
0	0
0	0
0	0
0	0
0	0
0	0
0	0
0	0
0	0
0	0
0	0
0	0
0	0
0	0
0	0
0	0
0	0
0	0
0	0
0	0
0	0
0	0
0	0
0	0
0	0
0	0
0	0
0	0
0	0
0	0
223	0
0	0
0	0
0	0
1171	0
0	0
129	0
0	0
80	0
0	0
10	1
0	0
1238	1
62	1
0	0
0	0
1177	0
0	0
0	0
0	0
0	0
0	0
0	0
161	5
0	0
0	0
0	0
0	0
0	0
0	0
0	0
200	0
17	1
0	0
0	0
0	0
0	0
0	0
0	0
346	2
0	0
0	0
0	0
0	0
0	0
0	0
0	0
0	0
0	0
0	0
0	0
0	0
0	0
1153	0
0	0
0	0
0	0
1230	1
0	0
0	0
0	0
0	0
0	0
0	0
0	0
0	0
0	0
0	0
0	0
262	2
0	0
0	0
0	0
0	0
0	0
0	0
0	0
0	0
0	0
0	0
0	0
98	0
0	0
0	0
0	0
0	0
0	0
0	0
57	1
0	0
0	0
0	0
0	0
0	0
1195	0
0	0
0	0
0	0
0	0
0	0
0	0
0	0
0	0
1167	0
0	0
0	0
0	0
0	0
0	0
0	0
0	0
0	0
0	0
0	0
0	0
1169	0
0	0
1148	1
0	0
0	0
0	0
0	0
0	0
0	0
0	0
0	0
0	0
0	0
0	0
0	0
0	0
0	0
0	0
157	0
0	0
0	0
1146	0
0	0
0	0
205	1
126	2
0	0
157	1
442	0
0	0
0	0
171	0
0	0
0	0
247	1
147	0
0	0
0	0
0	0
0	0
170	0
237	0
281	1
0	0
0	0
0	0
119	0
0	0
0	0
0	0
0	0
0	0
0	0
94	0
0	0
0	0
422	1
431	1
0	0
0	0
288	1
0	0
0	0
0	0
0	0
0	0
0	0
21	0
0	0
0	0
94	1
59	1
216	0
0	0
34	0
0	0
0	0
0	0
0	0
265	1
22	0
0	0
0	0
237	4
0	0
0	0
0	0
0	0
0	0
0	0
0	0
0	0
0	0
0	0
0	0
0	0
408	1
0	0
0	0
0	0
0	0
0	0
0	0
0	0
0	0
0	0
0	0
0	0
0	0
0	0
0	0
0	0
0	0
102	0
0	0
285	2
724	0
0	0
139	1
88	1
290	0
0	0
0	0
0	0
0	0
0	0
0	0
0	0
0	0
0	0
0	0
0	0
0	0
0	0
280	1
0	0
0	0
0	0
0	0
0	0
0	0
0	0
0	0
0	0
0	0
0	0
0	0
0	0
0	0
0	0
0	0
0	0
0	0
0	0
1035	1
0	0
0	0
0	0
90	0
0	0
0	0
0	0
0	0
0	0
0	0
0	0
0	0
0	0
0	0
0	0
42	1
0	0
0	0
0	0
1184	0
0	0
240	0
0	0
0	0
0	0
0	0
0	0
0	0
0	0
12	0
0	0
0	0
0	0
0	0
0	0
55	1
0	0
35	0
0	0
0	0
100	0
0	0
0	0
0	0
0	0
139	0
226	1
0	0
0	0
0	0
39	0
0	0
298	1
664	1
0	0
0	0
0	0
1990	1
182	0
0	0
0	0
0	0
0	0
30	0
169	1
0	0
1416	0
0	0
0	0
0	0
0	0
470	1
0	0
0	0
1170	0
0	0
266	0
70	0
65	0
0	0
0	0
0	0
18	0
0	0
0	0
0	0
0	0
0	0
0	0
0	0
0	0
28	0
44	0
0	0
1130	1
0	0
0	0
1098	0
0	0
0	0
0	0
0	0
0	0
0	0
0	0
0	0
0	0
0	0
0	0
0	0
0	0
0	0
0	0
0	0
0	0
0	0
0	0
0	0
210	2
80	0
0	0
1206	1
0	0
0	0
0	0
0	0
0	0
0	0
0	0
0	0
0	0
1295	0
0	0
0	0
0	0
0	0
0	0
0	0
0	0
0	0
0	0
0	0
0	0
0	0
0	0
0	0
0	0
1270	2
0	0
0	0
0	0
0	0
0	0
0	0
0	0
0	0
0	0
0	0
0	0
0	0
965	0
92	0
0	0
302	1
0	0
0	0
0	0
0	0
0	0
0	0
0	0
1187	0
152	0
0	0
360	1
0	0
0	0
0	0
0	0
1192	0
13	0
0	0
0	0
0	0
0	0
0	0
0	0
0	0
0	0
0	0
1159	0
0	0
49	0
0	0
0	0
0	0
0	0
0	0
0	0
0	0
49	0
0	0
0	0
0	0
955	0
0	0
0	0
0	0
0	0
0	0
0	0
0	0
0	0
0	0
0	0
0	0
219	0
0	0
506	2
0	0
0	0
0	0
110	0
0	0
0	0
1231	0
0	0
0	0
0	0
1210	0
0	0
0	0
0	0
116	0
0	0
0	0
0	0
0	0
554	0
0	0
0	0
0	0
0	0
0	0
0	0
0	0
0	0
131	1
1124	0
0	0
142	0
0	0
63	0
0	0
115	0
158	0
0	0
0	0
0	0
0	0
0	0
0	0
0	0
0	0
0	0
0	0
0	0
0	0
0	0
0	0
0	0
0	0
0	0
0	0
1093	0
0	0
0	0
0	0
0	0
0	0
0	0
1155	1
0	0
0	0
0	0
0	0
0	0
0	0
0	0
195	1
41	1
60	1
0	0
0	0
0	0
0	0
0	0
0	0
0	0
0	0
0	0
0	0
0	0
0	0
0	0
0	0
234	1
0	0
0	0
0	0
0	0
1193	0
0	0
0	0
0	0
0	0
0	0
0	0
0	0
0	0
0	0
0	0
0	0
1223	0
0	0
0	0
0	0
0	0
0	0
0	0
0	0
0	0
0	0
0	0
0	0
0	0
120	0
1124	0
0	0
147	3
0	0
0	0
0	0
0	0
0	0
1187	0
0	0
0	0
0	0
1202	0
0	0
0	0
99	1
0	0
94	0
0	0
0	0
0	0
0	0
0	0
0	0
0	0
0	0
0	0
0	0
0	0
0	0
0	0
0	0
31	0
0	0
0	0
0	0
0	0
0	0
0	0
0	0
0	0
0	0
0	0
0	0
0	0
0	0
0	0
0	0
0	0
0	0
0	0
1227	0
0	0
0	0
0	0
0	0
0	0
0	0
0	0
174	0
0	0
0	0
0	0
0	0
0	0
0	0
0	0
0	0
0	0
0	0
0	0
0	0
0	0
0	0
0	0
0	0
0	0
0	0
0	0
0	0
0	0
0	0
0	0
0	0
1143	0
0	0
0	0
0	0
0	0
0	0
0	0
0	0
0	0
0	0
0	0
0	0
0	0
0	0
0	0
0	0
0	0
1145	1
0	0
0	0
0	0
0	0
1165	0
0	0
0	0
0	0
0	0
0	0
0	0
0	0
0	0
0	0
0	0
0	0
0	0
0	0
0	0
0	0
0	0
0	0
0	0
0	0
1114	0
0	0
0	0
0	0
0	0
0	0
0	0
0	0
1103	0
0	0
0	0
0	0
0	0
0	0
0	0
1275	0
0	0
0	0
0	0
0	0
0	0
0	0
1151	0
79	0
81	0
0	0
0	0
0	0
0	0
[truncated: 8,959 more rows]
