# Supplementary material for: Competing for Attention in Social Media under Information Overload Conditions
Source: PLoS One. 2015 Jul 10;10(7):e0126090. doi: 10.1371/journal.pone.0126090 (PMC4498816; doi:10.1371/journal.pone.0126090)
Supplement: S1 File — This zip file contains the sharing details of all of the microblogs we have used in the Figs 2 and 3. Among the files, ‘Instruction.txt’ describes the contents of the files. (ZIP) [file pone.0126090.s001.zip › Data/11055_375.txt]

0	0
25	0
0	0
0	0
0	0
0	0
0	0
200	0
0	0
0	0
0	0
0	0
0	0
0	0
1201	0
0	0
0	0
0	0
55	0
0	0
0	0
55	0
0	0
0	0
0	0
0	0
0	0
0	0
0	0
0	0
0	0
0	0
0	0
0	0
0	0
0	0
0	0
0	0
0	0
0	0
0	0
0	0
0	0
0	0
0	0
0	0
0	0
0	0
40	1
0	0
0	0
766	0
0	0
135	0
0	0
0	0
0	0
0	0
0	0
0	0
0	0
0	0
0	0
0	0
0	0
0	0
0	0
0	0
0	0
0	0
0	0
0	0
0	0
0	0
0	0
0	0
0	0
0	0
35	1
86	1
0	0
0	0
0	0
0	0
125	2
0	0
0	0
0	0
223	1
0	0
0	0
0	0
0	0
0	0
355	2
90	0
0	0
1140	0
328	2
386	2
95	2
0	0
164	0
0	0
0	0
0	0
452	1
452	1
640	1
0	0
0	0
452	0
227	0
0	0
0	0
0	0
374	2
0	0
0	0
0	0
114	3
250	2
313	1
0	0
0	0
0	0
295	1
0	0
0	0
0	0
0	0
0	0
782	4
233	0
210	0
0	0
176	1
388	1
1997	6
0	0
0	0
119	1
0	0
469	0
171	0
293	1
105	1
1896	7
234	1
151	1
287	1
212	0
129	0
0	0
0	0
656	7
73	0
494	0
0	0
60	0
191	0
0	0
0	0
0	0
183	0
725	0
461	1
0	0
311	2
341	1
0	0
0	0
0	0
270	2
75	0
108	0
472	1
0	0
440	4
0	0
1141	0
0	0
0	0
0	0
0	0
0	0
0	0
51	1
0	0
178	2
0	0
0	0
0	0
0	0
0	0
536	1
0	0
0	0
0	0
0	0
0	0
0	0
0	0
0	0
63	1
0	0
0	0
0	0
591	1
0	0
413	0
0	0
0	0
852	1
0	0
283	2
0	0
1567	1
0	0
293	2
0	0
73	1
326	0
603	2
207	2
0	0
0	0
0	0
0	0
111	2
0	0
106	0
0	0
0	0
439	2
98	0
220	0
215	1
302	1
0	0
86	0
60	0
424	1
0	0
0	0
215	1
0	0
264	0
233	3
0	0
136	0
0	0
0	0
310	3
0	0
131	2
0	0
0	0
0	0
0	0
219	1
278	1
0	0
278	1
985	0
1288	0
0	0
327	0
192	1
0	0
145	2
0	0
67	1
0	0
823	1
572	1
0	0
127	1
0	0
0	0
0	0
336	2
486	2
0	0
830	7
687	4
0	0
0	0
164	3
266	2
102	1
0	0
289	3
1175	0
321	0
0	0
0	0
288	1
175	0
1166	1
1909	12
1237	0
536	1
0	0
0	0
0	0
1082	2
0	0
145	2
0	0
564	1
0	0
119	1
0	0
0	0
198	0
12	1
0	0
0	0
318	2
32	0
229	0
0	0
0	0
0	0
0	0
0	0
1215	0
0	0
0	0
0	0
1192	0
802	3
0	0
0	0
0	0
409	0
0	0
0	0
0	0
0	0
504	1
713	6
47	0
783	1
0	0
0	0
943	10
0	0
242	0
177	2
0	0
297	2
0	0
102	1
0	0
161	0
611	1
171	2
737	2
1069	0
0	0
1069	0
324	0
214	0
0	0
0	0
505	5
941	3
0	0
141	1
116	3
186	1
248	1
193	1
155	3
473	0
74	0
138	0
237	2
1374	2
228	1
372	0
1998	9
0	0
0	0
0	0
270	1
303	0
0	0
292	2
117	3
0	0
31	1
124	3
165	3
579	1
0	0
0	0
0	0
0	0
365	0
173	1
124	0
180	3
171	1
535	1
95	2
0	0
0	0
91	0
133	0
0	0
0	0
0	0
0	0
0	0
1626	2
276	0
0	0
0	0
0	0
304	0
835	2
76	0
0	0
0	0
0	0
0	0
473	2
172	2
0	0
0	0
103	0
606	3
92	2
76	1
0	0
481	4
182	1
0	0
1007	2
0	0
208	1
0	0
0	0
307	0
0	0
0	0
0	0
286	1
0	0
0	0
177	2
265	2
367	2
0	0
303	1
751	4
0	0
573	2
30	1
88	1
61	0
172	1
176	0
39	1
128	0
462	2
366	1
0	0
553	4
43	0
620	7
320	1
275	1
234	2
490	1
129	0
1527	1
197	1
736	6
0	0
513	1
354	0
303	2
0	0
0	0
0	0
82	0
0	0
0	0
279	3
102	1
423	4
33	1
0	0
192	0
0	0
987	9
0	0
397	1
188	0
273	2
294	1
178	0
206	1
103	1
265	1
0	0
0	0
0	0
201	2
599	0
42	0
589	2
31	3
483	1
0	0
0	0
326	4
248	3
327	1
145	3
143	1
351	0
487	3
0	0
203	1
226	1
0	0
0	0
677	0
229	1
336	0
158	1
279	2
173	1
291	2
1795	14
235	1
624	2
294	2
0	0
85	1
480	2
0	0
167	2
348	1
0	0
0	0
143	0
411	0
595	2
302	2
330	2
206	2
109	1
736	6
292	1
498	1
0	0
90	0
143	0
0	0
20	2
799	6
432	1
434	2
380	0
123	0
0	0
0	0
135	2
305	0
0	0
0	0
161	1
0	0
0	0
884	1
0	0
260	1
0	0
357	0
261	1
83	1
669	1
0	0
638	0
100	1
230	1
850	5
461	4
84	1
0	0
0	0
183	2
249	2
254	1
388	4
461	3
168	2
245	1
422	2
401	2
0	0
0	0
167	0
321	1
375	2
0	0
143	0
74	0
192	1
97	2
1916	4
294	6
219	3
279	1
165	1
62	2
164	2
0	0
48	1
602	3
0	0
1796	9
73	1
228	1
249	1
60	2
297	2
0	0
282	1
414	3
81	1
736	2
251	1
188	2
0	0
83	2
78	0
36	1
335	1
0	0
236	5
145	2
173	2
651	0
88	0
173	3
0	0
257	2
341	5
93	2
153	2
0	0
154	1
167	0
689	4
1991	12
2093	7
685	2
776	0
316	1
368	3
86	1
547	6
1946	12
184	0
842	0
452	1
0	0
890	13
452	1
737	1
0	0
0	0
579	4
183	2
230	2
0	0
91	1
242	1
1406	8
615	7
1130	2
37	1
1004	7
307	0
223	1
0	0
61	2
516	1
237	1
510	2
526	2
390	1
441	1
187	1
230	1
0	0
201	1
239	1
112	3
117	2
134	0
134	0
792	2
294	4
684	3
57	0
137	1
138	0
193	0
1871	14
505	6
104	1
154	1
622	2
173	1
373	1
104	2
240	0
442	0
1804	10
310	1
590	3
0	0
0	0
355	0
562	2
337	3
791	2
0	0
388	1
401	2
258	0
115	1
272	1
280	1
289	4
121	2
31	0
647	4
0	0
438	1
0	0
931	8
814	3
0	0
162	1
491	4
91	1
0	0
446	3
1805	12
530	1
1117	17
222	1
102	1
213	2
86	0
235	1
492	4
319	2
879	12
322	1
75	0
411	1
183	1
0	0
388	4
89	1
319	0
375	4
139	0
510	1
0	0
147	1
499	5
0	0
230	0
146	0
527	3
0	0
581	1
1028	5
380	2
502	1
427	3
39	1
229	1
271	0
232	1
1702	5
207	0
348	0
142	1
96	0
183	2
27	0
48	1
213	1
0	0
269	0
224	3
708	6
1200	7
272	1
154	1
201	0
0	0
659	5
318	1
293	3
0	0
142	1
129	1
95	1
163	1
242	2
232	2
0	0
0	0
212	1
382	1
214	0
650	2
853	3
235	0
128	1
93	5
501	2
570	2
351	3
297	1
521	3
420	4
611	1
0	0
811	2
540	4
390	2
283	1
392	2
1754	12
198	2
0	0
199	1
425	1
147	1
301	1
128	1
951	4
477	3
86	2
290	2
1434	6
348	2
0	0
322	4
0	0
580	2
589	1
341	0
249	3
468	1
285	1
112	1
1382	8
0	0
201	1
152	2
1683	8
726	1
409	2
34	0
198	3
971	1
0	0
300	1
173	2
431	0
117	1
160	3
0	0
2003	7
236	1
60	0
190	0
0	0
379	0
946	6
0	0
286	1
0	0
841	3
446	1
258	3
700	4
0	0
998	4
130	1
1837	7
449	4
99	0
1868	7
236	0
956	6
0	0
97	1
316	1
399	2
259	2
245	2
1190	5
238	2
252	2
0	0
535	1
466	5
424	1
554	5
409	2
74	2
0	0
341	2
1023	21
1057	4
198	1
0	0
1322	5
246	1
251	0
0	0
103	3
364	0
1296	4
89	1
617	2
293	1
407	1
36	0
91	0
111	0
264	2
645	4
67	2
68	1
2561	17
6	0
10	1
588	2
649	2
93	0
198	3
187	1
108	1
0	0
1584	4
484	0
694	5
201	4
100	1
0	0
184	0
765	1
774	4
182	1
1007	2
246	1
0	0
0	0
292	2
2000	14
119	1
153	0
299	1
229	1
92	1
0	0
0	0
856	9
0	0
351	0
53	0
0	0
171	1
455	2
189	3
0	0
0	0
151	1
0	0
27	0
0	0
0	0
0	0
193	2
69	0
0	0
371	5
336	2
390	1
199	2
637	2
200	0
149	0
536	1
408	4
909	2
590	3
308	1
0	0
85	0
0	0
233	1
358	2
368	3
55	1
0	0
160	1
1126	3
68	0
217	0
0	0
153	0
380	6
342	0
0	0
83	0
303	0
0	0
339	1
0	0
472	2
153	2
5	0
0	0
0	0
0	0
314	1
0	0
30	1
221	1
21	1
397	0
167	2
282	0
0	0
265	1
274	1
112	0
15	0
262	1
77	1
827	2
0	0
1092	10
106	2
323	2
505	0
0	0
0	0
253	3
100	1
434	9
0	0
799	4
358	4
0	0
322	3
162	1
299	0
320	2
230	0
657	1
559	5
90	2
266	2
61	0
398	3
76	1
55	1
1022	2
236	0
0	0
291	4
416	3
0	0
0	0
257	3
197	1
48	0
306	1
0	0
441	1
291	4
0	0
403	1
140	3
1283	3
112	1
440	2
0	0
152	1
86	0
91	2
161	1
185	2
451	1
291	4
120	2
0	0
256	0
98	1
264	1
0	0
35	0
476	0
641	3
473	6
0	0
205	0
127	2
152	0
318	3
0	0
213	1
128	3
255	1
187	1
26	1
718	2
1265	6
229	2
0	0
191	0
60	0
163	0
0	0
156	1
137	1
0	0
329	3
0	0
370	4
407	1
0	0
210	1
6	0
94	1
412	2
39	0
0	0
0	0
132	1
414	0
307	2
1440	3
0	0
69	0
194	0
179	0
135	2
0	0
129	1
773	2
0	0
93	0
377	1
0	0
135	1
286	2
418	1
0	0
873	3
0	0
126	1
591	0
325	1
357	2
152	1
202	2
293	3
50	1
499	1
0	0
337	1
584	4
838	3
195	1
0	0
271	3
171	2
197	3
0	0
72	1
31	1
77	0
736	2
0	0
323	1
83	1
1192	10
393	1
243	2
1850	12
0	0
173	2
0	0
177	4
0	0
473	5
121	0
138	0
24	1
0	0
380	1
1221	3
55	0
1343	6
156	1
0	0
138	1
287	1
0	0
0	0
588	1
421	2
180	1
235	1
203	2
237	1
321	2
328	1
234	0
0	0
166	0
72	0
124	0
299	1
0	0
196	1
257	0
98	1
0	0
0	0
305	1
145	1
12	0
364	1
410	0
66	1
401	3
8	0
67	1
582	3
672	4
1032	2
256	2
0	0
204	1
160	1
106	1
672	0
0	0
272	2
382	3
586	2
77	0
652	8
454	0
210	0
272	2
90	0
385	2
200	4
431	0
335	5
0	0
116	1
68	0
0	0
257	0
1613	19
262	2
1773	5
279	6
131	0
557	3
0	0
953	8
111	0
0	0
330	2
0	0
116	0
168	0
1831	12
372	2
47	1
1999	18
115	1
107	1
191	1
101	2
309	0
132	2
0	0
419	5
0	0
230	3
126	1
1150	11
1011	2
165	1
1956	19
299	2
1772	11
745	4
461	3
126	1
15	1
201	0
86	0
205	1
457	2
330	2
282	2
159	1
272	0
151	0
304	1
1051	8
480	3
1973	2
113	0
1983	18
317	2
195	0
274	0
48	0
111	1
57	0
0	0
0	0
190	1
2000	10
652	8
44	0
200	1
1960	11
830	9
148	1
430	1
1998	8
0	0
149	0
92	1
308	2
96	0
0	0
455	2
625	2
77	1
244	0
0	0
292	1
1136	7
0	0
97	2
0	0
0	0
73	1
322	5
724	3
117	1
147	1
91	0
123	0
95	1
0	0
0	0
1690	3
55	0
151	1
314	1
0	0
412	3
125	0
64	1
40	1
275	3
0	0
706	1
765	5
351	1
67	1
519	3
145	1
0	0
0	0
500	3
236	0
163	0
282	4
0	0
211	1
0	0
0	0
1999	13
0	0
356	4
379	2
411	1
356	4
513	3
464	3
191	0
506	2
176	1
348	1
289	2
348	1
90	0
97	2
0	0
0	0
771	1
592	1
203	0
0	0
234	0
0	0
375	1
93	0
262	1
44	1
250	0
0	0
30	0
0	0
476	4
176	1
122	1
409	2
800	2
0	0
418	5
117	3
157	0
111	1
340	2
71	1
468	5
803	4
171	1
100	0
87	2
754	1
429	0
315	5
0	0
0	0
212	1
460	2
302	1
0	0
155	1
223	0
159	1
0	0
109	1
231	2
0	0
172	1
0	0
225	0
0	0
181	1
81	0
155	0
250	1
0	0
0	0
424	0
358	2
477	1
82	1
198	1
820	3
0	0
0	0
204	0
71	0
44	1
0	0
698	1
1554	3
145	1
0	0
115	0
35	1
110	0
0	0
86	0
371	2
0	0
185	2
289	1
270	1
98	1
371	3
0	0
1000	3
52	1
139	1
148	2
143	2
134	1
567	2
236	2
259	1
253	1
406	0
0	0
108	1
2480	2
47	1
0	0
0	0
380	1
0	0
320	5
0	0
377	0
145	1
262	0
254	1
0	0
1748	0
252	2
151	0
185	0
170	1
76	0
0	0
319	1
0	0
305	1
0	0
0	0
319	1
200	1
461	2
426	5
504	2
86	3
0	0
389	1
312	3
15	1
407	1
139	0
70	1
0	0
334	3
77	1
195	1
250	2
186	0
238	0
424	1
688	1
55	1
109	1
344	4
135	4
273	1
31	1
0	0
424	2
232	2
956	4
155	0
118	2
602	3
304	2
403	3
165	1
0	0
272	1
232	3
0	0
446	1
139	1
206	0
58	1
422	2
503	1
1233	0
63	0
109	1
35	0
119	2
0	0
432	1
286	1
379	1
311	1
260	0
0	0
89	1
80	1
0	0
98	2
222	0
308	1
255	1
0	0
144	0
30	0
729	7
264	1
190	0
303	0
393	2
0	0
375	1
262	3
365	3
430	1
0	0
538	4
0	0
0	0
94	1
714	3
148	2
136	0
352	1
256	1
0	0
451	2
175	0
0	0
207	1
0	0
1546	9
313	1
234	0
296	0
296	2
574	2
310	2
666	1
1166	3
134	1
465	0
103	1
1268	8
574	2
346	4
236	0
268	0
90	1
101	2
313	1
177	0
129	2
246	3
205	1
109	0
147	1
362	0
129	1
0	0
699	3
435	1
744	1
106	1
0	0
124	0
413	0
347	1
398	1
0	0
506	1
215	1
196	1
112	1
130	1
189	1
952	2
0	0
235	2
98	3
134	0
275	5
238	0
127	1
574	1
1634	7
384	2
125	1
329	0
549	3
184	2
85	0
0	0
293	1
307	1
299	1
0	0
0	0
0	0
200	1
388	2
112	1
0	0
0	0
243	1
733	1
603	2
195	0
533	1
248	1
0	0
315	1
94	0
17	0
269	2
159	2
1650	1
0	0
705	1
461	3
0	0
0	0
441	3
86	0
142	2
0	0
141	1
231	1
480	2
792	0
695	5
0	0
0	0
342	2
731	0
314	1
227	0
1328	7
57	0
208	0
147	0
387	3
94	1
118	2
0	0
0	0
139	2
43	1
0	0
811	2
127	0
227	1
298	1
70	0
311	1
286	0
179	1
0	0
600	1
381	3
449	2
159	1
207	0
32	2
45	1
1546	7
332	2
722	4
0	0
732	2
111	1
155	0
115	1
21	0
348	1
122	0
0	0
155	1
0	0
67	0
12	2
393	1
136	1
994	3
356	3
0	0
85	1
283	2
76	1
0	0
0	0
95	0
167	0
176	2
112	5
347	1
212	0
821	1
59	1
0	0
746	0
0	0
230	2
329	1
177	1
383	4
129	0
28	0
222	2
176	1
1984	8
0	0
411	0
0	0
416	3
414	1
483	4
425	2
0	0
376	0
0	0
0	0
1901	12
465	3
167	3
150	1
183	2
0	0
635	4
446	3
1166	6
525	0
106	1
209	1
367	2
1323	5
378	2
607	3
0	0
341	1
287	1
305	1
92	0
91	1
284	0
794	2
188	2
0	0
253	0
348	1
107	0
86	1
712	3
439	2
243	4
0	0
276	4
0	0
0	0
506	2
107	0
310	3
136	2
0	0
148	1
0	0
138	0
124	2
168	1
255	0
243	0
68	0
807	3
579	3
157	2
0	0
222	1
104	1
0	0
905	1
1995	2
49	1
68	0
327	0
314	1
163	0
349	0
115	1
415	1
0	0
254	0
453	0
266	0
1332	9
339	1
309	4
0	0
267	1
0	0
227	1
288	0
171	0
149	1
531	1
127	0
0	0
0	0
47	0
304	0
0	0
381	1
116	1
70	0
264	2
0	0
0	0
566	5
103	0
155	0
973	3
105	0
594	1
282	1
0	0
2000	10
656	4
465	1
152	0
431	2
0	0
94	1
321	4
219	1
509	1
263	2
140	1
427	1
603	1
127	0
264	0
278	4
151	2
55	1
209	0
637	0
833	4
1951	18
456	2
0	0
100	0
54	0
165	0
241	1
0	0
949	2
729	5
168	0
1999	16
239	2
106	1
0	0
222	2
115	1
0	0
182	1
42	1
0	0
1471	8
225	2
0	0
73	1
0	0
0	0
130	1
232	2
84	0
85	0
1901	9
0	0
0	0
[truncated: 9,055 more rows]
