# Supplementary material for: Competing for Attention in Social Media under Information Overload Conditions
Source: PLoS One. 2015 Jul 10;10(7):e0126090. doi: 10.1371/journal.pone.0126090 (PMC4498816; doi:10.1371/journal.pone.0126090)
Supplement: S1 File — This zip file contains the sharing details of all of the microblogs we have used in the Figs 2 and 3. Among the files, ‘Instruction.txt’ describes the contents of the files. (ZIP) [file pone.0126090.s001.zip › Data/11058_594.txt]

0	0
490	2
0	0
0	0
0	0
259	3
57	1
0	0
0	0
0	0
0	0
0	0
0	0
0	0
0	0
0	0
0	0
0	0
0	0
75	1
0	0
0	0
0	0
0	0
0	0
0	0
0	0
0	0
0	0
1172	0
0	0
0	0
0	0
0	0
0	0
66	4
1392	0
0	0
0	0
0	0
0	0
249	2
0	0
0	0
0	0
0	0
0	0
0	0
0	0
0	0
0	0
0	0
0	0
0	0
0	0
0	0
0	0
0	0
0	0
0	0
52	0
0	0
0	0
0	0
0	0
0	0
0	0
127	0
0	0
0	0
255	2
107	2
0	0
0	0
0	0
0	0
0	0
0	0
0	0
0	0
0	0
0	0
218	3
0	0
150	1
0	0
0	0
0	0
0	0
0	0
0	0
0	0
0	0
1534	1
0	0
249	1
567	0
108	0
0	0
0	0
0	0
0	0
0	0
0	0
0	0
0	0
0	0
0	0
0	0
0	0
0	0
0	0
0	0
0	0
0	0
185	1
0	0
0	0
0	0
0	0
0	0
0	0
78	2
0	0
0	0
0	0
0	0
0	0
0	0
0	0
0	0
0	0
0	0
1113	0
144	3
0	0
0	0
0	0
1052	0
0	0
0	0
0	0
0	0
0	0
0	0
0	0
0	0
0	0
0	0
0	0
0	0
0	0
0	0
0	0
0	0
0	0
1151	0
0	0
0	0
0	0
0	0
0	0
0	0
0	0
0	0
288	0
0	0
0	0
0	0
0	0
0	0
189	1
0	0
0	0
192	1
0	0
224	0
0	0
0	0
0	0
0	0
0	0
0	0
0	0
0	0
0	0
0	0
0	0
106	1
0	0
0	0
0	0
0	0
0	0
0	0
0	0
0	0
0	0
0	0
0	0
0	0
0	0
0	0
0	0
0	0
0	0
0	0
134	0
0	0
0	0
0	0
0	0
0	0
0	0
0	0
0	0
0	0
0	0
0	0
1110	0
0	0
0	0
1300	1
0	0
0	0
0	0
0	0
0	0
0	0
0	0
0	0
0	0
0	0
0	0
0	0
0	0
0	0
0	0
0	0
118	2
58	1
1177	0
0	0
0	0
0	0
0	0
0	0
0	0
0	0
0	0
157	0
0	0
0	0
0	0
1174	0
0	0
0	0
46	1
0	0
0	0
0	0
0	0
0	0
0	0
0	0
0	0
0	0
0	0
57	0
0	0
0	0
0	0
0	0
278	0
0	0
0	0
0	0
0	0
0	0
0	0
0	0
0	0
0	0
0	0
0	0
0	0
0	0
0	0
0	0
0	0
0	0
1777	3
151	0
0	0
0	0
0	0
0	0
290	3
0	0
0	0
0	0
0	0
0	0
0	0
0	0
0	0
0	0
0	0
0	0
0	0
0	0
0	0
0	0
0	0
129	1
378	0
289	5
0	0
0	0
0	0
0	0
0	0
0	0
0	0
0	0
0	0
0	0
133	3
0	0
0	0
0	0
0	0
0	0
0	0
0	0
0	0
0	0
0	0
0	0
0	0
106	1
0	0
0	0
0	0
0	0
0	0
0	0
0	0
0	0
0	0
0	0
0	0
0	0
0	0
0	0
0	0
0	0
0	0
0	0
0	0
0	0
0	0
0	0
0	0
0	0
0	0
0	0
206	2
0	0
0	0
0	0
0	0
0	0
0	0
0	0
0	0
120	0
0	0
0	0
0	0
0	0
88	1
0	0
0	0
0	0
0	0
1208	0
0	0
0	0
237	3
0	0
580	0
0	0
0	0
0	0
0	0
0	0
0	0
73	1
0	0
0	0
0	0
0	0
0	0
0	0
0	0
0	0
0	0
0	0
0	0
1108	0
0	0
312	1
0	0
0	0
0	0
0	0
0	0
0	0
0	0
0	0
0	0
166	0
0	0
0	0
0	0
0	0
0	0
0	0
0	0
231	1
0	0
0	0
329	2
120	1
293	1
0	0
0	0
60	0
91	0
0	0
0	0
0	0
0	0
132	2
1008	2
0	0
0	0
0	0
0	0
0	0
0	0
0	0
118	2
435	0
0	0
0	0
0	0
0	0
0	0
0	0
0	0
0	0
0	0
1147	1
0	0
0	0
1128	0
0	0
0	0
0	0
161	0
0	0
0	0
0	0
0	0
114	1
0	0
194	1
0	0
0	0
0	0
0	0
364	1
0	0
0	0
0	0
0	0
421	1
331	1
0	0
0	0
101	1
0	0
0	0
0	0
0	0
0	0
0	0
0	0
0	0
0	0
0	0
0	0
0	0
0	0
0	0
0	0
0	0
0	0
0	0
0	0
1170	0
123	0
0	0
0	0
0	0
0	0
0	0
0	0
0	0
0	0
454	5
0	0
0	0
1202	0
0	0
0	0
0	0
0	0
0	0
0	0
1160	0
0	0
0	0
177	1
94	1
0	0
374	1
0	0
400	4
1277	1
0	0
0	0
0	0
125	1
0	0
0	0
0	0
0	0
0	0
0	0
0	0
1130	0
304	5
0	0
0	0
0	0
0	0
0	0
0	0
0	0
0	0
0	0
408	3
0	0
0	0
0	0
24	2
0	0
0	0
83	0
0	0
0	0
0	0
203	3
0	0
1224	0
0	0
0	0
503	1
0	0
0	0
0	0
0	0
0	0
0	0
0	0
0	0
0	0
0	0
0	0
0	0
0	0
0	0
0	0
0	0
0	0
0	0
981	1
0	0
0	0
177	1
0	0
359	0
320	0
0	0
70	0
0	0
375	2
89	1
762	2
315	1
0	0
0	0
0	0
13	1
0	0
0	0
0	0
0	0
0	0
0	0
0	0
0	0
0	0
0	0
0	0
0	0
0	0
0	0
1170	0
0	0
0	0
0	0
0	0
0	0
0	0
0	0
0	0
0	0
0	0
0	0
0	0
0	0
0	0
0	0
0	0
0	0
0	0
0	0
0	0
0	0
0	0
0	0
0	0
0	0
0	0
0	0
1247	0
0	0
0	0
0	0
70	2
52	0
0	0
139	3
190	1
0	0
754	3
0	0
0	0
0	0
0	0
395	3
0	0
0	0
0	0
169	0
72	0
0	0
229	2
154	0
0	0
0	0
77	1
0	0
0	0
0	0
0	0
0	0
0	0
0	0
0	0
0	0
0	0
164	3
0	0
0	0
0	0
275	1
258	1
0	0
0	0
0	0
0	0
0	0
0	0
0	0
0	0
0	0
0	0
0	0
1105	0
0	0
0	0
1187	0
0	0
0	0
0	0
0	0
0	0
64	0
0	0
0	0
0	0
275	0
0	0
0	0
0	0
0	0
134	0
0	0
0	0
0	0
1212	0
0	0
1155	0
0	0
0	0
0	0
0	0
0	0
0	0
43	0
289	1
0	0
0	0
70	1
0	0
0	0
0	0
79	2
0	0
50	1
286	0
0	0
0	0
0	0
0	0
0	0
0	0
0	0
0	0
0	0
126	0
10	0
0	0
0	0
0	0
0	0
0	0
0	0
273	1
0	0
187	2
0	0
0	0
0	0
0	0
0	0
0	0
0	0
0	0
0	0
0	0
0	0
0	0
0	0
0	0
0	0
0	0
116	2
0	0
1185	0
0	0
0	0
743	4
0	0
0	0
0	0
0	0
563	0
0	0
0	0
0	0
0	0
0	0
0	0
0	0
53	0
0	0
387	0
0	0
0	0
0	0
0	0
0	0
0	0
0	0
0	0
0	0
0	0
178	1
0	0
0	0
1275	0
0	0
0	0
0	0
0	0
0	0
0	0
0	0
0	0
0	0
0	0
1173	0
0	0
0	0
0	0
0	0
0	0
0	0
0	0
0	0
0	0
0	0
0	0
0	0
0	0
0	0
0	0
0	0
0	0
0	0
0	0
0	0
1136	1
165	2
0	0
0	0
0	0
0	0
66	0
0	0
0	0
0	0
0	0
0	0
1145	0
0	0
0	0
0	0
0	0
0	0
0	0
316	3
0	0
0	0
0	0
322	2
47	2
0	0
1280	2
0	0
0	0
0	0
0	0
0	0
0	0
0	0
0	0
0	0
0	0
0	0
0	0
0	0
0	0
0	0
0	0
0	0
0	0
0	0
0	0
0	0
0	0
0	0
0	0
0	0
0	0
0	0
0	0
0	0
0	0
0	0
0	0
0	0
120	1
0	0
0	0
238	0
238	0
0	0
0	0
0	0
0	0
0	0
0	0
0	0
0	0
172	1
0	0
0	0
0	0
0	0
733	0
180	2
836	2
0	0
0	0
0	0
0	0
0	0
0	0
0	0
0	0
0	0
215	1
215	1
175	1
0	0
136	2
386	3
464	1
608	4
0	0
0	0
0	0
0	0
0	0
0	0
0	0
0	0
0	0
0	0
0	0
0	0
0	0
0	0
281	1
235	0
0	0
0	0
0	0
0	0
0	0
0	0
0	0
0	0
324	0
0	0
0	0
0	0
0	0
0	0
104	1
172	2
279	3
636	3
159	1
145	0
0	0
414	3
80	1
362	0
688	1
0	0
0	0
0	0
0	0
0	0
115	0
0	0
0	0
0	0
1184	1
0	0
98	2
0	0
0	0
0	0
0	0
0	0
0	0
0	0
0	0
0	0
0	0
0	0
0	0
0	0
0	0
0	0
0	0
0	0
0	0
0	0
0	0
0	0
0	0
0	0
0	0
0	0
0	0
0	0
24	0
0	0
0	0
117	2
0	0
162	2
157	2
59	0
0	0
0	0
142	2
0	0
131	0
0	0
85	1
0	0
278	2
488	3
1892	3
368	0
325	1
0	0
0	0
0	0
0	0
1116	0
0	0
0	0
0	0
0	0
0	0
0	0
0	0
124	0
0	0
0	0
0	0
0	0
241	0
110	2
398	3
365	4
0	0
213	1
0	0
0	0
0	0
0	0
0	0
0	0
178	1
0	0
0	0
0	0
0	0
0	0
0	0
0	0
0	0
0	0
0	0
0	0
0	0
0	0
0	0
0	0
0	0
0	0
0	0
0	0
230	1
0	0
0	0
0	0
0	0
0	0
0	0
1142	0
0	0
0	0
1106	0
0	0
0	0
0	0
0	0
0	0
0	0
0	0
0	0
0	0
0	0
0	0
0	0
0	0
0	0
0	0
0	0
1145	0
0	0
0	0
0	0
0	0
0	0
0	0
0	0
0	0
0	0
1122	0
0	0
0	0
0	0
0	0
0	0
0	0
0	0
0	0
0	0
0	0
0	0
0	0
1138	0
0	0
0	0
0	0
338	2
0	0
198	0
0	0
150	1
0	0
0	0
0	0
0	0
0	0
0	0
0	0
0	0
282	0
0	0
0	0
0	0
0	0
0	0
0	0
0	0
0	0
0	0
359	2
0	0
0	0
0	0
0	0
0	0
1148	1
0	0
0	0
0	0
0	0
0	0
0	0
85	1
307	2
0	0
0	0
145	2
0	0
0	0
0	0
0	0
0	0
0	0
0	0
0	0
0	0
0	0
0	0
0	0
0	0
0	0
0	0
0	0
0	0
0	0
0	0
0	0
0	0
0	0
0	0
0	0
0	0
1094	0
0	0
1193	0
0	0
0	0
0	0
0	0
0	0
0	0
0	0
0	0
0	0
0	0
0	0
1132	1
113	0
0	0
0	0
0	0
0	0
0	0
70	1
0	0
98	1
0	0
0	0
0	0
0	0
0	0
60	1
60	1
390	1
225	1
278	0
0	0
0	0
257	0
380	1
0	0
180	0
0	0
66	0
400	3
0	0
79	0
0	0
0	0
0	0
179	1
0	0
92	0
792	0
0	0
340	1
270	2
0	0
463	3
0	0
0	0
208	2
0	0
146	1
514	3
179	2
159	0
0	0
150	1
810	4
52	0
0	0
291	0
254	1
254	1
0	0
0	0
0	0
0	0
0	0
0	0
0	0
0	0
0	0
0	0
0	0
0	0
0	0
0	0
0	0
325	0
0	0
0	0
0	0
167	1
108	0
162	3
0	0
276	5
128	0
350	0
80	2
363	1
203	2
69	1
504	6
153	1
128	2
91	1
324	2
285	0
207	2
79	2
54	0
85	1
191	1
131	2
233	1
155	0
710	0
81	1
0	0
241	0
89	1
0	0
0	0
0	0
0	0
0	0
0	0
0	0
0	0
0	0
0	0
0	0
0	0
211	3
0	0
0	0
0	0
0	0
0	0
0	0
98	0
0	0
0	0
1187	0
0	0
0	0
0	0
0	0
0	0
204	0
0	0
367	0
459	0
0	0
334	2
0	0
85	3
381	2
309	0
106	1
89	1
0	0
1565	5
0	0
901	1
469	3
0	0
0	0
505	3
162	1
1143	3
0	0
0	0
342	1
405	2
0	0
0	0
0	0
0	0
0	0
0	0
0	0
0	0
0	0
0	0
191	2
571	5
0	0
573	1
147	2
0	0
113	1
0	0
319	3
0	0
828	2
0	0
310	5
193	2
177	1
307	0
212	0
319	1
0	0
289	0
0	0
13	0
1138	0
0	0
0	0
210	1
82	0
0	0
0	0
457	1
79	1
141	0
157	2
333	1
364	1
0	0
0	0
0	0
0	0
0	0
402	2
0	0
0	0
0	0
0	0
0	0
73	0
0	0
0	0
0	0
0	0
0	0
0	0
0	0
0	0
0	0
0	0
0	0
0	0
0	0
0	0
0	0
0	0
0	0
0	0
0	0
0	0
0	0
0	0
0	0
0	0
0	0
0	0
1114	0
0	0
0	0
0	0
0	0
0	0
286	1
0	0
0	0
0	0
0	0
0	0
214	0
805	0
0	0
0	0
473	4
0	0
70	3
269	2
393	1
0	0
721	4
0	0
54	0
370	0
228	4
636	0
26	2
401	2
0	0
38	0
0	0
212	4
172	5
88	0
0	0
92	1
293	2
0	0
707	0
252	0
148	2
179	2
170	2
0	0
124	1
317	1
427	1
36	1
179	3
0	0
195	0
69	1
232	4
35	1
112	1
264	1
288	1
84	2
0	0
0	0
86	1
611	0
112	0
336	3
0	0
256	2
0	0
186	1
0	0
128	0
0	0
46	1
203	0
255	1
0	0
0	0
102	0
0	0
0	0
0	0
161	0
0	0
0	0
0	0
0	0
0	0
0	0
0	0
0	0
229	1
1159	0
0	0
89	1
0	0
304	1
253	0
105	0
0	0
0	0
0	0
0	0
0	0
151	3
518	2
162	2
0	0
1137	0
0	0
199	1
135	1
0	0
0	0
232	4
0	0
0	0
304	2
166	2
0	0
0	0
0	0
286	0
0	0
0	0
1969	2
0	0
0	0
169	1
0	0
0	0
0	0
0	0
1185	1
0	0
0	0
0	0
0	0
0	0
0	0
0	0
0	0
0	0
421	1
0	0
825	4
0	0
0	0
322	2
0	0
0	0
0	0
404	2
255	2
143	2
0	0
0	0
0	0
539	0
0	0
0	0
0	0
0	0
253	2
0	0
249	2
88	2
706	2
0	0
397	1
187	2
214	0
0	0
0	0
249	2
0	0
0	0
126	2
0	0
0	0
197	1
624	2
201	0
0	0
82	0
448	3
227	1
0	0
223	1
0	0
29	0
0	0
0	0
0	0
0	0
454	3
0	0
357	0
291	2
0	0
0	0
110	0
0	0
147	4
185	4
236	1
609	3
0	0
414	2
0	0
0	0
186	1
0	0
0	0
53	0
271	0
37	1
30	0
0	0
0	0
0	0
0	0
0	0
0	0
342	0
134	1
0	0
442	2
104	2
42	0
0	0
43	0
0	0
537	2
176	1
0	0
169	2
149	3
0	0
214	2
0	0
0	0
0	0
460	1
0	0
1202	1
76	1
297	0
345	2
35	1
152	4
323	0
0	0
244	2
579	1
0	0
0	0
0	0
49	2
0	0
647	1
219	0
91	0
0	0
0	0
98	0
0	0
266	1
145	1
133	3
0	0
0	0
747	6
268	1
1229	3
169	0
299	1
200	4
647	0
420	1
45	1
328	2
291	2
95	0
0	0
0	0
461	1
179	0
191	2
278	3
0	0
44	1
255	1
0	0
109	1
0	0
62	1
43	0
854	1
196	1
213	1
284	1
61	1
0	0
612	3
32	1
24	2
57	1
0	0
125	0
181	1
0	0
0	0
792	0
407	1
549	1
62	1
302	1
0	0
0	0
0	0
0	0
117	2
0	0
807	1
43	1
22	1
0	0
0	0
31	1
0	0
574	6
0	0
61	3
0	0
0	0
0	0
244	1
319	6
354	1
39	1
0	0
0	0
83	1
0	0
0	0
0	0
0	0
448	2
0	0
75	2
207	1
0	0
0	0
0	0
0	0
0	0
0	0
85	0
199	1
0	0
0	0
688	0
78	0
0	0
0	0
0	0
0	0
83	2
0	0
0	0
72	0
0	0
0	0
215	1
0	0
0	0
0	0
157	2
0	0
0	0
0	0
0	0
468	4
511	4
0	0
0	0
1288	0
0	0
0	0
54	2
0	0
0	0
85	1
0	0
0	0
105	1
315	0
0	0
0	0
18	1
1921	0
0	0
0	0
0	0
0	0
0	0
0	0
174	0
174	0
407	1
412	2
0	0
69	0
0	0
0	0
0	0
0	0
0	0
260	1
0	0
0	0
306	1
0	0
126	1
126	1
0	0
52	1
0	0
0	0
0	0
0	0
0	0
0	0
0	0
0	0
0	0
0	0
271	1
0	0
0	0
0	0
0	0
189	3
0	0
0	0
0	0
0	0
0	0
0	0
169	1
205	0
0	0
0	0
610	0
120	2
364	3
0	0
1182	0
0	0
0	0
0	0
0	0
0	0
0	0
19	0
109	1
0	0
0	0
0	0
0	0
0	0
0	0
0	0
0	0
372	1
0	0
0	0
0	0
0	0
0	0
0	0
0	0
0	0
39	0
0	0
72	1
0	0
0	0
1175	0
0	0
0	0
0	0
369	3
0	0
0	0
0	0
0	0
0	0
0	0
0	0
1191	0
0	0
0	0
0	0
1291	0
0	0
0	0
0	0
0	0
48	3
0	0
0	0
0	0
0	0
[truncated: 9,058 more rows]
