# Supplementary material for: Competing for Attention in Social Media under Information Overload Conditions
Source: PLoS One. 2015 Jul 10;10(7):e0126090. doi: 10.1371/journal.pone.0126090 (PMC4498816; doi:10.1371/journal.pone.0126090)
Supplement: S1 File — This zip file contains the sharing details of all of the microblogs we have used in the Figs 2 and 3. Among the files, ‘Instruction.txt’ describes the contents of the files. (ZIP) [file pone.0126090.s001.zip › Data/11098_112.txt]

0	0
0	0
0	0
0	0
0	0
0	0
0	0
0	0
0	0
472	29
0	0
0	0
0	0
0	0
0	0
1117	1
0	0
1161	0
0	0
0	0
0	0
0	0
0	0
0	0
0	0
0	0
1154	0
0	0
0	0
0	0
0	0
0	0
0	0
0	0
1253	0
0	0
0	0
0	0
0	0
0	0
1178	0
0	0
0	0
0	0
0	0
0	0
1217	0
0	0
0	0
0	0
0	0
13	3
13	3
0	0
0	0
0	0
0	0
0	0
0	0
0	0
0	0
0	0
0	0
0	0
0	0
0	0
0	0
0	0
0	0
0	0
0	0
0	0
1354	0
0	0
0	0
23	3
23	3
1220	0
0	0
192	22
0	0
0	0
0	0
0	0
0	0
90	2
561	17
0	0
0	0
0	0
27	5
27	5
1125	0
0	0
0	0
125	0
0	0
0	0
0	0
0	0
0	0
0	0
0	0
0	0
0	0
0	0
0	0
0	0
0	0
0	0
0	0
1181	1
0	0
0	0
0	0
0	0
0	0
0	0
0	0
0	0
0	0
0	0
0	0
0	0
357	15
0	0
0	0
0	0
0	0
0	0
0	0
0	0
0	0
0	0
0	0
0	0
0	0
42	4
42	4
0	0
0	0
0	0
0	0
0	0
0	0
0	0
87	11
0	0
386	5
386	5
0	0
0	0
0	0
0	0
0	0
167	6
167	6
0	0
1093	0
0	0
0	0
0	0
0	0
85	5
85	5
50	3
0	0
0	0
97	4
0	0
0	0
0	0
0	0
0	0
0	0
0	0
0	0
1233	0
0	0
0	0
0	0
0	0
0	0
0	0
112	8
112	8
0	0
0	0
0	0
0	0
78	0
0	0
0	0
0	0
0	0
0	0
1157	0
174	3
377	30
377	30
78	5
78	5
0	0
123	2
0	0
172	9
172	9
198	2
0	0
0	0
0	0
0	0
1	0
0	0
0	0
0	0
1116	0
0	0
0	0
0	0
0	0
30	4
0	0
0	0
147	12
0	0
0	0
0	0
0	0
0	0
0	0
0	0
0	0
0	0
237	3
0	0
0	0
0	0
0	0
0	0
0	0
0	0
0	0
0	0
0	0
0	0
0	0
0	0
0	0
0	0
0	0
0	0
0	0
0	0
0	0
0	0
0	0
0	0
1201	41
0	0
263	5
0	0
0	0
0	0
0	0
0	0
0	0
0	0
0	0
0	0
180	29
161	1
0	0
0	0
0	0
0	0
1540	326
1540	326
0	0
0	0
0	0
0	0
0	0
36	2
36	2
976	8
976	8
0	0
0	0
1540	326
1540	326
0	0
1540	326
1540	326
68	8
68	8
281	8
0	0
464	5
0	0
0	0
0	0
0	0
0	0
0	0
0	0
0	0
0	0
0	0
0	0
0	0
0	0
0	0
0	0
0	0
0	0
0	0
180	0
0	0
0	0
77	3
50	10
94	13
94	4
0	0
0	0
0	0
0	0
0	0
0	0
0	0
86	14
156	15
0	0
0	0
0	0
0	0
1952	18
225	6
0	0
189	6
115	9
115	9
126	11
0	0
93	12
93	12
16	4
0	0
59	6
59	6
1238	0
117	7
0	0
0	0
0	0
0	0
0	0
133	4
133	4
48	4
0	0
80	3
80	3
0	0
0	0
113	6
29	4
0	0
0	0
0	0
0	0
0	0
93	21
0	0
718	41
127	5
127	5
302	36
302	36
0	0
0	0
0	0
0	0
42	6
60	5
422	44
270	5
484	6
1540	324
107	15
352	46
352	46
171	18
171	18
1540	323
1540	323
0	0
113	9
113	9
0	0
0	0
0	0
0	0
97	23
97	23
0	0
99	20
99	20
0	0
0	0
0	0
0	0
0	0
0	0
0	0
0	0
178	14
0	0
228	1
0	0
0	0
0	0
0	0
0	0
0	0
62	11
1540	320
1540	320
0	0
0	0
1540	320
1540	320
246	30
1540	320
1540	320
1147	0
30	7
0	0
0	0
1540	320
1540	320
0	0
253	5
235	1
33	3
232	31
232	31
0	0
324	4
146	36
0	0
122	8
122	8
0	0
0	0
1975	4
1975	4
0	0
178	9
198	29
0	0
273	29
0	0
0	0
256	19
0	0
1198	0
0	0
0	0
0	0
172	11
0	0
0	0
0	0
0	0
0	0
0	0
253	42
0	0
1	0
0	0
394	7
0	0
853	6
266	8
0	0
653	15
0	0
0	0
0	0
528	11
165	15
0	0
0	0
0	0
126	12
178	16
0	0
0	0
0	0
0	0
0	0
0	0
482	59
175	10
0	0
0	0
0	0
0	0
200	21
200	21
0	0
148	9
0	0
0	0
518	11
0	0
0	0
0	0
47	14
0	0
0	0
125	14
262	60
0	0
0	0
172	9
0	0
51	8
73	20
0	0
52	13
0	0
0	0
192	5
131	39
0	0
0	0
211	58
0	0
372	43
171	15
289	67
289	67
0	0
309	5
0	0
0	0
0	0
0	0
111	4
0	0
428	11
338	27
435	38
1188	336
629	4
567	1
194	36
51	6
0	0
51	4
1090	26
0	0
229	5
0	0
358	12
129	20
50	10
83	7
0	0
0	0
150	19
0	0
272	77
0	0
0	0
0	0
198	22
0	0
62	1
62	1
0	0
224	12
0	0
0	0
203	21
0	0
0	0
256	33
0	0
0	0
0	0
0	0
129	20
0	0
0	0
0	0
291	60
111	26
0	0
212	46
0	0
0	0
29	5
29	5
0	0
0	0
0	0
246	17
190	25
255	12
125	14
0	0
0	0
172	9
150	11
0	0
181	19
181	19
231	21
0	0
0	0
0	0
0	0
0	0
143	10
42	4
52	12
69	8
1992	4
0	0
198	32
0	0
51	21
51	21
0	0
0	0
0	0
0	0
0	0
0	0
92	12
0	0
51	5
51	5
0	0
51	5
51	5
51	5
179	19
179	19
139	7
51	5
152	17
542	55
542	55
73	7
100	13
32	6
139	11
205	22
0	0
0	0
0	0
1618	2
138	34
0	0
13	3
13	3
153	3
0	0
0	0
257	39
257	39
282	35
282	35
0	0
0	0
363	12
1000	6
0	0
0	0
0	0
0	0
126	11
0	0
0	0
95	3
56	4
0	0
0	0
0	0
0	0
21	5
0	0
0	0
0	0
1188	325
0	0
1188	324
1188	324
509	103
273	8
273	8
1188	324
0	0
0	0
0	0
0	0
74	1
0	0
0	0
190	16
190	16
0	0
39	4
212	44
39	4
363	40
465	23
212	25
0	0
123	18
252	51
252	51
252	51
252	51
252	51
0	0
0	0
0	0
238	15
210	44
210	44
215	22
215	22
461	86
205	22
0	0
933	17
819	45
0	0
0	0
0	0
0	0
231	21
0	0
123	0
199	6
0	0
0	0
0	0
0	0
0	0
0	0
0	0
198	31
0	0
0	0
0	0
0	0
226	15
178	8
0	0
0	0
148	22
172	9
0	0
0	0
0	0
0	0
0	0
0	0
184	16
184	16
139	13
122	26
52	11
200	20
212	43
212	43
0	0
239	33
28	3
239	33
92	14
120	16
93	13
52	12
52	12
353	29
353	29
0	0
365	15
98	11
119	8
146	30
320	41
367	66
367	66
84	8
0	0
0	0
0	0
53	6
331	56
0	0
127	17
0	0
85	5
292	46
0	0
85	5
52	7
496	88
81	9
81	9
115	21
115	21
38	6
0	0
19	2
127	6
127	6
0	0
153	3
162	33
0	0
212	20
147	6
0	0
17	1
1197	0
0	0
0	0
0	0
0	0
102	9
190	1
365	8
0	0
0	0
437	20
437	20
0	0
1234	14
0	0
0	0
0	0
0	0
0	0
0	0
0	0
0	0
954	3
954	3
0	0
81	16
0	0
0	0
0	0
97	16
297	14
0	0
0	0
83	20
37	6
100	16
158	40
149	21
149	21
100	7
100	7
0	0
135	14
135	14
135	14
0	0
0	0
256	28
256	28
0	0
212	42
0	0
0	0
0	0
0	0
0	0
0	0
0	0
0	0
0	0
0	0
0	0
358	55
0	0
0	0
21	1
21	1
0	0
0	0
0	0
142	6
142	6
251	44
172	42
106	3
0	0
265	31
47	14
47	14
400	104
400	104
400	104
400	104
158	1
457	26
0	0
141	16
138	3
125	13
112	21
117	22
190	22
220	24
50	10
0	0
131	5
172	9
93	14
0	0
196	45
237	22
0	0
0	0
143	24
140	24
0	0
84	21
129	2
180	33
269	22
3	0
0	0
196	44
196	44
210	42
210	42
210	42
210	42
210	42
197	19
210	42
210	42
210	42
210	42
0	0
476	54
196	43
208	5
196	43
52	10
0	0
0	0
0	0
0	0
0	0
1	0
0	0
476	53
183	18
0	0
417	10
197	10
197	10
48	4
48	4
0	0
69	3
440	93
0	0
411	31
411	31
95	3
0	0
41	9
0	0
349	80
349	80
529	30
112	21
0	0
83	7
83	7
0	0
0	0
0	0
0	0
0	0
0	0
0	0
0	0
0	0
0	0
0	0
0	0
0	0
0	0
0	0
0	0
0	0
0	0
0	0
0	0
0	0
0	0
0	0
0	0
0	0
0	0
0	0
0	0
0	0
0	0
0	0
0	0
0	0
0	0
0	0
0	0
0	0
0	0
0	0
0	0
0	0
0	0
0	0
0	0
0	0
0	0
0	0
0	0
0	0
0	0
0	0
0	0
0	0
0	0
0	0
0	0
189	21
250	4
0	0
30	3
479	8
0	0
0	0
0	0
0	0
0	0
109	17
35	3
0	0
0	0
0	0
0	0
150	32
150	32
150	32
150	32
150	32
150	32
0	0
0	0
192	21
172	9
0	0
0	0
0	0
0	0
0	0
0	0
0	0
0	0
0	0
47	14
182	22
182	22
237	28
0	0
335	33
335	33
370	4
370	4
125	12
0	0
0	0
0	0
262	56
42	9
197	19
0	0
51	7
0	0
0	0
52	10
0	0
96	6
0	0
0	0
0	0
0	0
0	0
212	38
192	21
109	16
187	0
285	21
1848	4
0	0
0	0
0	0
0	0
352	57
18	0
0	0
0	0
0	0
0	0
0	0
0	0
0	0
0	0
0	0
0	0
0	0
0	0
0	0
0	0
0	0
0	0
0	0
0	0
0	0
0	0
0	0
0	0
0	0
0	0
0	0
0	0
0	0
0	0
0	0
0	0
0	0
0	0
0	0
0	0
0	0
156	2
0	0
0	0
0	0
0	0
143	15
246	22
246	22
0	0
0	0
0	0
0	0
0	0
0	0
0	0
0	0
0	0
0	0
0	0
0	0
0	0
0	0
0	0
0	0
175	24
146	1
110	4
110	4
465	22
465	22
0	0
0	0
0	0
0	0
48	4
48	4
48	4
206	7
282	34
0	0
24	2
0	0
0	0
0	0
0	0
0	0
0	0
0	0
0	0
0	0
0	0
0	0
0	0
0	0
0	0
0	0
0	0
0	0
0	0
0	0
0	0
0	0
0	0
0	0
0	0
0	0
0	0
0	0
0	0
0	0
0	0
0	0
0	0
0	0
0	0
0	0
0	0
0	0
0	0
0	0
0	0
0	0
0	0
0	0
0	0
0	0
0	0
0	0
0	0
0	0
0	0
0	0
0	0
0	0
0	0
0	0
0	0
0	0
0	0
0	0
0	0
0	0
0	0
0	0
0	0
0	0
0	0
0	0
0	0
0	0
0	0
0	0
94	6
102	9
102	9
168	13
0	0
112	20
136	9
136	9
123	6
782	3
0	0
78	9
0	0
172	9
192	21
100	4
228	33
228	33
0	0
0	0
0	0
0	0
0	0
0	0
0	0
0	0
0	0
0	0
0	0
0	0
0	0
0	0
0	0
0	0
0	0
0	0
0	0
0	0
0	0
0	0
0	0
0	0
0	0
0	0
0	0
0	0
0	0
0	0
0	0
0	0
0	0
0	0
0	0
0	0
0	0
0	0
0	0
0	0
0	0
0	0
0	0
0	0
0	0
0	0
0	0
0	0
0	0
0	0
0	0
0	0
0	0
0	0
0	0
0	0
0	0
0	0
0	0
0	0
0	0
0	0
0	0
0	0
0	0
0	0
87	6
151	5
1753	177
1753	177
286	10
110	8
42	9
114	21
114	21
0	0
146	0
552	8
0	0
51	7
0	0
131	15
0	0
197	42
0	0
0	0
0	0
0	0
139	12
0	0
0	0
0	0
0	0
0	0
0	0
0	0
0	0
0	0
0	0
0	0
0	0
0	0
0	0
0	0
0	0
0	0
0	0
0	0
0	0
0	0
0	0
0	0
0	0
0	0
0	0
0	0
0	0
0	0
0	0
0	0
0	0
0	0
0	0
0	0
0	0
146	30
0	0
0	0
0	0
0	0
0	0
0	0
0	0
0	0
0	0
0	0
0	0
0	0
0	0
0	0
0	0
0	0
0	0
0	0
0	0
0	0
0	0
0	0
0	0
0	0
0	0
0	0
0	0
0	0
0	0
0	0
0	0
0	0
42	9
0	0
212	38
52	10
0	0
0	0
0	0
0	0
0	0
0	0
0	0
0	0
0	0
0	0
0	0
198	9
0	0
0	0
1148	0
0	0
0	0
124	14
124	14
112	7
0	0
66	3
0	0
0	0
146	13
0	0
219	19
422	46
0	0
0	0
0	0
0	0
0	0
0	0
0	0
0	0
0	0
0	0
0	0
0	0
0	0
0	0
0	0
0	0
0	0
0	0
0	0
0	0
0	0
0	0
0	0
0	0
0	0
0	0
0	0
0	0
0	0
0	0
0	0
0	0
0	0
0	0
0	0
0	0
0	0
0	0
0	0
0	0
0	0
0	0
0	0
0	0
0	0
56	6
114	14
0	0
0	0
0	0
0	0
0	0
0	0
0	0
0	0
0	0
0	0
0	0
0	0
0	0
0	0
0	0
0	0
0	0
0	0
0	0
0	0
0	0
0	0
0	0
0	0
0	0
0	0
0	0
0	0
0	0
0	0
0	0
0	0
0	0
0	0
0	0
0	0
0	0
0	0
0	0
0	0
0	0
0	0
0	0
0	0
0	0
0	0
0	0
0	0
0	0
0	0
0	0
0	0
0	0
0	0
0	0
0	0
0	0
0	0
0	0
0	0
0	0
0	0
0	0
0	0
0	0
0	0
0	0
0	0
0	0
0	0
0	0
0	0
0	0
0	0
0	0
0	0
0	0
0	0
0	0
0	0
0	0
0	0
0	0
0	0
0	0
0	0
0	0
0	0
0	0
0	0
0	0
0	0
0	0
406	42
406	42
0	0
0	0
0	0
0	0
0	0
0	0
0	0
212	38
0	0
0	0
200	1
0	0
282	34
0	0
0	0
0	0
494	16
0	0
494	16
44	8
143	17
143	17
37	3
425	1
48	4
48	4
48	4
48	4
48	4
48	4
48	4
198	16
0	0
0	0
0	0
0	0
0	0
0	0
0	0
0	0
0	0
0	0
0	0
0	0
0	0
0	0
0	0
0	0
0	0
0	0
0	0
0	0
0	0
0	0
0	0
0	0
0	0
0	0
0	0
0	0
0	0
0	0
0	0
0	0
0	0
0	0
0	0
0	0
0	0
0	0
0	0
0	0
0	0
0	0
0	0
0	0
0	0
0	0
0	0
0	0
0	0
0	0
0	0
0	0
0	0
0	0
0	0
0	0
0	0
0	0
0	0
0	0
0	0
0	0
0	0
0	0
0	0
0	0
0	0
0	0
0	0
0	0
0	0
94	8
0	0
135	13
270	46
192	21
0	0
245	7
288	7
69	8
0	0
345	49
345	49
0	0
111	8
62	9
650	0
62	9
59	6
59	6
133	1
0	0
0	0
0	0
0	0
0	0
0	0
0	0
0	0
0	0
0	0
0	0
0	0
0	0
0	0
0	0
0	0
0	0
0	0
0	0
0	0
0	0
0	0
0	0
0	0
0	0
0	0
0	0
0	0
0	0
0	0
0	0
0	0
42	8
123	13
123	13
123	13
123	13
123	13
123	13
169	10
30	4
291	40
0	0
0	0
0	0
0	0
0	0
0	0
0	0
0	0
0	0
0	0
0	0
0	0
0	0
0	0
0	0
0	0
0	0
0	0
0	0
0	0
0	0
0	0
0	0
0	0
0	0
0	0
0	0
0	0
0	0
0	0
0	0
0	0
0	0
0	0
0	0
0	0
0	0
0	0
0	0
0	0
0	0
0	0
164	23
66	8
78	8
286	10
138	12
284	10
172	9
40	10
277	43
0	0
0	0
0	0
0	0
277	43
40	10
0	0
0	0
262	54
185	14
93	11
212	38
51	7
496	37
0	0
95	10
0	0
58	3
97	8
0	0
320	5
397	2
52	10
130	5
294	27
294	27
0	0
84	4
140	12
459	6
187	33
140	12
0	0
0	0
175	36
0	0
0	0
172	41
321	22
0	0
0	0
0	0
285	21
0	0
414	17
414	17
1157	0
0	0
0	0
0	0
0	0
0	0
0	0
0	0
0	0
0	0
0	0
0	0
0	0
0	0
0	0
0	0
0	0
0	0
0	0
0	0
0	0
0	0
0	0
0	0
0	0
0	0
0	0
0	0
0	0
0	0
0	0
0	0
0	0
0	0
0	0
0	0
0	0
0	0
0	0
0	0
0	0
0	0
0	0
0	0
0	0
0	0
0	0
0	0
0	0
0	0
0	0
0	0
0	0
0	0
0	0
0	0
0	0
0	0
0	0
0	0
172	41
150	12
0	0
92	13
0	0
0	0
579	104
0	0
448	69
0	0
224	28
0	0
0	0
288	58
178	18
143	26
143	26
73	14
65	10
0	0
0	0
52	5
11	3
0	0
174	26
174	26
94	1
94	1
0	0
35	6
35	6
420	39
420	39
420	39
0	0
0	0
30	7
0	0
0	0
0	0
0	0
0	0
296	14
0	0
0	0
0	0
0	0
0	0
256	16
0	0
0	0
0	0
187	15
54	5
[truncated: 9,098 more rows]
