# Supplementary material for: Competing for Attention in Social Media under Information Overload Conditions
Source: PLoS One. 2015 Jul 10;10(7):e0126090. doi: 10.1371/journal.pone.0126090 (PMC4498816; doi:10.1371/journal.pone.0126090)
Supplement: S1 File — This zip file contains the sharing details of all of the microblogs we have used in the Figs 2 and 3. Among the files, ‘Instruction.txt’ describes the contents of the files. (ZIP) [file pone.0126090.s001.zip › Data/11168_15.txt]

0	0
655	10
783	10
623	4
0	0
178	0
0	0
0	0
0	0
203	5
0	0
0	0
0	0
0	0
0	0
0	0
0	0
513	3
0	0
0	0
0	0
0	0
0	0
0	0
0	0
0	0
0	0
0	0
0	0
0	0
0	0
0	0
0	0
0	0
0	0
344	4
0	0
0	0
2001	2
134	1
0	0
169	4
816	3
0	0
0	0
0	0
0	0
0	0
0	0
0	0
0	0
0	0
0	0
98	0
0	0
0	0
0	0
0	0
0	0
0	0
1118	1
0	0
0	0
0	0
0	0
0	0
1190	0
0	0
0	0
0	0
0	0
0	0
0	0
150	2
1273	27
829	19
1994	10
0	0
0	0
0	0
0	0
0	0
1188	0
1383	0
0	0
0	0
0	0
0	0
0	0
0	0
0	0
0	0
1105	1
0	0
142	2
0	0
0	0
0	0
0	0
0	0
0	0
1206	0
0	0
0	0
0	0
0	0
0	0
0	0
0	0
0	0
0	0
0	0
547	1
0	0
0	0
50	0
0	0
0	0
222	0
0	0
0	0
0	0
0	0
192	2
0	0
0	0
0	0
0	0
1202	0
0	0
0	0
0	0
0	0
0	0
0	0
0	0
0	0
0	0
0	0
0	0
0	0
1170	0
0	0
0	0
1192	1
0	0
0	0
0	0
0	0
0	0
0	0
0	0
0	0
468	1
0	0
0	0
127	1
127	1
0	0
0	0
1154	1
0	0
0	0
0	0
0	0
0	0
0	0
0	0
0	0
0	0
0	0
0	0
0	0
0	0
0	0
0	0
0	0
0	0
0	0
90	1
372	6
0	0
0	0
0	0
0	0
0	0
0	0
1182	0
0	0
0	0
0	0
0	0
0	0
1885	3
1700	8
0	0
0	0
0	0
709	1
335	4
206	1
0	0
0	0
0	0
0	0
0	0
925	6
360	4
35	0
0	0
607	3
319	2
0	0
679	2
45	0
1098	5
352	5
839	8
0	0
55	1
293	1
284	3
0	0
0	0
0	0
0	0
0	0
597	4
0	0
170	1
64	0
527	4
0	0
0	0
1058	4
0	0
0	0
0	0
104	0
0	0
0	0
0	0
1316	0
0	0
0	0
0	0
0	0
1864	24
52	0
0	0
0	0
0	0
0	0
0	0
0	0
0	0
0	0
0	0
320	1
0	0
49	1
433	1
358	1
0	0
0	0
0	0
0	0
0	0
42	0
0	0
0	0
0	0
2000	6
0	0
0	0
1100	0
0	0
0	0
358	1
161	2
147	1
126	1
434	4
127	1
0	0
0	0
0	0
0	0
201	2
153	0
123	1
0	0
17	0
96	0
0	0
0	0
0	0
94	0
1434	3
0	0
0	0
869	5
96	1
0	0
0	0
0	0
44	1
0	0
0	0
196	1
0	0
0	0
0	0
0	0
437	3
0	0
203	3
965	2
0	0
0	0
0	0
0	0
0	0
1201	0
0	0
1357	0
1219	1
0	0
0	0
0	0
0	0
0	0
0	0
271	1
0	0
0	0
76	2
0	0
289	3
0	0
221	3
490	4
1654	15
0	0
151	0
189	1
49	1
434	2
0	0
0	0
0	0
0	0
234	1
188	3
53	1
0	0
2000	9
494	0
74	0
0	0
0	0
0	0
0	0
0	0
441	2
951	6
526	4
0	0
1041	4
299	0
179	1
0	0
0	0
70	1
315	1
0	0
710	8
0	0
145	1
218	0
0	0
0	0
556	2
133	1
213	1
364	2
512	2
88	1
0	0
64	2
0	0
233	2
0	0
260	4
0	0
260	4
115	1
0	0
0	0
0	0
71	2
619	4
0	0
260	4
157	0
325	0
285	1
260	3
29	1
0	0
1980	9
0	0
0	0
0	0
0	0
0	0
45	0
287	1
479	1
0	0
29	0
134	0
0	0
0	0
0	0
0	0
741	2
0	0
64	0
0	0
450	7
169	2
927	5
139	8
0	0
0	0
1910	53
0	0
1092	11
0	0
0	0
0	0
0	0
208	0
381	1
0	0
0	0
64	0
0	0
494	6
42	1
0	0
0	0
0	0
183	0
805	2
275	0
666	9
352	0
511	0
264	2
0	0
988	1
0	0
0	0
154	1
439	2
0	0
699	2
0	0
0	0
801	3
760	8
0	0
592	2
215	3
365	2
319	0
313	1
440	6
0	0
0	0
1123	1
0	0
612	6
0	0
0	0
0	0
1843	2
49	0
126	4
138	1
0	0
0	0
0	0
0	0
0	0
245	1
50	2
0	0
0	0
144	1
51	1
0	0
158	1
0	0
62	1
255	1
1458	0
0	0
0	0
148	1
0	0
571	4
754	13
0	0
907	4
739	4
1678	20
1973	15
0	0
0	0
293	2
0	0
1967	5
386	1
0	0
0	0
1653	1
0	0
0	0
0	0
1696	30
184	1
1945	22
782	14
1280	7
1694	1
1272	22
0	0
619	3
0	0
0	0
0	0
0	0
387	1
546	3
456	2
96	1
43	1
1590	4
962	4
692	1
0	0
542	2
412	5
31	2
299	4
616	1
741	4
417	3
108	0
0	0
453	1
467	1
436	2
219	0
1697	3
227	4
151	1
0	0
582	0
276	0
43	0
32	1
0	0
312	2
146	1
38	0
0	0
0	0
147	3
1780	7
117	1
0	0
209	1
262	1
26	1
0	0
202	0
432	1
74	1
73	1
39	2
180	0
24	1
0	0
164	1
141	2
105	1
252	5
0	0
0	0
479	1
265	2
572	0
0	0
379	1
173	2
433	1
310	3
336	2
288	2
0	0
11	0
35	1
0	0
0	0
0	0
748	3
316	2
0	0
418	0
0	0
0	0
190	3
0	0
383	2
1750	2
573	6
0	0
408	3
37	2
444	1
0	0
0	0
0	0
0	0
385	1
1917	11
36	1
0	0
66	1
28	1
0	0
0	0
179	1
1107	7
0	0
1526	6
400	3
1968	14
191	2
1080	8
0	0
0	0
125	1
0	0
0	0
0	0
0	0
114	1
0	0
0	0
0	0
0	0
340	2
0	0
0	0
452	2
528	1
0	0
144	1
0	0
204	0
27	1
0	0
27	1
0	0
1996	4
0	0
0	0
1676	9
0	0
101	0
0	0
0	0
0	0
0	0
0	0
0	0
970	1
0	0
132	1
197	2
0	0
80	2
52	0
126	2
92	1
0	0
20	0
23	0
0	0
167	2
619	3
0	0
47	1
12	1
64	1
139	1
38	0
301	2
224	0
0	0
0	0
0	0
289	2
0	0
42	1
65	1
80	1
18	1
534	6
0	0
0	0
0	0
908	2
334	0
0	0
252	2
198	2
130	2
947	10
47	0
0	0
0	0
0	0
152	1
0	0
273	1
92	1
127	2
98	1
131	0
111	2
154	1
127	1
0	0
98	1
348	2
207	0
62	1
218	0
811	2
1220	1
67	1
270	2
233	1
478	0
154	1
161	1
0	0
51	2
221	0
187	1
94	2
192	1
105	1
288	4
0	0
193	1
0	0
0	0
169	1
69	1
0	0
302	1
123	1
0	0
0	0
65	1
167	0
42	0
288	1
184	0
198	0
55	0
44	1
317	1
78	0
233	3
21	1
0	0
126	0
0	0
132	1
0	0
252	1
336	2
0	0
230	2
0	0
491	2
106	1
288	1
1167	2
244	2
453	4
101	2
141	1
0	0
437	6
0	0
272	3
231	1
176	1
78	1
165	1
75	2
453	2
1683	3
0	0
163	0
147	1
0	0
89	1
147	1
471	4
0	0
1505	4
553	2
706	6
0	0
42	0
186	0
134	1
0	0
371	1
0	0
655	1
0	0
0	0
0	0
343	4
824	8
0	0
128	1
31	1
0	0
251	0
65	1
0	0
0	0
106	2
259	2
1998	6
0	0
0	0
807	5
111	2
0	0
1103	17
0	0
78	0
0	0
48	1
75	1
158	2
267	1
0	0
0	0
0	0
60	1
455	3
210	1
0	0
496	1
0	0
0	0
307	0
0	0
1461	18
667	4
25	1
0	0
123	0
407	2
0	0
0	0
0	0
0	0
0	0
0	0
0	0
481	5
707	4
0	0
0	0
50	1
0	0
0	0
13	1
0	0
102	2
116	1
191	2
0	0
1161	6
0	0
0	0
1050	13
0	0
124	1
139	2
287	4
943	5
14	0
203	3
1831	1
0	0
76	0
295	2
0	0
0	0
0	0
0	0
0	0
479	1
1690	4
61	1
593	1
251	3
43	1
236	1
48	1
103	0
320	0
0	0
115	1
49	1
137	0
0	0
0	0
272	7
0	0
177	2
0	0
132	2
0	0
0	0
350	4
168	1
127	1
0	0
262	6
465	3
848	4
40	1
0	0
0	0
2127	1
414	1
0	0
264	1
128	0
0	0
0	0
291	0
0	0
369	1
442	1
64	1
203	0
35	1
0	0
128	2
263	2
469	2
0	0
0	0
0	0
87	1
157	1
118	1
392	1
0	0
0	0
341	2
0	0
0	0
372	0
643	1
33	1
228	1
110	1
0	0
108	1
0	0
1675	4
0	0
977	7
0	0
856	10
262	1
0	0
0	0
141	1
59	2
79	1
0	0
1117	19
342	0
889	5
0	0
408	2
229	1
60	2
109	2
251	0
809	5
181	2
126	1
150	4
203	3
1047	5
1687	11
0	0
304	0
0	0
2000	9
86	1
53	2
416	4
0	0
0	0
425	2
143	1
103	3
89	1
72	0
0	0
122	2
0	0
0	0
0	0
0	0
120	1
169	1
198	1
233	1
276	1
28	1
58	0
170	0
588	1
38	1
0	0
0	0
788	4
573	3
118	1
442	1
270	3
0	0
1939	9
131	0
11	1
113	1
0	0
0	0
0	0
181	1
35	1
200	1
208	1
37	0
277	1
87	1
86	1
0	0
441	1
157	1
157	1
170	2
204	1
554	5
320	0
53	1
934	2
0	0
0	0
1856	8
0	0
246	1
0	0
0	0
0	0
73	1
98	1
103	1
0	0
152	2
0	0
927	2
0	0
246	1
108	0
40	1
2362	12
36	1
2362	12
230	2
280	2
0	0
364	1
0	0
13	0
0	0
707	0
240	6
0	0
0	0
18	1
597	1
0	0
0	0
134	1
0	0
0	0
555	2
0	0
82	1
86	2
1696	8
0	0
0	0
441	5
153	0
0	0
1982	19
210	1
91	1
408	1
0	0
73	1
0	0
1999	21
216	2
60	0
181	0
120	0
507	4
495	6
0	0
0	0
0	0
145	1
263	2
271	1
0	0
218	1
15	1
410	4
0	0
63	2
239	2
321	0
275	0
0	0
414	5
0	0
442	1
273	1
0	0
130	0
728	2
0	0
64	1
283	0
67	1
0	0
261	3
2155	15
48	1
111	1
0	0
105	0
90	1
131	1
376	2
0	0
0	0
0	0
270	0
1177	14
214	0
586	0
306	2
0	0
0	0
110	1
220	1
226	4
141	0
234	0
115	1
0	0
58	0
365	4
132	2
40	0
0	0
0	0
1110	1
0	0
0	0
230	1
86	2
224	1
0	0
571	4
274	2
127	1
13	0
1997	16
122	0
200	1
191	1
116	2
526	1
148	1
540	2
378	3
0	0
178	1
0	0
110	1
0	0
433	0
83	1
69	1
674	3
83	2
105	1
0	0
279	1
1998	3
328	1
90	1
15	1
0	0
63	0
2000	5
400	4
161	1
79	1
441	0
352	0
0	0
0	0
0	0
0	0
33	1
131	1
226	2
71	1
469	3
1083	4
410	1
339	1
378	3
0	0
66	1
0	0
116	1
0	0
0	0
226	1
253	1
0	0
187	0
0	0
0	0
247	2
1801	11
0	0
0	0
0	0
0	0
0	0
174	1
128	1
296	4
500	2
0	0
246	8
0	0
985	14
462	2
644	2
17	1
121	1
1089	0
0	0
179	1
0	0
0	0
110	2
240	0
0	0
0	0
0	0
156	0
42	1
205	0
59	1
57	1
223	1
283	0
0	0
144	1
544	3
56	1
0	0
129	1
148	1
0	0
805	5
110	3
466	0
277	0
0	0
0	0
56	0
64	2
191	2
0	0
256	3
0	0
233	4
0	0
0	0
0	0
90	2
99	1
54	2
0	0
0	0
373	1
224	3
212	0
177	2
0	0
0	0
192	3
0	0
170	0
0	0
0	0
108	2
109	1
210	0
0	0
130	1
212	1
81	2
62	2
100	1
0	0
227	3
0	0
487	2
0	0
370	0
932	4
47	1
0	0
0	0
205	0
325	2
0	0
390	0
55	0
0	0
131	1
44	1
187	2
457	5
0	0
201	2
0	0
42	1
457	5
225	1
231	5
703	4
405	2
356	1
168	0
0	0
0	0
311	1
188	0
32	1
226	2
133	0
0	0
0	0
81	1
172	1
0	0
129	2
0	0
0	0
343	0
575	2
0	0
138	1
217	2
834	2
82	4
44	1
193	3
2000	29
156	1
0	0
0	0
0	0
808	6
224	2
217	1
41	1
26	0
1146	7
658	1
0	0
0	0
0	0
253	3
94	1
0	0
66	0
0	0
886	2
386	2
316	2
116	3
743	8
320	3
0	0
0	0
0	0
0	0
0	0
0	0
272	2
143	4
0	0
386	1
0	0
1999	3
19	1
1324	5
173	6
0	0
1996	4
161	0
208	3
0	0
323	1
0	0
227	1
148	2
1421	7
0	0
0	0
0	0
269	2
0	0
0	0
267	6
1290	4
393	5
250	1
124	1
0	0
177	2
0	0
0	0
433	2
143	3
0	0
250	0
317	1
78	1
304	6
194	1
1189	3
208	3
0	0
906	7
155	1
44	2
87	0
0	0
47	1
24	2
767	4
104	2
491	6
117	0
135	0
743	10
219	1
232	1
315	2
490	14
0	0
0	0
407	3
969	4
0	0
106	1
0	0
0	0
0	0
386	1
109	1
130	0
0	0
0	0
207	1
0	0
372	1
155	1
0	0
701	9
189	1
366	1
0	0
0	0
222	0
64	0
0	0
389	2
0	0
0	0
426	4
130	2
109	1
114	4
431	4
0	0
0	0
902	8
422	6
1081	4
291	0
786	3
1107	9
151	1
248	0
0	0
631	1
0	0
337	2
0	0
304	3
0	0
0	0
1969	3
0	0
1887	27
0	0
0	0
114	1
101	0
0	0
0	0
836	0
0	0
160	1
25	1
0	0
0	0
646	2
1991	45
414	2
255	3
328	3
359	2
20	1
86	0
0	0
1033	3
158	1
0	0
131	2
0	0
128	1
0	0
323	3
0	0
0	0
0	0
0	0
91	1
1850	15
0	0
0	0
46	0
168	1
316	0
67	1
0	0
0	0
272	4
0	0
0	0
279	2
0	0
0	0
0	0
0	0
98	1
0	0
0	0
2000	12
128	0
0	0
0	0
37	1
448	0
1244	22
391	5
0	0
0	0
2000	10
0	0
121	2
49	1
0	0
430	1
0	0
0	0
0	0
922	2
379	4
208	1
65	2
131	1
0	0
1292	5
1225	2
0	0
0	0
1904	25
0	0
681	2
1848	12
1996	28
89	0
167	2
1178	5
2000	9
1999	25
348	1
711	1
51	2
0	0
139	0
12	0
931	16
437	2
48	0
0	0
57	1
0	0
0	0
0	0
0	0
0	0
89	1
45	1
954	11
260	0
0	0
0	0
179	1
0	0
112	1
99	1
0	0
1319	1
134	1
240	0
335	3
0	0
1917	5
36	1
497	2
0	0
0	0
0	0
0	0
0	0
820	4
128	0
71	1
538	2
116	1
0	0
705	5
337	1
0	0
74	1
0	0
150	2
1121	14
0	0
137	1
220	2
283	1
0	0
0	0
1855	7
0	0
632	3
99	1
208	2
2381	16
0	0
0	0
1607	5
137	1
43	1
0	0
44	0
0	0
111	2
0	0
0	0
0	0
0	0
0	0
737	1
104	2
0	0
0	0
265	1
56	1
92	1
230	0
0	0
167	1
76	1
0	0
89	2
112	1
825	5
0	0
29	1
0	0
0	0
1897	10
45	0
520	2
1950	5
0	0
0	0
0	0
77	1
0	0
0	0
460	2
0	0
1194	0
218	2
0	0
56	1
0	0
104	1
100	1
69	1
1246	3
0	0
228	0
0	0
0	0
308	0
12	1
217	1
369	1
98	1
0	0
207	3
152	0
181	3
340	3
501	0
0	0
0	0
347	3
68	1
762	6
0	0
489	1
383	4
0	0
0	0
0	0
0	0
0	0
61	1
0	0
248	2
720	3
0	0
293	1
1009	5
0	0
238	1
98	2
74	1
122	2
33	1
0	0
0	0
128	1
179	4
289	0
600	1
0	0
66	2
1998	5
138	2
74	1
218	1
40	0
0	0
729	2
73	1
126	1
135	1
220	3
0	0
40	1
318	1
205	1
0	0
122	2
709	4
184	1
83	1
110	0
39	2
162	1
0	0
668	7
0	0
94	1
0	0
159	1
0	0
261	1
0	0
265	5
0	0
0	0
1279	8
950	4
118	0
285	3
0	0
1950	38
225	0
112	1
0	0
0	0
176	1
438	1
205	2
1590	4
0	0
246	2
20	1
905	7
268	2
0	0
0	0
0	0
0	0
193	2
106	1
0	0
0	0
172	1
124	3
304	2
215	2
104	1
299	2
43	1
268	2
298	0
18	2
509	11
95	2
54	2
223	1
0	0
125	3
0	0
56	1
0	0
0	0
458	4
35	1
1319	1
255	1
51	2
24	1
0	0
121	1
848	3
328	1
0	0
206	1
164	1
0	0
134	2
315	0
0	0
260	4
348	3
531	0
342	1
736	4
0	0
0	0
45	0
328	3
112	1
230	1
0	0
22	1
367	1
0	0
0	0
84	1
277	1
22	0
167	2
0	0
0	0
29	2
0	0
218	1
594	5
115	2
184	2
364	0
47	2
166	1
0	0
177	0
26	0
178	0
0	0
157	3
46	1
163	2
123	1
154	2
495	0
181	1
414	6
214	1
0	0
299	1
108	1
326	3
451	2
0	0
0	0
65	1
146	2
0	0
351	5
0	0
0	0
647	1
141	0
0	0
1049	6
0	0
73	1
0	0
82	1
[truncated: 9,168 more rows]
