# Supplementary material for: Competing for Attention in Social Media under Information Overload Conditions
Source: PLoS One. 2015 Jul 10;10(7):e0126090. doi: 10.1371/journal.pone.0126090 (PMC4498816; doi:10.1371/journal.pone.0126090)
Supplement: S1 File — This zip file contains the sharing details of all of the microblogs we have used in the Figs 2 and 3. Among the files, ‘Instruction.txt’ describes the contents of the files. (ZIP) [file pone.0126090.s001.zip › Data/11229_333.txt]

0	0
0	0
0	0
0	0
0	0
0	0
0	0
0	0
161	1
0	0
1325	1
438	0
0	0
0	0
0	0
0	0
136	0
0	0
0	0
0	0
0	0
0	0
0	0
0	0
0	0
0	0
0	0
0	0
0	0
204	0
0	0
0	0
0	0
0	0
0	0
0	0
0	0
0	0
0	0
0	0
0	0
0	0
0	0
0	0
1210	1
0	0
0	0
0	0
0	0
0	0
0	0
0	0
0	0
1093	0
0	0
0	0
0	0
158	0
0	0
1201	0
0	0
0	0
0	0
0	0
0	0
0	0
0	0
0	0
180	1
0	0
0	0
488	0
1396	0
0	0
184	1
186	0
161	0
0	0
0	0
143	1
0	0
0	0
522	0
0	0
1090	2
0	0
0	0
0	0
0	0
0	0
0	0
0	0
0	0
0	0
0	0
0	0
0	0
0	0
0	0
0	0
0	0
0	0
0	0
0	0
0	0
0	0
0	0
0	0
0	0
0	0
0	0
0	0
0	0
0	0
0	0
0	0
0	0
0	0
0	0
0	0
0	0
130	0
0	0
1852	3
418	0
1852	3
1852	3
0	0
0	0
0	0
172	0
375	1
0	0
0	0
0	0
0	0
0	0
0	0
0	0
0	0
0	0
0	0
0	0
0	0
0	0
0	0
0	0
0	0
0	0
0	0
0	0
0	0
0	0
0	0
0	0
0	0
0	0
0	0
0	0
0	0
0	0
0	0
0	0
0	0
0	0
0	0
0	0
0	0
0	0
0	0
0	0
0	0
0	0
0	0
0	0
1177	0
1178	0
0	0
417	1
0	0
0	0
0	0
0	0
0	0
0	0
0	0
0	0
0	0
0	0
0	0
0	0
0	0
0	0
0	0
0	0
0	0
1218	0
0	0
0	0
99	1
1247	0
0	0
0	0
0	0
0	0
107	3
0	0
0	0
0	0
0	0
0	0
1104	0
18	1
0	0
0	0
0	0
0	0
0	0
0	0
0	0
0	0
1153	0
0	0
0	0
0	0
0	0
0	0
0	0
0	0
0	0
0	0
0	0
0	0
0	0
0	0
0	0
0	0
270	0
0	0
0	0
0	0
0	0
0	0
0	0
0	0
0	0
0	0
0	0
0	0
0	0
0	0
0	0
0	0
0	0
0	0
0	0
0	0
362	0
0	0
0	0
1433	2
0	0
0	0
245	0
1150	0
298	3
0	0
321	2
0	0
0	0
0	0
0	0
0	0
0	0
0	0
0	0
0	0
0	0
0	0
0	0
0	0
0	0
0	0
0	0
0	0
0	0
0	0
0	0
0	0
0	0
0	0
0	0
0	0
0	0
0	0
0	0
0	0
0	0
0	0
0	0
0	0
0	0
1105	0
1147	0
1222	0
0	0
0	0
233	3
178	1
0	0
0	0
0	0
0	0
0	0
0	0
0	0
413	2
261	1
0	0
366	1
193	1
23	1
23	1
1067	2
23	1
0	0
889	2
0	0
389	1
0	0
0	0
0	0
0	0
0	0
0	0
0	0
0	0
197	0
0	0
0	0
0	0
0	0
0	0
0	0
108	1
0	0
0	0
0	0
0	0
1129	0
0	0
0	0
0	0
0	0
0	0
0	0
0	0
0	0
325	0
0	0
1353	0
0	0
0	0
0	0
0	0
0	0
0	0
0	0
0	0
1806	0
0	0
0	0
0	0
0	0
0	0
0	0
0	0
0	0
0	0
0	0
0	0
0	0
67	1
0	0
0	0
0	0
0	0
0	0
0	0
0	0
0	0
0	0
0	0
0	0
0	0
0	0
0	0
0	0
0	0
0	0
0	0
0	0
1865	2
0	0
0	0
270	1
0	0
75	0
0	0
0	0
0	0
0	0
0	0
1229	0
590	1
581	0
0	0
0	0
170	0
0	0
0	0
0	0
0	0
635	0
0	0
0	0
0	0
0	0
0	0
945	4
0	0
0	0
0	0
0	0
0	0
0	0
0	0
0	0
0	0
0	0
0	0
0	0
0	0
0	0
0	0
0	0
0	0
0	0
0	0
0	0
0	0
0	0
0	0
0	0
0	0
92	1
0	0
0	0
0	0
0	0
0	0
0	0
0	0
0	0
0	0
0	0
0	0
0	0
0	0
0	0
0	0
0	0
0	0
0	0
0	0
0	0
0	0
435	2
0	0
0	0
255	1
0	0
0	0
0	0
0	0
1121	0
0	0
0	0
0	0
0	0
184	4
0	0
0	0
0	0
128	1
0	0
0	0
0	0
0	0
0	0
0	0
1236	0
0	0
0	0
0	0
0	0
0	0
0	0
0	0
0	0
0	0
0	0
0	0
1195	1
0	0
0	0
0	0
0	0
979	4
0	0
0	0
0	0
0	0
0	0
0	0
0	0
0	0
0	0
0	0
0	0
0	0
0	0
0	0
0	0
0	0
0	0
0	0
1224	1
0	0
0	0
0	0
0	0
0	0
0	0
0	0
0	0
0	0
0	0
0	0
0	0
0	0
0	0
0	0
0	0
0	0
0	0
0	0
103	1
0	0
0	0
0	0
0	0
0	0
0	0
0	0
0	0
0	0
0	0
0	0
995	1
0	0
0	0
0	0
0	0
0	0
0	0
0	0
0	0
0	0
0	0
200	1
0	0
0	0
0	0
0	0
0	0
0	0
1187	0
0	0
0	0
0	0
0	0
0	0
0	0
33	1
0	0
0	0
0	0
0	0
0	0
0	0
0	0
0	0
0	0
165	1
0	0
0	0
0	0
0	0
0	0
0	0
0	0
0	0
0	0
0	0
0	0
0	0
0	0
0	0
0	0
0	0
0	0
0	0
0	0
0	0
456	2
0	0
2196	5
0	0
0	0
0	0
0	0
0	0
0	0
0	0
0	0
0	0
0	0
1150	0
1200	0
0	0
205	0
382	0
0	0
0	0
0	0
0	0
0	0
0	0
0	0
0	0
360	0
0	0
0	0
0	0
0	0
0	0
0	0
0	0
0	0
0	0
0	0
0	0
0	0
0	0
0	0
0	0
0	0
0	0
0	0
0	0
0	0
0	0
0	0
0	0
0	0
0	0
0	0
0	0
0	0
0	0
0	0
0	0
0	0
0	0
0	0
0	0
0	0
0	0
0	0
0	0
0	0
0	0
0	0
0	0
0	0
0	0
1205	1
0	0
0	0
0	0
0	0
0	0
0	0
0	0
135	0
72	0
0	0
0	0
0	0
0	0
0	0
0	0
0	0
64	1
0	0
0	0
0	0
213	0
0	0
0	0
474	1
0	0
67	0
0	0
0	0
0	0
0	0
0	0
0	0
0	0
0	0
0	0
0	0
0	0
0	0
0	0
0	0
0	0
0	0
0	0
0	0
0	0
0	0
0	0
0	0
0	0
0	0
0	0
0	0
0	0
0	0
0	0
324	0
0	0
0	0
0	0
0	0
0	0
0	0
0	0
0	0
0	0
0	0
0	0
0	0
57	1
0	0
0	0
0	0
0	0
0	0
0	0
0	0
0	0
58	0
0	0
0	0
0	0
0	0
0	0
0	0
0	0
0	0
0	0
0	0
0	0
0	0
0	0
0	0
0	0
0	0
0	0
0	0
0	0
0	0
0	0
0	0
0	0
0	0
0	0
0	0
0	0
0	0
0	0
0	0
0	0
0	0
0	0
0	0
0	0
0	0
0	0
0	0
0	0
0	0
0	0
0	0
0	0
0	0
0	0
0	0
0	0
0	0
0	0
0	0
0	0
0	0
0	0
0	0
0	0
0	0
316	0
0	0
0	0
123	0
0	0
0	0
0	0
0	0
0	0
0	0
0	0
0	0
0	0
276	1
0	0
0	0
496	0
276	0
0	0
0	0
45	1
0	0
0	0
0	0
0	0
211	0
0	0
0	0
0	0
0	0
0	0
0	0
0	0
0	0
0	0
0	0
296	1
0	0
0	0
1218	0
0	0
0	0
0	0
0	0
0	0
315	1
0	0
0	0
0	0
0	0
118	0
85	1
0	0
0	0
0	0
27	0
0	0
0	0
0	0
0	0
0	0
406	1
0	0
0	0
0	0
1175	0
0	0
0	0
0	0
0	0
0	0
0	0
0	0
1208	0
0	0
0	0
0	0
0	0
0	0
0	0
0	0
0	0
299	1
0	0
0	0
0	0
0	0
0	0
0	0
0	0
0	0
0	0
0	0
0	0
1102	0
0	0
0	0
206	2
0	0
0	0
0	0
0	0
1153	0
0	0
1169	0
109	1
1158	0
0	0
207	2
1092	0
0	0
0	0
0	0
122	0
674	0
0	0
0	0
0	0
297	1
16	0
0	0
0	0
0	0
0	0
0	0
0	0
0	0
0	0
0	0
522	1
0	0
0	0
0	0
0	0
0	0
105	0
0	0
0	0
0	0
1132	0
0	0
0	0
0	0
0	0
0	0
0	0
0	0
0	0
0	0
0	0
0	0
0	0
0	0
0	0
0	0
0	0
0	0
0	0
0	0
0	0
0	0
0	0
0	0
0	0
0	0
0	0
0	0
0	0
0	0
0	0
0	0
0	0
1317	0
0	0
1185	2
0	0
51	1
0	0
51	1
676	3
0	0
0	0
0	0
0	0
0	0
0	0
0	0
0	0
0	0
52	1
0	0
246	1
0	0
0	0
0	0
162	1
0	0
0	0
0	0
0	0
0	0
0	0
0	0
276	1
128	0
422	0
0	0
1985	0
0	0
0	0
0	0
0	0
0	0
0	0
106	0
50	1
259	2
144	1
336	2
24	0
114	0
520	2
88	1
0	0
0	0
0	0
0	0
0	0
144	1
0	0
308	2
0	0
0	0
0	0
0	0
576	2
0	0
0	0
0	0
0	0
0	0
0	0
132	1
278	1
0	0
0	0
0	0
0	0
235	1
177	1
0	0
0	0
0	0
95	1
0	0
0	0
0	0
43	1
0	0
62	1
73	1
0	0
0	0
0	0
0	0
0	0
0	0
175	2
1361	4
3000	9
134	2
0	0
134	2
633	1
134	1
0	0
204	1
0	0
0	0
60	0
1628	1
1628	1
1079	0
0	0
0	0
0	0
0	0
731	0
212	1
0	0
1229	0
0	0
0	0
0	0
251	1
0	0
0	0
327	0
39	1
0	0
0	0
0	0
288	2
207	1
0	0
26	0
96	1
146	1
0	0
0	0
52	0
0	0
0	0
106	0
0	0
94	1
0	0
0	0
301	1
282	1
179	0
0	0
272	1
1721	3
484	1
0	0
652	2
0	0
0	0
26	1
1078	1
0	0
0	0
0	0
0	0
2000	3
0	0
0	0
0	0
76	1
49	1
253	4
0	0
0	0
148	1
66	1
450	1
0	0
408	2
1124	0
101	0
105	1
269	1
0	0
97	1
0	0
51	1
51	1
0	0
0	0
0	0
0	0
64	0
193	1
134	1
135	1
0	0
144	1
217	1
116	1
59	1
93	1
275	1
1753	1
108	1
169	1
0	0
153	1
99	1
0	0
0	0
0	0
271	1
0	0
75	1
355	0
1292	4
0	0
0	0
0	0
818	2
0	0
148	1
378	1
0	0
0	0
0	0
0	0
149	0
162	1
768	1
0	0
259	1
0	0
1940	9
0	0
0	0
70	1
53	1
90	1
78	1
61	1
108	1
0	0
203	1
156	1
2027	0
53	0
197	1
66	1
1940	8
0	0
0	0
347	3
206	1
424	1
215	1
0	0
0	0
298	1
0	0
0	0
59	1
46	1
0	0
528	1
293	1
0	0
0	0
203	1
37	2
0	0
155	1
446	1
299	0
163	1
380	2
0	0
0	0
50	1
175	1
0	0
1940	8
0	0
224	1
1940	8
97	1
148	0
97	1
79	1
124	1
0	0
123	1
152	1
275	2
0	0
334	2
305	2
0	0
488	1
403	1
106	1
80	0
70	1
301	1
408	1
140	1
0	0
0	0
326	0
2998	4
146	1
269	1
0	0
130	1
0	0
261	2
0	0
208	1
161	1
0	0
0	0
0	0
0	0
134	1
156	1
111	1
0	0
168	1
157	1
42	1
282	1
877	2
1940	8
0	0
0	0
106	1
0	0
245	1
37	1
100	1
121	0
153	1
252	1
602	1
0	0
0	0
0	0
0	0
74	1
0	0
0	0
197	1
336	2
32	1
0	0
193	1
0	0
50	1
84	1
0	0
320	1
136	1
0	0
642	0
1707	2
149	1
602	1
1159	1
0	0
0	0
317	1
463	1
225	1
0	0
319	3
0	0
67	1
195	1
0	0
1987	4
0	0
217	0
0	0
659	1
0	0
255	1
255	1
0	0
0	0
156	1
0	0
371	0
194	1
193	1
351	1
699	2
273	1
0	0
0	0
1999	2
438	3
510	1
298	1
0	0
63	1
302	0
205	1
162	1
0	0
0	0
0	0
0	0
106	1
241	0
410	1
429	1
95	1
208	1
89	2
305	2
0	0
514	1
192	1
0	0
0	0
0	0
0	0
1002	2
262	0
114	1
306	2
225	1
104	1
347	1
218	1
0	0
94	1
134	1
0	0
507	0
703	2
0	0
0	0
87	1
564	1
179	0
0	0
177	2
86	1
0	0
106	1
93	1
279	1
466	1
0	0
0	0
167	1
274	1
0	0
1240	2
1349	4
91	1
0	0
240	0
0	0
113	1
240	1
112	1
0	0
505	1
126	1
187	0
124	0
0	0
999	3
230	1
101	1
0	0
0	0
132	1
0	0
89	1
380	1
160	1
188	2
0	0
1292	2
197	2
116	1
0	0
390	1
0	0
1959	2
919	2
0	0
0	0
309	1
141	1
0	0
57	1
118	1
0	0
151	1
888	1
0	0
0	0
246	1
223	1
0	0
0	0
0	0
400	1
0	0
166	1
162	1
248	1
0	0
133	2
303	1
0	0
0	0
0	0
0	0
0	0
311	1
0	0
400	1
142	1
266	1
387	1
142	1
234	1
86	1
360	1
313	2
499	1
55	1
166	1
0	0
252	1
142	0
536	1
508	1
676	1
264	1
68	1
23	1
23	1
427	2
180	1
216	1
177	1
23	1
130	1
65	1
297	0
328	1
23	1
169	1
0	0
0	0
0	0
294	2
0	0
0	0
262	1
120	1
0	0
327	1
179	1
418	0
393	2
251	1
0	0
468	1
479	1
441	1
470	2
1516	4
182	1
146	1
0	0
0	0
387	1
0	0
0	0
0	0
0	0
103	1
245	2
164	1
0	0
697	1
0	0
313	1
117	1
109	1
212	2
43	0
0	0
0	0
261	2
134	1
129	1
367	1
307	1
182	1
220	1
1972	3
330	0
0	0
0	0
0	0
0	0
654	2
383	1
278	1
156	1
94	1
207	1
0	0
0	0
270	2
0	0
0	0
668	1
0	0
497	1
1091	2
356	1
116	1
114	1
0	0
0	0
320	1
209	1
207	1
0	0
286	1
133	1
0	0
538	1
0	0
481	6
486	1
445	3
327	1
0	0
380	1
170	1
0	0
320	1
873	4
0	0
68	1
774	1
79	1
763	1
928	1
0	0
450	1
251	1
491	1
117	1
45	1
0	0
334	1
544	1
0	0
138	1
0	0
392	1
0	0
640	1
159	1
304	1
0	0
0	0
374	1
0	0
530	1
489	1
381	1
193	1
0	0
333	1
134	1
0	0
207	1
598	1
36	1
848	2
239	1
0	0
0	0
0	0
0	0
198	1
418	1
1988	1
1714	1
0	0
0	0
0	0
0	0
0	0
0	0
0	0
0	0
0	0
0	0
0	0
0	0
0	0
0	0
0	0
0	0
0	0
0	0
0	0
0	0
0	0
0	0
0	0
42	0
0	0
0	0
0	0
0	0
0	0
0	0
0	0
0	0
0	0
0	0
0	0
0	0
1144	0
0	0
0	0
0	0
0	0
0	0
0	0
0	0
0	0
0	0
0	0
0	0
0	0
347	0
0	0
0	0
0	0
0	0
0	0
79	0
0	0
0	0
0	0
1165	0
0	0
0	0
69	0
0	0
0	0
0	0
0	0
0	0
0	0
0	0
118	1
0	0
121	1
623	0
0	0
143	1
0	0
0	0
167	1
329	1
0	0
1067	0
0	0
0	0
0	0
123	1
201	0
0	0
110	0
0	0
0	0
0	0
0	0
0	0
0	0
0	0
1096	0
0	0
1167	0
0	0
0	0
0	0
0	0
0	0
0	0
0	0
197	1
76	0
0	0
0	0
350	0
0	0
0	0
0	0
1164	0
0	0
0	0
0	0
503	0
1082	0
0	0
0	0
253	1
0	0
0	0
0	0
0	0
1189	0
0	0
363	0
0	0
0	0
55	0
0	0
0	0
0	0
150	1
0	0
0	0
61	0
218	0
0	0
0	0
0	0
0	0
101	0
0	0
0	0
0	0
0	0
29	1
0	0
0	0
0	0
0	0
0	0
0	0
0	0
117	1
0	0
49	1
216	0
38	1
0	0
0	0
0	0
318	0
0	0
456	1
0	0
0	0
668	0
0	0
1174	0
1119	0
0	0
0	0
1141	0
0	0
0	0
34	0
0	0
0	0
0	0
0	0
0	0
0	0
0	0
111	1
0	0
88	1
60	0
0	0
0	0
254	1
461	0
90	0
0	0
306	0
0	0
165	0
0	0
191	0
75	2
0	0
158	0
0	0
0	0
0	0
300	1
62	0
0	0
0	0
0	0
0	0
294	1
0	0
0	0
319	0
136	0
419	1
0	0
0	0
0	0
0	0
0	0
0	0
0	0
214	1
0	0
45	0
222	1
0	0
0	0
76	0
169	1
0	0
0	0
0	0
679	4
0	0
0	0
1068	1
109	0
1051	3
563	1
0	0
667	0
0	0
1068	1
0	0
0	0
0	0
0	0
242	0
318	1
713	4
0	0
138	0
69	0
0	0
0	0
112	0
346	1
72	0
52	0
167	1
70	0
213	0
180	1
57	1
119	0
0	0
142	0
668	3
73	0
0	0
147	0
477	1
188	0
234	0
0	0
0	0
0	0
0	0
107	0
0	0
0	0
108	1
433	1
0	0
48	0
0	0
342	0
0	0
0	0
[truncated: 9,229 more rows]
