# Supplementary material for: Competing for Attention in Social Media under Information Overload Conditions
Source: PLoS One. 2015 Jul 10;10(7):e0126090. doi: 10.1371/journal.pone.0126090 (PMC4498816; doi:10.1371/journal.pone.0126090)
Supplement: S1 File — This zip file contains the sharing details of all of the microblogs we have used in the Figs 2 and 3. Among the files, ‘Instruction.txt’ describes the contents of the files. (ZIP) [file pone.0126090.s001.zip › Data/11239_831.txt]

0	0
0	0
1145	0
150	0
146	0
387	0
0	0
0	0
0	0
0	0
0	0
0	0
0	0
0	0
0	0
0	0
0	0
0	0
19	0
1987	2
0	0
102	0
280	0
0	0
0	0
0	0
0	0
0	0
0	0
0	0
0	0
0	0
0	0
0	0
0	0
0	0
0	0
0	0
0	0
0	0
0	0
0	0
0	0
0	0
0	0
0	0
0	0
303	1
0	0
0	0
0	0
0	0
0	0
0	0
1205	0
0	0
0	0
0	0
0	0
0	0
0	0
0	0
0	0
1129	0
0	0
152	0
0	0
0	0
0	0
0	0
0	0
492	2
51	0
0	0
0	0
0	0
0	0
0	0
0	0
0	0
0	0
0	0
0	0
198	2
0	0
0	0
0	0
0	0
0	0
0	0
1027	0
0	0
709	1
0	0
1194	0
0	0
0	0
0	0
0	0
0	0
0	0
0	0
0	0
0	0
0	0
120	0
0	0
0	0
0	0
0	0
0	0
0	0
0	0
0	0
0	0
0	0
1334	0
0	0
0	0
0	0
0	0
0	0
0	0
0	0
0	0
0	0
1251	0
0	0
0	0
0	0
0	0
0	0
39	1
0	0
0	0
0	0
0	0
117	1
0	0
1174	0
0	0
0	0
0	0
0	0
0	0
0	0
226	0
127	0
273	0
0	0
0	0
0	0
0	0
0	0
0	0
0	0
0	0
0	0
0	0
0	0
0	0
0	0
0	0
0	0
0	0
0	0
0	0
0	0
0	0
0	0
0	0
0	0
1094	0
0	0
0	0
0	0
0	0
250	2
0	0
1220	0
0	0
0	0
0	0
0	0
0	0
0	0
0	0
567	1
0	0
287	1
287	1
0	0
0	0
0	0
115	0
0	0
0	0
0	0
0	0
0	0
501	1
0	0
0	0
0	0
0	0
0	0
0	0
0	0
0	0
0	0
0	0
0	0
0	0
0	0
0	0
0	0
0	0
0	0
0	0
0	0
0	0
146	0
0	0
0	0
0	0
0	0
0	0
0	0
966	8
0	0
0	0
95	1
260	0
0	0
0	0
382	0
116	1
1161	0
0	0
0	0
0	0
0	0
169	0
0	0
0	0
0	0
0	0
0	0
0	0
0	0
0	0
0	0
0	0
0	0
0	0
0	0
1365	2
0	0
0	0
0	0
0	0
0	0
1141	0
0	0
0	0
0	0
0	0
0	0
0	0
195	0
0	0
180	0
1998	1
0	0
0	0
0	0
0	0
0	0
71	0
0	0
0	0
0	0
268	0
0	0
1197	1
314	0
0	0
0	0
0	0
0	0
0	0
0	0
478	1
131	0
0	0
0	0
0	0
0	0
0	0
1151	0
0	0
0	0
0	0
0	0
0	0
0	0
189	0
872	1
0	0
0	0
1270	3
89	0
373	0
97	0
0	0
65	0
116	1
1841	4
0	0
0	0
91	2
0	0
0	0
195	0
434	0
249	1
0	0
0	0
0	0
0	0
0	0
0	0
0	0
238	1
168	0
0	0
1354	1
214	0
162	0
0	0
346	1
1216	4
92	0
27	0
421	0
0	0
299	0
0	0
192	0
0	0
0	0
0	0
0	0
0	0
0	0
0	0
1217	1
299	0
127	5
0	0
139	1
487	0
461	3
0	0
0	0
292	0
1954	3
155	0
155	0
0	0
93	0
0	0
141	0
0	0
0	0
0	0
489	1
135	1
382	3
136	0
255	2
518	4
95	1
286	0
1110	2
376	1
0	0
1004	4
291	1
0	0
424	0
0	0
244	1
186	0
0	0
0	0
0	0
0	0
874	0
0	0
721	4
0	0
0	0
0	0
0	0
0	0
0	0
93	0
0	0
785	1
0	0
1598	6
62	0
0	0
0	0
0	0
377	0
0	0
0	0
98	3
1723	0
574	2
0	0
338	2
564	0
177	1
168	3
0	0
93	0
1663	7
118	0
850	1
0	0
934	0
234	3
178	2
0	0
243	0
0	0
0	0
0	0
0	0
133	0
236	0
276	1
0	0
0	0
0	0
0	0
426	0
0	0
465	2
190	1
0	0
154	0
0	0
127	1
68	0
0	0
297	3
1997	4
0	0
0	0
316	1
0	0
195	2
699	1
0	0
313	0
0	0
473	1
82	0
0	0
354	0
0	0
0	0
571	2
0	0
187	0
0	0
0	0
0	0
767	3
202	0
0	0
7	0
275	0
149	0
0	0
0	0
351	0
0	0
0	0
297	0
683	4
0	0
0	0
0	0
0	0
0	0
0	0
0	0
0	0
1215	3
0	0
0	0
485	3
682	2
1418	1
682	2
0	0
0	0
0	0
1563	3
0	0
0	0
0	0
0	0
155	0
0	0
392	1
0	0
295	1
0	0
0	0
0	0
110	0
0	0
0	0
0	0
0	0
1218	0
0	0
276	1
237	0
309	0
237	0
145	0
1145	0
0	0
367	1
0	0
0	0
0	0
67	0
0	0
0	0
0	0
0	0
0	0
0	0
204	1
0	0
0	0
0	0
1085	0
0	0
0	0
0	0
151	0
0	0
0	0
0	0
0	0
0	0
1122	0
0	0
1228	0
0	0
0	0
0	0
0	0
137	1
970	1
1164	0
1137	0
0	0
228	0
1803	3
75	0
0	0
0	0
0	0
0	0
1051	4
41	2
0	0
496	0
0	0
0	0
0	0
1217	1
0	0
227	1
0	0
134	2
279	0
0	0
0	0
1564	3
1924	7
0	0
0	0
446	0
0	0
0	0
91	0
0	0
122	0
1030	0
0	0
0	0
0	0
1593	3
0	0
0	0
217	0
336	0
0	0
144	1
0	0
0	0
0	0
0	0
0	0
0	0
0	0
0	0
0	0
284	2
274	0
208	2
0	0
244	2
0	0
1124	0
0	0
1143	8
0	0
0	0
0	0
0	0
0	0
0	0
1173	0
0	0
0	0
0	0
50	0
0	0
138	0
209	0
0	0
0	0
0	0
0	0
370	0
410	0
28	0
0	0
4	0
201	0
30	0
0	0
0	0
0	0
0	0
0	0
0	0
244	0
147	0
0	0
85	0
0	0
0	0
0	0
0	0
0	0
0	0
141	0
0	0
0	0
54	0
26	0
0	0
169	2
370	0
322	0
150	0
0	0
0	0
0	0
0	0
328	0
0	0
0	0
0	0
0	0
0	0
218	2
0	0
0	0
54	0
0	0
833	1
0	0
0	0
0	0
0	0
0	0
0	0
0	0
0	0
0	0
0	0
0	0
0	0
0	0
0	0
0	0
0	0
0	0
0	0
0	0
0	0
0	0
0	0
0	0
0	0
0	0
0	0
451	0
0	0
0	0
0	0
277	0
0	0
321	1
0	0
347	1
64	0
0	0
0	0
0	0
0	0
162	1
0	0
0	0
0	0
218	0
122	0
0	0
0	0
46	0
0	0
0	0
100	0
569	1
0	0
0	0
0	0
0	0
0	0
0	0
0	0
0	0
0	0
464	1
26	1
0	0
749	4
0	0
381	0
0	0
0	0
0	0
0	0
0	0
0	0
0	0
36	3
0	0
0	0
62	0
416	3
0	0
67	1
0	0
64	0
192	0
0	0
0	0
0	0
0	0
0	0
0	0
0	0
0	0
1373	4
0	0
109	2
0	0
0	0
497	1
0	0
46	0
0	0
0	0
360	3
452	0
0	0
96	0
310	0
0	0
0	0
334	0
0	0
0	0
0	0
0	0
86	1
0	0
0	0
70	0
1794	2
0	0
0	0
0	0
0	0
499	3
63	1
77	1
0	0
0	0
70	1
1749	1
0	0
0	0
0	0
0	0
0	0
234	0
0	0
0	0
0	0
0	0
0	0
0	0
0	0
0	0
0	0
0	0
0	0
32	1
0	0
0	0
0	0
0	0
0	0
0	0
0	0
0	0
0	0
0	0
0	0
0	0
330	0
0	0
0	0
0	0
0	0
0	0
0	0
0	0
0	0
0	0
0	0
0	0
0	0
0	0
60	1
0	0
0	0
0	0
162	3
0	0
16	0
181	3
0	0
408	5
274	4
683	6
0	0
361	1
0	0
0	0
0	0
0	0
224	3
163	1
0	0
427	4
260	1
208	0
172	1
400	4
0	0
379	1
195	1
0	0
105	1
67	1
811	5
136	1
213	3
112	3
354	0
9	1
68	1
103	3
0	0
1987	10
233	2
309	4
160	2
0	0
278	2
478	3
486	3
0	0
1209	0
2000	9
179	2
477	2
0	0
0	0
558	2
0	0
0	0
0	0
1094	3
2998	12
496	4
0	0
0	0
110	0
0	0
0	0
225	0
0	0
0	0
0	0
0	0
0	0
260	1
0	0
240	3
129	0
0	0
0	0
47	0
42	0
56	0
0	0
0	0
0	0
1267	0
158	0
236	1
0	0
0	0
0	0
199	0
261	1
0	0
124	0
0	0
222	0
0	0
0	0
1784	1
745	0
278	2
0	0
0	0
0	0
232	0
111	1
686	0
0	0
0	0
0	0
0	0
0	0
0	0
0	0
0	0
0	0
113	0
1948	4
113	0
0	0
0	0
0	0
0	0
517	1
0	0
0	0
0	0
0	0
29	0
0	0
29	0
0	0
449	1
199	1
0	0
704	2
1091	0
0	0
0	0
268	0
0	0
0	0
0	0
0	0
0	0
0	0
0	0
0	0
1195	0
0	0
0	0
0	0
0	0
455	2
0	0
0	0
0	0
346	2
0	0
0	0
0	0
0	0
0	0
0	0
0	0
242	0
0	0
0	0
0	0
0	0
0	0
123	0
92	1
0	0
0	0
0	0
0	0
304	1
0	0
0	0
932	2
0	0
277	0
0	0
0	0
89	1
3	0
70	0
0	0
473	1
0	0
0	0
0	0
0	0
0	0
103	0
0	0
0	0
0	0
287	0
200	0
0	0
0	0
65	2
0	0
0	0
0	0
0	0
0	0
0	0
0	0
0	0
0	0
0	0
0	0
0	0
0	0
0	0
0	0
0	0
0	0
0	0
0	0
0	0
0	0
0	0
0	0
0	0
0	0
0	0
0	0
0	0
0	0
0	0
149	0
0	0
0	0
0	0
160	0
0	0
0	0
0	0
0	0
1119	1
0	0
0	0
0	0
261	0
0	0
0	0
174	0
76	0
0	0
1204	1
0	0
0	0
0	0
1130	1
223	1
0	0
0	0
0	0
0	0
0	0
0	0
0	0
0	0
0	0
0	0
0	0
0	0
0	0
0	0
30	0
0	0
0	0
482	3
901	2
39	0
0	0
0	0
0	0
0	0
245	0
0	0
0	0
0	0
0	0
273	0
164	0
0	0
32	0
0	0
0	0
1951	6
254	2
0	0
0	0
0	0
0	0
1168	1
491	4
406	1
0	0
0	0
0	0
0	0
687	6
1250	0
0	0
0	0
0	0
0	0
0	0
0	0
0	0
0	0
0	0
0	0
0	0
0	0
0	0
0	0
0	0
0	0
414	0
0	0
0	0
0	0
0	0
0	0
160	2
0	0
0	0
0	0
1221	0
0	0
0	0
34	0
0	0
0	0
0	0
0	0
0	0
0	0
0	0
1365	0
0	0
0	0
472	0
0	0
0	0
120	0
0	0
0	0
506	2
117	0
2000	2
554	0
0	0
399	1
0	0
0	0
0	0
119	0
0	0
189	0
0	0
0	0
105	2
0	0
0	0
0	0
0	0
57	0
0	0
172	1
198	1
0	0
0	0
0	0
0	0
0	0
0	0
0	0
0	0
0	0
0	0
0	0
200	0
0	0
0	0
0	0
0	0
128	0
0	0
0	0
0	0
0	0
177	1
178	0
0	0
159	2
0	0
0	0
0	0
464	1
161	2
0	0
0	0
0	0
676	0
0	0
0	0
0	0
0	0
0	0
0	0
388	0
0	0
0	0
294	1
213	0
0	0
38	1
0	0
0	0
0	0
0	0
1212	1
0	0
0	0
311	1
112	0
0	0
13	2
0	0
0	0
65	1
0	0
0	0
0	0
0	0
0	0
247	2
0	0
247	2
0	0
147	1
0	0
186	0
262	2
96	1
509	1
102	0
138	1
0	0
0	0
0	0
0	0
0	0
0	0
0	0
0	0
0	0
0	0
0	0
0	0
0	0
118	2
0	0
0	0
0	0
0	0
115	0
0	0
0	0
0	0
0	0
0	0
75	0
0	0
0	0
0	0
0	0
0	0
0	0
330	1
0	0
0	0
0	0
0	0
0	0
0	0
0	0
0	0
0	0
0	0
0	0
0	0
0	0
0	0
0	0
0	0
1338	1
0	0
0	0
0	0
150	2
0	0
0	0
46	0
46	0
0	0
0	0
0	0
0	0
0	0
0	0
0	0
0	0
0	0
401	0
0	0
0	0
409	2
0	0
182	0
0	0
1137	0
0	0
0	0
0	0
0	0
0	0
0	0
0	0
127	1
57	2
204	1
1463	2
0	0
100	2
0	0
202	0
167	0
111	1
0	0
221	1
19	0
0	0
0	0
44	1
928	3
400	1
0	0
0	0
0	0
0	0
0	0
882	1
0	0
0	0
1015	1
0	0
195	2
385	3
0	0
138	1
161	1
0	0
0	0
69	0
177	0
112	2
227	1
0	0
412	2
0	0
65	1
209	1
332	5
2000	4
2075	6
74	0
2320	2
0	0
351	2
0	0
434	0
0	0
0	0
180	2
264	1
1007	5
1407	4
112	1
740	1
510	1
1998	5
0	0
137	1
533	0
145	0
129	1
394	0
284	1
157	0
0	0
0	0
281	1
0	0
0	0
247	0
0	0
131	0
0	0
0	0
0	0
0	0
0	0
0	0
367	0
0	0
0	0
0	0
0	0
0	0
0	0
0	0
0	0
52	0
234	1
0	0
0	0
0	0
0	0
0	0
0	0
127	0
0	0
1141	0
73	0
721	1
0	0
0	0
0	0
0	0
0	0
0	0
287	0
0	0
1859	5
10	0
137	0
833	1
0	0
71	0
177	0
98	1
73	1
0	0
1106	0
1178	0
0	0
0	0
106	0
0	0
331	0
0	0
0	0
1999	3
0	0
0	0
0	0
0	0
0	0
0	0
0	0
0	0
0	0
0	0
202	1
0	0
0	0
0	0
0	0
0	0
0	0
0	0
670	5
81	0
525	2
589	4
0	0
1884	8
111	0
1027	2
0	0
0	0
0	0
0	0
0	0
486	0
0	0
0	0
0	0
0	0
0	0
0	0
677	0
86	1
0	0
0	0
0	0
720	1
53	0
384	2
0	0
0	0
0	0
0	0
0	0
289	0
161	0
36	0
0	0
54	0
166	0
0	0
0	0
0	0
0	0
104	0
97	0
0	0
0	0
113	0
0	0
0	0
0	0
156	0
1723	0
0	0
153	1
0	0
1124	0
0	0
0	0
0	0
0	0
0	0
1188	0
0	0
0	0
0	0
377	0
0	0
0	0
1533	3
237	2
0	0
0	0
489	1
0	0
0	0
1179	0
0	0
0	0
51	0
0	0
0	0
0	0
25	0
0	0
0	0
0	0
0	0
0	0
0	0
0	0
0	0
0	0
0	0
0	0
0	0
0	0
0	0
0	0
0	0
50	0
0	0
0	0
0	0
0	0
0	0
0	0
0	0
0	0
0	0
0	0
0	0
0	0
0	0
0	0
0	0
0	0
0	0
0	0
0	0
0	0
0	0
0	0
0	0
0	0
0	0
0	0
1178	0
0	0
321	0
0	0
0	0
414	1
0	0
0	0
60	0
169	0
0	0
0	0
82	0
0	0
20	0
178	1
0	0
230	0
0	0
0	0
0	0
0	0
0	0
0	0
0	0
381	0
0	0
295	1
313	0
177	0
57	0
0	0
0	0
195	0
0	0
253	0
48	1
154	0
356	0
15	0
0	0
0	0
0	0
0	0
0	0
375	0
210	0
313	1
0	0
0	0
0	0
0	0
0	0
0	0
0	0
1413	0
0	0
0	0
0	0
0	0
0	0
259	0
0	0
0	0
0	0
0	0
0	0
0	0
0	0
0	0
0	0
0	0
960	0
919	0
174	1
0	0
76	1
0	0
0	0
411	0
0	0
124	0
0	0
0	0
1073	1
344	0
0	0
0	0
223	0
1180	0
111	0
199	1
68	1
0	0
34	0
0	0
75	0
741	1
0	0
0	0
112	0
1434	1
0	0
0	0
0	0
0	0
0	0
397	0
0	0
0	0
0	0
204	0
0	0
0	0
0	0
0	0
84	0
0	0
68	0
0	0
382	0
0	0
0	0
0	0
255	1
527	1
0	0
0	0
0	0
0	0
0	0
0	0
0	0
0	0
0	0
849	2
0	0
0	0
206	1
0	0
0	0
358	0
0	0
0	0
0	0
0	0
0	0
0	0
0	0
130	1
0	0
263	0
352	2
0	0
0	0
0	0
0	0
0	0
0	0
0	0
0	0
0	0
0	0
0	0
0	0
0	0
0	0
0	0
0	0
0	0
278	1
0	0
0	0
0	0
0	0
776	2
276	1
0	0
0	0
58	1
355	0
175	0
0	0
172	1
0	0
0	0
225	1
0	0
0	0
0	0
254	0
1620	7
0	0
0	0
68	0
799	1
1053	2
173	0
489	0
195	1
0	0
0	0
0	0
0	0
1089	2
0	0
0	0
0	0
0	0
0	0
0	0
0	0
49	0
1937	1
0	0
0	0
0	0
52	0
205	0
860	2
172	0
226	0
256	2
256	2
0	0
0	0
0	0
337	0
0	0
0	0
0	0
0	0
75	1
117	1
120	0
0	0
0	0
1234	0
0	0
0	0
0	0
274	2
200	0
1245	1
0	0
0	0
0	0
0	0
0	0
0	0
121	0
0	0
0	0
128	0
121	0
236	0
83	1
0	0
0	0
437	0
1176	1
0	0
1196	0
0	0
0	0
0	0
105	1
0	0
144	0
0	0
0	0
130	0
0	0
0	0
0	0
0	0
0	0
547	3
0	0
136	1
1733	3
0	0
0	0
0	0
0	0
0	0
0	0
1169	0
0	0
0	0
0	0
0	0
0	0
0	0
0	0
0	0
293	1
0	0
0	0
175	1
0	0
[truncated: 9,239 more rows]
