# Supplementary material for: Competing for Attention in Social Media under Information Overload Conditions
Source: PLoS One. 2015 Jul 10;10(7):e0126090. doi: 10.1371/journal.pone.0126090 (PMC4498816; doi:10.1371/journal.pone.0126090)
Supplement: S1 File — This zip file contains the sharing details of all of the microblogs we have used in the Figs 2 and 3. Among the files, ‘Instruction.txt’ describes the contents of the files. (ZIP) [file pone.0126090.s001.zip › Data/11242_133.txt]

0	0
121	0
0	0
0	0
289	0
104	1
0	0
0	0
0	0
1002	0
0	0
0	0
172	1
0	0
0	0
0	0
0	0
0	0
0	0
1270	2
0	0
1083	0
0	0
0	0
0	0
0	0
0	0
0	0
0	0
0	0
0	0
162	0
0	0
0	0
1128	3
93	1
0	0
149	0
0	0
0	0
0	0
0	0
0	0
149	1
0	0
0	0
958	1
0	0
0	0
0	0
0	0
0	0
0	0
0	0
0	0
0	0
0	0
0	0
0	0
0	0
0	0
1126	0
0	0
0	0
0	0
0	0
0	0
0	0
0	0
0	0
0	0
0	0
0	0
0	0
0	0
463	1
0	0
0	0
0	0
0	0
0	0
0	0
0	0
0	0
0	0
0	0
0	0
0	0
0	0
0	0
0	0
0	0
428	0
0	0
0	0
0	0
0	0
0	0
0	0
0	0
0	0
0	0
0	0
101	0
0	0
0	0
0	0
0	0
0	0
0	0
0	0
0	0
0	0
0	0
0	0
0	0
0	0
0	0
0	0
0	0
1191	0
0	0
0	0
0	0
0	0
0	0
0	0
0	0
0	0
0	0
0	0
0	0
0	0
0	0
0	0
0	0
0	0
0	0
0	0
0	0
395	0
0	0
0	0
0	0
0	0
0	0
0	0
0	0
0	0
0	0
172	1
0	0
112	0
0	0
0	0
0	0
0	0
0	0
0	0
0	0
0	0
0	0
0	0
0	0
0	0
0	0
0	0
0	0
0	0
0	0
0	0
0	0
0	0
0	0
0	0
0	0
0	0
0	0
0	0
1136	0
0	0
0	0
0	0
0	0
0	0
0	0
0	0
0	0
0	0
0	0
278	0
46	0
0	0
0	0
1174	0
0	0
0	0
0	0
0	0
217	0
1084	0
0	0
0	0
0	0
0	0
0	0
0	0
0	0
0	0
0	0
0	0
0	0
1357	0
0	0
0	0
0	0
0	0
2080	5
74	0
0	0
0	0
0	0
0	0
0	0
0	0
0	0
0	0
0	0
0	0
0	0
0	0
0	0
0	0
0	0
0	0
0	0
0	0
0	0
0	0
0	0
0	0
0	0
0	0
0	0
0	0
0	0
0	0
0	0
0	0
0	0
0	0
0	0
0	0
0	0
0	0
0	0
427	1
45	0
0	0
0	0
0	0
0	0
0	0
0	0
0	0
1333	0
0	0
0	0
0	0
0	0
0	0
0	0
0	0
0	0
0	0
0	0
0	0
0	0
0	0
0	0
0	0
0	0
0	0
0	0
0	0
1303	0
0	0
0	0
0	0
0	0
0	0
0	0
0	0
0	0
0	0
0	0
0	0
0	0
0	0
0	0
0	0
0	0
0	0
0	0
0	0
0	0
49	1
0	0
0	0
0	0
0	0
0	0
0	0
0	0
1106	0
0	0
0	0
0	0
0	0
0	0
0	0
0	0
0	0
296	0
0	0
0	0
0	0
0	0
0	0
0	0
0	0
0	0
0	0
0	0
0	0
0	0
1226	0
0	0
0	0
0	0
0	0
0	0
0	0
0	0
0	0
0	0
0	0
0	0
0	0
0	0
0	0
0	0
0	0
0	0
0	0
0	0
0	0
0	0
0	0
90	0
0	0
0	0
0	0
0	0
0	0
0	0
0	0
0	0
0	0
0	0
0	0
0	0
0	0
105	0
0	0
0	0
0	0
0	0
0	0
0	0
0	0
0	0
0	0
0	0
0	0
0	0
0	0
0	0
0	0
0	0
0	0
200	1
0	0
0	0
0	0
0	0
1219	0
0	0
0	0
191	1
0	0
137	0
0	0
0	0
0	0
0	0
0	0
0	0
0	0
0	0
0	0
0	0
0	0
0	0
0	0
0	0
0	0
0	0
0	0
0	0
0	0
0	0
0	0
0	0
0	0
0	0
0	0
0	0
0	0
276	1
0	0
0	0
0	0
0	0
0	0
1104	0
0	0
0	0
0	0
0	0
0	0
0	0
0	0
0	0
0	0
0	0
122	0
0	0
1045	0
0	0
197	0
0	0
1169	0
0	0
0	0
1090	1
0	0
0	0
0	0
0	0
0	0
0	0
0	0
0	0
353	1
94	0
0	0
1247	0
0	0
0	0
0	0
0	0
0	0
0	0
0	0
0	0
0	0
0	0
0	0
0	0
1171	0
0	0
0	0
136	0
0	0
0	0
0	0
0	0
0	0
0	0
0	0
0	0
0	0
0	0
0	0
111	1
0	0
0	0
0	0
0	0
0	0
0	0
0	0
0	0
1279	0
0	0
0	0
0	0
0	0
1162	0
0	0
0	0
0	0
0	0
0	0
1334	0
0	0
0	0
0	0
0	0
0	0
0	0
0	0
0	0
0	0
0	0
1136	0
0	0
0	0
0	0
0	0
0	0
0	0
0	0
1220	0
0	0
153	1
0	0
0	0
0	0
0	0
0	0
0	0
0	0
0	0
0	0
0	0
0	0
0	0
0	0
0	0
0	0
0	0
0	0
0	0
0	0
0	0
0	0
0	0
0	0
0	0
0	0
0	0
0	0
0	0
0	0
0	0
0	0
0	0
0	0
0	0
0	0
0	0
0	0
0	0
0	0
0	0
0	0
0	0
0	0
0	0
0	0
0	0
0	0
0	0
0	0
0	0
0	0
0	0
0	0
0	0
0	0
0	0
187	0
0	0
173	0
116	0
0	0
0	0
35	0
0	0
0	0
0	0
0	0
1166	0
0	0
0	0
0	0
1095	1
0	0
0	0
0	0
0	0
0	0
0	0
1147	0
0	0
0	0
0	0
0	0
0	0
0	0
1091	0
0	0
1001	0
0	0
0	0
0	0
0	0
0	0
0	0
0	0
0	0
0	0
0	0
0	0
0	0
0	0
0	0
0	0
0	0
0	0
0	0
0	0
0	0
0	0
0	0
0	0
0	0
0	0
0	0
0	0
0	0
0	0
0	0
0	0
0	0
0	0
0	0
0	0
0	0
0	0
0	0
0	0
0	0
0	0
86	1
0	0
0	0
0	0
0	0
0	0
0	0
0	0
26	0
1165	0
0	0
0	0
0	0
0	0
0	0
0	0
0	0
0	0
0	0
0	0
0	0
1170	0
0	0
0	0
298	0
0	0
0	0
0	0
0	0
58	0
0	0
0	0
0	0
0	0
0	0
0	0
1229	1
0	0
0	0
0	0
0	0
0	0
292	0
110	1
0	0
0	0
0	0
0	0
0	0
0	0
0	0
180	0
0	0
0	0
0	0
0	0
0	0
0	0
96	0
0	0
0	0
0	0
0	0
0	0
0	0
0	0
0	0
0	0
0	0
0	0
0	0
0	0
0	0
0	0
0	0
0	0
0	0
0	0
0	0
0	0
0	0
0	0
0	0
0	0
0	0
0	0
0	0
1156	0
0	0
0	0
0	0
0	0
0	0
0	0
0	0
0	0
0	0
0	0
167	0
829	0
0	0
0	0
86	0
0	0
0	0
0	0
0	0
0	0
0	0
0	0
0	0
0	0
0	0
0	0
0	0
0	0
0	0
0	0
0	0
0	0
0	0
0	0
0	0
0	0
0	0
0	0
0	0
0	0
0	0
267	0
0	0
0	0
0	0
985	1
0	0
0	0
0	0
55	0
0	0
0	0
0	0
0	0
0	0
1193	0
0	0
0	0
0	0
0	0
0	0
0	0
0	0
0	0
0	0
0	0
0	0
0	0
0	0
0	0
0	0
0	0
0	0
0	0
0	0
0	0
0	0
0	0
0	0
0	0
0	0
40	0
0	0
0	0
0	0
0	0
0	0
0	0
0	0
0	0
0	0
0	0
0	0
0	0
0	0
0	0
0	0
0	0
0	0
0	0
0	0
0	0
0	0
0	0
0	0
0	0
0	0
0	0
0	0
0	0
1378	1
0	0
0	0
0	0
0	0
1145	0
379	0
0	0
0	0
0	0
0	0
0	0
46	1
0	0
0	0
475	1
0	0
0	0
0	0
0	0
0	0
0	0
0	0
0	0
0	0
0	0
0	0
0	0
142	0
0	0
0	0
0	0
1095	0
0	0
0	0
0	0
0	0
0	0
0	0
0	0
0	0
0	0
0	0
0	0
0	0
0	0
0	0
0	0
0	0
0	0
0	0
0	0
0	0
72	0
0	0
0	0
1120	0
0	0
1156	0
0	0
0	0
0	0
0	0
0	0
0	0
0	0
0	0
0	0
0	0
0	0
0	0
0	0
0	0
0	0
0	0
0	0
0	0
0	0
0	0
0	0
0	0
0	0
0	0
0	0
0	0
0	0
0	0
0	0
0	0
0	0
0	0
0	0
0	0
0	0
0	0
0	0
0	0
0	0
0	0
0	0
0	0
0	0
0	0
0	0
0	0
1096	0
0	0
0	0
0	0
163	1
0	0
0	0
0	0
0	0
0	0
0	0
0	0
0	0
0	0
0	0
0	0
0	0
1159	1
0	0
0	0
0	0
0	0
0	0
105	0
0	0
0	0
0	0
0	0
0	0
0	0
0	0
0	0
0	0
0	0
0	0
0	0
0	0
0	0
0	0
0	0
0	0
0	0
0	0
0	0
0	0
0	0
0	0
0	0
0	0
428	0
1113	0
0	0
1077	0
140	0
0	0
0	0
0	0
0	0
0	0
0	0
0	0
0	0
0	0
0	0
0	0
0	0
0	0
0	0
0	0
0	0
0	0
0	0
637	0
0	0
0	0
140	0
0	0
18	0
151	0
0	0
0	0
0	0
0	0
0	0
0	0
0	0
0	0
0	0
0	0
0	0
0	0
0	0
0	0
0	0
0	0
0	0
0	0
0	0
0	0
40	0
0	0
65	0
0	0
0	0
0	0
0	0
0	0
0	0
0	0
0	0
0	0
0	0
0	0
0	0
0	0
0	0
0	0
0	0
0	0
1140	0
0	0
0	0
1133	0
0	0
0	0
0	0
0	0
0	0
0	0
0	0
0	0
0	0
0	0
0	0
0	0
0	0
0	0
0	0
0	0
0	0
0	0
0	0
0	0
1177	0
0	0
0	0
0	0
0	0
0	0
0	0
0	0
0	0
0	0
0	0
0	0
0	0
0	0
0	0
0	0
0	0
0	0
0	0
0	0
0	0
0	0
0	0
0	0
0	0
0	0
0	0
0	0
0	0
0	0
0	0
0	0
0	0
0	0
0	0
0	0
0	0
236	1
0	0
0	0
0	0
0	0
1077	0
0	0
0	0
0	0
0	0
0	0
0	0
0	0
0	0
0	0
0	0
0	0
0	0
0	0
0	0
0	0
0	0
0	0
0	0
0	0
0	0
0	0
0	0
0	0
0	0
0	0
0	0
0	0
25	1
1111	1
0	0
0	0
0	0
0	0
0	0
0	0
0	0
0	0
154	1
0	0
0	0
0	0
0	0
0	0
0	0
1159	0
1108	1
0	0
0	0
0	0
1399	0
0	0
0	0
0	0
0	0
0	0
0	0
0	0
0	0
0	0
0	0
0	0
0	0
0	0
1150	0
0	0
0	0
0	0
0	0
0	0
0	0
0	0
0	0
106	1
0	0
0	0
0	0
0	0
0	0
0	0
0	0
0	0
0	0
0	0
0	0
0	0
0	0
0	0
0	0
0	0
0	0
0	0
0	0
0	0
0	0
0	0
0	0
0	0
0	0
0	0
0	0
0	0
0	0
0	0
1113	0
0	0
0	0
0	0
0	0
0	0
0	0
0	0
0	0
0	0
0	0
0	0
249	0
0	0
0	0
0	0
0	0
0	0
1336	0
73	0
0	0
0	0
0	0
0	0
0	0
0	0
0	0
1082	0
0	0
0	0
0	0
0	0
0	0
0	0
0	0
0	0
0	0
0	0
0	0
0	0
0	0
0	0
0	0
0	0
0	0
0	0
0	0
0	0
0	0
0	0
591	0
0	0
0	0
0	0
0	0
0	0
0	0
0	0
0	0
0	0
0	0
1125	0
0	0
0	0
0	0
0	0
0	0
0	0
0	0
0	0
0	0
0	0
0	0
0	0
0	0
0	0
0	0
0	0
0	0
375	0
225	1
0	0
0	0
0	0
0	0
0	0
0	0
0	0
0	0
0	0
0	0
941	6
1916	11
941	5
0	0
0	0
75	0
211	3
0	0
138	1
400	1
0	0
35	1
0	0
0	0
0	0
984	0
0	0
0	0
0	0
0	0
0	0
0	0
0	0
0	0
0	0
0	0
0	0
0	0
0	0
0	0
0	0
0	0
0	0
1188	1
0	0
0	0
0	0
0	0
0	0
0	0
0	0
0	0
0	0
0	0
0	0
0	0
0	0
0	0
0	0
0	0
0	0
0	0
0	0
0	0
1090	0
186	0
1112	0
1173	1
0	0
0	0
0	0
0	0
0	0
0	0
0	0
0	0
0	0
0	0
0	0
0	0
0	0
0	0
0	0
0	0
0	0
0	0
0	0
0	0
0	0
0	0
0	0
1195	0
0	0
0	0
1150	0
0	0
0	0
1217	0
0	0
0	0
23	0
0	0
0	0
116	0
0	0
0	0
0	0
0	0
0	0
0	0
0	0
941	5
0	0
0	0
0	0
97	1
82	1
0	0
0	0
0	0
0	0
0	0
0	0
1167	0
0	0
0	0
0	0
1116	0
0	0
0	0
0	0
0	0
0	0
0	0
0	0
0	0
0	0
0	0
0	0
0	0
0	0
0	0
0	0
0	0
0	0
0	0
0	0
1185	0
0	0
0	0
0	0
0	0
0	0
0	0
0	0
0	0
0	0
1840	0
1127	0
0	0
0	0
0	0
0	0
0	0
0	0
0	0
0	0
0	0
0	0
0	0
0	0
0	0
1184	0
979	0
0	0
0	0
0	0
0	0
0	0
0	0
0	0
0	0
0	0
1228	0
0	0
1199	0
91	1
1091	0
0	0
0	0
0	0
0	0
0	0
0	0
0	0
1162	0
0	0
55	1
0	0
0	0
0	0
0	0
0	0
0	0
0	0
144	1
0	0
0	0
0	0
0	0
0	0
0	0
0	0
0	0
0	0
0	0
0	0
0	0
0	0
0	0
0	0
0	0
0	0
0	0
0	0
0	0
0	0
0	0
0	0
0	0
0	0
0	0
0	0
0	0
0	0
0	0
0	0
0	0
0	0
0	0
0	0
234	0
0	0
0	0
0	0
0	0
117	0
0	0
0	0
0	0
0	0
0	0
2000	1
0	0
0	0
81	1
0	0
0	0
0	0
1139	0
0	0
346	0
1169	2
0	0
1151	1
0	0
0	0
0	0
163	0
0	0
0	0
0	0
0	0
1181	0
0	0
0	0
0	0
0	0
0	0
0	0
0	0
0	0
0	0
0	0
288	0
0	0
0	0
0	0
0	0
0	0
429	3
45	0
0	0
0	0
0	0
0	0
0	0
0	0
0	0
0	0
0	0
0	0
0	0
0	0
0	0
0	0
1183	0
0	0
0	0
0	0
0	0
0	0
0	0
0	0
0	0
0	0
0	0
0	0
0	0
0	0
0	0
0	0
0	0
0	0
0	0
0	0
0	0
0	0
0	0
0	0
0	0
0	0
0	0
0	0
0	0
0	0
0	0
0	0
113	0
0	0
0	0
0	0
0	0
0	0
0	0
0	0
0	0
0	0
0	0
0	0
0	0
0	0
0	0
0	0
0	0
0	0
0	0
0	0
0	0
421	0
0	0
47	0
0	0
0	0
0	0
0	0
0	0
0	0
0	0
0	0
0	0
0	0
0	0
0	0
1186	0
0	0
193	0
0	0
0	0
0	0
0	0
58	0
0	0
0	0
0	0
0	0
0	0
0	0
0	0
167	0
26	0
0	0
0	0
0	0
0	0
0	0
0	0
1140	0
0	0
0	0
1140	0
0	0
0	0
0	0
32	0
0	0
0	0
0	0
0	0
0	0
0	0
0	0
1144	0
0	0
38	0
0	0
0	0
0	0
201	1
0	0
0	0
0	0
0	0
0	0
0	0
0	0
0	0
104	1
0	0
0	0
0	0
55	1
0	0
0	0
0	0
0	0
68	1
0	0
1185	0
111	3
0	0
0	0
0	0
119	1
0	0
0	0
0	0
0	0
0	0
0	0
0	0
0	0
1144	0
0	0
0	0
108	1
0	0
0	0
0	0
0	0
162	0
0	0
0	0
0	0
0	0
0	0
0	0
0	0
0	0
519	0
0	0
0	0
0	0
0	0
0	0
0	0
0	0
158	0
49	1
0	0
0	0
0	0
0	0
149	1
0	0
0	0
0	0
0	0
0	0
0	0
0	0
0	0
0	0
0	0
0	0
0	0
0	0
0	0
0	0
0	0
0	0
1133	0
0	0
0	0
0	0
0	0
0	0
0	0
0	0
0	0
0	0
0	0
0	0
0	0
0	0
0	0
0	0
1188	0
0	0
0	0
0	0
0	0
0	0
0	0
0	0
0	0
0	0
0	0
0	0
0	0
0	0
0	0
0	0
0	0
0	0
0	0
0	0
0	0
0	0
0	0
0	0
0	0
0	0
0	0
0	0
0	0
0	0
0	0
0	0
0	0
0	0
0	0
0	0
0	0
0	0
0	0
0	0
0	0
0	0
0	0
0	0
0	0
0	0
0	0
0	0
0	0
0	0
0	0
0	0
0	0
0	0
0	0
152	0
196	0
0	0
0	0
0	0
0	0
0	0
0	0
0	0
0	0
0	0
0	0
0	0
222	2
0	0
0	0
0	0
0	0
0	0
32	1
0	0
132	1
0	0
0	0
0	0
0	0
187	1
158	1
371	1
111	1
206	0
139	1
0	0
0	0
0	0
266	0
201	0
0	0
1696	3
609	1
0	0
0	0
0	0
0	0
0	0
0	0
0	0
0	0
0	0
436	2
0	0
0	0
0	0
0	0
0	0
0	0
0	0
0	0
0	0
101	0
0	0
0	0
0	0
150	0
0	0
0	0
0	0
0	0
0	0
0	0
0	0
1114	0
0	0
79	0
0	0
0	0
0	0
0	0
0	0
0	0
0	0
0	0
0	0
0	0
0	0
0	0
0	0
0	0
0	0
[truncated: 9,242 more rows]
