# Supplementary material for: Competing for Attention in Social Media under Information Overload Conditions
Source: PLoS One. 2015 Jul 10;10(7):e0126090. doi: 10.1371/journal.pone.0126090 (PMC4498816; doi:10.1371/journal.pone.0126090)
Supplement: S1 File — This zip file contains the sharing details of all of the microblogs we have used in the Figs 2 and 3. Among the files, ‘Instruction.txt’ describes the contents of the files. (ZIP) [file pone.0126090.s001.zip › Data/11256_367.txt]

579	1
65	1
0	0
0	0
0	0
0	0
0	0
0	0
0	0
0	0
0	0
0	0
1167	0
0	0
0	0
0	0
0	0
0	0
0	0
0	0
0	0
0	0
0	0
0	0
0	0
0	0
0	0
0	0
1176	1
262	1
0	0
0	0
0	0
0	0
0	0
0	0
0	0
0	0
0	0
0	0
0	0
0	0
0	0
0	0
0	0
0	0
0	0
0	0
0	0
0	0
0	0
0	0
0	0
0	0
0	0
0	0
0	0
0	0
0	0
0	0
0	0
0	0
0	0
0	0
0	0
0	0
0	0
0	0
0	0
0	0
0	0
0	0
0	0
0	0
0	0
0	0
0	0
0	0
0	0
0	0
100	1
0	0
0	0
0	0
0	0
0	0
0	0
0	0
0	0
0	0
0	0
0	0
0	0
0	0
0	0
0	0
0	0
0	0
0	0
1146	0
0	0
0	0
0	0
0	0
0	0
0	0
0	0
0	0
0	0
0	0
0	0
0	0
0	0
0	0
0	0
0	0
0	0
0	0
0	0
0	0
0	0
0	0
139	0
0	0
0	0
0	0
1252	0
0	0
0	0
263	0
0	0
0	0
0	0
0	0
0	0
0	0
0	0
0	0
0	0
0	0
0	0
0	0
0	0
0	0
0	0
0	0
0	0
0	0
0	0
0	0
0	0
1114	0
0	0
0	0
0	0
0	0
0	0
0	0
0	0
0	0
0	0
0	0
0	0
0	0
0	0
0	0
0	0
0	0
0	0
1474	0
0	0
0	0
0	0
0	0
0	0
0	0
1190	1
0	0
0	0
0	0
0	0
95	1
0	0
0	0
0	0
0	0
0	0
0	0
0	0
0	0
0	0
0	0
0	0
0	0
0	0
0	0
0	0
0	0
0	0
0	0
0	0
0	0
0	0
0	0
0	0
0	0
0	0
0	0
0	0
1086	0
0	0
0	0
0	0
1240	0
0	0
0	0
0	0
0	0
1171	0
0	0
0	0
0	0
0	0
0	0
0	0
0	0
0	0
0	0
1171	0
0	0
0	0
0	0
0	0
0	0
0	0
0	0
0	0
0	0
0	0
0	0
0	0
1160	1
0	0
0	0
0	0
0	0
0	0
1223	0
0	0
153	1
0	0
0	0
0	0
0	0
0	0
0	0
1119	0
0	0
0	0
1189	1
0	0
0	0
0	0
0	0
173	2
1183	0
0	0
0	0
0	0
0	0
0	0
0	0
0	0
0	0
0	0
0	0
0	0
0	0
0	0
0	0
0	0
0	0
0	0
0	0
1216	1
0	0
0	0
1085	1
0	0
0	0
0	0
0	0
0	0
277	1
0	0
0	0
0	0
0	0
0	0
0	0
1175	0
0	0
0	0
0	0
0	0
0	0
0	0
0	0
0	0
0	0
0	0
0	0
0	0
0	0
0	0
1228	0
0	0
0	0
0	0
0	0
838	0
0	0
0	0
0	0
0	0
1144	0
0	0
0	0
0	0
0	0
0	0
0	0
0	0
0	0
0	0
0	0
0	0
0	0
0	0
0	0
0	0
0	0
0	0
0	0
0	0
0	0
0	0
0	0
0	0
0	0
0	0
0	0
0	0
0	0
0	0
0	0
0	0
0	0
0	0
0	0
0	0
0	0
0	0
0	0
0	0
0	0
0	0
0	0
0	0
0	0
0	0
0	0
0	0
0	0
0	0
0	0
0	0
0	0
0	0
0	0
0	0
0	0
0	0
0	0
0	0
0	0
0	0
0	0
0	0
0	0
0	0
0	0
1117	0
0	0
0	0
0	0
0	0
0	0
0	0
0	0
0	0
0	0
0	0
0	0
0	0
0	0
0	0
0	0
0	0
0	0
0	0
0	0
0	0
0	0
0	0
0	0
0	0
0	0
0	0
0	0
0	0
0	0
0	0
0	0
0	0
566	0
0	0
0	0
0	0
0	0
1087	0
0	0
1182	1
0	0
0	0
0	0
0	0
0	0
0	0
1157	0
0	0
0	0
0	0
0	0
0	0
0	0
0	0
612	2
2497	9
0	0
0	0
0	0
0	0
0	0
0	0
0	0
0	0
0	0
0	0
0	0
0	0
0	0
1148	0
0	0
0	0
0	0
1162	1
0	0
0	0
0	0
0	0
0	0
0	0
0	0
0	0
0	0
0	0
0	0
0	0
0	0
0	0
0	0
0	0
0	0
0	0
0	0
0	0
0	0
0	0
0	0
0	0
0	0
0	0
0	0
0	0
1327	0
0	0
0	0
0	0
0	0
0	0
0	0
0	0
0	0
0	0
0	0
0	0
0	0
0	0
0	0
0	0
0	0
0	0
0	0
92	0
0	0
0	0
0	0
0	0
0	0
0	0
0	0
0	0
0	0
0	0
0	0
0	0
0	0
0	0
0	0
0	0
0	0
0	0
0	0
0	0
0	0
0	0
0	0
0	0
0	0
0	0
0	0
1160	0
0	0
0	0
0	0
0	0
0	0
0	0
0	0
0	0
0	0
0	0
0	0
0	0
0	0
0	0
0	0
0	0
0	0
0	0
0	0
0	0
0	0
0	0
0	0
0	0
0	0
0	0
0	0
0	0
0	0
0	0
0	0
0	0
0	0
0	0
0	0
0	0
0	0
0	0
0	0
0	0
0	0
0	0
0	0
0	0
0	0
0	0
0	0
0	0
1200	0
1134	0
0	0
0	0
0	0
0	0
0	0
0	0
0	0
0	0
0	0
1075	1
0	0
0	0
0	0
0	0
0	0
0	0
0	0
0	0
1181	0
0	0
0	0
0	0
0	0
0	0
0	0
0	0
0	0
0	0
0	0
0	0
0	0
0	0
0	0
0	0
0	0
0	0
0	0
0	0
0	0
0	0
0	0
0	0
0	0
0	0
0	0
0	0
0	0
0	0
1132	0
0	0
0	0
0	0
0	0
0	0
0	0
163	0
0	0
0	0
0	0
0	0
0	0
0	0
0	0
0	0
0	0
0	0
0	0
0	0
0	0
0	0
0	0
0	0
0	0
0	0
0	0
0	0
0	0
0	0
0	0
0	0
0	0
0	0
0	0
0	0
1910	4
0	0
0	0
0	0
0	0
0	0
0	0
0	0
0	0
0	0
0	0
0	0
0	0
0	0
0	0
0	0
0	0
0	0
0	0
0	0
0	0
0	0
0	0
0	0
0	0
0	0
0	0
0	0
0	0
0	0
0	0
0	0
0	0
1226	0
0	0
0	0
0	0
0	0
0	0
0	0
0	0
0	0
0	0
0	0
0	0
0	0
0	0
0	0
0	0
0	0
0	0
0	0
0	0
0	0
0	0
0	0
1164	0
0	0
0	0
0	0
0	0
0	0
0	0
0	0
0	0
95	1
0	0
0	0
1108	1
0	0
0	0
0	0
0	0
0	0
0	0
0	0
0	0
0	0
0	0
0	0
0	0
1843	0
0	0
0	0
0	0
0	0
0	0
0	0
113	0
1130	0
0	0
0	0
0	0
0	0
0	0
0	0
0	0
0	0
0	0
0	0
1189	0
0	0
0	0
0	0
0	0
0	0
0	0
0	0
0	0
0	0
0	0
0	0
0	0
0	0
240	0
0	0
0	0
0	0
1219	0
0	0
0	0
0	0
0	0
0	0
0	0
0	0
0	0
0	0
0	0
0	0
0	0
0	0
0	0
956	1
0	0
0	0
0	0
0	0
0	0
0	0
0	0
0	0
0	0
1238	0
0	0
0	0
0	0
0	0
0	0
0	0
0	0
0	0
0	0
0	0
0	0
0	0
0	0
0	0
1189	1
0	0
0	0
0	0
0	0
0	0
0	0
0	0
0	0
0	0
0	0
0	0
0	0
0	0
0	0
0	0
0	0
0	0
0	0
0	0
0	0
0	0
0	0
0	0
0	0
0	0
0	0
464	0
0	0
0	0
0	0
0	0
0	0
0	0
0	0
0	0
0	0
1121	0
0	0
0	0
0	0
0	0
0	0
0	0
0	0
0	0
0	0
0	0
0	0
0	0
0	0
0	0
0	0
0	0
0	0
0	0
0	0
0	0
0	0
0	0
0	0
0	0
0	0
0	0
0	0
0	0
931	1
0	0
326	0
0	0
0	0
0	0
243	0
0	0
0	0
0	0
312	1
0	0
0	0
0	0
0	0
202	0
0	0
0	0
0	0
0	0
0	0
287	0
1177	0
0	0
0	0
0	0
0	0
0	0
1376	0
0	0
0	0
0	0
0	0
0	0
0	0
0	0
0	0
0	0
0	0
0	0
0	0
0	0
0	0
0	0
0	0
0	0
0	0
0	0
0	0
0	0
0	0
0	0
0	0
0	0
0	0
0	0
1125	0
0	0
0	0
0	0
96	1
1156	0
0	0
0	0
0	0
0	0
0	0
1174	0
0	0
0	0
0	0
0	0
1163	0
0	0
0	0
0	0
0	0
0	0
43	1
1290	0
78	0
280	0
0	0
0	0
0	0
0	0
0	0
0	0
0	0
0	0
0	0
0	0
0	0
0	0
0	0
0	0
0	0
0	0
0	0
0	0
1125	0
0	0
0	0
0	0
0	0
0	0
0	0
0	0
0	0
0	0
0	0
1175	0
0	0
0	0
0	0
0	0
0	0
0	0
0	0
0	0
0	0
0	0
0	0
1184	0
0	0
0	0
0	0
0	0
0	0
0	0
0	0
0	0
0	0
0	0
0	0
0	0
1130	0
0	0
0	0
0	0
0	0
0	0
0	0
0	0
0	0
0	0
0	0
0	0
0	0
0	0
1197	0
0	0
0	0
0	0
0	0
0	0
0	0
0	0
0	0
0	0
0	0
0	0
0	0
0	0
0	0
0	0
0	0
0	0
0	0
0	0
0	0
0	0
0	0
0	0
1212	0
0	0
0	0
0	0
1237	0
0	0
0	0
0	0
0	0
0	0
0	0
1149	0
0	0
0	0
0	0
0	0
0	0
0	0
0	0
0	0
0	0
0	0
0	0
0	0
0	0
889	1
0	0
239	0
0	0
0	0
170	0
505	1
354	0
0	0
0	0
0	0
0	0
0	0
0	0
0	0
2000	3
0	0
1955	1
0	0
0	0
113	0
0	0
0	0
0	0
0	0
346	0
0	0
0	0
0	0
0	0
0	0
0	0
0	0
1148	1
0	0
0	0
96	1
0	0
2000	2
0	0
0	0
0	0
0	0
0	0
0	0
0	0
0	0
0	0
0	0
0	0
0	0
0	0
0	0
0	0
0	0
0	0
0	0
0	0
1955	1
44	0
0	0
0	0
0	0
181	2
0	0
0	0
0	0
0	0
0	0
0	0
0	0
0	0
452	0
54	0
0	0
0	0
0	0
549	1
24	0
0	0
0	0
963	1
0	0
101	0
0	0
0	0
182	0
1152	0
0	0
0	0
0	0
0	0
154	0
304	0
0	0
191	2
0	0
336	2
0	0
229	1
0	0
0	0
0	0
0	0
0	0
0	0
0	0
0	0
0	0
0	0
0	0
53	1
527	0
0	0
0	0
262	1
0	0
0	0
0	0
467	0
0	0
0	0
0	0
0	0
1933	6
269	0
0	0
0	0
0	0
0	0
0	0
0	0
1150	0
69	0
99	0
240	0
0	0
0	0
1117	0
0	0
221	1
0	0
975	1
618	0
0	0
0	0
0	0
0	0
0	0
1747	2
130	0
0	0
0	0
44	0
0	0
0	0
0	0
71	0
138	0
482	1
0	0
0	0
311	0
0	0
41	0
718	0
75	0
0	0
1697	4
0	0
0	0
0	0
391	0
0	0
0	0
183	0
0	0
0	0
0	0
0	0
0	0
0	0
0	0
0	0
0	0
54	0
0	0
0	0
0	0
0	0
0	0
0	0
0	0
0	0
0	0
0	0
192	0
0	0
0	0
504	0
0	0
0	0
0	0
0	0
0	0
0	0
0	0
0	0
146	0
0	0
0	0
1554	0
0	0
0	0
284	0
231	0
0	0
0	0
0	0
0	0
0	0
0	0
0	0
49	0
0	0
0	0
0	0
105	0
0	0
79	0
83	0
72	0
338	0
0	0
439	0
1902	6
184	0
0	0
177	0
24	0
0	0
0	0
0	0
0	0
75	0
0	0
0	0
331	1
105	1
0	0
246	0
0	0
0	0
0	0
0	0
0	0
0	0
222	0
333	0
0	0
0	0
139	0
0	0
0	0
0	0
1207	0
591	1
0	0
0	0
68	0
0	0
122	0
279	0
0	0
413	0
44	0
388	3
0	0
126	0
0	0
0	0
0	0
126	0
61	0
0	0
0	0
131	1
989	0
989	0
0	0
0	0
38	0
57	0
0	0
0	0
182	0
177	0
0	0
0	0
217	0
662	1
0	0
0	0
0	0
0	0
319	0
0	0
0	0
0	0
0	0
0	0
0	0
0	0
0	0
0	0
0	0
0	0
0	0
0	0
0	0
0	0
0	0
1842	15
0	0
15	0
50	0
0	0
0	0
0	0
0	0
31	0
0	0
139	0
0	0
0	0
0	0
0	0
229	0
336	0
0	0
37	0
0	0
40	0
0	0
107	0
0	0
0	0
0	0
0	0
0	0
46	0
1545	1
0	0
0	0
102	0
0	0
0	0
0	0
0	0
0	0
0	0
120	0
247	0
0	0
66	2
0	0
127	0
989	0
0	0
198	0
60	0
120	0
0	0
0	0
63	0
457	1
0	0
0	0
7	0
0	0
86	0
0	0
0	0
0	0
11	0
0	0
0	0
780	1
0	0
66	0
0	0
43	0
139	0
0	0
0	0
0	0
0	0
0	0
0	0
3	0
0	0
0	0
125	0
0	0
40	0
0	0
44	0
0	0
0	0
0	0
150	0
0	0
0	0
336	2
0	0
0	0
0	0
68	0
0	0
0	0
0	0
607	0
80	0
57	0
0	0
299	1
0	0
0	0
0	0
1926	0
0	0
0	0
0	0
0	0
0	0
196	0
42	0
167	0
0	0
37	0
0	0
0	0
0	0
701	0
1302	0
676	0
76	0
44	0
44	0
0	0
0	0
0	0
0	0
0	0
0	0
97	0
0	0
0	0
0	0
59	0
0	0
0	0
0	0
0	0
0	0
0	0
869	0
92	0
0	0
0	0
0	0
0	0
1034	0
0	0
0	0
31	0
0	0
0	0
0	0
0	0
0	0
87	1
0	0
0	0
0	0
0	0
0	0
275	0
29	0
0	0
118	0
0	0
63	0
31	0
0	0
227	1
72	0
0	0
31	0
0	0
581	2
0	0
0	0
21	1
0	0
0	0
0	0
0	0
0	0
0	0
163	0
0	0
0	0
0	0
0	0
0	0
0	0
278	0
0	0
0	0
0	0
0	0
0	0
55	0
392	1
0	0
0	0
44	0
111	0
0	0
210	0
65	0
0	0
140	2
163	0
0	0
0	0
0	0
0	0
30	0
139	0
180	0
0	0
0	0
0	0
199	0
0	0
48	0
65	1
0	0
0	0
159	0
0	0
1048	2
838	0
0	0
0	0
138	0
69	0
49	0
0	0
162	0
0	0
0	0
0	0
0	0
0	0
0	0
152	0
0	0
0	0
14	0
0	0
123	0
370	1
0	0
44	0
0	0
69	0
0	0
0	0
0	0
0	0
175	0
138	1
523	0
122	0
0	0
256	0
0	0
1067	0
0	0
394	0
0	0
129	0
0	0
0	0
153	0
0	0
0	0
0	0
1108	0
0	0
152	0
47	0
0	0
45	0
0	0
0	0
0	0
0	0
0	0
0	0
0	0
17	0
131	0
0	0
0	0
0	0
193	0
0	0
0	0
585	0
0	0
0	0
379	0
116	1
1174	1
96	0
0	0
0	0
0	0
0	0
206	0
0	0
0	0
0	0
0	0
0	0
0	0
79	0
0	0
76	0
325	0
0	0
411	0
443	0
0	0
0	0
0	0
0	0
0	0
0	0
0	0
0	0
0	0
0	0
0	0
0	0
0	0
0	0
62	0
215	1
0	0
0	0
0	0
0	0
121	0
50	1
246	0
0	0
0	0
106	0
0	0
285	0
0	0
0	0
0	0
0	0
0	0
198	1
121	0
818	1
0	0
53	0
0	0
0	0
0	0
0	0
35	0
0	0
24	0
0	0
0	0
0	0
83	0
211	1
0	0
111	0
109	0
0	0
23	0
362	0
0	0
0	0
0	0
98	0
0	0
0	0
0	0
0	0
0	0
0	0
0	0
110	0
122	0
0	0
0	0
0	0
323	1
0	0
0	0
0	0
0	0
52	0
210	0
1578	1
0	0
0	0
0	0
0	0
0	0
0	0
0	0
225	0
0	0
176	0
0	0
78	0
122	0
32	0
0	0
0	0
0	0
1114	0
0	0
55	0
228	1
39	0
54	0
0	0
0	0
114	0
0	0
0	0
0	0
0	0
90	0
0	0
0	0
0	0
0	0
86	0
1034	4
0	0
32	0
0	0
1151	0
0	0
0	0
56	0
87	0
46	0
0	0
80	0
362	1
0	0
1943	3
7	0
0	0
0	0
0	0
0	0
0	0
0	0
1390	1
161	0
0	0
506	0
0	0
838	0
0	0
0	0
200	0
0	0
0	0
79	0
159	0
33	0
0	0
0	0
0	0
0	0
0	0
0	0
0	0
0	0
0	0
0	0
0	0
0	0
124	0
65	0
56	0
0	0
81	0
21	0
0	0
0	0
0	0
0	0
0	0
102	0
0	0
124	0
194	0
0	0
170	0
81	0
95	1
0	0
0	0
0	0
0	0
0	0
138	0
700	0
0	0
0	0
0	0
0	0
100	1
0	0
88	2
1210	5
0	0
0	0
0	0
50	0
104	0
0	0
0	0
1207	0
0	0
89	0
0	0
0	0
956	0
17	0
0	0
0	0
0	0
0	0
0	0
0	0
170	0
112	0
0	0
0	0
0	0
479	0
0	0
0	0
1512	1
0	0
170	0
40	0
0	0
371	0
0	0
135	0
0	0
19	0
0	0
0	0
51	0
0	0
0	0
0	0
0	0
0	0
1891	1
134	0
0	0
122	0
0	0
0	0
83	0
2	0
0	0
[truncated: 9,256 more rows]
