# Supplementary material for: Competing for Attention in Social Media under Information Overload Conditions
Source: PLoS One. 2015 Jul 10;10(7):e0126090. doi: 10.1371/journal.pone.0126090 (PMC4498816; doi:10.1371/journal.pone.0126090)
Supplement: S1 File — This zip file contains the sharing details of all of the microblogs we have used in the Figs 2 and 3. Among the files, ‘Instruction.txt’ describes the contents of the files. (ZIP) [file pone.0126090.s001.zip › Data/11279_258.txt]

133	1
0	0
0	0
18	0
0	0
0	0
0	0
0	0
0	0
0	0
86	0
0	0
0	0
938	1
0	0
463	0
1002	0
181	0
0	0
0	0
0	0
0	0
0	0
0	0
0	0
0	0
0	0
0	0
0	0
0	0
424	0
94	0
191	0
0	0
148	1
0	0
0	0
0	0
0	0
0	0
1806	1
0	0
0	0
116	0
0	0
133	0
0	0
74	0
5	0
0	0
0	0
0	0
0	0
0	0
0	0
0	0
0	0
0	0
0	0
0	0
0	0
0	0
1072	1
0	0
0	0
1192	0
0	0
0	0
0	0
0	0
72	0
0	0
0	0
0	0
0	0
0	0
0	0
0	0
224	0
0	0
64	0
0	0
0	0
0	0
0	0
551	0
0	0
0	0
0	0
0	0
89	0
34	0
6	0
0	0
0	0
0	0
0	0
264	0
0	0
548	1
0	0
324	0
0	0
0	0
0	0
0	0
38	0
0	0
0	0
0	0
0	0
680	0
0	0
0	0
0	0
0	0
0	0
0	0
0	0
0	0
0	0
0	0
0	0
0	0
0	0
0	0
104	0
0	0
0	0
54	1
0	0
0	0
0	0
0	0
0	0
0	0
0	0
0	0
0	0
0	0
0	0
0	0
0	0
0	0
0	0
0	0
0	0
0	0
354	1
0	0
0	0
101	0
0	0
921	0
0	0
0	0
0	0
0	0
0	0
0	0
0	0
0	0
0	0
0	0
0	0
0	0
0	0
0	0
0	0
0	0
0	0
0	0
0	0
0	0
0	0
0	0
0	0
0	0
0	0
0	0
225	0
0	0
60	0
1081	0
0	0
0	0
0	0
0	0
0	0
0	0
0	0
0	0
0	0
0	0
0	0
0	0
0	0
0	0
0	0
0	0
0	0
0	0
0	0
0	0
0	0
0	0
0	0
0	0
0	0
0	0
0	0
0	0
0	0
0	0
0	0
0	0
0	0
0	0
0	0
0	0
0	0
0	0
0	0
0	0
1116	0
0	0
0	0
0	0
0	0
76	0
0	0
0	0
249	0
0	0
0	0
0	0
8	0
0	0
0	0
0	0
0	0
0	0
0	0
0	0
0	0
0	0
0	0
0	0
0	0
541	0
0	0
0	0
0	0
0	0
0	0
0	0
0	0
0	0
0	0
0	0
0	0
0	0
0	0
0	0
170	0
0	0
0	0
0	0
0	0
0	0
0	0
0	0
0	0
0	0
0	0
0	0
0	0
0	0
120	0
0	0
1154	1
0	0
0	0
230	0
0	0
0	0
0	0
175	0
0	0
0	0
0	0
0	0
0	0
0	0
0	0
0	0
0	0
0	0
0	0
0	0
0	0
0	0
0	0
0	0
0	0
0	0
0	0
54	0
0	0
0	0
0	0
0	0
34	0
0	0
0	0
0	0
0	0
0	0
0	0
0	0
0	0
0	0
0	0
0	0
0	0
1913	9
0	0
0	0
0	0
0	0
0	0
0	0
0	0
0	0
134	0
275	0
0	0
78	0
0	0
0	0
0	0
0	0
0	0
0	0
0	0
0	0
124	1
0	0
0	0
0	0
0	0
0	0
0	0
0	0
0	0
0	0
0	0
201	0
440	0
0	0
0	0
0	0
0	0
0	0
0	0
0	0
0	0
0	0
0	0
0	0
0	0
1762	2
95	0
0	0
674	0
0	0
0	0
0	0
0	0
0	0
0	0
0	0
0	0
0	0
0	0
0	0
0	0
1310	0
0	0
0	0
1210	1
0	0
0	0
0	0
0	0
0	0
0	0
0	0
0	0
0	0
0	0
0	0
0	0
0	0
133	1
0	0
125	0
0	0
0	0
0	0
0	0
0	0
0	0
0	0
0	0
0	0
452	0
0	0
0	0
161	0
0	0
0	0
0	0
1259	0
0	0
0	0
0	0
0	0
0	0
0	0
0	0
0	0
63	0
0	0
0	0
0	0
591	0
41	0
0	0
0	0
0	0
0	0
65	0
0	0
0	0
0	0
1221	0
0	0
0	0
0	0
0	0
0	0
0	0
0	0
0	0
0	0
0	0
0	0
0	0
0	0
0	0
0	0
0	0
0	0
0	0
0	0
135	0
0	0
0	0
0	0
0	0
0	0
0	0
0	0
0	0
1156	0
0	0
0	0
0	0
0	0
221	0
84	0
0	0
0	0
0	0
0	0
0	0
0	0
0	0
0	0
1221	0
0	0
425	0
0	0
0	0
0	0
0	0
0	0
0	0
0	0
0	0
0	0
0	0
0	0
0	0
0	0
226	0
0	0
0	0
0	0
0	0
0	0
0	0
0	0
0	0
0	0
0	0
0	0
0	0
0	0
0	0
0	0
0	0
0	0
0	0
0	0
0	0
0	0
0	0
0	0
0	0
0	0
1096	0
197	0
0	0
0	0
0	0
0	0
0	0
0	0
0	0
0	0
0	0
0	0
0	0
0	0
0	0
0	0
1220	0
0	0
0	0
0	0
0	0
1125	0
0	0
0	0
0	0
0	0
0	0
0	0
0	0
0	0
0	0
0	0
1180	0
0	0
0	0
0	0
71	0
0	0
0	0
0	0
0	0
1203	0
0	0
0	0
0	0
0	0
0	0
0	0
0	0
263	0
0	0
0	0
0	0
0	0
0	0
0	0
0	0
0	0
0	0
0	0
0	0
0	0
0	0
0	0
0	0
0	0
0	0
0	0
0	0
1191	0
1131	1
1141	0
0	0
0	0
0	0
0	0
0	0
0	0
0	0
0	0
0	0
0	0
0	0
0	0
0	0
0	0
0	0
0	0
0	0
0	0
0	0
0	0
0	0
0	0
0	0
416	0
50	0
674	1
0	0
167	0
0	0
306	1
159	0
0	0
280	0
430	0
542	0
0	0
0	0
0	0
1147	0
100	0
0	0
0	0
0	0
0	0
0	0
0	0
0	0
0	0
0	0
0	0
0	0
0	0
0	0
121	0
310	0
100	0
0	0
0	0
0	0
0	0
383	0
242	1
0	0
0	0
0	0
0	0
0	0
0	0
40	0
108	0
0	0
139	0
0	0
0	0
0	0
0	0
0	0
0	0
0	0
0	0
0	0
0	0
0	0
0	0
0	0
0	0
0	0
146	1
334	0
0	0
0	0
0	0
0	0
0	0
0	0
0	0
0	0
0	0
0	0
0	0
0	0
0	0
0	0
711	1
30	0
0	0
0	0
0	0
0	0
0	0
0	0
0	0
0	0
1164	0
0	0
0	0
0	0
0	0
0	0
0	0
0	0
0	0
0	0
0	0
0	0
0	0
0	0
0	0
0	0
0	0
0	0
0	0
0	0
1157	0
0	0
0	0
0	0
0	0
133	0
1142	0
0	0
314	1
166	0
0	0
174	0
461	0
0	0
1125	0
90	0
0	0
23	0
1232	0
59	0
0	0
0	0
0	0
40	0
0	0
0	0
0	0
0	0
0	0
0	0
0	0
0	0
0	0
0	0
0	0
0	0
0	0
1264	0
0	0
29	0
0	0
0	0
0	0
484	0
0	0
0	0
0	0
0	0
176	1
0	0
210	0
0	0
0	0
0	0
0	0
0	0
60	0
0	0
130	1
0	0
0	0
0	0
0	0
0	0
0	0
0	0
0	0
0	0
0	0
0	0
0	0
0	0
0	0
0	0
1094	1
0	0
0	0
112	0
0	0
0	0
0	0
0	0
0	0
232	0
0	0
0	0
0	0
1130	0
0	0
146	0
0	0
0	0
228	0
0	0
0	0
0	0
0	0
0	0
0	0
0	0
0	0
210	0
0	0
0	0
0	0
171	1
0	0
1105	0
0	0
0	0
0	0
0	0
0	0
0	0
0	0
0	0
0	0
0	0
0	0
0	0
0	0
0	0
0	0
0	0
0	0
201	2
0	0
0	0
0	0
0	0
0	0
0	0
0	0
0	0
0	0
0	0
0	0
0	0
103	0
0	0
0	0
0	0
0	0
42	0
0	0
0	0
0	0
0	0
0	0
0	0
0	0
0	0
0	0
0	0
0	0
0	0
0	0
0	0
0	0
0	0
0	0
1081	0
0	0
0	0
1159	0
0	0
0	0
1182	0
0	0
0	0
0	0
0	0
0	0
0	0
1165	0
0	0
0	0
0	0
0	0
0	0
0	0
0	0
0	0
0	0
0	0
0	0
0	0
0	0
0	0
0	0
236	1
0	0
0	0
0	0
68	0
0	0
0	0
0	0
0	0
0	0
0	0
0	0
159	0
335	0
0	0
0	0
0	0
0	0
0	0
72	0
0	0
0	0
62	0
0	0
0	0
0	0
25	0
0	0
291	0
0	0
0	0
0	0
0	0
0	0
0	0
0	0
32	0
0	0
0	0
0	0
0	0
0	0
0	0
0	0
0	0
140	0
0	0
0	0
0	0
0	0
0	0
97	0
1225	0
19	0
1280	0
0	0
0	0
0	0
0	0
96	1
30	0
0	0
0	0
0	0
268	0
0	0
0	0
0	0
0	0
0	0
0	0
0	0
0	0
0	0
0	0
0	0
1204	0
780	18
0	0
46	0
0	0
0	0
0	0
0	0
0	0
0	0
0	0
0	0
0	0
0	0
0	0
0	0
160	0
0	0
1182	0
1180	0
0	0
0	0
0	0
0	0
1180	0
0	0
1146	0
0	0
0	0
0	0
0	0
0	0
0	0
1200	1
0	0
0	0
0	0
0	0
0	0
0	0
0	0
1128	0
0	0
0	0
0	0
1161	0
0	0
0	0
0	0
0	0
0	0
0	0
0	0
0	0
0	0
0	0
0	0
0	0
0	0
1136	0
0	0
0	0
0	0
0	0
0	0
0	0
428	0
280	0
1897	0
0	0
0	0
0	0
0	0
0	0
0	0
0	0
0	0
0	0
0	0
0	0
0	0
0	0
0	0
0	0
0	0
0	0
0	0
0	0
0	0
0	0
0	0
0	0
0	0
150	1
0	0
0	0
1101	0
0	0
0	0
0	0
0	0
0	0
0	0
0	0
0	0
0	0
0	0
0	0
0	0
0	0
269	4
0	0
0	0
0	0
0	0
0	0
0	0
0	0
0	0
0	0
301	0
0	0
0	0
0	0
133	1
0	0
0	0
90	0
0	0
0	0
0	0
0	0
0	0
0	0
0	0
0	0
0	0
1181	0
0	0
0	0
0	0
1163	0
0	0
0	0
0	0
237	0
0	0
0	0
0	0
0	0
0	0
0	0
0	0
0	0
0	0
0	0
0	0
0	0
0	0
1118	0
0	0
0	0
0	0
0	0
0	0
0	0
0	0
0	0
0	0
0	0
0	0
0	0
0	0
0	0
0	0
0	0
0	0
0	0
0	0
0	0
0	0
1188	0
0	0
0	0
1139	1
0	0
63	0
0	0
0	0
71	0
0	0
0	0
389	0
0	0
0	0
0	0
0	0
608	0
0	0
139	0
0	0
453	0
0	0
90	0
0	0
0	0
118	0
0	0
0	0
70	0
0	0
0	0
814	1
0	0
1072	0
216	1
0	0
0	0
0	0
0	0
0	0
0	0
47	0
125	0
0	0
0	0
0	0
1179	0
0	0
0	0
0	0
0	0
371	0
79	0
14	0
0	0
1	0
1	0
0	0
0	0
0	0
0	0
1137	1
0	0
28	0
0	0
0	0
0	0
0	0
0	0
10	0
217	0
0	0
0	0
0	0
141	0
1	0
0	0
0	0
0	0
0	0
0	0
0	0
0	0
0	0
0	0
0	0
0	0
0	0
0	0
0	0
0	0
0	0
0	0
0	0
0	0
0	0
0	0
0	0
0	0
0	0
0	0
0	0
0	0
0	0
0	0
0	0
0	0
0	0
64	0
0	0
0	0
93	0
0	0
0	0
0	0
0	0
0	0
1189	1
147	0
1	0
49	0
74	0
0	0
0	0
0	0
0	0
0	0
75	0
0	0
0	0
0	0
241	1
337	0
0	0
0	0
0	0
413	1
0	0
0	0
0	0
0	0
0	0
0	0
0	0
99	0
0	0
1425	3
0	0
365	0
0	0
0	0
0	0
0	0
0	0
0	0
0	0
0	0
74	0
0	0
0	0
0	0
0	0
0	0
0	0
0	0
0	0
0	0
0	0
0	0
0	0
0	0
0	0
0	0
0	0
0	0
0	0
0	0
0	0
0	0
1183	1
0	0
0	0
0	0
0	0
0	0
0	0
0	0
0	0
0	0
159	0
0	0
0	0
0	0
0	0
0	0
207	0
0	0
0	0
0	0
0	0
0	0
0	0
0	0
0	0
0	0
1145	0
0	0
91	0
0	0
0	0
0	0
0	0
0	0
1074	0
1115	0
0	0
0	0
139	0
69	0
0	0
0	0
0	0
55	0
0	0
0	0
0	0
0	0
1182	0
132	0
0	0
0	0
0	0
0	0
0	0
0	0
0	0
0	0
0	0
0	0
0	0
0	0
0	0
0	0
366	0
0	0
0	0
0	0
0	0
87	0
0	0
0	0
0	0
0	0
0	0
117	0
0	0
0	0
0	0
0	0
0	0
0	0
0	0
463	1
0	0
0	0
0	0
0	0
0	0
0	0
0	0
0	0
0	0
0	0
0	0
0	0
0	0
0	0
0	0
0	0
0	0
0	0
0	0
0	0
0	0
0	0
0	0
0	0
0	0
0	0
0	0
0	0
0	0
0	0
0	0
0	0
0	0
0	0
0	0
0	0
0	0
0	0
0	0
0	0
0	0
69	0
0	0
0	0
0	0
0	0
0	0
0	0
0	0
0	0
634	0
0	0
0	0
0	0
0	0
269	0
251	1
281	0
14	0
0	0
55	0
35	0
0	0
0	0
0	0
111	0
0	0
0	0
0	0
0	0
0	0
0	0
0	0
0	0
0	0
0	0
0	0
0	0
404	0
0	0
0	0
0	0
0	0
0	0
0	0
0	0
1104	0
0	0
0	0
0	0
0	0
0	0
0	0
0	0
0	0
0	0
0	0
0	0
0	0
0	0
0	0
0	0
0	0
0	0
0	0
0	0
1135	0
0	0
0	0
0	0
0	0
0	0
0	0
0	0
0	0
0	0
0	0
0	0
48	0
136	0
431	0
0	0
0	0
0	0
0	0
0	0
0	0
0	0
0	0
253	0
0	0
0	0
0	0
0	0
255	0
0	0
1279	0
0	0
0	0
0	0
0	0
0	0
119	0
0	0
0	0
0	0
31	0
0	0
0	0
0	0
0	0
0	0
0	0
0	0
0	0
0	0
0	0
0	0
0	0
0	0
0	0
0	0
0	0
0	0
0	0
0	0
0	0
0	0
0	0
0	0
0	0
0	0
0	0
0	0
0	0
0	0
0	0
0	0
0	0
251	0
0	0
0	0
0	0
0	0
0	0
0	0
0	0
0	0
0	0
0	0
0	0
1222	0
0	0
0	0
0	0
0	0
0	0
0	0
0	0
0	0
0	0
0	0
0	0
0	0
0	0
77	0
0	0
0	0
0	0
0	0
0	0
0	0
0	0
0	0
0	0
67	0
0	0
238	1
0	0
275	0
0	0
0	0
1162	0
0	0
0	0
77	1
389	0
0	0
0	0
0	0
0	0
214	0
0	0
0	0
0	0
0	0
0	0
0	0
262	0
37	0
0	0
0	0
0	0
0	0
301	0
0	0
0	0
0	0
0	0
0	0
794	17
173	0
0	0
0	0
0	0
107	0
0	0
0	0
0	0
0	0
236	1
1149	1
0	0
0	0
0	0
0	0
0	0
319	0
0	0
145	0
0	0
0	0
0	0
1197	0
0	0
0	0
0	0
0	0
461	0
0	0
0	0
0	0
0	0
0	0
0	0
713	3
0	0
0	0
0	0
0	0
506	2
120	1
0	0
452	3
0	0
0	0
0	0
0	0
190	0
0	0
1100	0
0	0
0	0
0	0
0	0
0	0
0	0
0	0
0	0
0	0
406	1
0	0
0	0
205	0
0	0
0	0
0	0
1229	0
0	0
0	0
0	0
1137	0
0	0
0	0
132	0
0	0
0	0
0	0
0	0
0	0
0	0
0	0
0	0
0	0
0	0
0	0
1191	0
0	0
4	0
0	0
0	0
0	0
0	0
0	0
0	0
0	0
0	0
0	0
0	0
150	7
0	0
0	0
0	0
0	0
0	0
0	0
0	0
0	0
0	0
1174	0
0	0
1201	0
0	0
0	0
397	0
343	0
0	0
0	0
0	0
0	0
0	0
0	0
0	0
0	0
0	0
8	0
0	0
0	0
0	0
0	0
1229	0
0	0
0	0
0	0
466	4
0	0
0	0
0	0
0	0
0	0
0	0
0	0
1121	0
0	0
0	0
0	0
0	0
0	0
0	0
1234	0
0	0
0	0
0	0
0	0
0	0
0	0
0	0
0	0
0	0
0	0
0	0
0	0
0	0
0	0
607	15
0	0
0	0
0	0
0	0
0	0
0	0
0	0
0	0
0	0
0	0
0	0
0	0
671	22
174	0
0	0
0	0
0	0
0	0
0	0
0	0
49	0
0	0
0	0
834	4
227	1
1370	40
0	0
0	0
0	0
0	0
0	0
0	0
0	0
0	0
0	0
0	0
0	0
0	0
0	0
0	0
0	0
266	0
137	0
0	0
0	0
619	12
0	0
0	0
0	0
0	0
56	0
0	0
0	0
0	0
0	0
46	0
69	0
0	0
65	0
38	0
831	19
0	0
68	0
0	0
0	0
30	0
168	0
0	0
0	0
0	0
0	0
0	0
408	28
0	0
0	0
272	0
0	0
0	0
0	0
313	0
0	0
0	0
0	0
0	0
0	0
0	0
0	0
0	0
0	0
0	0
0	0
104	5
0	0
154	2
0	0
0	0
0	0
0	0
0	0
0	0
1187	1
0	0
0	0
0	0
0	0
0	0
0	0
0	0
0	0
0	0
0	0
0	0
0	0
0	0
0	0
0	0
0	0
64	0
1072	2
0	0
508	3
0	0
0	0
0	0
0	0
0	0
0	0
0	0
16	0
13	0
334	0
0	0
0	0
0	0
81	0
0	0
0	0
0	0
[truncated: 9,279 more rows]
