# Supplementary material for: Competing for Attention in Social Media under Information Overload Conditions
Source: PLoS One. 2015 Jul 10;10(7):e0126090. doi: 10.1371/journal.pone.0126090 (PMC4498816; doi:10.1371/journal.pone.0126090)
Supplement: S1 File — This zip file contains the sharing details of all of the microblogs we have used in the Figs 2 and 3. Among the files, ‘Instruction.txt’ describes the contents of the files. (ZIP) [file pone.0126090.s001.zip › Data/11291_607.txt]

0	0
0	0
0	0
409	0
0	0
0	0
0	0
0	0
0	0
0	0
0	0
0	0
0	0
85	0
0	0
1390	0
0	0
0	0
0	0
0	0
0	0
0	0
0	0
0	0
0	0
252	1
283	0
0	0
0	0
0	0
0	0
0	0
0	0
1154	0
1379	0
0	0
0	0
0	0
0	0
0	0
0	0
0	0
308	0
0	0
0	0
0	0
0	0
0	0
0	0
0	0
0	0
0	0
0	0
0	0
0	0
463	0
0	0
0	0
0	0
0	0
0	0
0	0
65	0
0	0
0	0
0	0
0	0
0	0
0	0
0	0
0	0
0	0
0	0
190	0
0	0
0	0
0	0
0	0
0	0
0	0
0	0
0	0
0	0
0	0
0	0
0	0
0	0
0	0
0	0
0	0
0	0
0	0
260	0
0	0
0	0
0	0
0	0
0	0
141	0
0	0
0	0
0	0
0	0
0	0
0	0
0	0
0	0
0	0
0	0
0	0
0	0
0	0
0	0
0	0
0	0
0	0
0	0
1114	0
0	0
0	0
0	0
0	0
0	0
1214	0
0	0
0	0
0	0
0	0
0	0
0	0
1007	0
0	0
0	0
0	0
0	0
0	0
0	0
0	0
0	0
0	0
38	0
0	0
0	0
0	0
0	0
0	0
262	0
0	0
0	0
0	0
0	0
0	0
0	0
0	0
108	0
0	0
0	0
0	0
104	0
0	0
0	0
0	0
0	0
0	0
0	0
0	0
0	0
0	0
0	0
0	0
0	0
0	0
0	0
0	0
0	0
0	0
0	0
0	0
334	0
201	0
0	0
0	0
0	0
1337	0
0	0
0	0
0	0
0	0
0	0
0	0
0	0
1260	0
0	0
0	0
0	0
0	0
0	0
1230	0
163	0
0	0
53	0
0	0
0	0
0	0
0	0
0	0
0	0
0	0
0	0
0	0
0	0
0	0
0	0
0	0
106	0
0	0
0	0
0	0
0	0
0	0
0	0
0	0
0	0
0	0
0	0
0	0
145	0
0	0
0	0
323	0
0	0
0	0
0	0
0	0
0	0
0	0
0	0
0	0
0	0
0	0
0	0
0	0
424	0
0	0
109	0
0	0
673	0
0	0
0	0
0	0
0	0
0	0
0	0
0	0
0	0
0	0
0	0
0	0
1119	0
377	0
1249	0
0	0
283	0
0	0
52	0
0	0
0	0
94	0
0	0
0	0
0	0
0	0
0	0
0	0
612	0
297	0
0	0
0	0
0	0
0	0
215	0
0	0
24	0
370	0
0	0
0	0
0	0
0	0
0	0
0	0
0	0
0	0
0	0
0	0
0	0
0	0
190	0
1181	0
0	0
0	0
0	0
0	0
101	0
0	0
0	0
0	0
0	0
0	0
0	0
0	0
0	0
0	0
0	0
0	0
0	0
0	0
1074	0
0	0
0	0
0	0
0	0
0	0
0	0
1186	0
0	0
0	0
1151	0
0	0
0	0
0	0
0	0
0	0
0	0
0	0
0	0
0	0
0	0
1215	0
0	0
0	0
0	0
0	0
0	0
0	0
193	0
0	0
0	0
56	0
0	0
0	0
0	0
1210	0
0	0
0	0
0	0
0	0
0	0
0	0
0	0
0	0
0	0
0	0
0	0
0	0
0	0
792	0
0	0
3	0
0	0
0	0
0	0
0	0
0	0
0	0
0	0
0	0
0	0
0	0
0	0
268	0
0	0
0	0
0	0
0	0
0	0
0	0
0	0
0	0
108	0
0	0
0	0
73	0
0	0
0	0
32	0
37	0
7	0
0	0
0	0
0	0
1273	0
0	0
0	0
0	0
0	0
0	0
0	0
1186	0
37	0
0	0
0	0
1167	1
0	0
0	0
0	0
0	0
0	0
0	0
0	0
0	0
0	0
0	0
0	0
0	0
0	0
0	0
0	0
0	0
0	0
0	0
0	0
0	0
0	0
0	0
0	0
0	0
0	0
0	0
409	0
1158	0
0	0
0	0
0	0
0	0
0	0
0	0
86	0
228	0
0	0
0	0
0	0
0	0
0	0
0	0
0	0
0	0
135	0
0	0
1184	0
0	0
140	0
106	0
0	0
0	0
26	0
0	0
0	0
0	0
57	0
0	0
0	0
0	0
0	0
0	0
1135	0
0	0
0	0
0	0
0	0
0	0
0	0
0	0
0	0
0	0
0	0
0	0
0	0
0	0
0	0
0	0
0	0
0	0
0	0
0	0
0	0
0	0
0	0
0	0
0	0
0	0
0	0
0	0
394	0
35	0
44	0
0	0
0	0
0	0
0	0
0	0
0	0
0	0
0	0
0	0
0	0
0	0
0	0
0	0
0	0
0	0
0	0
0	0
0	0
0	0
0	0
0	0
0	0
0	0
0	0
0	0
0	0
0	0
0	0
0	0
0	0
0	0
0	0
1108	0
0	0
0	0
0	0
0	0
0	0
1234	0
0	0
0	0
0	0
0	0
0	0
0	0
0	0
0	0
0	0
0	0
0	0
0	0
90	0
1208	0
0	0
0	0
0	0
0	0
0	0
0	0
0	0
0	0
0	0
0	0
0	0
0	0
0	0
0	0
0	0
0	0
0	0
0	0
0	0
0	0
0	0
0	0
0	0
0	0
0	0
0	0
241	0
0	0
0	0
0	0
0	0
0	0
1139	0
0	0
0	0
1130	0
0	0
36	0
0	0
0	0
0	0
0	0
459	0
0	0
0	0
0	0
0	0
0	0
119	0
29	0
52	0
0	0
0	0
1582	0
0	0
0	0
0	0
0	0
0	0
0	0
0	0
0	0
0	0
0	0
0	0
1107	0
0	0
0	0
0	0
0	0
0	0
0	0
0	0
0	0
0	0
63	0
0	0
0	0
0	0
0	0
0	0
0	0
0	0
0	0
1193	0
0	0
0	0
0	0
1102	0
0	0
0	0
0	0
0	0
0	0
0	0
1155	1
0	0
0	0
0	0
0	0
0	0
0	0
0	0
100	0
0	0
0	0
81	0
142	0
0	0
0	0
0	0
104	0
0	0
0	0
0	0
0	0
0	0
0	0
0	0
0	0
0	0
0	0
0	0
0	0
0	0
70	0
0	0
116	0
1148	0
0	0
0	0
0	0
0	0
0	0
0	0
187	0
183	0
619	1
0	0
0	0
0	0
0	0
0	0
0	0
0	0
1178	0
0	0
0	0
0	0
0	0
0	0
0	0
0	0
134	0
1400	0
1169	0
0	0
0	0
0	0
0	0
248	0
0	0
29	0
55	0
55	0
0	0
0	0
0	0
0	0
0	0
0	0
0	0
0	0
0	0
0	0
0	0
0	0
0	0
0	0
264	0
0	0
0	0
0	0
1292	0
0	0
53	0
0	0
0	0
12	0
0	0
0	0
0	0
0	0
0	0
0	0
0	0
0	0
0	0
0	0
1237	0
0	0
1035	0
6	0
1198	0
0	0
0	0
0	0
0	0
25	0
305	0
0	0
0	0
0	0
0	0
0	0
0	0
0	0
0	0
0	0
0	0
0	0
0	0
0	0
0	0
409	0
0	0
0	0
0	0
0	0
0	0
0	0
0	0
0	0
0	0
0	0
0	0
0	0
0	0
0	0
0	0
0	0
0	0
174	0
0	0
42	0
0	0
0	0
89	0
0	0
0	0
1144	0
1171	0
0	0
366	1
0	0
0	0
1	0
0	0
0	0
1234	0
0	0
206	1
0	0
29	0
0	0
623	0
37	0
0	0
0	0
0	0
0	0
0	0
0	0
145	0
0	0
0	0
0	0
0	0
0	0
0	0
87	0
0	0
353	1
0	0
0	0
35	0
0	0
0	0
0	0
0	0
0	0
0	0
0	0
0	0
9	0
0	0
0	0
0	0
0	0
0	0
0	0
0	0
0	0
39	0
0	0
0	0
0	0
0	0
0	0
0	0
0	0
0	0
0	0
0	0
0	0
18	0
0	0
0	0
0	0
0	0
21	0
1145	0
0	0
0	0
0	0
0	0
11	0
279	0
0	0
0	0
0	0
0	0
0	0
0	0
0	0
0	0
1936	2
0	0
0	0
0	0
0	0
0	0
0	0
0	0
0	0
0	0
0	0
0	0
0	0
0	0
114	0
0	0
0	0
0	0
0	0
0	0
0	0
0	0
0	0
404	0
0	0
0	0
0	0
0	0
0	0
0	0
0	0
0	0
0	0
0	0
0	0
0	0
0	0
0	0
0	0
0	0
0	0
0	0
0	0
0	0
171	0
0	0
236	0
0	0
27	0
0	0
0	0
0	0
0	0
0	0
0	0
0	0
69	0
49	0
0	0
0	0
0	0
1230	1
0	0
1181	0
0	0
0	0
431	0
0	0
0	0
0	0
0	0
0	0
0	0
0	0
0	0
0	0
0	0
0	0
0	0
0	0
0	0
0	0
0	0
0	0
1153	1
0	0
0	0
0	0
0	0
0	0
0	0
0	0
0	0
1144	0
0	0
0	0
0	0
0	0
0	0
0	0
0	0
0	0
1193	1
0	0
0	0
0	0
0	0
0	0
0	0
0	0
0	0
0	0
0	0
0	0
0	0
0	0
0	0
0	0
0	0
0	0
0	0
0	0
0	0
0	0
0	0
0	0
0	0
611	0
0	0
1152	1
0	0
0	0
0	0
0	0
0	0
0	0
0	0
0	0
0	0
0	0
0	0
0	0
0	0
0	0
0	0
0	0
2331	1
0	0
98	0
0	0
0	0
180	0
0	0
0	0
0	0
0	0
945	0
0	0
0	0
0	0
0	0
0	0
0	0
0	0
0	0
0	0
0	0
0	0
0	0
0	0
0	0
0	0
0	0
169	0
0	0
0	0
190	1
0	0
0	0
0	0
0	0
0	0
0	0
0	0
0	0
0	0
0	0
0	0
0	0
0	0
0	0
0	0
0	0
0	0
0	0
0	0
0	0
116	0
0	0
1207	0
0	0
0	0
0	0
0	0
0	0
0	0
1106	1
0	0
0	0
166	0
0	0
146	0
0	0
0	0
1406	0
0	0
0	0
0	0
0	0
0	0
323	0
0	0
0	0
0	0
0	0
0	0
1151	0
0	0
0	0
0	0
0	0
0	0
0	0
0	0
0	0
0	0
0	0
0	0
0	0
0	0
0	0
0	0
0	0
0	0
0	0
0	0
0	0
0	0
0	0
0	0
0	0
0	0
0	0
0	0
0	0
0	0
0	0
0	0
0	0
0	0
0	0
0	0
0	0
0	0
0	0
0	0
0	0
0	0
0	0
0	0
0	0
0	0
0	0
0	0
0	0
0	0
0	0
0	0
0	0
0	0
0	0
0	0
0	0
0	0
0	0
0	0
0	0
0	0
0	0
0	0
1165	0
0	0
0	0
0	0
0	0
0	0
0	0
0	0
1188	0
1160	0
0	0
1134	1
0	0
0	0
0	0
0	0
1102	0
0	0
0	0
1122	1
0	0
0	0
0	0
0	0
1065	1
0	0
0	0
0	0
0	0
0	0
0	0
0	0
0	0
0	0
0	0
0	0
0	0
0	0
0	0
1122	0
0	0
0	0
0	0
59	0
0	0
0	0
0	0
0	0
0	0
0	0
0	0
0	0
0	0
0	0
0	0
0	0
0	0
0	0
0	0
0	0
0	0
0	0
0	0
0	0
0	0
0	0
0	0
0	0
0	0
0	0
0	0
0	0
0	0
0	0
0	0
0	0
0	0
0	0
0	0
0	0
0	0
0	0
0	0
0	0
0	0
0	0
0	0
1128	0
0	0
0	0
0	0
118	0
106	0
378	0
0	0
1140	0
0	0
93	0
0	0
0	0
0	0
124	0
0	0
0	0
0	0
503	0
0	0
0	0
0	0
0	0
23	0
0	0
0	0
0	0
131	0
0	0
148	0
0	0
0	0
0	0
0	0
0	0
0	0
0	0
0	0
0	0
0	0
0	0
0	0
503	1
0	0
0	0
0	0
1161	1
121	0
0	0
0	0
0	0
0	0
142	0
0	0
0	0
0	0
187	0
368	0
0	0
0	0
0	0
217	1
0	0
0	0
0	0
0	0
1189	0
0	0
0	0
0	0
0	0
0	0
0	0
0	0
0	0
0	0
0	0
1362	0
0	0
0	0
0	0
0	0
285	1
0	0
0	0
312	0
0	0
0	0
0	0
0	0
0	0
0	0
0	0
0	0
0	0
0	0
0	0
0	0
0	0
0	0
0	0
0	0
0	0
0	0
0	0
0	0
0	0
0	0
0	0
0	0
0	0
0	0
0	0
0	0
0	0
0	0
0	0
0	0
0	0
304	1
927	0
0	0
0	0
0	0
0	0
0	0
0	0
0	0
0	0
0	0
0	0
0	0
0	0
0	0
0	0
0	0
0	0
0	0
0	0
0	0
0	0
0	0
0	0
0	0
0	0
0	0
0	0
0	0
0	0
0	0
0	0
0	0
0	0
0	0
0	0
0	0
0	0
0	0
0	0
0	0
0	0
0	0
0	0
0	0
0	0
1159	0
0	0
0	0
454	0
0	0
1190	0
0	0
0	0
0	0
0	0
0	0
0	0
0	0
0	0
0	0
0	0
0	0
0	0
0	0
0	0
0	0
1167	2
0	0
0	0
357	0
0	0
0	0
0	0
0	0
0	0
96	0
26	0
0	0
0	0
53	0
0	0
0	0
0	0
0	0
0	0
0	0
233	0
431	0
0	0
1284	0
0	0
1325	0
0	0
0	0
200	0
0	0
0	0
20	0
0	0
0	0
0	0
0	0
0	0
0	0
0	0
0	0
0	0
0	0
0	0
0	0
0	0
0	0
0	0
0	0
0	0
0	0
0	0
0	0
0	0
0	0
0	0
0	0
0	0
133	0
0	0
0	0
0	0
585	0
0	0
0	0
0	0
0	0
0	0
0	0
0	0
0	0
0	0
0	0
269	0
0	0
242	0
0	0
0	0
0	0
0	0
1112	0
9	0
0	0
0	0
162	0
0	0
0	0
0	0
0	0
1288	0
0	0
0	0
0	0
0	0
0	0
0	0
1091	0
0	0
0	0
0	0
291	0
1249	0
0	0
1143	0
377	0
421	1
0	0
62	0
0	0
0	0
0	0
0	0
0	0
0	0
0	0
0	0
0	0
0	0
0	0
0	0
0	0
0	0
0	0
0	0
1169	0
0	0
0	0
0	0
0	0
0	0
0	0
0	0
0	0
0	0
0	0
0	0
0	0
0	0
0	0
0	0
0	0
0	0
172	0
0	0
0	0
0	0
0	0
0	0
0	0
0	0
0	0
0	0
0	0
0	0
0	0
122	0
0	0
0	0
0	0
0	0
0	0
0	0
0	0
0	0
0	0
0	0
0	0
0	0
1193	1
38	0
0	0
0	0
0	0
0	0
0	0
0	0
0	0
1205	0
0	0
219	0
0	0
1235	0
275	0
0	0
0	0
0	0
0	0
1711	0
0	0
0	0
0	0
0	0
0	0
0	0
65	0
302	1
0	0
408	0
201	0
0	0
0	0
0	0
0	0
0	0
0	0
0	0
0	0
279	1
0	0
0	0
31	0
0	0
0	0
0	0
0	0
0	0
0	0
0	0
0	0
0	0
0	0
0	0
0	0
0	0
0	0
0	0
109	0
0	0
1097	0
108	0
0	0
0	0
0	0
0	0
177	0
0	0
142	0
0	0
0	0
0	0
0	0
494	0
0	0
0	0
0	0
22	0
78	0
0	0
0	0
0	0
0	0
150	0
140	1
44	0
0	0
0	0
0	0
0	0
0	0
0	0
0	0
0	0
0	0
0	0
0	0
0	0
439	0
0	0
0	0
0	0
0	0
263	1
0	0
0	0
0	0
0	0
0	0
69	0
0	0
0	0
0	0
0	0
0	0
0	0
37	0
0	0
0	0
97	0
0	0
0	0
0	0
0	0
0	0
0	0
0	0
0	0
0	0
0	0
100	0
746	0
0	0
0	0
0	0
0	0
0	0
0	0
0	0
48	0
0	0
0	0
0	0
0	0
0	0
0	0
223	0
0	0
36	0
38	0
0	0
0	0
0	0
58	0
0	0
0	0
93	0
764	0
491	0
0	0
0	0
0	0
434	1
0	0
241	0
0	0
0	0
0	0
0	0
0	0
0	0
0	0
0	0
0	0
0	0
1160	0
0	0
0	0
0	0
0	0
0	0
0	0
0	0
0	0
0	0
0	0
1198	0
0	0
0	0
0	0
753	0
0	0
0	0
1152	0
0	0
0	0
0	0
0	0
0	0
0	0
0	0
0	0
1053	0
0	0
200	0
0	0
0	0
0	0
0	0
0	0
0	0
0	0
0	0
0	0
0	0
0	0
0	0
0	0
1220	0
0	0
0	0
0	0
0	0
234	0
0	0
0	0
251	0
0	0
0	0
0	0
0	0
0	0
1895	0
0	0
0	0
0	0
0	0
0	0
1262	0
0	0
746	0
418	0
105	0
0	0
0	0
0	0
745	0
0	0
0	0
0	0
0	0
0	0
0	0
0	0
466	0
253	0
0	0
0	0
0	0
194	0
0	0
0	0
0	0
0	0
0	0
0	0
125	1
98	0
777	0
0	0
0	0
0	0
0	0
0	0
0	0
0	0
0	0
0	0
0	0
0	0
157	0
0	0
192	0
0	0
0	0
0	0
0	0
216	0
373	0
78	0
0	0
7	0
0	0
0	0
456	0
161	0
1178	0
0	0
0	0
0	0
0	0
0	0
444	0
0	0
0	0
0	0
0	0
0	0
0	0
0	0
0	0
0	0
0	0
359	0
0	0
0	0
0	0
92	0
0	0
0	0
0	0
0	0
0	0
0	0
0	0
0	0
0	0
0	0
1131	0
179	0
0	0
0	0
0	0
0	0
0	0
0	0
0	0
0	0
0	0
0	0
1168	0
81	0
0	0
0	0
464	0
0	0
203	0
36	0
0	0
0	0
0	0
0	0
1180	0
0	0
0	0
0	0
0	0
0	0
0	0
0	0
0	0
0	0
0	0
0	0
0	0
0	0
141	0
0	0
86	0
0	0
0	0
0	0
0	0
0	0
0	0
121	0
[truncated: 9,291 more rows]
