# Supplementary material for: Competing for Attention in Social Media under Information Overload Conditions
Source: PLoS One. 2015 Jul 10;10(7):e0126090. doi: 10.1371/journal.pone.0126090 (PMC4498816; doi:10.1371/journal.pone.0126090)
Supplement: S1 File — This zip file contains the sharing details of all of the microblogs we have used in the Figs 2 and 3. Among the files, ‘Instruction.txt’ describes the contents of the files. (ZIP) [file pone.0126090.s001.zip › Data/11336_305.txt]

0	0
0	0
1159	0
46	1
179	0
99	0
0	0
0	0
72	0
0	0
0	0
0	0
0	0
0	0
0	0
0	0
185	1
0	0
0	0
0	0
0	0
0	0
0	0
0	0
0	0
277	0
0	0
0	0
0	0
177	0
0	0
0	0
0	0
1125	0
0	0
0	0
0	0
280	0
0	0
0	0
0	0
0	0
0	0
0	0
0	0
0	0
0	0
0	0
112	1
0	0
0	0
207	1
1174	0
0	0
0	0
0	0
0	0
0	0
0	0
0	0
1098	0
0	0
0	0
0	0
0	0
0	0
0	0
0	0
0	0
857	3
261	0
0	0
0	0
0	0
0	0
0	0
0	0
0	0
130	0
77	0
485	0
68	0
0	0
0	0
0	0
0	0
0	0
0	0
0	0
0	0
0	0
0	0
0	0
0	0
0	0
0	0
0	0
0	0
0	0
0	0
204	1
0	0
0	0
0	0
0	0
0	0
0	0
0	0
0	0
0	0
0	0
0	0
0	0
804	0
0	0
0	0
0	0
184	0
175	1
227	1
466	0
175	0
0	0
0	0
1073	0
670	1
370	0
200	1
0	0
311	1
1077	0
0	0
0	0
0	0
646	0
0	0
0	0
0	0
194	0
137	0
1199	0
62	0
0	0
0	0
0	0
1314	0
0	0
1137	0
0	0
0	0
0	0
0	0
0	0
0	0
270	1
472	1
0	0
295	0
393	0
0	0
375	0
0	0
0	0
0	0
0	0
0	0
0	0
0	0
145	1
0	0
0	0
467	2
0	0
0	0
0	0
0	0
1334	0
748	1
288	2
0	0
0	0
0	0
77	0
1234	0
0	0
0	0
0	0
0	0
0	0
0	0
0	0
137	0
0	0
0	0
0	0
0	0
0	0
0	0
0	0
0	0
194	1
0	0
339	0
339	0
0	0
0	0
1144	0
0	0
465	2
0	0
0	0
0	0
0	0
0	0
0	0
261	0
0	0
0	0
146	0
0	0
0	0
0	0
0	0
1176	0
0	0
1186	0
98	2
0	0
0	0
0	0
0	0
300	1
0	0
0	0
0	0
0	0
1244	0
0	0
0	0
0	0
0	0
0	0
0	0
0	0
0	0
0	0
0	0
0	0
0	0
0	0
249	0
936	1
0	0
0	0
1173	0
0	0
0	0
0	0
138	0
124	1
69	1
452	2
0	0
276	2
595	1
172	1
693	2
187	0
0	0
0	0
0	0
0	0
0	0
0	0
670	1
0	0
0	0
0	0
45	0
69	0
0	0
0	0
0	0
0	0
0	0
0	0
111	0
0	0
259	0
0	0
0	0
0	0
0	0
210	0
0	0
0	0
219	0
0	0
0	0
0	0
216	0
0	0
0	0
35	0
389	3
183	0
0	0
0	0
0	0
0	0
0	0
0	0
0	0
0	0
0	0
0	0
0	0
0	0
1214	0
0	0
0	0
0	0
0	0
0	0
0	0
764	0
391	1
0	0
374	0
0	0
0	0
0	0
0	0
0	0
0	0
0	0
0	0
1177	0
0	0
0	0
0	0
0	0
0	0
0	0
0	0
0	0
0	0
246	0
0	0
0	0
0	0
1147	0
0	0
0	0
1998	1
0	0
0	0
0	0
0	0
51	0
0	0
73	0
117	0
0	0
0	0
281	0
0	0
0	0
0	0
283	2
191	1
136	0
321	0
134	0
0	0
313	0
0	0
0	0
277	0
0	0
0	0
0	0
0	0
0	0
65	0
0	0
0	0
0	0
0	0
0	0
0	0
158	0
0	0
0	0
0	0
0	0
0	0
0	0
0	0
219	0
0	0
188	0
0	0
0	0
0	0
0	0
0	0
0	0
0	0
0	0
1131	0
0	0
0	0
286	0
1020	0
0	0
0	0
0	0
0	0
0	0
0	0
0	0
0	0
0	0
0	0
413	0
309	0
0	0
0	0
0	0
0	0
238	1
64	1
0	0
0	0
0	0
459	0
0	0
0	0
0	0
0	0
679	0
70	0
0	0
0	0
0	0
417	0
0	0
0	0
62	0
0	0
0	0
280	0
0	0
421	0
0	0
0	0
166	1
146	2
73	0
300	2
92	1
0	0
0	0
0	0
333	0
0	0
0	0
67	0
275	0
0	0
298	0
0	0
1092	0
0	0
0	0
0	0
0	0
0	0
0	0
0	0
0	0
0	0
1128	1
25	0
0	0
172	0
0	0
274	0
91	2
0	0
0	0
237	0
183	0
0	0
0	0
0	0
1156	0
1174	0
0	0
0	0
0	0
0	0
0	0
0	0
0	0
0	0
125	1
1130	1
312	1
0	0
0	0
0	0
0	0
0	0
0	0
0	0
1102	0
0	0
0	0
136	0
0	0
0	0
187	1
0	0
294	3
0	0
0	0
0	0
0	0
0	0
0	0
0	0
0	0
0	0
0	0
119	0
0	0
401	0
0	0
0	0
88	0
0	0
316	1
0	0
323	1
338	1
32	1
0	0
0	0
495	3
0	0
0	0
215	1
0	0
0	0
158	1
324	0
70	2
0	0
191	1
204	1
0	0
0	0
622	2
281	1
0	0
337	1
1397	0
0	0
760	2
0	0
0	0
266	0
184	0
0	0
0	0
0	0
0	0
0	0
0	0
1397	1
0	0
117	1
650	2
0	0
0	0
0	0
0	0
206	2
0	0
0	0
0	0
0	0
0	0
70	0
0	0
0	0
0	0
0	0
0	0
0	0
249	0
0	0
0	0
0	0
0	0
0	0
1132	1
0	0
0	0
595	1
1161	0
0	0
177	0
0	0
256	0
0	0
1183	0
0	0
0	0
0	0
0	0
336	0
241	1
0	0
0	0
0	0
0	0
0	0
1094	0
1241	1
1130	0
0	0
0	0
175	1
0	0
0	0
0	0
0	0
0	0
0	0
0	0
0	0
0	0
277	0
101	1
66	0
385	0
0	0
0	0
195	0
0	0
0	0
0	0
0	0
0	0
0	0
0	0
0	0
0	0
0	0
0	0
0	0
512	2
597	0
1088	0
0	0
0	0
0	0
267	0
0	0
0	0
0	0
0	0
31	0
128	1
0	0
0	0
0	0
0	0
0	0
199	0
0	0
0	0
67	0
300	1
0	0
0	0
0	0
0	0
1196	0
0	0
0	0
1973	1
0	0
0	0
137	1
1201	0
0	0
1160	0
0	0
0	0
0	0
0	0
0	0
0	0
0	0
0	0
0	0
0	0
1929	2
171	0
713	0
260	0
0	0
0	0
0	0
0	0
0	0
158	1
697	0
0	0
0	0
90	1
260	0
289	2
0	0
0	0
288	1
0	0
406	0
0	0
273	0
214	0
1019	0
85	0
0	0
0	0
110	1
210	1
217	1
235	0
0	0
141	0
0	0
257	1
0	0
0	0
0	0
0	0
0	0
0	0
0	0
0	0
0	0
0	0
0	0
0	0
0	0
0	0
261	0
232	0
118	0
1922	1
78	0
230	0
0	0
103	0
0	0
108	0
304	0
371	0
1171	0
136	0
445	0
0	0
1172	0
75	0
0	0
282	2
305	0
509	1
144	1
62	0
0	0
0	0
280	1
99	2
438	0
188	0
165	0
262	1
0	0
0	0
0	0
0	0
0	0
0	0
0	0
0	0
110	1
129	0
122	0
0	0
811	0
144	1
65	0
219	0
0	0
0	0
37	0
183	0
0	0
0	0
173	0
0	0
0	0
79	0
1031	0
803	1
0	0
295	1
0	0
0	0
0	0
0	0
483	0
275	1
102	1
0	0
425	0
180	2
757	0
0	0
0	0
0	0
198	1
353	0
0	0
0	0
113	2
0	0
182	1
329	0
0	0
0	0
0	0
0	0
0	0
0	0
285	0
137	1
0	0
0	0
0	0
171	0
0	0
0	0
0	0
0	0
0	0
0	0
0	0
0	0
1179	0
0	0
0	0
0	0
0	0
0	0
0	0
0	0
0	0
0	0
0	0
0	0
0	0
0	0
0	0
0	0
0	0
258	0
0	0
118	0
524	0
65	0
126	0
69	2
0	0
189	0
450	0
181	0
0	0
281	1
0	0
556	0
0	0
230	0
116	0
178	0
0	0
0	0
0	0
0	0
32	0
26	0
0	0
0	0
94	0
376	0
0	0
225	0
0	0
0	0
0	0
0	0
0	0
0	0
1302	0
0	0
0	0
0	0
0	0
0	0
0	0
132	1
389	0
120	0
288	0
199	0
0	0
0	0
0	0
0	0
799	1
218	1
364	0
0	0
0	0
0	0
244	1
0	0
183	2
59	1
166	2
223	0
271	1
660	1
481	0
201	0
0	0
547	0
220	0
147	0
53	1
347	2
154	0
481	0
315	1
258	1
0	0
0	0
308	3
238	0
115	0
199	2
439	7
118	1
1994	10
1135	0
0	0
30	1
198	0
233	0
268	1
0	0
0	0
0	0
0	0
0	0
0	0
1228	0
0	0
839	2
629	0
236	0
940	0
148	1
134	0
0	0
273	1
68	0
0	0
386	0
0	0
0	0
170	1
146	0
309	0
200	1
326	0
111	0
0	0
143	0
0	0
210	1
192	0
0	0
254	1
374	0
273	0
434	0
542	1
109	2
313	0
290	0
452	0
298	1
217	0
155	2
75	1
0	0
323	1
401	3
392	1
0	0
0	0
0	0
0	0
0	0
0	0
0	0
0	0
0	0
0	0
0	0
276	1
345	0
276	1
0	0
0	0
706	2
285	0
0	0
111	0
177	0
517	0
167	1
119	0
219	1
0	0
344	1
0	0
342	1
686	0
0	0
84	0
0	0
267	0
17	0
98	0
0	0
0	0
47	0
0	0
0	0
0	0
263	0
0	0
0	0
0	0
0	0
0	0
0	0
0	0
0	0
0	0
0	0
229	0
0	0
0	0
452	2
0	0
0	0
0	0
0	0
259	0
0	0
1143	0
0	0
160	0
0	0
0	0
161	1
0	0
0	0
72	0
308	0
0	0
194	0
0	0
280	1
923	0
0	0
0	0
433	1
0	0
0	0
1	0
0	0
155	0
0	0
179	0
0	0
0	0
0	0
0	0
238	1
239	1
397	1
511	0
179	0
0	0
552	1
0	0
451	0
263	0
84	1
0	0
161	0
422	1
521	1
205	0
0	0
0	0
402	0
138	1
116	0
0	0
139	0
0	0
0	0
179	1
179	1
270	1
0	0
0	0
219	0
0	0
286	0
398	0
155	0
0	0
0	0
0	0
710	0
0	0
0	0
0	0
0	0
0	0
375	0
0	0
0	0
250	0
0	0
0	0
0	0
141	1
153	0
503	1
0	0
0	0
0	0
0	0
0	0
0	0
0	0
0	0
0	0
0	0
0	0
0	0
0	0
0	0
62	1
0	0
0	0
120	1
0	0
0	0
0	0
0	0
165	0
420	0
260	0
418	1
180	1
172	0
0	0
513	0
140	0
61	0
0	0
0	0
810	0
601	1
31	0
112	0
140	0
344	0
244	2
95	0
301	0
359	0
307	0
358	1
228	0
78	0
0	0
112	0
0	0
326	1
925	0
0	0
0	0
0	0
213	0
738	1
0	0
0	0
224	1
29	0
83	0
73	0
259	0
0	0
0	0
0	0
0	0
0	0
206	0
1206	1
146	0
293	0
384	0
234	0
295	0
0	0
0	0
0	0
152	0
0	0
150	1
36	0
0	0
0	0
138	1
250	1
0	0
283	2
487	0
104	0
758	2
880	1
296	0
279	0
0	0
366	0
0	0
92	0
0	0
0	0
0	0
330	0
233	1
0	0
0	0
0	0
380	0
146	0
1180	0
289	2
0	0
315	0
0	0
0	0
215	1
0	0
114	1
0	0
0	0
1182	0
0	0
326	0
0	0
0	0
0	0
380	1
0	0
0	0
0	0
0	0
267	0
0	0
1113	0
0	0
0	0
0	0
0	0
0	0
1236	0
987	2
0	0
0	0
0	0
170	1
232	0
0	0
0	0
601	1
0	0
0	0
190	0
360	1
258	1
0	0
236	1
637	0
190	0
181	0
0	0
152	1
0	0
589	0
143	2
264	1
0	0
0	0
107	0
147	0
142	0
102	0
228	1
199	0
0	0
275	0
179	0
354	0
0	0
143	0
437	2
0	0
724	1
272	1
0	0
585	1
0	0
156	0
0	0
111	0
0	0
437	0
123	1
109	0
0	0
511	1
403	5
442	0
307	0
203	0
400	0
691	0
0	0
0	0
294	0
307	1
244	0
307	0
0	0
0	0
174	1
106	0
0	0
0	0
0	0
244	0
317	0
131	2
0	0
352	1
154	0
0	0
1247	0
0	0
0	0
214	2
0	0
390	1
308	0
546	0
142	1
64	2
177	0
0	0
0	0
0	0
0	0
0	0
0	0
1205	0
0	0
0	0
0	0
0	0
0	0
0	0
0	0
0	0
0	0
0	0
251	0
0	0
0	0
162	1
0	0
0	0
0	0
0	0
0	0
0	0
0	0
842	2
0	0
0	0
629	0
380	0
0	0
304	0
0	0
0	0
627	0
205	1
211	1
583	0
182	1
173	0
442	0
1929	1
201	0
66	2
353	0
516	0
0	0
148	0
230	0
230	0
92	1
410	1
342	0
0	0
211	1
285	0
0	0
83	1
164	0
119	1
215	3
85	1
796	2
0	0
0	0
0	0
0	0
0	0
350	0
256	2
0	0
151	1
0	0
39	0
62	0
149	0
0	0
0	0
66	0
115	0
0	0
196	0
0	0
303	0
0	0
0	0
193	1
46	0
72	0
93	0
356	1
165	0
0	0
0	0
0	0
70	0
57	0
197	0
257	1
0	0
222	1
615	0
165	2
290	1
112	1
923	4
327	0
559	0
365	1
121	0
64	1
324	3
0	0
0	0
203	2
227	1
280	0
0	0
0	0
122	0
420	0
67	0
186	0
158	0
0	0
244	1
92	2
147	0
103	0
603	1
224	1
0	0
0	0
665	0
700	2
0	0
46	0
111	0
0	0
110	1
0	0
241	0
0	0
1122	0
0	0
102	0
264	0
0	0
0	0
2203	2
338	0
139	0
0	0
0	0
0	0
0	0
457	0
172	0
0	0
300	0
0	0
0	0
217	1
235	0
0	0
0	0
233	0
216	1
101	0
136	1
0	0
0	0
0	0
0	0
0	0
0	0
421	0
0	0
0	0
418	0
0	0
0	0
0	0
0	0
0	0
0	0
0	0
0	0
0	0
0	0
0	0
0	0
0	0
1207	0
0	0
0	0
0	0
0	0
0	0
0	0
0	0
0	0
0	0
33	0
0	0
0	0
166	0
77	0
0	0
0	0
215	1
1254	0
0	0
386	0
204	0
144	1
127	1
325	0
127	1
16	0
128	0
0	0
75	0
0	0
156	1
0	0
0	0
84	0
816	0
165	0
174	1
411	1
104	0
0	0
559	1
0	0
256	1
198	0
101	2
107	1
81	1
180	1
0	0
210	0
59	0
479	0
48	1
75	1
590	0
117	0
749	0
69	1
0	0
138	0
0	0
201	0
68	0
231	1
0	0
58	0
408	0
133	3
0	0
366	1
127	0
280	1
552	0
147	1
0	0
0	0
33	1
421	1
208	2
301	1
0	0
36	0
0	0
285	0
359	1
636	1
202	0
275	0
0	0
188	1
188	1
0	0
108	1
141	0
432	1
168	1
230	0
401	0
0	0
233	0
118	0
259	0
432	0
55	0
0	0
0	0
415	1
0	0
0	0
0	0
141	3
0	0
86	1
0	0
172	0
0	0
0	0
0	0
0	0
0	0
118	1
0	0
170	1
0	0
0	0
403	0
0	0
0	0
190	0
231	0
0	0
147	1
0	0
192	0
1079	0
826	1
213	0
140	0
46	0
234	1
504	0
495	1
341	0
348	1
223	0
128	0
135	2
0	0
0	0
158	2
415	1
0	0
738	1
25	0
97	0
299	3
544	1
0	0
0	0
183	1
177	0
98	0
582	1
275	0
289	0
0	0
178	1
197	0
0	0
0	0
0	0
104	1
0	0
1071	1
0	0
213	0
181	1
130	0
210	0
0	0
292	1
566	2
0	0
134	1
0	0
693	1
0	0
170	2
186	1
375	2
231	1
231	1
0	0
0	0
0	0
0	0
189	1
0	0
345	0
235	0
0	0
0	0
144	1
132	1
0	0
87	1
0	0
0	0
321	3
159	0
168	1
0	0
212	1
380	0
0	0
179	0
99	1
0	0
0	0
150	0
0	0
1433	0
167	0
0	0
467	0
68	0
0	0
269	0
189	0
0	0
0	0
0	0
0	0
1089	0
100	1
133	1
57	1
299	1
215	0
0	0
0	0
521	2
175	2
291	0
0	0
0	0
138	0
187	0
1196	0
0	0
0	0
1217	0
0	0
0	0
198	1
0	0
270	1
0	0
0	0
0	0
320	0
0	0
0	0
0	0
0	0
183	0
0	0
0	0
0	0
1122	0
0	0
0	0
348	1
0	0
0	0
0	0
0	0
0	0
0	0
498	1
0	0
0	0
0	0
0	0
0	0
0	0
507	1
0	0
348	0
505	2
481	0
120	0
0	0
0	0
0	0
322	0
169	0
1191	0
235	0
94	0
138	0
673	1
423	0
0	0
0	0
290	1
0	0
1129	1
446	0
236	1
83	0
360	1
0	0
0	0
0	0
45	0
313	0
99	0
341	1
300	3
74	0
411	0
95	1
0	0
107	1
145	0
80	0
0	0
534	1
95	0
493	1
78	0
0	0
88	0
0	0
644	4
0	0
270	0
204	0
44	0
768	0
0	0
0	0
446	1
159	0
0	0
70	1
0	0
101	1
81	0
0	0
178	0
49	1
257	0
275	0
182	0
101	1
79	1
152	2
165	0
0	0
111	0
0	0
171	0
343	0
0	0
0	0
0	0
132	0
284	0
615	0
499	2
0	0
757	2
184	0
260	2
0	0
399	1
276	3
0	0
542	0
283	0
242	0
0	0
0	0
482	1
30	0
460	1
0	0
274	2
0	0
0	0
180	0
723	1
366	1
196	1
0	0
132	1
[truncated: 9,336 more rows]
