# Supplementary material for: Competing for Attention in Social Media under Information Overload Conditions
Source: PLoS One. 2015 Jul 10;10(7):e0126090. doi: 10.1371/journal.pone.0126090 (PMC4498816; doi:10.1371/journal.pone.0126090)
Supplement: S1 File — This zip file contains the sharing details of all of the microblogs we have used in the Figs 2 and 3. Among the files, ‘Instruction.txt’ describes the contents of the files. (ZIP) [file pone.0126090.s001.zip › Data/11371_113.txt]

0	0
0	0
0	0
0	0
0	0
0	0
0	0
78	0
0	0
0	0
0	0
0	0
0	0
8	0
0	0
0	0
0	0
108	0
162	0
0	0
0	0
1244	0
0	0
0	0
0	0
0	0
0	0
0	0
0	0
585	2
0	0
0	0
0	0
0	0
0	0
0	0
0	0
0	0
0	0
19	0
0	0
0	0
165	0
0	0
0	0
316	0
0	0
0	0
19	0
0	0
176	0
0	0
131	0
481	0
0	0
0	0
27	0
1217	1
0	0
0	0
0	0
0	0
0	0
120	0
61	1
0	0
0	0
0	0
0	0
0	0
0	0
0	0
0	0
0	0
0	0
0	0
275	0
0	0
0	0
0	0
0	0
0	0
0	0
143	1
0	0
132	1
603	1
0	0
104	1
0	0
0	0
71	0
0	0
0	0
0	0
0	0
0	0
233	1
0	0
266	1
0	0
158	0
0	0
0	0
17	0
266	0
0	0
0	0
0	0
0	0
12	0
0	0
0	0
0	0
0	0
0	0
0	0
0	0
0	0
0	0
0	0
0	0
803	0
0	0
0	0
0	0
0	0
21	1
374	0
0	0
0	0
0	0
0	0
0	0
111	1
0	0
0	0
0	0
114	0
114	0
0	0
0	0
0	0
0	0
0	0
36	0
0	0
0	0
58	0
0	0
0	0
0	0
1145	0
0	0
0	0
0	0
16	0
0	0
1117	0
0	0
0	0
498	0
0	0
0	0
82	0
0	0
127	0
319	1
0	0
0	0
0	0
0	0
115	0
0	0
0	0
0	0
0	0
0	0
108	0
1168	0
0	0
94	0
29	1
0	0
0	0
0	0
0	0
0	0
0	0
112	0
0	0
319	1
0	0
0	0
0	0
171	0
122	0
137	1
205	0
0	0
0	0
82	0
0	0
0	0
194	0
0	0
0	0
0	0
89	0
0	0
0	0
0	0
0	0
0	0
0	0
0	0
285	0
0	0
0	0
0	0
0	0
0	0
278	0
0	0
1125	0
0	0
0	0
0	0
0	0
0	0
75	1
0	0
13	0
0	0
0	0
0	0
0	0
0	0
0	0
0	0
0	0
0	0
1334	0
0	0
0	0
0	0
0	0
0	0
0	0
0	0
0	0
0	0
0	0
0	0
0	0
425	0
0	0
0	0
0	0
0	0
488	0
0	0
0	0
48	0
0	0
0	0
0	0
0	0
133	0
0	0
0	0
0	0
190	0
0	0
0	0
0	0
0	0
197	0
0	0
0	0
11	0
0	0
0	0
0	0
0	0
0	0
0	0
0	0
0	0
0	0
0	0
0	0
0	0
314	1
0	0
239	0
0	0
0	0
151	0
0	0
0	0
0	0
0	0
0	0
0	0
0	0
1172	0
0	0
0	0
197	0
63	0
0	0
0	0
0	0
0	0
0	0
107	1
0	0
0	0
124	0
52	0
1753	3
0	0
1922	6
0	0
0	0
189	0
0	0
0	0
0	0
0	0
17	0
35	0
998	0
0	0
66	0
43	0
0	0
33	0
0	0
0	0
0	0
0	0
0	0
1145	0
108	0
168	1
0	0
0	0
0	0
7	0
0	0
0	0
258	0
137	0
0	0
0	0
0	0
0	0
0	0
0	0
0	0
45	0
0	0
51	0
18	0
139	1
861	2
0	0
0	0
0	0
1120	0
0	0
0	0
1210	0
70	0
0	0
0	0
0	0
0	0
0	0
497	0
0	0
1226	0
0	0
0	0
0	0
0	0
0	0
0	0
0	0
88	0
58	1
115	1
0	0
657	0
0	0
0	0
0	0
0	0
0	0
201	0
469	1
0	0
0	0
0	0
1130	0
0	0
15	0
426	2
0	0
63	0
0	0
207	2
182	0
0	0
0	0
0	0
0	0
65	2
39	1
250	1
76	0
112	1
297	1
79	1
0	0
361	0
0	0
0	0
297	0
0	0
122	0
23	0
0	0
213	0
0	0
0	0
0	0
1022	0
58	0
81	0
0	0
247	1
106	0
0	0
0	0
0	0
0	0
128	0
213	0
0	0
0	0
34	0
0	0
84	0
0	0
213	1
0	0
11	0
218	0
0	0
93	0
75	0
0	0
0	0
0	0
103	0
0	0
0	0
0	0
0	0
0	0
220	0
0	0
0	0
0	0
0	0
0	0
0	0
0	0
0	0
0	0
0	0
224	0
0	0
0	0
0	0
0	0
0	0
56	0
0	0
0	0
0	0
156	0
142	0
0	0
0	0
77	0
0	0
0	0
0	0
0	0
0	0
297	0
0	0
0	0
0	0
0	0
73	0
871	0
0	0
611	0
0	0
95	0
0	0
0	0
95	0
100	0
85	1
51	0
0	0
148	1
0	0
499	0
0	0
0	0
261	0
0	0
0	0
27	0
0	0
0	0
0	0
0	0
0	0
0	0
0	0
394	0
19	0
0	0
0	0
0	0
729	0
0	0
92	0
0	0
206	0
0	0
0	0
0	0
102	0
0	0
0	0
44	0
0	0
0	0
0	0
0	0
0	0
0	0
0	0
0	0
1289	1
0	0
0	0
56	0
0	0
168	0
0	0
15	0
0	0
225	1
109	0
0	0
28	0
100	0
300	0
146	0
0	0
280	0
28	0
243	0
0	0
155	0
0	0
0	0
0	0
0	0
0	0
0	0
0	0
584	0
0	0
0	0
319	1
0	0
0	0
0	0
0	0
0	0
37	1
0	0
1118	0
401	0
159	0
70	0
0	0
0	0
0	0
0	0
0	0
100	0
388	0
0	0
0	0
0	0
57	1
100	0
0	0
133	0
0	0
0	0
354	0
0	0
1190	0
0	0
177	1
0	0
438	1
246	0
81	0
287	1
0	0
0	0
0	0
0	0
0	0
133	0
169	0
0	0
0	0
0	0
0	0
365	0
0	0
0	0
0	0
0	0
709	0
0	0
91	0
0	0
0	0
0	0
0	0
21	0
0	0
207	0
0	0
0	0
0	0
429	2
0	0
470	0
0	0
0	0
104	0
0	0
0	0
0	0
0	0
0	0
0	0
98	1
0	0
0	0
0	0
0	0
0	0
0	0
0	0
149	0
0	0
0	0
0	0
40	0
0	0
0	0
0	0
497	0
108	0
189	1
0	0
0	0
0	0
40	0
276	0
0	0
83	0
0	0
89	0
0	0
121	0
0	0
226	0
62	0
0	0
65	0
1279	2
0	0
0	0
0	0
0	0
0	0
0	0
0	0
0	0
33	0
36	0
153	0
0	0
92	0
0	0
136	0
0	0
0	0
0	0
174	0
27	0
0	0
376	1
0	0
0	0
70	0
0	0
123	0
19	0
66	0
200	1
94	0
117	0
0	0
0	0
169	0
176	0
0	0
1	0
0	0
260	0
140	0
100	0
235	0
172	0
136	0
181	0
104	0
309	1
97	0
0	0
132	0
190	0
45	0
0	0
0	0
0	0
125	0
0	0
321	0
0	0
160	0
101	0
0	0
106	0
57	0
0	0
354	0
0	0
107	0
299	0
0	0
825	1
116	0
0	0
0	0
1801	1
0	0
65	0
173	0
100	0
267	0
189	0
111	0
1689	2
554	3
0	0
0	0
0	0
0	0
0	0
0	0
0	0
75	1
0	0
102	0
0	0
385	0
198	0
325	0
0	0
0	0
0	0
108	0
49	0
363	0
61	0
0	0
0	0
0	0
0	0
0	0
94	0
0	0
0	0
0	0
0	0
613	1
0	0
0	0
0	0
0	0
0	0
0	0
0	0
39	0
1198	1
28	0
0	0
0	0
0	0
188	0
0	0
0	0
0	0
18	0
157	1
80	0
147	0
0	0
0	0
10	0
0	0
77	0
0	0
146	0
0	0
152	0
278	0
319	1
93	0
0	0
0	0
0	0
0	0
0	0
411	0
46	0
0	0
0	0
0	0
67	0
0	0
0	0
0	0
0	0
0	0
0	0
15	0
0	0
228	0
1941	1
0	0
0	0
161	0
347	0
0	0
24	0
0	0
86	0
101	0
1608	1
0	0
1234	2
0	0
43	0
0	0
0	0
123	0
47	0
0	0
0	0
77	0
65	1
0	0
278	0
0	0
0	0
789	1
130	0
0	0
0	0
0	0
0	0
0	0
0	0
37	0
200	0
626	1
0	0
0	0
0	0
443	2
0	0
185	0
0	0
134	0
181	0
0	0
0	0
117	0
356	1
0	0
121	1
0	0
0	0
0	0
0	0
122	1
0	0
319	1
485	1
150	1
0	0
0	0
118	0
0	0
0	0
0	0
0	0
0	0
52	0
0	0
239	0
47	0
69	0
717	1
0	0
60	0
0	0
178	0
0	0
95	1
144	0
0	0
0	0
207	0
0	0
0	0
222	0
231	0
114	0
0	0
0	0
0	0
0	0
0	0
19	0
0	0
0	0
1927	0
506	0
381	1
0	0
0	0
0	0
3	0
265	1
0	0
118	0
0	0
183	0
187	1
163	0
0	0
113	1
783	1
0	0
0	0
1	0
0	0
0	0
0	0
0	0
0	0
269	0
0	0
198	0
0	0
0	0
205	0
350	0
108	0
0	0
0	0
1731	0
0	0
0	0
0	0
33	0
383	1
0	0
0	0
0	0
1208	0
0	0
0	0
290	0
0	0
0	0
0	0
0	0
424	0
0	0
0	0
0	0
0	0
1160	0
0	0
0	0
0	0
0	0
0	0
0	0
426	2
0	0
0	0
173	0
123	0
414	0
433	0
120	0
203	2
316	0
219	0
543	0
208	0
0	0
0	0
0	0
0	0
608	0
0	0
0	0
813	0
0	0
0	0
0	0
0	0
0	0
0	0
0	0
389	0
494	1
192	0
192	0
123	0
180	0
0	0
118	0
0	0
0	0
0	0
114	0
0	0
0	0
440	0
0	0
172	0
117	0
0	0
0	0
472	1
0	0
0	0
0	0
0	0
0	0
0	0
0	0
0	0
0	0
102	0
0	0
0	0
0	0
1503	5
0	0
0	0
88	0
79	0
0	0
0	0
0	0
0	0
65	0
0	0
0	0
222	0
31	0
45	0
0	0
0	0
0	0
27	1
0	0
0	0
0	0
0	0
0	0
0	0
256	1
109	1
0	0
0	0
1150	0
198	0
0	0
0	0
0	0
0	0
0	0
1234	1
1979	0
0	0
0	0
13	0
54	0
0	0
0	0
106	1
0	0
187	0
0	0
31	0
99	0
0	0
852	1
230	1
74	0
0	0
283	0
177	2
94	0
0	0
206	0
0	0
0	0
69	0
0	0
0	0
0	0
111	0
0	0
0	0
0	0
0	0
0	0
28	0
0	0
1913	7
41	1
0	0
960	1
0	0
1577	0
0	0
0	0
274	0
212	0
0	0
0	0
31	0
687	3
0	0
0	0
0	0
165	0
1998	0
53	0
0	0
0	0
0	0
0	0
45	0
0	0
0	0
116	0
0	0
0	0
0	0
0	0
0	0
0	0
0	0
0	0
0	0
0	0
58	0
0	0
0	0
167	0
0	0
0	0
0	0
1024	1
0	0
0	0
0	0
0	0
0	0
0	0
0	0
0	0
0	0
179	0
230	0
91	0
0	0
0	0
0	0
72	0
0	0
0	0
0	0
0	0
178	1
0	0
0	0
0	0
0	0
66	0
0	0
0	0
0	0
0	0
0	0
0	0
0	0
0	0
310	0
1873	1
275	0
0	0
0	0
0	0
0	0
0	0
0	0
0	0
12	0
0	0
0	0
0	0
567	0
66	0
0	0
56	0
1	0
0	0
0	0
0	0
0	0
130	0
73	0
212	0
0	0
189	1
265	0
0	0
0	0
0	0
38	0
43	0
0	0
0	0
0	0
126	0
62	0
0	0
180	0
78	0
193	0
134	0
471	0
196	0
49	1
0	0
0	0
0	0
0	0
579	1
25	0
199	0
0	0
32	1
49	1
0	0
284	1
0	0
337	0
0	0
54	1
248	0
0	0
355	0
0	0
0	0
41	1
0	0
0	0
166	0
0	0
128	1
158	1
91	0
0	0
0	0
35	0
43	1
0	0
0	0
269	0
1001	1
0	0
0	0
0	0
192	0
266	0
0	0
543	1
194	0
199	0
0	0
0	0
83	0
336	1
0	0
0	0
0	0
0	0
206	1
0	0
79	0
0	0
0	0
381	1
0	0
0	0
0	0
122	1
128	0
320	1
0	0
269	1
0	0
48	0
0	0
0	0
0	0
0	0
105	1
0	0
180	1
23	1
186	0
0	0
0	0
496	1
0	0
38	0
684	1
664	1
277	1
15	1
0	0
0	0
185	1
1167	2
0	0
0	0
140	1
98	1
364	1
72	1
75	1
158	1
0	0
0	0
71	1
107	0
353	1
125	1
124	1
27	1
139	1
72	1
0	0
0	0
0	0
220	0
0	0
126	1
0	0
169	1
71	0
110	1
0	0
1988	2
234	0
1413	1
325	1
0	0
0	0
426	1
202	1
387	1
0	0
1064	1
0	0
188	1
98	0
266	1
0	0
323	1
1429	2
338	1
0	0
146	1
165	1
243	1
225	1
353	1
749	1
486	1
0	0
558	1
1953	1
0	0
161	0
1116	1
298	0
0	0
0	0
109	0
141	0
0	0
0	0
0	0
105	0
0	0
0	0
266	1
331	1
0	0
311	1
651	1
0	0
4	0
0	0
0	0
17	0
0	0
137	0
172	1
15	0
0	0
0	0
15	0
8	0
406	1
0	0
148	0
0	0
0	0
0	0
0	0
0	0
0	0
0	0
0	0
72	0
0	0
0	0
13	0
617	0
0	0
0	0
0	0
15	0
11	0
0	0
0	0
139	0
125	0
41	0
0	0
0	0
52	0
0	0
0	0
0	0
153	0
0	0
0	0
0	0
0	0
0	0
216	1
1219	1
0	0
767	0
593	1
0	0
0	0
78	0
151	0
1116	0
0	0
0	0
0	0
0	0
0	0
0	0
0	0
0	0
0	0
18	0
450	1
0	0
324	0
0	0
9	0
369	0
161	0
62	0
0	0
0	0
0	0
0	0
247	0
261	1
326	0
0	0
0	0
0	0
447	1
0	0
0	0
0	0
56	0
0	0
29	0
93	1
0	0
0	0
0	0
0	0
98	0
0	0
0	0
221	0
543	1
108	0
0	0
0	0
0	0
0	0
198	0
0	0
0	0
140	0
494	0
0	0
0	0
0	0
76	0
93	0
0	0
0	0
0	0
0	0
0	0
176	0
0	0
0	0
195	0
228	0
212	0
216	0
0	0
0	0
0	0
0	0
72	0
0	0
117	0
0	0
0	0
0	0
0	0
0	0
139	0
73	0
0	0
438	1
0	0
0	0
76	0
1998	0
851	0
0	0
0	0
290	0
0	0
0	0
0	0
84	0
0	0
44	0
272	1
55	0
0	0
0	0
510	1
0	0
114	0
0	0
587	0
1244	0
50	0
29	0
0	0
341	0
0	0
250	1
152	0
213	0
0	0
0	0
0	0
0	0
0	0
0	0
0	0
0	0
0	0
0	0
0	0
0	0
0	0
0	0
419	1
7	0
0	0
0	0
0	0
0	0
0	0
0	0
0	0
0	0
1483	1
0	0
143	0
0	0
0	0
0	0
0	0
288	1
0	0
17	0
224	0
0	0
110	0
183	0
616	2
52	0
0	0
260	1
15	0
0	0
0	0
184	0
0	0
0	0
194	0
97	0
0	0
0	0
84	1
0	0
71	0
0	0
0	0
472	0
33	0
39	0
169	0
0	0
0	0
0	0
0	0
0	0
110	0
68	0
0	0
180	0
221	0
0	0
37	0
75	0
0	0
0	0
0	0
1503	5
0	0
0	0
44	0
0	0
0	0
0	0
1218	0
4	0
0	0
0	0
0	0
674	0
0	0
2000	0
0	0
323	1
0	0
0	0
0	0
1398	2
0	0
0	0
0	0
325	0
1128	0
0	0
0	0
0	0
0	0
0	0
0	0
0	0
0	0
81	0
0	0
0	0
0	0
0	0
0	0
0	0
143	0
22	0
0	0
0	0
61	1
0	0
0	0
92	0
124	0
61	0
180	0
0	0
0	0
645	0
168	0
0	0
0	0
0	0
0	0
0	0
50	0
0	0
0	0
0	0
267	0
0	0
0	0
877	0
0	0
0	0
0	0
0	0
0	0
0	0
0	0
659	0
200	0
0	0
0	0
584	0
84	0
90	1
0	0
214	1
1	0
103	0
237	0
167	0
137	0
2000	1
0	0
0	0
0	0
0	0
377	1
78	0
297	0
237	0
0	0
0	0
262	0
432	0
660	2
0	0
18	0
8	0
0	0
1966	0
0	0
0	0
0	0
0	0
0	0
350	0
1383	1
0	0
10	0
0	0
49	0
49	0
109	0
0	0
0	0
0	0
0	0
0	0
0	0
0	0
0	0
0	0
0	0
0	0
0	0
1286	0
40	1
43	0
166	0
149	0
775	0
0	0
218	0
28	0
592	0
142	0
0	0
0	0
0	0
0	0
0	0
0	0
91	0
267	0
460	0
0	0
168	0
0	0
253	0
15	0
0	0
55	1
0	0
0	0
98	0
0	0
99	0
102	0
2000	3
240	0
124	0
0	0
485	2
77	0
0	0
0	0
0	0
0	0
56	0
0	0
0	0
0	0
306	1
63	1
1700	1
0	0
0	0
328	0
17	0
235	0
593	0
61	0
0	0
111	0
8	0
0	0
0	0
48	0
0	0
139	1
88	0
1003	2
159	0
0	0
0	0
109	0
535	0
0	0
0	0
345	0
0	0
137	0
398	0
0	0
27	0
36	0
0	0
0	0
0	0
0	0
0	0
118	0
0	0
223	0
0	0
0	0
0	0
0	0
0	0
0	0
0	0
0	0
0	0
0	0
0	0
0	0
0	0
0	0
0	0
43	0
0	0
0	0
395	0
84	1
0	0
0	0
13	0
142	0
0	0
0	0
0	0
0	0
210	1
392	0
0	0
0	0
28	1
0	0
203	0
61	0
0	0
109	0
0	0
0	0
261	1
479	1
6	0
[truncated: 9,371 more rows]
