# Supplementary material for: Competing for Attention in Social Media under Information Overload Conditions
Source: PLoS One. 2015 Jul 10;10(7):e0126090. doi: 10.1371/journal.pone.0126090 (PMC4498816; doi:10.1371/journal.pone.0126090)
Supplement: S1 File — This zip file contains the sharing details of all of the microblogs we have used in the Figs 2 and 3. Among the files, ‘Instruction.txt’ describes the contents of the files. (ZIP) [file pone.0126090.s001.zip › Data/11373_608.txt]

1107	0
0	0
0	0
0	0
0	0
0	0
0	0
0	0
0	0
0	0
0	0
0	0
0	0
0	0
116	0
0	0
0	0
0	0
0	0
0	0
0	0
0	0
0	0
628	0
1121	0
0	0
0	0
0	0
1116	0
0	0
0	0
0	0
0	0
0	0
0	0
0	0
0	0
0	0
0	0
0	0
0	0
0	0
0	0
0	0
0	0
0	0
0	0
0	0
0	0
0	0
0	0
240	0
0	0
0	0
0	0
0	0
0	0
0	0
0	0
0	0
0	0
0	0
0	0
0	0
0	0
0	0
0	0
0	0
0	0
102	1
144	0
0	0
0	0
0	0
0	0
0	0
0	0
0	0
0	0
126	0
0	0
0	0
0	0
0	0
0	0
182	1
0	0
198	1
0	0
0	0
0	0
0	0
0	0
75	0
0	0
1217	0
0	0
0	0
0	0
0	0
0	0
0	0
0	0
0	0
146	1
1116	0
0	0
0	0
0	0
0	0
0	0
0	0
0	0
77	0
0	0
0	0
0	0
0	0
0	0
0	0
0	0
0	0
1048	0
0	0
0	0
0	0
0	0
0	0
0	0
0	0
0	0
0	0
0	0
0	0
0	0
0	0
0	0
0	0
0	0
0	0
0	0
0	0
0	0
0	0
0	0
0	0
0	0
0	0
0	0
0	0
0	0
0	0
0	0
0	0
0	0
0	0
1231	0
0	0
0	0
0	0
0	0
0	0
0	0
0	0
0	0
0	0
0	0
0	0
0	0
0	0
0	0
0	0
0	0
0	0
124	0
0	0
0	0
0	0
0	0
0	0
0	0
0	0
0	0
0	0
0	0
0	0
0	0
0	0
0	0
0	0
0	0
0	0
0	0
0	0
0	0
0	0
0	0
0	0
0	0
0	0
0	0
0	0
0	0
1130	0
0	0
179	0
0	0
0	0
0	0
0	0
0	0
0	0
0	0
0	0
0	0
0	0
0	0
0	0
0	0
0	0
0	0
0	0
0	0
0	0
0	0
0	0
0	0
0	0
0	0
0	0
0	0
0	0
0	0
0	0
0	0
0	0
0	0
0	0
0	0
0	0
0	0
0	0
0	0
0	0
0	0
1171	0
0	0
0	0
0	0
0	0
0	0
0	0
0	0
0	0
0	0
0	0
0	0
0	0
0	0
0	0
73	0
0	0
0	0
0	0
0	0
0	0
0	0
0	0
0	0
0	0
0	0
0	0
0	0
0	0
0	0
0	0
0	0
0	0
0	0
0	0
0	0
0	0
1197	0
0	0
0	0
0	0
0	0
0	0
0	0
0	0
177	0
260	6
1136	0
0	0
0	0
0	0
0	0
0	0
0	0
0	0
0	0
0	0
884	1
0	0
0	0
0	0
0	0
0	0
0	0
0	0
0	0
0	0
0	0
0	0
0	0
0	0
0	0
0	0
0	0
0	0
0	0
0	0
0	0
98	0
170	0
0	0
0	0
0	0
0	0
0	0
0	0
0	0
0	0
0	0
0	0
0	0
0	0
0	0
0	0
0	0
0	0
1191	0
0	0
0	0
0	0
0	0
1149	1
0	0
1123	1
0	0
26	0
0	0
0	0
0	0
0	0
0	0
0	0
0	0
0	0
0	0
0	0
0	0
214	0
0	0
0	0
0	0
0	0
0	0
0	0
0	0
1134	0
0	0
98	1
0	0
0	0
0	0
0	0
0	0
0	0
0	0
0	0
0	0
0	0
0	0
0	0
0	0
0	0
0	0
0	0
1193	0
0	0
0	0
0	0
0	0
0	0
1220	0
0	0
174	1
0	0
0	0
0	0
0	0
0	0
0	0
0	0
0	0
0	0
0	0
0	0
0	0
0	0
0	0
0	0
229	0
0	0
0	0
0	0
0	0
1717	0
0	0
0	0
0	0
0	0
0	0
0	0
0	0
0	0
0	0
0	0
0	0
0	0
0	0
0	0
0	0
0	0
0	0
0	0
629	0
0	0
0	0
0	0
0	0
0	0
0	0
0	0
0	0
0	0
0	0
0	0
0	0
0	0
0	0
0	0
0	0
0	0
0	0
0	0
0	0
0	0
0	0
0	0
0	0
0	0
0	0
0	0
0	0
0	0
414	14
1132	0
167	0
0	0
0	0
0	0
0	0
0	0
136	0
0	0
0	0
0	0
0	0
0	0
0	0
107	0
0	0
0	0
1179	1
460	0
0	0
0	0
0	0
0	0
0	0
180	1
0	0
0	0
441	0
232	0
0	0
0	0
0	0
378	4
0	0
0	0
0	0
0	0
102	0
106	0
0	0
0	0
125	0
0	0
285	0
0	0
0	0
0	0
0	0
0	0
0	0
0	0
0	0
0	0
0	0
0	0
0	0
0	0
0	0
0	0
0	0
0	0
0	0
0	0
0	0
0	0
0	0
0	0
0	0
1120	0
0	0
0	0
0	0
0	0
0	0
0	0
1207	0
0	0
0	0
0	0
0	0
0	0
0	0
0	0
0	0
0	0
0	0
0	0
0	0
0	0
0	0
0	0
0	0
0	0
0	0
0	0
72	0
0	0
0	0
0	0
0	0
1133	0
0	0
170	0
0	0
1237	0
0	0
0	0
0	0
0	0
0	0
0	0
0	0
0	0
0	0
0	0
0	0
0	0
0	0
0	0
0	0
0	0
0	0
0	0
1258	0
0	0
0	0
0	0
0	0
0	0
0	0
0	0
0	0
0	0
0	0
0	0
0	0
0	0
203	17
0	0
0	0
0	0
0	0
176	0
0	0
0	0
0	0
2000	0
0	0
0	0
0	0
0	0
120	4
0	0
0	0
210	0
0	0
0	0
0	0
0	0
0	0
0	0
0	0
1095	1
0	0
0	0
519	1
0	0
0	0
0	0
0	0
0	0
0	0
0	0
0	0
0	0
0	0
0	0
0	0
0	0
2000	0
0	0
0	0
0	0
0	0
0	0
0	0
0	0
0	0
1173	0
0	0
0	0
0	0
0	0
0	0
0	0
0	0
0	0
0	0
0	0
0	0
0	0
0	0
0	0
0	0
0	0
0	0
0	0
0	0
0	0
0	0
0	0
0	0
0	0
0	0
0	0
0	0
0	0
0	0
0	0
0	0
0	0
1135	0
0	0
0	0
0	0
0	0
0	0
0	0
0	0
0	0
0	0
1128	0
0	0
0	0
0	0
0	0
41	0
0	0
0	0
0	0
0	0
0	0
0	0
0	0
0	0
0	0
0	0
0	0
0	0
0	0
2500	1
0	0
0	0
0	0
0	0
0	0
0	0
0	0
0	0
0	0
0	0
0	0
0	0
0	0
148	0
0	0
0	0
0	0
0	0
0	0
0	0
0	0
0	0
0	0
0	0
0	0
0	0
0	0
0	0
0	0
0	0
0	0
0	0
0	0
0	0
0	0
0	0
0	0
0	0
0	0
0	0
0	0
0	0
0	0
0	0
0	0
0	0
0	0
0	0
0	0
0	0
0	0
0	0
0	0
0	0
122	0
0	0
0	0
0	0
0	0
0	0
0	0
0	0
0	0
0	0
0	0
0	0
0	0
0	0
0	0
260	0
0	0
0	0
0	0
0	0
0	0
147	0
149	0
0	0
0	0
0	0
253	0
0	0
0	0
0	0
0	0
0	0
0	0
0	0
0	0
0	0
0	0
0	0
0	0
0	0
0	0
0	0
0	0
557	0
0	0
0	0
0	0
0	0
0	0
0	0
405	0
199	0
0	0
77	0
0	0
0	0
0	0
0	0
0	0
0	0
0	0
1413	0
0	0
0	0
0	0
0	0
133	0
41	0
165	0
281	0
235	0
0	0
0	0
0	0
0	0
1067	0
0	0
0	0
0	0
0	0
411	0
0	0
0	0
0	0
0	0
0	0
0	0
0	0
0	0
0	0
0	0
0	0
0	0
0	0
0	0
0	0
0	0
0	0
0	0
0	0
0	0
0	0
0	0
0	0
0	0
0	0
0	0
0	0
0	0
0	0
0	0
0	0
0	0
0	0
0	0
0	0
0	0
0	0
0	0
0	0
0	0
0	0
1195	0
0	0
0	0
0	0
0	0
0	0
0	0
0	0
0	0
0	0
0	0
0	0
0	0
0	0
0	0
0	0
0	0
0	0
0	0
0	0
0	0
0	0
0	0
0	0
155	2
0	0
0	0
0	0
0	0
0	0
0	0
0	0
0	0
236	0
497	27
0	0
0	0
279	0
0	0
0	0
0	0
0	0
0	0
0	0
0	0
0	0
45	0
0	0
700	0
0	0
0	0
0	0
1181	0
0	0
0	0
0	0
0	0
0	0
0	0
0	0
0	0
0	0
0	0
144	0
180	0
0	0
0	0
0	0
0	0
0	0
0	0
0	0
0	0
0	0
0	0
0	0
0	0
0	0
0	0
252	0
252	0
0	0
0	0
0	0
0	0
0	0
0	0
0	0
0	0
0	0
133	0
2411	1
0	0
0	0
0	0
0	0
228	0
205	0
0	0
0	0
0	0
0	0
0	0
0	0
0	0
0	0
0	0
0	0
0	0
1089	1
0	0
0	0
0	0
0	0
0	0
0	0
0	0
0	0
0	0
0	0
0	0
0	0
0	0
0	0
0	0
0	0
1157	0
0	0
0	0
0	0
0	0
0	0
0	0
0	0
0	0
0	0
0	0
0	0
0	0
0	0
0	0
0	0
0	0
0	0
0	0
0	0
0	0
0	0
0	0
0	0
0	0
0	0
0	0
0	0
0	0
0	0
0	0
0	0
0	0
1127	0
0	0
0	0
0	0
0	0
0	0
0	0
0	0
0	0
0	0
0	0
0	0
0	0
0	0
0	0
0	0
0	0
0	0
0	0
0	0
0	0
0	0
0	0
0	0
0	0
0	0
0	0
0	0
0	0
0	0
0	0
0	0
0	0
0	0
0	0
199	0
0	0
286	0
155	2
0	0
0	0
0	0
0	0
0	0
0	0
0	0
0	0
80	0
0	0
0	0
1991	0
0	0
0	0
0	0
94	0
0	0
0	0
2000	0
0	0
0	0
0	0
0	0
0	0
0	0
0	0
0	0
124	0
7	0
0	0
278	0
0	0
0	0
0	0
0	0
0	0
1162	0
0	0
338	0
0	0
0	0
0	0
0	0
245	0
0	0
0	0
0	0
0	0
0	0
0	0
0	0
0	0
0	0
487	1
1127	0
0	0
0	0
141	0
0	0
283	28
0	0
0	0
0	0
0	0
0	0
0	0
0	0
0	0
0	0
0	0
0	0
0	0
0	0
0	0
0	0
0	0
0	0
0	0
0	0
28	0
235	6
0	0
0	0
0	0
0	0
0	0
0	0
48	0
0	0
419	0
0	0
0	0
0	0
0	0
61	10
0	0
0	0
0	0
0	0
0	0
0	0
97	1
0	0
0	0
0	0
0	0
0	0
209	1
0	0
0	0
0	0
0	0
0	0
0	0
0	0
0	0
0	0
0	0
0	0
0	0
0	0
0	0
0	0
0	0
0	0
0	0
0	0
0	0
0	0
0	0
0	0
0	0
0	0
0	0
0	0
0	0
0	0
0	0
0	0
0	0
0	0
0	0
0	0
1238	0
0	0
0	0
0	0
0	0
0	0
0	0
0	0
0	0
0	0
0	0
0	0
0	0
0	0
0	0
1275	0
0	0
0	0
0	0
0	0
0	0
0	0
0	0
0	0
0	0
0	0
0	0
0	0
0	0
0	0
0	0
0	0
0	0
0	0
0	0
331	1
189	10
142	0
0	0
0	0
0	0
312	0
543	0
0	0
0	0
0	0
0	0
13	0
0	0
0	0
0	0
0	0
0	0
0	0
0	0
1232	0
121	0
0	0
0	0
214	0
0	0
0	0
104	0
0	0
0	0
0	0
0	0
150	2
21	1
23	0
0	0
0	0
0	0
0	0
0	0
0	0
0	0
0	0
0	0
1225	1
0	0
0	0
0	0
0	0
0	0
0	0
0	0
0	0
0	0
140	10
443	0
0	0
0	0
0	0
377	8
0	0
0	0
0	0
0	0
0	0
0	0
0	0
128	3
0	0
0	0
0	0
0	0
0	0
0	0
0	0
0	0
0	0
0	0
0	0
0	0
0	0
140	0
0	0
23	1
0	0
0	0
0	0
0	0
0	0
0	0
0	0
0	0
0	0
0	0
0	0
0	0
0	0
0	0
0	0
0	0
0	0
0	0
0	0
1155	0
261	16
0	0
0	0
0	0
0	0
0	0
0	0
0	0
162	0
307	4
0	0
0	0
0	0
0	0
0	0
0	0
0	0
0	0
0	0
0	0
0	0
0	0
108	11
0	0
0	0
0	0
1104	0
0	0
0	0
0	0
26	0
674	0
0	0
0	0
0	0
79	0
0	0
0	0
0	0
0	0
0	0
0	0
0	0
0	0
0	0
36	0
0	0
0	0
0	0
171	0
0	0
0	0
168	8
0	0
0	0
0	0
1120	0
0	0
0	0
0	0
0	0
0	0
0	0
0	0
0	0
0	0
0	0
0	0
335	0
0	0
0	0
0	0
0	0
0	0
118	0
0	0
0	0
75	0
0	0
0	0
0	0
0	0
0	0
0	0
0	0
0	0
0	0
0	0
0	0
0	0
0	0
0	0
0	0
0	0
315	17
999	58
0	0
0	0
0	0
0	0
0	0
0	0
0	0
0	0
0	0
0	0
0	0
0	0
0	0
0	0
0	0
0	0
0	0
0	0
0	0
0	0
0	0
0	0
0	0
0	0
0	0
0	0
0	0
0	0
1178	0
1132	0
1315	0
0	0
0	0
0	0
0	0
0	0
0	0
0	0
0	0
0	0
0	0
0	0
0	0
0	0
0	0
0	0
0	0
0	0
0	0
0	0
0	0
1057	0
0	0
0	0
0	0
0	0
0	0
0	0
0	0
82	0
0	0
0	0
0	0
0	0
0	0
0	0
0	0
0	0
0	0
0	0
1117	0
0	0
0	0
0	0
0	0
0	0
2000	0
0	0
0	0
0	0
0	0
0	0
0	0
0	0
0	0
0	0
0	0
32	0
207	0
0	0
0	0
0	0
0	0
0	0
0	0
0	0
124	0
33	0
17	0
318	0
0	0
504	0
0	0
0	0
0	0
114	0
0	0
0	0
0	0
79	0
150	0
0	0
0	0
110	0
0	0
0	0
0	0
0	0
0	0
0	0
0	0
0	0
292	37
26	0
138	17
176	8
185	0
35	1
0	0
0	0
181	0
0	0
1191	0
0	0
0	0
0	0
0	0
0	0
0	0
0	0
84	0
0	0
0	0
31	2
0	0
0	0
16	0
1139	0
1219	0
0	0
0	0
152	0
0	0
138	4
0	0
0	0
0	0
0	0
187	3
0	0
29	1
0	0
216	11
0	0
0	0
0	0
349	0
0	0
0	0
0	0
0	0
0	0
342	0
258	0
13	0
0	0
470	1
203	17
0	0
10	0
203	0
552	9
185	0
456	32
31	0
0	0
0	0
418	25
1367	2
0	0
0	0
0	0
0	0
176	24
0	0
0	0
0	0
0	0
0	0
0	0
0	0
0	0
0	0
0	0
0	0
0	0
0	0
58	0
15	0
148	0
495	40
0	0
0	0
273	12
90	4
0	0
0	0
0	0
0	0
0	0
0	0
0	0
0	0
0	0
0	0
0	0
173	1
65	1
0	0
0	0
0	0
993	1
0	0
203	0
309	0
0	0
0	0
0	0
163	0
0	0
126	0
0	0
55	0
0	0
158	0
0	0
0	0
0	0
0	0
0	0
0	0
292	0
0	0
0	0
0	0
8	0
0	0
0	0
0	0
0	0
0	0
1200	0
0	0
0	0
94	0
0	0
0	0
19	0
0	0
0	0
0	0
0	0
502	0
0	0
1141	0
0	0
0	0
0	0
0	0
0	0
0	0
0	0
0	0
0	0
0	0
0	0
781	45
0	0
0	0
0	0
0	0
0	0
263	1
0	0
0	0
0	0
0	0
0	0
0	0
0	0
0	0
0	0
0	0
0	0
0	0
0	0
0	0
0	0
0	0
0	0
0	0
0	0
0	0
0	0
0	0
0	0
0	0
0	0
0	0
0	0
0	0
0	0
0	0
0	0
0	0
0	0
0	0
0	0
0	0
0	0
1175	0
0	0
0	0
0	0
0	0
0	0
0	0
0	0
0	0
0	0
0	0
0	0
0	0
331	1
0	0
0	0
0	0
0	0
0	0
0	0
97	0
0	0
0	0
92	0
0	0
0	0
191	0
0	0
133	0
204	0
0	0
0	0
0	0
0	0
0	0
0	0
0	0
202	0
0	0
0	0
0	0
46	0
0	0
0	0
384	1
0	0
0	0
0	0
37	0
2000	0
0	0
2000	0
0	0
738	0
0	0
0	0
150	0
0	0
0	0
0	0
108	0
21	0
0	0
0	0
0	0
0	0
0	0
0	0
0	0
0	0
0	0
0	0
0	0
137	1
0	0
735	0
0	0
0	0
0	0
0	0
0	0
0	0
0	0
0	0
0	0
299	2
13	0
0	0
0	0
0	0
1473	103
165	6
448	25
0	0
0	0
0	0
0	0
0	0
1081	0
0	0
0	0
0	0
0	0
0	0
1105	1
0	0
0	0
964	0
0	0
0	0
0	0
0	0
0	0
0	0
0	0
0	0
0	0
0	0
282	0
217	5
328	0
0	0
88	0
0	0
0	0
0	0
0	0
0	0
0	0
0	0
0	0
131	0
0	0
107	3
352	11
0	0
0	0
207	0
405	0
0	0
0	0
0	0
0	0
0	0
0	0
0	0
0	0
0	0
0	0
0	0
0	0
0	0
0	0
142	0
0	0
0	0
0	0
0	0
0	0
0	0
79	0
0	0
0	0
94	0
359	4
0	0
0	0
0	0
133	0
0	0
0	0
0	0
0	0
0	0
0	0
0	0
0	0
0	0
0	0
81	0
79	1
62	0
0	0
0	0
1231	0
0	0
124	1
0	0
0	0
13	0
0	0
88	0
0	0
0	0
0	0
0	0
0	0
2000	0
2000	0
[truncated: 9,373 more rows]
