# Supplementary material for: Competing for Attention in Social Media under Information Overload Conditions
Source: PLoS One. 2015 Jul 10;10(7):e0126090. doi: 10.1371/journal.pone.0126090 (PMC4498816; doi:10.1371/journal.pone.0126090)
Supplement: S1 File — This zip file contains the sharing details of all of the microblogs we have used in the Figs 2 and 3. Among the files, ‘Instruction.txt’ describes the contents of the files. (ZIP) [file pone.0126090.s001.zip › Data/11374_308.txt]

280	0
280	0
0	0
0	0
0	0
0	0
104	1
0	0
0	0
0	0
0	0
402	0
603	2
496	0
0	0
0	0
686	0
1140	2
0	0
170	0
0	0
0	0
0	0
0	0
0	0
0	0
219	0
192	0
0	0
1132	0
0	0
0	0
0	0
0	0
170	0
0	0
0	0
0	0
0	0
0	0
0	0
0	0
0	0
0	0
0	0
0	0
0	0
0	0
0	0
0	0
0	0
103	0
0	0
0	0
0	0
0	0
52	0
0	0
0	0
0	0
0	0
0	0
0	0
0	0
0	0
98	0
0	0
0	0
91	0
0	0
0	0
0	0
29	0
0	0
0	0
0	0
0	0
0	0
0	0
0	0
1211	1
0	0
0	0
0	0
0	0
0	0
10	0
0	0
0	0
0	0
0	0
0	0
0	0
0	0
166	0
83	0
810	0
0	0
568	0
0	0
0	0
32	0
0	0
0	0
0	0
0	0
0	0
0	0
86	0
0	0
0	0
0	0
13	0
0	0
0	0
1096	0
0	0
44	0
54	0
0	0
0	0
213	0
122	0
0	0
0	0
0	0
0	0
0	0
0	0
0	0
0	0
0	0
0	0
0	0
0	0
0	0
0	0
0	0
0	0
0	0
1102	0
0	0
0	0
0	0
1513	1
0	0
0	0
0	0
0	0
1148	0
0	0
0	0
0	0
0	0
0	0
0	0
0	0
0	0
0	0
0	0
0	0
106	0
0	0
60	0
0	0
130	0
0	0
0	0
0	0
0	0
0	0
0	0
12	0
121	0
0	0
0	0
0	0
0	0
184	0
458	2
1157	0
0	0
0	0
0	0
0	0
0	0
0	0
0	0
0	0
0	0
35	0
1077	0
0	0
0	0
0	0
0	0
0	0
0	0
1138	0
0	0
0	0
246	2
0	0
0	0
0	0
29	0
0	0
0	0
0	0
0	0
856	2
63	0
0	0
597	0
11	0
0	0
0	0
0	0
38	0
0	0
0	0
0	0
0	0
0	0
0	0
0	0
0	0
0	0
0	0
0	0
30	0
0	0
0	0
0	0
0	0
0	0
0	0
0	0
0	0
0	0
1148	0
0	0
0	0
1227	0
0	0
0	0
0	0
0	0
80	0
0	0
946	0
985	0
0	0
0	0
0	0
0	0
66	0
0	0
0	0
215	0
0	0
0	0
0	0
0	0
0	0
889	1
0	0
0	0
223	0
436	1
0	0
0	0
0	0
0	0
0	0
0	0
1206	1
0	0
0	0
0	0
0	0
0	0
1121	0
0	0
0	0
0	0
0	0
0	0
0	0
0	0
121	0
318	0
0	0
52	0
0	0
0	0
0	0
1236	2
0	0
0	0
0	0
1285	0
0	0
0	0
0	0
0	0
612	1
0	0
0	0
0	0
0	0
1136	0
0	0
0	0
0	0
0	0
0	0
0	0
0	0
0	0
0	0
0	0
0	0
1151	0
0	0
0	0
0	0
262	0
0	0
0	0
0	0
0	0
483	0
145	0
0	0
0	0
0	0
0	0
0	0
0	0
0	0
0	0
48	0
1245	0
0	0
0	0
0	0
0	0
295	0
0	0
168	1
0	0
0	0
0	0
0	0
192	0
655	1
0	0
0	0
0	0
0	0
720	0
0	0
0	0
0	0
21	0
0	0
0	0
0	0
186	0
272	1
0	0
137	2
342	0
0	0
317	1
0	0
0	0
0	0
0	0
0	0
0	0
245	2
1960	31
119	0
2000	3
1974	7
1837	7
0	0
429	0
1113	10
0	0
1960	29
770	13
0	0
0	0
0	0
0	0
0	0
0	0
0	0
0	0
0	0
988	0
19	0
0	0
0	0
75	0
820	0
0	0
0	0
0	0
0	0
0	0
179	0
111	0
0	0
0	0
0	0
0	0
0	0
0	0
0	0
0	0
0	0
0	0
0	0
0	0
0	0
0	0
0	0
0	0
0	0
0	0
400	0
150	0
0	0
0	0
0	0
266	0
223	0
66	0
0	0
117	0
0	0
0	0
0	0
0	0
0	0
0	0
153	0
1298	0
0	0
0	0
105	0
0	0
175	0
0	0
0	0
0	0
0	0
0	0
0	0
0	0
0	0
0	0
1123	0
667	2
0	0
0	0
0	0
0	0
0	0
0	0
0	0
0	0
173	0
1523	0
151	0
392	1
55	0
408	0
0	0
0	0
0	0
0	0
0	0
89	0
65	0
0	0
0	0
178	0
121	0
369	0
0	0
0	0
0	0
0	0
0	0
0	0
0	0
21	0
602	0
1238	0
210	0
301	0
284	0
207	0
340	0
1081	0
198	0
0	0
0	0
0	0
0	0
0	0
0	0
0	0
0	0
371	1
290	1
0	0
0	0
0	0
0	0
139	0
83	0
0	0
0	0
87	0
279	0
0	0
0	0
0	0
0	0
0	0
0	0
0	0
0	0
0	0
0	0
0	0
768	0
0	0
256	1
0	0
0	0
0	0
0	0
193	0
0	0
0	0
0	0
0	0
0	0
257	0
0	0
0	0
0	0
0	0
0	0
0	0
84	0
0	0
0	0
0	0
0	0
0	0
46	0
0	0
0	0
1700	0
0	0
0	0
0	0
0	0
0	0
0	0
0	0
0	0
0	0
1149	0
84	0
239	0
77	0
0	0
0	0
0	0
194	0
0	0
0	0
0	0
0	0
0	0
0	0
0	0
1377	1
0	0
1261	0
0	0
0	0
0	0
19	0
0	0
0	0
0	0
0	0
0	0
0	0
0	0
0	0
0	0
0	0
0	0
0	0
0	0
0	0
0	0
0	0
0	0
0	0
0	0
0	0
0	0
0	0
0	0
0	0
0	0
0	0
0	0
0	0
126	0
0	0
0	0
0	0
156	0
218	0
166	0
609	1
0	0
97	0
393	0
0	0
0	0
0	0
666	1
406	0
0	0
0	0
302	0
24	0
0	0
268	0
268	0
268	0
268	0
268	0
268	0
16	0
0	0
73	0
52	0
129	0
61	0
192	0
295	0
115	0
46	1
0	0
517	0
308	0
217	0
0	0
0	0
101	0
417	0
127	0
0	0
0	0
109	0
53	0
0	0
0	0
0	0
53	0
0	0
349	0
0	0
171	0
597	1
218	1
78	0
184	0
0	0
155	0
0	0
0	0
0	0
1150	0
0	0
0	0
0	0
0	0
0	0
1275	0
0	0
817	1
0	0
0	0
0	0
339	1
0	0
188	0
0	0
0	0
0	0
599	2
0	0
536	0
0	0
0	0
156	1
1152	1
0	0
0	0
0	0
0	0
698	3
216	1
0	0
1991	17
599	2
0	0
1145	0
0	0
0	0
0	0
1364	4
0	0
0	0
188	0
930	2
0	0
0	0
0	0
84	0
0	0
0	0
97	0
0	0
668	8
0	0
0	0
2488	29
124	0
0	0
0	0
376	0
79	1
0	0
0	0
0	0
168	0
0	0
0	0
0	0
0	0
0	0
0	0
0	0
285	0
0	0
194	0
72	0
142	0
999	0
0	0
0	0
1929	18
0	0
248	0
0	0
0	0
391	0
0	0
0	0
362	0
186	0
135	0
0	0
112	0
266	0
0	0
104	0
0	0
80	0
0	0
245	1
0	0
0	0
0	0
0	0
587	4
95	0
0	0
191	1
83	0
413	0
0	0
0	0
1206	0
0	0
0	0
0	0
0	0
618	0
0	0
230	0
1978	1
0	0
234	0
183	0
0	0
0	0
341	0
1077	0
293	0
0	0
0	0
0	0
0	0
237	0
0	0
82	0
0	0
1998	6
294	0
42	0
117	0
0	0
0	0
0	0
164	0
129	0
0	0
0	0
0	0
0	0
29	0
197	0
748	1
1586	0
97	0
254	2
254	2
0	0
0	0
0	0
0	0
0	0
813	7
461	2
501	4
0	0
0	0
0	0
0	0
176	0
252	0
1575	15
770	7
895	1
2000	7
606	1
1999	2
0	0
2000	1
1785	21
700	5
1854	11
537	4
1645	24
0	0
0	0
0	0
349	0
315	1
0	0
0	0
107	0
1251	0
91	0
0	0
0	0
0	0
0	0
74	0
180	0
28	0
0	0
250	0
0	0
174	0
0	0
1624	0
0	0
0	0
459	0
644	2
0	0
120	0
0	0
522	1
0	0
0	0
93	0
422	0
136	1
0	0
0	0
0	0
0	0
0	0
254	1
792	0
223	0
0	0
454	1
1300	0
0	0
169	1
222	0
0	0
142	0
146	0
0	0
0	0
0	0
248	0
0	0
309	0
0	0
418	0
714	1
0	0
102	0
586	1
308	0
9	0
245	0
856	0
0	0
360	0
0	0
0	0
835	2
1214	10
0	0
189	1
117	0
1237	0
0	0
336	1
103	0
0	0
0	0
0	0
0	0
159	0
0	0
0	0
0	0
0	0
0	0
0	0
0	0
0	0
0	0
1731	1
348	0
0	0
117	1
0	0
0	0
1999	5
284	0
1999	20
0	0
289	0
1760	0
0	0
520	0
0	0
102	0
189	0
0	0
0	0
0	0
0	0
1474	3
0	0
0	0
0	0
0	0
0	0
275	0
0	0
0	0
72	0
232	0
234	1
0	0
0	0
0	0
492	0
29	0
65	0
0	0
34	1
0	0
12	0
68	0
0	0
0	0
0	0
0	0
0	0
0	0
0	0
0	0
0	0
0	0
0	0
0	0
0	0
0	0
0	0
0	0
0	0
53	0
0	0
0	0
0	0
0	0
0	0
0	0
0	0
0	0
0	0
0	0
0	0
0	0
0	0
0	0
0	0
0	0
0	0
0	0
146	0
168	1
0	0
241	0
112	0
224	0
283	1
0	0
378	0
282	0
0	0
0	0
0	0
0	0
0	0
325	0
122	0
78	0
0	0
0	0
0	0
1553	1
148	0
0	0
0	0
0	0
0	0
0	0
0	0
0	0
0	0
0	0
97	0
157	0
323	0
157	0
59	1
155	0
477	0
261	0
0	0
98	0
1332	0
0	0
0	0
0	0
0	0
0	0
0	0
157	0
1498	5
266	0
515	1
428	0
111	0
349	1
360	1
69	0
0	0
75	0
383	0
0	0
0	0
0	0
212	0
0	0
0	0
79	0
859	0
235	0
98	1
0	0
426	0
917	0
0	0
0	0
46	0
0	0
491	1
464	0
149	0
321	0
6	1
0	0
117	0
0	0
68	0
0	0
0	0
671	0
67	0
0	0
134	0
0	0
180	0
0	0
151	0
218	1
220	0
167	0
555	1
241	0
1957	3
459	0
91	1
293	0
46	0
593	0
0	0
79	0
231	2
65	0
1416	0
0	0
0	0
76	0
0	0
445	1
250	1
0	0
296	3
318	0
243	0
68	0
194	0
0	0
100	1
242	0
637	2
0	0
0	0
0	0
0	0
880	1
0	0
0	0
526	0
377	0
0	0
526	1
0	0
217	0
1418	8
0	0
0	0
338	0
172	1
150	0
95	0
0	0
558	0
0	0
161	0
92	1
0	0
383	1
42	0
186	2
28	0
1032	0
389	1
572	1
911	4
1999	13
0	0
188	0
883	0
0	0
0	0
76	0
164	0
175	0
0	0
0	0
616	1
0	0
390	1
0	0
0	0
404	0
0	0
0	0
0	0
0	0
0	0
546	0
162	0
94	0
0	0
0	0
0	0
0	0
0	0
568	1
0	0
0	0
977	1
0	0
0	0
114	0
0	0
198	0
1081	0
370	0
0	0
0	0
0	0
246	0
0	0
10	0
0	0
0	0
272	0
0	0
1994	3
0	0
120	0
0	0
262	0
94	0
411	0
294	1
3	0
0	0
0	0
0	0
0	0
1140	0
52	0
97	1
388	0
0	0
233	0
0	0
98	0
1317	7
0	0
0	0
625	1
0	0
12	0
781	1
0	0
126	0
213	1
380	1
0	0
0	0
0	0
0	0
0	0
0	0
503	1
273	0
0	0
0	0
0	0
449	2
141	0
410	0
30	0
0	0
260	0
331	0
29	0
0	0
0	0
183	0
211	0
376	0
0	0
0	0
0	0
0	0
0	0
0	0
0	0
0	0
0	0
0	0
193	0
58	0
110	0
0	0
308	0
493	0
0	0
0	0
0	0
0	0
99	0
0	0
0	0
1233	0
0	0
85	0
0	0
0	0
0	0
106	0
809	0
68	0
585	0
1876	3
141	0
1965	13
554	0
0	0
163	0
308	0
144	0
0	0
343	1
67	0
8	0
29	1
0	0
395	0
0	0
0	0
211	1
0	0
54	0
156	1
0	0
1373	1
268	0
0	0
0	0
0	0
0	0
137	0
0	0
436	0
0	0
0	0
0	0
137	0
62	1
903	0
640	1
0	0
0	0
1292	1
1292	1
1292	1
1293	1
0	0
402	3
0	0
0	0
1976	6
162	0
274	0
107	0
750	2
231	0
1417	3
0	0
94	0
1379	0
237	0
1344	0
225	0
159	1
241	0
0	0
279	1
1929	13
299	0
828	1
199	0
224	0
0	0
178	1
316	0
172	1
192	0
1180	17
0	0
0	0
0	0
0	0
316	1
159	0
1103	13
1818	1
180	0
0	0
0	0
1818	1
0	0
0	0
441	0
2000	10
0	0
0	0
328	0
395	3
264	1
0	0
0	0
0	0
372	0
0	0
0	0
347	0
73	0
77	0
106	0
0	0
3	0
0	0
0	0
0	0
0	0
0	0
0	0
197	0
0	0
0	0
0	0
90	0
99	0
0	0
88	0
432	0
1108	0
90	0
0	0
0	0
0	0
90	1
187	0
226	0
65	0
0	0
0	0
0	0
0	0
0	0
299	0
0	0
0	0
0	0
183	0
0	0
57	0
102	0
268	0
1122	1
0	0
166	1
0	0
66	0
0	0
333	0
1991	0
236	1
0	0
303	1
0	0
0	0
201	0
0	0
100	0
342	0
86	0
0	0
0	0
385	0
177	1
168	0
0	0
50	0
0	0
205	1
190	1
0	0
282	1
93	0
859	3
169	0
175	0
773	1
0	0
135	0
282	0
243	1
0	0
211	0
415	0
110	0
304	0
0	0
941	1
196	0
0	0
0	0
0	0
0	0
0	0
1151	0
0	0
43	0
0	0
559	0
92	0
0	0
104	0
287	1
535	2
74	1
146	0
1078	1
0	0
596	1
86	0
175	0
512	1
307	1
826	1
562	0
37	0
324	0
0	0
1975	3
435	0
0	0
85	0
183	0
0	0
2500	6
0	0
0	0
49	1
264	3
779	0
825	1
324	0
0	0
0	0
77	0
0	0
0	0
0	0
360	0
0	0
87	0
299	0
0	0
0	0
0	0
702	0
150	0
0	0
746	1
0	0
0	0
0	0
0	0
0	0
0	0
0	0
0	0
0	0
459	0
68	0
0	0
0	0
0	0
83	0
0	0
630	0
516	1
123	0
469	0
1365	7
603	0
650	3
78	0
207	0
0	0
864	1
11	0
840	1
173	0
574	1
179	0
0	0
338	0
0	0
0	0
0	0
41	0
477	0
0	0
301	0
0	0
0	0
0	0
0	0
102	0
62	0
0	0
173	0
688	1
0	0
148	0
214	0
577	0
1180	0
490	0
1849	1
530	0
152	0
921	2
613	3
408	1
112	0
263	0
1125	0
196	0
0	0
0	0
0	0
0	0
0	0
90	0
0	0
0	0
0	0
1964	6
319	0
41	0
124	1
93	1
421	0
0	0
744	2
31	1
0	0
0	0
0	0
13	0
467	0
89	0
230	1
106	0
480	0
494	0
103	1
693	3
0	0
193	0
0	0
0	0
0	0
0	0
0	0
0	0
183	1
0	0
13	0
0	0
852	2
0	0
341	0
766	1
393	0
113	0
503	1
202	0
96	0
125	0
134	0
0	0
376	1
1787	15
222	0
0	0
0	0
0	0
144	0
0	0
356	0
0	0
0	0
0	0
0	0
0	0
0	0
0	0
100	0
700	1
0	0
341	0
64	0
0	0
373	0
195	0
557	2
0	0
0	0
0	0
1102	2
325	0
472	0
131	0
241	0
169	0
446	1
267	0
0	0
124	0
161	0
242	0
527	0
439	3
1853	3
160	0
0	0
80	0
81	0
197	0
231	1
619	0
0	0
267	0
0	0
674	1
0	0
374	0
0	0
194	0
133	0
132	0
40	1
16	0
0	0
63	0
0	0
104	1
258	0
258	0
0	0
270	0
1975	2
121	0
0	0
0	0
153	0
97	0
55	0
790	0
671	0
0	0
0	0
0	0
1957	0
0	0
0	0
61	0
97	0
179	0
128	0
131	0
123	0
95	0
86	0
0	0
0	0
350	0
1100	0
548	0
88	0
0	0
287	0
197	0
0	0
313	0
766	1
355	0
0	0
333	1
0	0
0	0
13	0
201	0
127	0
390	0
296	0
351	0
0	0
1259	2
18	0
0	0
0	0
63	0
117	0
438	0
0	0
0	0
380	1
1008	6
21	0
349	0
32	0
389	0
335	0
0	0
586	0
0	0
364	0
434	0
0	0
1999	21
800	0
0	0
227	0
176	0
210	0
107	0
136	1
225	0
503	1
132	0
1461	6
284	0
0	0
104	0
0	0
0	0
104	0
363	1
0	0
369	0
293	0
333	1
159	0
0	0
0	0
333	1
334	0
106	0
219	1
0	0
294	0
0	0
0	0
0	0
83	0
596	1
596	1
0	0
816	0
87	0
488	0
189	0
0	0
203	1
171	0
0	0
92	0
531	0
1224	1
284	0
289	0
76	0
54	0
870	0
0	0
476	1
1656	3
1270	0
153	0
197	0
1158	0
1145	0
0	0
0	0
145	0
534	0
852	1
17	1
196	0
43	0
0	0
0	0
0	0
394	0
291	0
0	0
0	0
0	0
213	0
57	0
0	0
0	0
1159	0
0	0
0	0
0	0
0	0
150	0
0	0
0	0
0	0
571	0
0	0
0	0
461	0
150	0
0	0
0	0
1017	0
492	0
219	0
0	0
90	0
0	0
0	0
80	0
0	0
212	1
109	0
1832	0
464	1
2000	0
110	1
0	0
87	0
544	1
277	0
6	0
50	0
0	0
0	0
103	0
0	0
269	0
1004	0
[truncated: 9,374 more rows]
