# Supplementary material for: Competing for Attention in Social Media under Information Overload Conditions
Source: PLoS One. 2015 Jul 10;10(7):e0126090. doi: 10.1371/journal.pone.0126090 (PMC4498816; doi:10.1371/journal.pone.0126090)
Supplement: S1 File — This zip file contains the sharing details of all of the microblogs we have used in the Figs 2 and 3. Among the files, ‘Instruction.txt’ describes the contents of the files. (ZIP) [file pone.0126090.s001.zip › Data/11408_297.txt]

0	0
0	0
0	0
452	6
0	0
0	0
0	0
0	0
0	0
0	0
0	0
0	0
0	0
0	0
0	0
0	0
0	0
0	0
0	0
65	1
310	0
1194	0
0	0
0	0
0	0
0	0
0	0
0	0
0	0
0	0
0	0
0	0
0	0
0	0
0	0
0	0
0	0
0	0
0	0
0	0
0	0
0	0
0	0
0	0
0	0
0	0
0	0
1153	0
0	0
0	0
0	0
0	0
0	0
0	0
150	0
0	0
0	0
0	0
0	0
0	0
0	0
0	0
2000	38
0	0
0	0
1049	32
0	0
0	0
0	0
0	0
1138	0
0	0
0	0
0	0
0	0
0	0
0	0
165	0
0	0
1157	0
0	0
0	0
0	0
0	0
0	0
155	0
0	0
0	0
0	0
0	0
0	0
0	0
0	0
0	0
0	0
175	0
175	0
0	0
0	0
0	0
0	0
0	0
0	0
140	0
0	0
231	0
0	0
0	0
0	0
0	0
0	0
0	0
162	1
0	0
0	0
0	0
0	0
58	0
0	0
0	0
0	0
1141	0
0	0
0	0
0	0
0	0
0	0
0	0
0	0
1110	0
0	0
35	0
0	0
0	0
0	0
0	0
310	0
1177	1
0	0
0	0
0	0
0	0
190	0
771	3
0	0
0	0
0	0
411	0
856	0
0	0
0	0
0	0
0	0
0	0
0	0
0	0
0	0
0	0
0	0
372	2
0	0
0	0
0	0
164	0
0	0
0	0
0	0
0	0
0	0
0	0
666	4
0	0
0	0
0	0
0	0
0	0
1101	0
0	0
0	0
0	0
0	0
0	0
0	0
0	0
0	0
0	0
0	0
0	0
0	0
0	0
0	0
0	0
0	0
0	0
0	0
0	0
0	0
0	0
0	0
0	0
0	0
0	0
0	0
0	0
5	0
1161	0
0	0
0	0
0	0
0	0
0	0
0	0
0	0
0	0
0	0
0	0
0	0
0	0
0	0
0	0
0	0
0	0
0	0
0	0
0	0
0	0
0	0
0	0
0	0
0	0
0	0
0	0
0	0
0	0
0	0
0	0
0	0
0	0
0	0
0	0
0	0
0	0
0	0
0	0
0	0
0	0
0	0
0	0
0	0
0	0
0	0
0	0
68	0
0	0
0	0
0	0
0	0
0	0
0	0
479	0
0	0
0	0
0	0
0	0
0	0
0	0
0	0
0	0
98	0
0	0
0	0
0	0
0	0
0	0
0	0
683	5
1225	1
164	0
0	0
783	0
0	0
186	0
0	0
0	0
200	0
0	0
82	0
358	0
0	0
0	0
0	0
0	0
0	0
0	0
0	0
0	0
1272	1
0	0
0	0
0	0
0	0
0	0
1396	1
0	0
0	0
0	0
0	0
0	0
0	0
0	0
0	0
0	0
0	0
0	0
0	0
0	0
0	0
0	0
0	0
0	0
392	3
0	0
68	0
0	0
50	2
424	11
345	0
0	0
0	0
0	0
0	0
136	2
0	0
0	0
1374	0
0	0
0	0
193	0
0	0
0	0
0	0
0	0
0	0
0	0
0	0
0	0
0	0
0	0
0	0
0	0
0	0
0	0
0	0
0	0
282	0
0	0
0	0
0	0
0	0
0	0
0	0
0	0
1076	0
0	0
0	0
0	0
0	0
0	0
0	0
0	0
0	0
0	0
0	0
0	0
0	0
1291	0
0	0
0	0
0	0
0	0
0	0
0	0
0	0
10	0
62	0
0	0
0	0
0	0
0	0
0	0
0	0
257	0
0	0
0	0
0	0
0	0
0	0
0	0
0	0
0	0
0	0
0	0
0	0
0	0
0	0
0	0
0	0
0	0
566	2
0	0
0	0
0	0
0	0
0	0
0	0
0	0
0	0
0	0
0	0
0	0
0	0
1131	1
0	0
0	0
0	0
0	0
0	0
0	0
0	0
0	0
0	0
0	0
0	0
90	0
0	0
119	0
0	0
0	0
0	0
255	0
0	0
0	0
0	0
0	0
0	0
0	0
0	0
0	0
0	0
0	0
0	0
0	0
0	0
0	0
0	0
0	0
0	0
0	0
0	0
58	0
0	0
0	0
0	0
0	0
86	0
0	0
0	0
0	0
0	0
0	0
0	0
0	0
182	0
0	0
118	0
0	0
0	0
0	0
209	0
0	0
0	0
0	0
0	0
0	0
0	0
0	0
0	0
0	0
0	0
0	0
0	0
0	0
0	0
0	0
0	0
0	0
0	0
353	1
0	0
0	0
0	0
571	1
0	0
1168	1
52	1
0	0
0	0
1164	0
0	0
0	0
0	0
0	0
0	0
0	0
0	0
0	0
0	0
1150	0
0	0
0	0
0	0
0	0
0	0
160	0
0	0
0	0
0	0
0	0
0	0
0	0
0	0
0	0
0	0
0	0
0	0
0	0
0	0
0	0
0	0
0	0
0	0
1149	0
228	0
0	0
0	0
0	0
0	0
0	0
0	0
0	0
65	0
0	0
0	0
0	0
0	0
0	0
0	0
0	0
1076	0
0	0
509	0
0	0
0	0
0	0
0	0
0	0
0	0
0	0
0	0
0	0
561	11
0	0
0	0
401	0
27	0
0	0
0	0
0	0
0	0
0	0
0	0
0	0
0	0
0	0
0	0
0	0
0	0
0	0
1144	0
0	0
0	0
0	0
0	0
0	0
0	0
0	0
0	0
0	0
0	0
0	0
0	0
0	0
102	0
0	0
136	0
0	0
210	2
44	0
411	0
64	0
21	0
0	0
100	0
0	0
0	0
0	0
0	0
0	0
0	0
0	0
0	0
0	0
0	0
0	0
0	0
0	0
0	0
0	0
0	0
0	0
0	0
0	0
0	0
36	0
94	0
77	0
184	1
1241	0
0	0
0	0
0	0
0	0
0	0
14	0
0	0
1947	5
0	0
0	0
148	0
0	0
1195	0
0	0
0	0
0	0
0	0
0	0
0	0
1220	0
0	0
0	0
0	0
0	0
1219	0
62	0
0	0
0	0
0	0
0	0
0	0
0	0
0	0
0	0
0	0
0	0
0	0
0	0
1203	1
0	0
0	0
0	0
0	0
0	0
0	0
0	0
0	0
0	0
0	0
1145	0
0	0
0	0
1264	1
192	0
0	0
0	0
0	0
0	0
0	0
0	0
0	0
0	0
543	2
0	0
0	0
0	0
0	0
0	0
0	0
0	0
0	0
0	0
0	0
0	0
187	0
0	0
0	0
0	0
0	0
0	0
0	0
0	0
0	0
0	0
0	0
1133	0
0	0
0	0
0	0
0	0
0	0
0	0
0	0
0	0
0	0
0	0
0	0
0	0
0	0
0	0
0	0
0	0
0	0
0	0
0	0
0	0
0	0
0	0
0	0
0	0
1132	0
0	0
0	0
0	0
0	0
0	0
0	0
162	1
0	0
66	0
472	2
479	2
209	0
0	0
412	4
126	0
3	0
0	0
0	0
175	1
265	1
0	0
0	0
346	0
0	0
0	0
0	0
0	0
53	0
174	0
0	0
0	0
181	0
0	0
0	0
0	0
0	0
0	0
0	0
0	0
0	0
0	0
0	0
0	0
0	0
0	0
0	0
0	0
1109	0
0	0
0	0
0	0
0	0
0	0
0	0
0	0
0	0
0	0
0	0
0	0
0	0
0	0
0	0
131	0
0	0
0	0
0	0
0	0
0	0
57	0
0	0
0	0
0	0
0	0
240	0
68	0
331	0
0	0
0	0
0	0
0	0
0	0
0	0
0	0
0	0
0	0
0	0
0	0
0	0
0	0
0	0
0	0
0	0
0	0
0	0
0	0
152	0
512	5
512	5
0	0
0	0
0	0
336	0
338	0
38	0
355	0
0	0
0	0
461	1
0	0
226	0
0	0
0	0
0	0
0	0
0	0
0	0
0	0
0	0
0	0
0	0
0	0
0	0
0	0
0	0
100	0
0	0
0	0
0	0
0	0
0	0
0	0
0	0
0	0
0	0
0	0
0	0
0	0
1162	0
0	0
0	0
0	0
0	0
0	0
0	0
0	0
0	0
296	0
1800	33
0	0
18	1
0	0
0	0
0	0
198	0
0	0
0	0
120	0
0	0
0	0
0	0
0	0
0	0
0	0
0	0
0	0
0	0
0	0
0	0
0	0
0	0
0	0
0	0
0	0
0	0
0	0
0	0
1213	0
0	0
0	0
0	0
0	0
0	0
34	0
0	0
0	0
0	0
0	0
0	0
282	2
113	2
0	0
342	1
202	0
187	3
300	1
0	0
0	0
0	0
141	3
0	0
0	0
0	0
0	0
0	0
0	0
122	1
0	0
0	0
0	0
0	0
0	0
0	0
0	0
0	0
0	0
0	0
0	0
0	0
0	0
0	0
0	0
0	0
93	0
0	0
132	0
0	0
90	0
250	0
272	0
0	0
0	0
0	0
878	8
0	0
0	0
0	0
0	0
0	0
176	0
0	0
0	0
0	0
0	0
0	0
173	1
0	0
1237	0
0	0
0	0
0	0
0	0
0	0
0	0
0	0
261	2
0	0
0	0
217	0
0	0
0	0
0	0
0	0
0	0
0	0
0	0
0	0
1319	13
1777	11
0	0
297	1
0	0
0	0
0	0
0	0
0	0
0	0
0	0
0	0
0	0
0	0
0	0
0	0
0	0
0	0
0	0
0	0
0	0
0	0
0	0
0	0
0	0
0	0
0	0
0	0
0	0
0	0
0	0
0	0
0	0
0	0
0	0
0	0
0	0
0	0
0	0
0	0
0	0
0	0
0	0
0	0
0	0
183	0
0	0
0	0
0	0
0	0
0	0
0	0
0	0
1188	0
0	0
1165	0
0	0
0	0
251	0
0	0
0	0
0	0
0	0
0	0
0	0
0	0
0	0
0	0
0	0
0	0
0	0
0	0
0	0
0	0
62	1
0	0
0	0
0	0
209	3
0	0
0	0
185	0
259	0
0	0
0	0
0	0
291	0
0	0
0	0
0	0
0	0
0	0
0	0
0	0
85	1
0	0
0	0
0	0
45	0
90	0
0	0
139	1
66	3
178	0
0	0
0	0
0	0
771	3
0	0
167	0
85	0
0	0
0	0
0	0
0	0
0	0
0	0
1	0
0	0
0	0
0	0
199	11
0	0
0	0
80	2
0	0
0	0
0	0
91	0
0	0
89	5
0	0
0	0
66	6
0	0
587	0
196	4
0	0
0	0
0	0
0	0
0	0
157	0
0	0
0	0
0	0
0	0
0	0
0	0
0	0
0	0
0	0
0	0
0	0
0	0
0	0
0	0
0	0
0	0
0	0
0	0
186	0
225	0
0	0
1296	4
0	0
486	2
65	1
293	0
238	9
47	0
108	0
568	0
142	1
0	0
0	0
0	0
64	0
326	0
0	0
725	0
0	0
83	0
210	0
245	2
283	1
0	0
38	0
193	0
338	3
0	0
647	0
0	0
0	0
0	0
0	0
0	0
23	1
874	2
0	0
0	0
148	0
0	0
0	0
443	0
0	0
254	0
280	0
1156	0
397	3
0	0
606	0
0	0
157	4
0	0
0	0
0	0
0	0
0	0
0	0
0	0
0	0
0	0
0	0
0	0
0	0
0	0
245	0
1976	4
0	0
563	1
0	0
40	0
0	0
0	0
504	0
0	0
0	0
0	0
0	0
945	5
510	0
15	0
0	0
0	0
69	0
305	1
0	0
0	0
428	0
198	0
0	0
0	0
0	0
0	0
73	0
0	0
104	1
0	0
0	0
1152	1
0	0
0	0
258	0
178	0
197	0
375	1
0	0
0	0
337	0
0	0
0	0
42	0
0	0
0	0
0	0
170	0
0	0
292	0
78	0
331	19
144	2
0	0
0	0
0	0
0	0
396	1
0	0
0	0
0	0
0	0
0	0
0	0
46	1
137	0
0	0
85	0
0	0
0	0
523	1
0	0
824	0
127	3
377	8
619	1
0	0
0	0
0	0
126	0
1120	0
0	0
0	0
174	0
169	0
0	0
0	0
126	2
132	0
0	0
0	0
0	0
0	0
0	0
0	0
0	0
0	0
0	0
0	0
89	0
0	0
0	0
0	0
0	0
0	0
0	0
0	0
0	0
0	0
0	0
0	0
0	0
0	0
0	0
0	0
0	0
0	0
0	0
0	0
0	0
24	0
0	0
0	0
0	0
207	0
593	0
0	0
0	0
0	0
0	0
0	0
0	0
0	0
400	13
0	0
208	0
0	0
0	0
0	0
0	0
1910	0
0	0
1028	1
976	1
0	0
0	0
419	0
0	0
0	0
52	1
0	0
179	0
1995	17
92	0
100	0
96	0
0	0
103	3
0	0
101	0
279	0
165	0
72	1
0	0
0	0
0	0
215	0
77	0
204	2
97	0
658	2
0	0
0	0
0	0
67	0
0	0
0	0
0	0
102	0
0	0
122	4
137	0
639	1
0	0
490	4
283	0
0	0
0	0
0	0
0	0
0	0
14	0
818	6
0	0
0	0
179	1
0	0
0	0
95	0
65	0
324	1
0	0
374	11
0	0
272	0
190	1
0	0
0	0
423	1
160	2
0	0
159	0
376	0
0	0
0	0
1015	4
0	0
0	0
982	7
0	0
152	3
223	0
0	0
0	0
0	0
0	0
1116	4
0	0
0	0
0	0
342	0
0	0
0	0
0	0
0	0
42	5
82	0
315	1
114	0
473	6
0	0
0	0
0	0
0	0
0	0
0	0
0	0
0	0
0	0
1159	0
0	0
0	0
0	0
0	0
0	0
0	0
1185	0
0	0
0	0
0	0
0	0
1245	0
0	0
0	0
0	0
0	0
0	0
0	0
0	0
0	0
0	0
0	0
0	0
0	0
0	0
0	0
0	0
0	0
0	0
0	0
0	0
1107	0
0	0
0	0
0	0
0	0
1299	0
0	0
0	0
0	0
0	0
0	0
0	0
0	0
0	0
0	0
0	0
1205	0
0	0
0	0
0	0
0	0
337	0
0	0
0	0
0	0
0	0
0	0
0	0
0	0
0	0
51	0
145	0
204	3
0	0
246	1
95	0
509	0
23	0
149	3
135	0
272	0
118	0
0	0
404	6
320	0
267	0
0	0
308	3
0	0
847	2
653	3
186	0
0	0
470	0
559	0
270	4
0	0
104	0
591	0
193	7
282	9
185	0
0	0
808	1
0	0
44	0
0	0
0	0
167	0
249	0
55	1
47	0
0	0
289	0
237	0
87	0
0	0
0	0
0	0
339	2
1990	1
241	0
0	0
0	0
0	0
202	2
216	0
0	0
254	0
0	0
0	0
0	0
0	0
190	0
174	0
0	0
1210	0
225	1
0	0
610	2
0	0
204	1
0	0
0	0
198	2
0	0
0	0
1226	0
0	0
0	0
0	0
0	0
0	0
0	0
0	0
193	0
0	0
0	0
0	0
0	0
0	0
0	0
0	0
495	5
0	0
0	0
0	0
0	0
0	0
0	0
0	0
0	0
0	0
257	0
220	3
350	0
377	0
267	0
54	0
265	3
246	1
186	0
245	3
84	0
299	0
111	3
194	0
0	0
0	0
0	0
37	0
141	0
105	1
435	3
119	1
0	0
1434	0
106	0
118	0
1153	3
0	0
323	1
0	0
1099	1
0	0
0	0
166	1
100	0
294	0
0	0
0	0
0	0
0	0
0	0
0	0
0	0
0	0
120	1
0	0
1130	1
1163	0
0	0
663	2
0	0
0	0
0	0
0	0
215	1
0	0
424	0
0	0
0	0
1192	0
207	0
0	0
0	0
187	3
0	0
0	0
0	0
0	0
0	0
0	0
0	0
0	0
0	0
0	0
0	0
0	0
0	0
0	0
0	0
0	0
0	0
0	0
0	0
1217	0
0	0
0	0
0	0
0	0
402	2
487	1
298	0
0	0
0	0
0	0
76	0
438	2
253	1
0	0
0	0
581	0
173	1
0	0
0	0
0	0
130	0
0	0
344	1
442	10
20	0
0	0
64	0
0	0
103	0
0	0
0	0
128	1
0	0
0	0
0	0
198	0
68	0
312	0
0	0
36	0
118	1
267	2
0	0
0	0
803	16
142	0
0	0
0	0
76	0
216	0
155	0
0	0
0	0
110	2
1225	0
369	0
0	0
208	0
120	1
120	1
101	0
0	0
0	0
1028	7
0	0
0	0
117	0
66	0
0	0
349	0
0	0
425	1
0	0
0	0
272	1
162	0
112	0
118	2
279	1
29	1
292	1
421	4
0	0
76	0
121	1
0	0
0	0
0	0
0	0
264	0
0	0
0	0
0	0
9	1
0	0
218	0
239	2
331	0
407	14
198	1
344	1
0	0
309	1
0	0
167	5
0	0
0	0
0	0
0	0
0	0
0	0
51	0
126	1
0	0
0	0
0	0
0	0
0	0
0	0
0	0
0	0
0	0
0	0
1640	30
0	0
0	0
0	0
467	2
343	0
0	0
212	5
222	4
0	0
47	0
68	0
0	0
285	1
0	0
0	0
421	3
0	0
0	0
0	0
0	0
0	0
0	0
0	0
0	0
0	0
1092	0
0	0
0	0
0	0
0	0
0	0
0	0
0	0
0	0
0	0
0	0
0	0
0	0
0	0
0	0
0	0
0	0
0	0
0	0
0	0
0	0
0	0
154	1
0	0
97	0
0	0
0	0
327	3
375	0
0	0
857	0
0	0
326	1
0	0
0	0
202	0
0	0
322	0
0	0
147	0
0	0
277	14
0	0
1172	1
0	0
0	0
243	0
0	0
39	0
621	2
621	2
0	0
0	0
0	0
256	5
252	0
1414	1
0	0
0	0
83	0
94	2
248	0
0	0
0	0
0	0
0	0
0	0
171	1
118	0
141	0
172	0
151	1
87	0
0	0
0	0
111	0
0	0
0	0
0	0
162	1
0	0
295	0
321	1
210	0
0	0
463	0
103	0
196	0
196	1
0	0
0	0
267	2
160	0
100	0
0	0
271	0
332	0
347	0
275	1
0	0
0	0
222	7
322	0
503	0
127	1
0	0
262	1
181	0
114	0
[truncated: 9,408 more rows]
