# Supplementary material for: Competing for Attention in Social Media under Information Overload Conditions
Source: PLoS One. 2015 Jul 10;10(7):e0126090. doi: 10.1371/journal.pone.0126090 (PMC4498816; doi:10.1371/journal.pone.0126090)
Supplement: S1 File — This zip file contains the sharing details of all of the microblogs we have used in the Figs 2 and 3. Among the files, ‘Instruction.txt’ describes the contents of the files. (ZIP) [file pone.0126090.s001.zip › Data/11409_265.txt]

0	0
68	1
68	1
1116	0
0	0
0	0
0	0
0	0
40	0
0	0
0	0
0	0
0	0
0	0
0	0
0	0
280	0
0	0
291	2
1987	6
0	0
1065	0
0	0
0	0
612	4
0	0
0	0
0	0
0	0
0	0
0	0
0	0
343	2
418	1
0	0
0	0
0	0
1152	0
0	0
0	0
140	0
0	0
0	0
39	0
0	0
0	0
119	2
0	0
0	0
0	0
0	0
0	0
0	0
0	0
0	0
0	0
106	2
0	0
0	0
0	0
0	0
0	0
0	0
0	0
0	0
0	0
4	0
0	0
0	0
0	0
0	0
0	0
0	0
0	0
0	0
0	0
0	0
0	0
0	0
1504	1
0	0
0	0
0	0
0	0
0	0
0	0
0	0
0	0
0	0
0	0
0	0
0	0
1192	0
0	0
0	0
0	0
370	5
0	0
0	0
0	0
107	1
1140	0
0	0
0	0
0	0
0	0
0	0
0	0
0	0
0	0
0	0
0	0
0	0
0	0
0	0
0	0
0	0
0	0
0	0
0	0
0	0
0	0
0	0
0	0
1312	0
0	0
0	0
0	0
0	0
0	0
0	0
0	0
0	0
0	0
0	0
0	0
23	0
0	0
0	0
0	0
0	0
0	0
0	0
0	0
197	1
0	0
0	0
161	0
1200	1
0	0
0	0
0	0
0	0
1127	0
0	0
0	0
0	0
0	0
0	0
0	0
0	0
0	0
0	0
0	0
78	0
29	0
0	0
0	0
0	0
0	0
0	0
0	0
0	0
0	0
0	0
0	0
0	0
0	0
0	0
0	0
31	0
0	0
0	0
288	1
0	0
0	0
0	0
0	0
0	0
0	0
0	0
0	0
0	0
0	0
1132	0
0	0
0	0
0	0
0	0
0	0
0	0
0	0
0	0
0	0
0	0
0	0
0	0
0	0
0	0
0	0
0	0
0	0
0	0
0	0
0	0
0	0
0	0
0	0
0	0
0	0
0	0
0	0
0	0
0	0
0	0
0	0
1979	7
0	0
0	0
0	0
0	0
0	0
0	0
0	0
0	0
0	0
0	0
0	0
0	0
0	0
1105	0
1122	0
0	0
0	0
0	0
0	0
0	0
0	0
0	0
92	0
0	0
0	0
0	0
1182	0
1159	0
0	0
0	0
0	0
0	0
0	0
0	0
0	0
0	0
0	0
0	0
0	0
0	0
0	0
0	0
0	0
75	0
39	3
0	0
0	0
0	0
0	0
0	0
0	0
0	0
0	0
0	0
0	0
0	0
0	0
0	0
0	0
0	0
0	0
0	0
0	0
0	0
0	0
0	0
0	0
0	0
0	0
0	0
0	0
148	0
61	0
0	0
1167	0
0	0
0	0
0	0
0	0
0	0
0	0
0	0
0	0
0	0
0	0
0	0
0	0
0	0
0	0
115	2
0	0
0	0
0	0
0	0
0	0
0	0
0	0
0	0
0	0
1114	1
0	0
0	0
107	0
0	0
1281	0
0	0
0	0
0	0
0	0
350	0
0	0
0	0
0	0
0	0
0	0
0	0
150	0
0	0
0	0
0	0
0	0
0	0
0	0
0	0
88	0
0	0
0	0
1040	1
0	0
0	0
0	0
0	0
0	0
0	0
0	0
0	0
0	0
0	0
0	0
0	0
0	0
0	0
0	0
0	0
0	0
88	1
1118	1
0	0
0	0
0	0
176	1
0	0
0	0
0	0
0	0
1182	0
203	2
91	0
0	0
0	0
1092	0
0	0
0	0
0	0
0	0
0	0
0	0
222	2
0	0
0	0
0	0
0	0
0	0
0	0
0	0
0	0
0	0
0	0
0	0
0	0
0	0
0	0
0	0
0	0
0	0
0	0
0	0
0	0
0	0
0	0
0	0
0	0
0	0
0	0
1323	0
0	0
0	0
0	0
0	0
0	0
0	0
0	0
0	0
0	0
0	0
0	0
0	0
0	0
0	0
8	0
0	0
0	0
0	0
0	0
0	0
0	0
0	0
0	0
0	0
0	0
0	0
0	0
0	0
0	0
0	0
0	0
0	0
0	0
0	0
0	0
0	0
0	0
0	0
626	0
0	0
1152	0
0	0
0	0
0	0
0	0
0	0
235	0
0	0
1149	0
0	0
0	0
0	0
0	0
0	0
0	0
104	2
175	0
0	0
0	0
0	0
0	0
0	0
0	0
0	0
0	0
0	0
0	0
0	0
0	0
0	0
0	0
0	0
0	0
0	0
0	0
1194	0
0	0
1092	0
0	0
0	0
0	0
0	0
0	0
0	0
0	0
0	0
0	0
0	0
0	0
0	0
0	0
0	0
0	0
0	0
0	0
0	0
0	0
0	0
0	0
0	0
0	0
0	0
0	0
0	0
0	0
0	0
0	0
0	0
0	0
0	0
0	0
0	0
0	0
0	0
0	0
0	0
0	0
0	0
0	0
0	0
132	1
0	0
0	0
384	1
0	0
0	0
0	0
0	0
0	0
0	0
0	0
0	0
0	0
0	0
95	0
0	0
0	0
0	0
0	0
0	0
0	0
1124	0
0	0
0	0
0	0
0	0
0	0
0	0
0	0
0	0
0	0
0	0
0	0
0	0
0	0
0	0
0	0
0	0
0	0
0	0
263	2
0	0
0	0
0	0
0	0
0	0
1232	1
0	0
250	3
0	0
0	0
0	0
0	0
0	0
0	0
0	0
0	0
0	0
0	0
0	0
0	0
0	0
0	0
0	0
0	0
495	0
0	0
0	0
0	0
1216	1
0	0
224	1
0	0
0	0
0	0
258	1
0	0
0	0
0	0
0	0
0	0
0	0
0	0
0	0
0	0
0	0
0	0
0	0
0	0
0	0
0	0
0	0
0	0
0	0
0	0
0	0
0	0
0	0
0	0
0	0
0	0
0	0
0	0
0	0
0	0
0	0
0	0
0	0
0	0
0	0
0	0
0	0
0	0
0	0
0	0
0	0
0	0
0	0
0	0
0	0
0	0
0	0
0	0
0	0
0	0
90	0
63	1
0	0
0	0
0	0
0	0
0	0
0	0
0	0
0	0
1213	3
0	0
80	1
0	0
0	0
0	0
0	0
0	0
0	0
0	0
0	0
0	0
135	1
0	0
0	0
0	0
0	0
0	0
0	0
0	0
0	0
0	0
188	0
0	0
1206	0
0	0
0	0
0	0
0	0
0	0
0	0
0	0
1209	0
84	1
0	0
0	0
0	0
0	0
0	0
0	0
0	0
0	0
318	1
0	0
0	0
0	0
0	0
0	0
203	1
0	0
0	0
154	1
0	0
0	0
0	0
0	0
0	0
302	0
0	0
0	0
0	0
0	0
0	0
0	0
0	0
0	0
0	0
0	0
0	0
0	0
0	0
0	0
0	0
0	0
0	0
0	0
0	0
0	0
0	0
0	0
0	0
0	0
0	0
0	0
0	0
26	1
0	0
0	0
0	0
0	0
0	0
0	0
0	0
0	0
0	0
0	0
397	3
0	0
0	0
0	0
1103	0
0	0
0	0
0	0
0	0
0	0
0	0
0	0
384	1
0	0
0	0
0	0
0	0
0	0
0	0
0	0
0	0
0	0
156	0
0	0
0	0
1175	0
0	0
0	0
0	0
0	0
0	0
0	0
0	0
0	0
0	0
0	0
66	2
0	0
0	0
0	0
0	0
0	0
0	0
0	0
0	0
0	0
0	0
0	0
0	0
0	0
0	0
0	0
0	0
0	0
0	0
0	0
0	0
105	0
0	0
0	0
0	0
0	0
0	0
0	0
0	0
0	0
0	0
0	0
0	0
0	0
0	0
571	1
1149	0
0	0
775	1
0	0
0	0
180	2
0	0
0	0
0	0
0	0
0	0
0	0
1449	0
0	0
0	0
0	0
0	0
1251	0
0	0
0	0
0	0
0	0
1181	0
0	0
0	0
0	0
0	0
0	0
0	0
0	0
0	0
0	0
0	0
406	0
0	0
0	0
0	0
0	0
0	0
0	0
0	0
0	0
0	0
0	0
0	0
0	0
0	0
0	0
0	0
0	0
0	0
0	0
0	0
0	0
0	0
0	0
0	0
0	0
0	0
0	0
0	0
0	0
0	0
0	0
0	0
1155	0
0	0
0	0
0	0
0	0
0	0
0	0
0	0
0	0
1090	0
0	0
0	0
0	0
0	0
0	0
0	0
0	0
0	0
154	1
0	0
0	0
64	0
0	0
0	0
0	0
0	0
0	0
0	0
0	0
1148	0
0	0
0	0
0	0
0	0
1149	0
0	0
0	0
0	0
0	0
0	0
1220	0
0	0
112	1
0	0
0	0
1126	1
0	0
0	0
0	0
0	0
0	0
1166	0
1312	0
0	0
0	0
0	0
0	0
0	0
0	0
0	0
0	0
1207	2
0	0
0	0
0	0
0	0
0	0
0	0
0	0
0	0
0	0
0	0
1123	0
0	0
0	0
0	0
0	0
0	0
0	0
0	0
0	0
0	0
0	0
0	0
0	0
0	0
0	0
0	0
0	0
0	0
0	0
0	0
0	0
0	0
0	0
0	0
0	0
0	0
0	0
398	0
0	0
0	0
0	0
0	0
0	0
0	0
84	0
0	0
0	0
0	0
1988	2
41	1
0	0
0	0
0	0
0	0
0	0
0	0
0	0
0	0
0	0
0	0
0	0
0	0
0	0
0	0
0	0
0	0
0	0
0	0
0	0
0	0
0	0
0	0
0	0
0	0
0	0
0	0
0	0
0	0
0	0
0	0
0	0
0	0
0	0
0	0
0	0
295	0
1214	1
0	0
0	0
0	0
67	1
0	0
0	0
0	0
0	0
0	0
0	0
64	0
0	0
0	0
0	0
37	0
0	0
0	0
0	0
0	0
0	0
0	0
0	0
192	0
0	0
145	1
0	0
0	0
0	0
0	0
0	0
0	0
0	0
0	0
0	0
0	0
0	0
0	0
0	0
0	0
0	0
0	0
0	0
66	0
1247	0
0	0
0	0
0	0
0	0
0	0
0	0
0	0
0	0
0	0
0	0
0	0
0	0
0	0
128	1
0	0
73	1
0	0
0	0
0	0
1082	0
0	0
0	0
0	0
0	0
0	0
0	0
0	0
0	0
0	0
184	0
0	0
0	0
0	0
0	0
0	0
0	0
1682	2
0	0
0	0
0	0
0	0
0	0
0	0
195	1
0	0
0	0
0	0
0	0
0	0
0	0
0	0
0	0
0	0
0	0
0	0
0	0
0	0
0	0
0	0
0	0
0	0
1382	0
0	0
0	0
0	0
0	0
0	0
234	1
380	0
0	0
0	0
58	1
0	0
152	0
0	0
0	0
880	0
0	0
0	0
173	2
0	0
0	0
0	0
0	0
0	0
0	0
0	0
0	0
1290	0
0	0
0	0
112	1
0	0
0	0
0	0
0	0
0	0
0	0
857	0
0	0
0	0
0	0
0	0
0	0
0	0
0	0
161	1
0	0
0	0
0	0
0	0
0	0
0	0
0	0
0	0
0	0
0	0
0	0
0	0
0	0
0	0
0	0
0	0
1235	1
0	0
0	0
0	0
0	0
0	0
0	0
0	0
0	0
0	0
0	0
0	0
0	0
0	0
0	0
0	0
0	0
0	0
0	0
0	0
0	0
0	0
0	0
0	0
0	0
0	0
0	0
0	0
0	0
0	0
0	0
0	0
0	0
0	0
0	0
0	0
0	0
0	0
0	0
0	0
0	0
0	0
0	0
0	0
0	0
0	0
0	0
0	0
0	0
0	0
0	0
86	2
0	0
0	0
0	0
0	0
0	0
0	0
270	0
0	0
0	0
0	0
0	0
0	0
211	0
0	0
0	0
0	0
118	0
607	2
0	0
0	0
0	0
1169	0
1240	0
0	0
0	0
0	0
0	0
0	0
0	0
0	0
0	0
0	0
0	0
0	0
0	0
0	0
0	0
206	0
0	0
0	0
0	0
225	1
30	1
0	0
0	0
0	0
0	0
0	0
0	0
0	0
0	0
0	0
65	0
0	0
0	0
0	0
0	0
0	0
0	0
0	0
48	2
0	0
0	0
0	0
0	0
0	0
0	0
0	0
503	2
94	2
0	0
0	0
1179	0
0	0
0	0
0	0
0	0
0	0
0	0
0	0
0	0
0	0
0	0
0	0
1196	0
0	0
0	0
0	0
0	0
0	0
0	0
1232	1
57	1
0	0
0	0
0	0
0	0
0	0
0	0
0	0
0	0
0	0
0	0
0	0
0	0
0	0
0	0
0	0
0	0
161	1
0	0
0	0
0	0
0	0
0	0
0	0
0	0
0	0
0	0
0	0
0	0
0	0
0	0
0	0
0	0
0	0
0	0
0	0
1360	0
0	0
0	0
50	0
0	0
1455	1
0	0
0	0
113	0
0	0
86	0
0	0
69	1
0	0
0	0
639	1
0	0
0	0
0	0
0	0
0	0
0	0
0	0
0	0
0	0
0	0
0	0
0	0
21	0
0	0
0	0
1379	1
116	0
0	0
0	0
0	0
0	0
1187	0
0	0
0	0
311	2
19	0
0	0
0	0
0	0
174	1
0	0
0	0
0	0
0	0
0	0
0	0
0	0
0	0
0	0
0	0
0	0
0	0
0	0
0	0
0	0
0	0
0	0
0	0
0	0
0	0
0	0
22	0
55	0
0	0
0	0
0	0
227	1
0	0
0	0
0	0
0	0
0	0
0	0
0	0
0	0
0	0
0	0
0	0
0	0
0	0
0	0
0	0
0	0
0	0
0	0
0	0
0	0
0	0
0	0
1089	0
0	0
0	0
0	0
0	0
0	0
0	0
0	0
0	0
20	1
0	0
0	0
0	0
0	0
178	2
0	0
0	0
0	0
0	0
0	0
0	0
0	0
0	0
0	0
0	0
0	0
739	1
0	0
0	0
0	0
0	0
0	0
0	0
0	0
0	0
0	0
0	0
0	0
0	0
0	0
0	0
0	0
0	0
0	0
0	0
0	0
0	0
0	0
0	0
0	0
0	0
0	0
544	1
0	0
0	0
0	0
0	0
0	0
0	0
0	0
0	0
0	0
0	0
0	0
0	0
0	0
0	0
0	0
0	0
0	0
300	1
87	0
284	1
0	0
0	0
0	0
232	1
0	0
0	0
0	0
0	0
0	0
0	0
0	0
0	0
0	0
0	0
173	1
0	0
165	0
1298	0
0	0
134	0
145	0
0	0
202	0
0	0
0	0
137	1
0	0
1197	0
0	0
0	0
81	0
185	0
0	0
0	0
1990	1
162	2
0	0
0	0
0	0
0	0
0	0
0	0
0	0
129	0
0	0
0	0
0	0
148	0
0	0
0	0
0	0
0	0
0	0
566	2
0	0
0	0
1882	0
0	0
216	0
0	0
0	0
0	0
0	0
0	0
0	0
0	0
0	0
0	0
689	2
0	0
0	0
0	0
0	0
0	0
0	0
844	1
0	0
0	0
0	0
199	0
0	0
0	0
204	1
0	0
0	0
0	0
0	0
0	0
0	0
0	0
0	0
1119	0
1177	0
0	0
0	0
65	1
0	0
51	0
0	0
1096	0
71	5
321	1
245	1
241	2
0	0
0	0
123	0
175	0
241	2
228	4
1165	0
33	1
187	0
0	0
0	0
0	0
0	0
0	0
0	0
0	0
0	0
0	0
0	0
0	0
0	0
0	0
0	0
0	0
182	1
334	0
1201	0
0	0
0	0
0	0
174	0
0	0
241	1
0	0
0	0
0	0
0	0
1166	0
0	0
0	0
0	0
0	0
0	0
0	0
0	0
0	0
346	2
0	0
169	1
0	0
0	0
0	0
0	0
473	6
0	0
0	0
0	0
0	0
0	0
0	0
0	0
0	0
0	0
0	0
650	0
0	0
0	0
200	0
0	0
0	0
0	0
0	0
0	0
0	0
0	0
362	0
0	0
195	0
351	3
184	1
0	0
306	0
172	3
0	0
0	0
128	2
0	0
0	0
0	0
0	0
6	1
332	1
0	0
0	0
0	0
180	0
80	1
0	0
0	0
0	0
0	0
0	0
0	0
0	0
0	0
0	0
169	3
0	0
0	0
0	0
99	0
0	0
0	0
0	0
0	0
0	0
0	0
420	0
327	6
0	0
0	0
100	0
112	1
193	0
0	0
0	0
315	1
0	0
0	0
0	0
42	0
0	0
40	0
0	0
0	0
0	0
174	1
0	0
0	0
29	1
0	0
36	0
0	0
0	0
41	0
0	0
0	0
329	0
511	0
0	0
0	0
123	0
0	0
0	0
0	0
0	0
0	0
0	0
0	0
0	0
0	0
0	0
184	0
137	0
0	0
128	0
0	0
0	0
0	0
0	0
243	1
188	3
88	0
0	0
0	0
0	0
0	0
0	0
91	1
154	0
0	0
0	0
358	1
88	2
0	0
104	0
0	0
0	0
0	0
0	0
0	0
0	0
0	0
341	0
0	0
0	0
86	0
0	0
0	0
390	0
312	1
0	0
456	6
130	0
77	0
123	1
0	0
89	1
0	0
278	1
110	0
73	1
125	0
0	0
193	1
0	0
0	0
309	0
0	0
0	0
0	0
0	0
0	0
0	0
0	0
0	0
655	1
495	0
187	0
165	0
0	0
312	0
0	0
0	0
112	1
0	0
0	0
0	0
44	0
189	1
335	3
93	2
294	1
0	0
0	0
0	0
43	3
0	0
1177	1
0	0
0	0
0	0
70	1
216	1
131	0
0	0
123	1
0	0
385	1
0	0
202	1
0	0
212	2
99	0
0	0
0	0
94	1
0	0
0	0
0	0
0	0
116	0
0	0
0	0
0	0
611	6
214	1
499	0
0	0
0	0
0	0
0	0
0	0
0	0
0	0
0	0
97	1
0	0
0	0
0	0
0	0
186	0
0	0
0	0
77	0
0	0
0	0
0	0
0	0
0	0
0	0
431	0
0	0
0	0
0	0
0	0
0	0
162	1
0	0
0	0
0	0
0	0
173	4
0	0
0	0
0	0
0	0
0	0
0	0
0	0
0	0
0	0
[truncated: 9,409 more rows]
