# Supplementary material for: Competing for Attention in Social Media under Information Overload Conditions
Source: PLoS One. 2015 Jul 10;10(7):e0126090. doi: 10.1371/journal.pone.0126090 (PMC4498816; doi:10.1371/journal.pone.0126090)
Supplement: S1 File — This zip file contains the sharing details of all of the microblogs we have used in the Figs 2 and 3. Among the files, ‘Instruction.txt’ describes the contents of the files. (ZIP) [file pone.0126090.s001.zip › Data/11513_359.txt]

0	0
0	0
0	0
0	0
0	0
0	0
0	0
119	0
0	0
0	0
0	0
0	0
0	0
0	0
1051	0
0	0
0	0
0	0
182	1
0	0
0	0
0	0
0	0
0	0
0	0
0	0
0	0
0	0
17	0
0	0
0	0
0	0
0	0
0	0
0	0
0	0
147	2
97	0
0	0
0	0
173	2
0	0
0	0
0	0
123	1
0	0
0	0
190	1
0	0
0	0
442	2
0	0
0	0
0	0
0	0
0	0
0	0
0	0
1185	0
0	0
0	0
0	0
0	0
0	0
322	2
0	0
235	1
147	0
235	0
0	0
0	0
297	1
0	0
0	0
180	2
144	1
0	0
0	0
53	0
150	1
0	0
0	0
0	0
0	0
0	0
0	0
0	0
45	0
147	3
147	3
1440	7
217	0
1112	0
0	0
0	0
0	0
0	0
0	0
0	0
0	0
235	1
130	1
0	0
0	0
0	0
0	0
0	0
0	0
0	0
52	1
0	0
0	0
0	0
0	0
0	0
0	0
0	0
0	0
0	0
0	0
0	0
0	0
0	0
0	0
0	0
264	2
81	0
0	0
0	0
1085	0
1306	3
0	0
0	0
0	0
0	0
0	0
0	0
0	0
0	0
0	0
1177	0
0	0
169	0
0	0
140	3
302	1
0	0
80	0
271	1
0	0
324	0
90	1
0	0
0	0
0	0
204	0
0	0
694	1
0	0
0	0
53	3
0	0
0	0
0	0
378	2
0	0
0	0
302	5
83	0
1230	1
0	0
617	2
0	0
0	0
0	0
0	0
136	1
0	0
0	0
0	0
0	0
544	3
0	0
0	0
0	0
0	0
0	0
0	0
0	0
0	0
0	0
0	0
124	0
89	2
0	0
0	0
0	0
0	0
0	0
0	0
0	0
0	0
212	4
0	0
74	1
0	0
1490	3
0	0
107	2
0	0
1474	1
0	0
0	0
0	0
0	0
1169	0
0	0
232	1
0	0
0	0
0	0
74	1
71	1
0	0
724	5
0	0
382	0
667	0
98	1
325	1
0	0
642	5
254	1
0	0
427	4
0	0
239	0
0	0
0	0
0	0
0	0
1051	0
0	0
0	0
0	0
0	0
0	0
0	0
0	0
0	0
296	1
0	0
174	1
224	2
849	3
105	2
148	1
148	1
88	0
239	1
1805	1
285	5
0	0
350	1
0	0
181	2
0	0
340	0
1644	13
334	1
410	3
787	5
0	0
251	0
0	0
0	0
89	1
997	4
248	0
159	0
1178	0
332	2
0	0
0	0
0	0
240	2
0	0
0	0
229	1
757	1
0	0
0	0
0	0
0	0
0	0
0	0
0	0
0	0
0	0
22	1
0	0
0	0
0	0
155	0
259	1
478	2
0	0
131	1
160	2
0	0
0	0
0	0
0	0
0	0
1298	4
0	0
146	1
648	2
0	0
82	0
87	1
0	0
0	0
0	0
100	0
177	2
135	1
197	1
202	3
271	2
0	0
525	1
191	2
577	3
0	0
0	0
193	1
0	0
0	0
253	3
377	1
127	1
324	3
362	2
242	1
0	0
85	1
266	1
148	1
174	2
886	6
419	3
532	2
0	0
180	1
218	1
355	1
0	0
828	7
205	1
295	2
240	2
0	0
106	0
168	1
0	0
673	2
384	4
227	0
648	3
322	1
429	1
1288	5
94	2
0	0
0	0
245	1
126	1
86	0
113	2
69	0
357	2
263	5
762	3
654	3
0	0
0	0
229	3
506	1
429	1
0	0
1951	9
0	0
299	1
216	0
0	0
651	0
701	0
0	0
98	2
184	1
0	0
516	3
246	2
0	0
0	0
86	1
0	0
0	0
1506	9
71	1
0	0
83	2
0	0
1993	3
0	0
0	0
0	0
97	1
399	3
195	1
0	0
195	1
0	0
185	3
0	0
0	0
0	0
371	1
0	0
191	1
616	4
1813	16
461	2
83	2
928	4
63	0
227	1
425	1
0	0
123	1
0	0
218	1
258	1
0	0
0	0
0	0
479	3
0	0
450	2
874	3
0	0
1117	0
0	0
0	0
0	0
0	0
0	0
306	1
49	1
0	0
673	3
0	0
136	1
0	0
0	0
579	2
177	2
906	2
147	1
243	2
309	0
0	0
224	0
286	1
0	0
0	0
0	0
0	0
183	1
0	0
521	3
214	1
0	0
0	0
0	0
0	0
646	2
196	2
0	0
0	0
0	0
21	1
0	0
0	0
236	3
203	0
0	0
0	0
243	2
265	1
421	1
313	3
441	1
105	1
111	1
0	0
171	1
216	0
208	0
0	0
0	0
0	0
513	1
57	1
209	2
0	0
153	1
1127	0
0	0
0	0
0	0
109	0
175	1
78	1
244	1
176	0
314	3
219	1
177	2
373	2
219	1
0	0
620	1
181	2
181	2
526	3
397	0
82	1
0	0
0	0
0	0
579	0
203	2
112	1
163	0
96	2
196	1
295	0
0	0
0	0
88	2
245	1
139	0
0	0
270	0
195	2
26	1
19	0
0	0
0	0
375	2
0	0
0	0
850	2
0	0
362	0
0	0
0	0
224	2
133	1
716	2
101	1
322	3
171	1
91	2
226	1
78	2
0	0
118	0
118	0
1989	6
689	1
0	0
0	0
451	0
0	0
0	0
736	3
736	3
118	2
93	1
0	0
1175	0
658	0
609	2
312	2
91	1
0	0
0	0
58	0
13	1
0	0
378	1
54	1
0	0
292	1
179	2
25	0
261	0
103	0
31	1
0	0
0	0
1156	1
0	0
139	1
0	0
118	1
0	0
1997	5
0	0
103	0
0	0
57	0
0	0
1173	0
0	0
1093	0
1172	0
0	0
102	0
112	1
0	0
0	0
0	0
317	0
185	2
285	0
0	0
0	0
44	2
229	0
214	0
505	4
315	0
0	0
0	0
0	0
61	2
0	0
139	1
118	0
294	1
305	1
521	1
0	0
321	2
428	1
0	0
1829	0
202	0
192	0
0	0
225	0
253	2
273	3
106	1
197	0
0	0
78	2
252	2
120	2
824	2
122	1
110	1
564	1
172	1
0	0
112	2
215	0
373	4
0	0
286	2
207	0
37	1
0	0
0	0
119	0
218	1
256	0
0	0
354	2
61	0
220	1
0	0
0	0
0	0
0	0
0	0
0	0
465	2
311	0
0	0
1086	0
0	0
241	3
0	0
288	1
252	2
504	0
300	1
0	0
791	6
162	1
162	1
0	0
0	0
0	0
1171	0
111	1
0	0
999	4
0	0
0	0
0	0
0	0
736	3
736	3
0	0
0	0
0	0
0	0
475	3
1976	5
31	1
0	0
0	0
81	0
168	2
0	0
244	1
0	0
107	1
370	1
516	0
671	0
236	0
109	1
245	2
0	0
0	0
0	0
0	0
431	2
41	0
736	3
41	0
0	0
257	0
0	0
199	0
0	0
0	0
41	0
224	2
0	0
0	0
575	1
0	0
440	1
41	0
0	0
0	0
0	0
1133	0
0	0
49	0
872	2
0	0
0	0
0	0
191	1
0	0
18	1
1996	2
145	1
62	0
0	0
367	1
91	1
620	2
202	1
0	0
0	0
0	0
443	2
0	0
0	0
0	0
636	2
11	0
169	0
234	1
0	0
0	0
0	0
0	0
234	1
446	1
100	1
0	0
0	0
354	0
128	1
0	0
0	0
0	0
0	0
0	0
33	0
0	0
820	2
236	1
68	1
166	2
1999	22
178	2
0	0
236	0
465	2
0	0
0	0
0	0
134	1
0	0
0	0
1780	1
740	1
2340	16
392	3
348	2
157	1
55	0
85	0
0	0
106	1
127	3
0	0
0	0
388	2
404	5
44	0
1122	0
0	0
140	1
78	1
0	0
0	0
32	1
0	0
0	0
141	3
62	2
614	1
109	0
0	0
93	1
0	0
0	0
0	0
77	1
113	2
125	1
57	2
167	1
79	0
0	0
0	0
0	0
0	0
0	0
1971	11
0	0
53	0
15	0
0	0
204	2
812	3
128	0
74	2
0	0
0	0
312	1
0	0
314	1
265	2
475	3
0	0
196	0
0	0
0	0
127	1
0	0
0	0
0	0
158	3
1560	3
443	0
0	0
0	0
0	0
0	0
499	2
630	2
159	1
0	0
0	0
194	2
234	1
1223	1
0	0
0	0
0	0
0	0
492	2
0	0
0	0
0	0
403	1
453	4
0	0
328	3
140	1
0	0
873	0
502	3
1131	0
0	0
101	0
0	0
337	1
715	2
792	3
0	0
137	1
73	2
0	0
0	0
515	0
198	2
263	1
0	0
1177	0
161	3
0	0
501	3
1620	4
0	0
100	1
111	1
324	1
328	3
57	0
573	7
210	2
0	0
0	0
0	0
0	0
0	0
0	0
0	0
287	2
0	0
156	1
0	0
0	0
141	3
0	0
299	0
487	1
126	3
101	2
299	1
0	0
56	2
0	0
1237	0
0	0
171	0
1820	6
0	0
489	3
0	0
0	0
0	0
0	0
419	2
493	2
0	0
0	0
1120	4
0	0
0	0
491	4
0	0
0	0
184	2
0	0
0	0
0	0
0	0
211	3
0	0
0	0
0	0
1780	0
418	4
307	2
0	0
301	0
0	0
0	0
0	0
0	0
92	2
0	0
177	3
0	0
476	1
952	2
262	2
1985	13
834	14
1179	0
0	0
213	1
0	0
0	0
0	0
0	0
0	0
0	0
238	3
0	0
1333	4
288	2
1445	5
540	1
0	0
0	0
187	2
0	0
0	0
226	1
68	2
0	0
279	0
0	0
742	2
0	0
129	1
78	0
534	5
0	0
210	1
411	2
171	1
101	2
0	0
123	1
152	1
338	1
210	3
0	0
330	0
0	0
504	3
0	0
0	0
0	0
163	2
0	0
0	0
0	0
0	0
0	0
0	0
0	0
0	0
0	0
59	1
416	1
0	0
0	0
570	6
114	2
0	0
0	0
504	3
487	2
0	0
93	3
73	1
0	0
192	3
219	2
250	3
51	1
0	0
349	2
0	0
73	2
0	0
254	2
146	2
106	1
0	0
259	1
46	3
504	3
0	0
0	0
0	0
0	0
353	2
619	7
0	0
367	6
192	2
0	0
0	0
246	3
376	4
286	2
0	0
139	2
67	2
274	3
1928	5
1999	10
132	2
212	2
264	2
332	3
351	5
389	3
822	6
412	4
0	0
310	5
0	0
1611	10
137	4
0	0
128	1
0	0
0	0
0	0
0	0
0	0
0	0
0	0
0	0
10	1
47	3
0	0
178	2
0	0
0	0
273	2
1187	3
191	2
0	0
0	0
136	1
0	0
50	0
0	0
0	0
0	0
0	0
0	0
0	0
47	1
99	2
384	2
288	1
0	0
279	4
237	2
0	0
99	1
0	0
0	0
0	0
0	0
0	0
0	0
0	0
0	0
0	0
0	0
186	1
0	0
0	0
0	0
0	0
982	4
0	0
249	1
400	1
0	0
321	0
0	0
0	0
421	0
0	0
0	0
119	1
240	3
98	0
0	0
386	0
0	0
186	2
120	1
0	0
376	1
94	1
0	0
34	1
91	2
0	0
0	0
0	0
0	0
776	3
0	0
0	0
526	4
0	0
0	0
0	0
0	0
394	2
394	2
0	0
0	0
478	3
0	0
0	0
939	1
149	2
227	3
469	1
103	1
90	2
0	0
145	1
0	0
176	1
0	0
0	0
0	0
187	1
67	1
657	2
834	1
217	0
0	0
221	1
29	1
0	0
0	0
0	0
0	0
0	0
89	1
0	0
0	0
0	0
0	0
0	0
0	0
420	3
0	0
0	0
0	0
0	0
1154	0
0	0
55	1
0	0
0	0
0	0
0	0
495	2
485	1
0	0
257	2
0	0
0	0
1254	1
0	0
97	1
1990	3
846	5
1515	6
302	2
0	0
188	1
214	2
173	3
479	2
170	0
93	1
0	0
104	1
508	4
0	0
0	0
87	1
251	2
263	1
0	0
248	1
103	2
41	1
43	1
0	0
102	2
181	1
736	2
101	3
1440	4
0	0
50	1
0	0
564	1
2000	1
54	2
431	1
2000	8
469	2
0	0
86	1
519	4
320	3
520	3
0	0
0	0
0	0
127	1
0	0
0	0
0	0
0	0
0	0
370	2
733	2
251	0
241	1
230	1
97	3
1975	17
0	0
0	0
186	1
388	2
51	1
0	0
0	0
0	0
225	1
165	2
482	3
122	1
0	0
53	0
0	0
0	0
660	2
109	2
950	2
0	0
0	0
0	0
234	1
956	8
0	0
0	0
237	2
0	0
0	0
0	0
0	0
0	0
69	2
389	1
0	0
112	0
0	0
291	3
106	1
182	0
1864	0
214	0
0	0
258	2
1718	16
579	6
284	5
372	1
0	0
568	1
417	2
0	0
332	3
150	2
153	5
128	4
116	1
813	2
175	3
116	1
0	0
1203	0
744	4
0	0
482	2
174	2
332	3
499	1
88	1
482	2
0	0
332	3
119	1
602	1
521	5
388	1
450	2
846	4
107	1
713	3
126	2
385	2
1051	8
213	1
2000	13
0	0
206	1
0	0
660	2
1325	12
602	6
0	0
229	3
134	2
32	1
0	0
490	5
422	2
1095	0
0	0
0	0
0	0
85	1
0	0
0	0
50	1
1999	7
118	2
677	9
0	0
492	5
184	2
290	3
0	0
593	3
0	0
125	2
0	0
363	2
0	0
0	0
736	2
0	0
199	3
206	2
377	1
347	1
1053	4
1262	8
1999	6
613	0
153	1
0	0
1839	4
160	1
0	0
537	2
0	0
119	1
0	0
1311	2
0	0
0	0
95	1
0	0
997	5
0	0
250	1
762	3
135	2
143	3
613	0
287	0
0	0
71	0
458	2
452	0
0	0
47	1
196	1
342	4
104	2
62	0
602	1
922	0
0	0
0	0
88	1
0	0
152	1
0	0
0	0
1970	10
209	1
953	5
40	1
63	1
452	1
49	1
86	2
206	1
168	2
200	3
130	1
413	5
187	2
294	1
0	0
192	1
1026	6
102	1
126	1
0	0
0	0
170	2
0	0
116	3
110	1
177	3
531	2
78	0
0	0
181	2
1440	8
330	2
0	0
68	1
204	0
389	2
1731	7
0	0
112	4
1960	4
221	2
83	1
0	0
428	2
400	4
391	7
230	2
118	1
200	2
67	1
201	0
183	1
0	0
0	0
0	0
513	3
856	5
307	2
2060	12
327	2
64	1
0	0
392	3
560	3
189	1
118	2
0	0
0	0
0	0
191	1
2692	13
0	0
0	0
0	0
322	4
887	7
0	0
242	2
0	0
0	0
159	1
210	2
157	1
71	2
398	1
188	1
65	1
0	0
248	2
1156	0
0	0
1150	0
0	0
0	0
872	5
0	0
255	4
123	2
51	2
0	0
0	0
279	2
0	0
0	0
137	2
56	0
574	3
0	0
382	2
1428	2
75	2
0	0
493	7
107	3
107	3
782	6
0	0
2499	9
0	0
490	1
99	1
166	1
67	2
270	1
0	0
0	0
112	3
0	0
141	1
0	0
0	0
0	0
0	0
549	2
418	0
221	1
742	5
212	2
0	0
0	0
408	2
129	2
237	3
0	0
0	0
162	2
164	4
0	0
576	1
805	2
0	0
234	2
1270	7
768	8
230	1
477	5
157	2
302	3
0	0
0	0
330	2
202	2
0	0
55	1
1000	7
0	0
0	0
250	3
148	1
32	1
328	3
261	3
0	0
386	1
134	0
446	6
246	3
0	0
584	9
116	2
0	0
626	2
303	3
201	1
86	2
0	0
258	2
156	1
0	0
104	1
265	1
618	3
676	2
336	2
0	0
0	0
132	2
0	0
0	0
210	2
79	2
0	0
129	3
112	3
427	2
180	2
343	2
0	0
0	0
274	1
256	4
94	2
282	2
375	5
0	0
373	2
362	2
0	0
920	6
515	3
268	1
283	3
0	0
162	2
0	0
0	0
575	2
158	2
220	2
1129	8
178	3
0	0
352	2
513	3
214	2
0	0
1426	2
218	2
1323	3
0	0
164	1
232	2
95	1
311	1
854	5
227	0
74	2
0	0
341	2
504	2
312	4
0	0
114	3
186	2
773	5
467	3
0	0
59	2
84	1
131	2
250	2
185	2
393	2
127	1
1205	1
0	0
193	2
175	2
301	2
178	1
161	2
223	3
769	1
0	0
114	2
81	1
80	1
0	0
0	0
89	1
0	0
0	0
1294	7
817	5
0	0
0	0
308	2
405	3
677	6
494	2
243	1
359	4
335	2
297	3
660	2
0	0
136	3
364	2
0	0
362	4
153	1
531	3
741	2
209	1
143	2
239	1
0	0
0	0
619	3
244	5
302	1
1205	6
310	2
1011	5
1935	5
258	2
360	2
236	1
477	2
234	1
0	0
0	0
0	0
267	2
305	1
308	2
557	1
235	1
278	2
0	0
320	4
0	0
905	5
0	0
0	0
108	1
354	2
428	2
571	5
882	4
0	0
448	3
313	1
413	5
339	1
629	2
447	2
0	0
0	0
129	1
1523	16
133	3
0	0
377	1
0	0
0	0
770	5
357	3
114	2
63	2
557	2
868	3
141	2
0	0
284	1
247	2
631	3
0	0
1241	3
0	0
715	2
294	3
373	6
323	3
453	4
1269	4
490	3
151	1
0	0
172	3
321	2
644	3
263	3
661	3
0	0
629	4
0	0
196	4
1325	8
259	1
214	1
0	0
369	3
1903	8
84	2
962	2
181	3
1634	7
764	6
234	2
551	3
435	1
148	2
173	2
312	2
403	2
719	2
205	2
393	2
593	1
78	1
1003	2
0	0
291	3
0	0
64	1
2570	6
1714	9
2039	12
257	1
0	0
1990	3
0	0
0	0
0	0
162	1
475	1
0	0
207	2
123	0
0	0
1406	2
0	0
80	1
248	1
0	0
689	4
365	2
229	2
325	2
134	1
325	1
0	0
0	0
1774	7
1126	5
0	0
302	3
100	1
491	1
1485	10
216	1
349	3
141	1
0	0
0	0
0	0
0	0
133	1
341	0
[truncated: 9,513 more rows]
