# Supplementary material for: Competing for Attention in Social Media under Information Overload Conditions
Source: PLoS One. 2015 Jul 10;10(7):e0126090. doi: 10.1371/journal.pone.0126090 (PMC4498816; doi:10.1371/journal.pone.0126090)
Supplement: S1 File — This zip file contains the sharing details of all of the microblogs we have used in the Figs 2 and 3. Among the files, ‘Instruction.txt’ describes the contents of the files. (ZIP) [file pone.0126090.s001.zip › Data/11572_403.txt]

0	0
0	0
0	0
0	0
0	0
0	0
169	1
0	0
0	0
0	0
0	0
0	0
212	0
0	0
0	0
0	0
0	0
0	0
0	0
0	0
0	0
0	0
0	0
0	0
0	0
42	0
0	0
0	0
0	0
0	0
0	0
0	0
0	0
67	0
0	0
0	0
0	0
0	0
71	0
0	0
0	0
0	0
1122	1
0	0
0	0
0	0
0	0
0	0
0	0
0	0
0	0
0	0
0	0
0	0
0	0
0	0
0	0
0	0
0	0
0	0
0	0
0	0
55	0
1196	0
0	0
25	0
0	0
0	0
0	0
0	0
0	0
402	0
0	0
0	0
0	0
0	0
0	0
154	0
0	0
292	0
0	0
0	0
0	0
0	0
0	0
0	0
0	0
0	0
0	0
664	0
0	0
0	0
0	0
0	0
0	0
0	0
0	0
20	0
0	0
0	0
0	0
0	0
0	0
0	0
0	0
0	0
0	0
0	0
120	0
0	0
0	0
0	0
0	0
235	0
0	0
0	0
0	0
74	0
0	0
0	0
0	0
0	0
1164	0
88	0
0	0
0	0
0	0
0	0
0	0
0	0
0	0
0	0
0	0
0	0
0	0
1125	0
0	0
0	0
102	0
0	0
0	0
198	0
0	0
0	0
0	0
21	0
0	0
0	0
0	0
0	0
0	0
0	0
0	0
0	0
0	0
0	0
107	0
89	0
0	0
0	0
0	0
0	0
0	0
1094	0
0	0
0	0
0	0
0	0
0	0
0	0
0	0
0	0
0	0
0	0
0	0
0	0
0	0
0	0
131	1
0	0
0	0
0	0
1145	0
1187	0
0	0
0	0
0	0
0	0
0	0
0	0
0	0
0	0
0	0
0	0
0	0
0	0
0	0
0	0
1148	0
1093	0
1146	0
0	0
1155	0
0	0
3	0
63	0
0	0
0	0
0	0
0	0
0	0
0	0
0	0
0	0
0	0
1181	0
0	0
1133	0
0	0
0	0
0	0
126	1
0	0
0	0
192	0
0	0
0	0
0	0
0	0
0	0
0	0
0	0
0	0
0	0
0	0
0	0
0	0
0	0
0	0
0	0
0	0
0	0
0	0
0	0
0	0
0	0
521	0
73	0
274	0
0	0
225	0
0	0
0	0
0	0
0	0
0	0
199	2
0	0
0	0
0	0
0	0
65	0
0	0
0	0
0	0
246	0
28	0
20	0
0	0
0	0
0	0
0	0
0	0
0	0
0	0
166	0
40	0
0	0
0	0
814	1
0	0
0	0
0	0
0	0
0	0
0	0
92	0
0	0
0	0
0	0
201	0
0	0
0	0
0	0
1197	0
0	0
114	0
0	0
0	0
0	0
0	0
129	0
0	0
265	0
0	0
0	0
0	0
0	0
2000	0
53	0
0	0
1278	0
1291	0
0	0
982	2
0	0
0	0
1140	0
0	0
0	0
72	0
481	0
1150	0
0	0
0	0
0	0
59	0
0	0
861	0
0	0
0	0
0	0
0	0
0	0
0	0
128	0
0	0
0	0
0	0
0	0
0	0
0	0
0	0
423	0
0	0
0	0
0	0
149	0
0	0
27	0
288	1
174	1
130	0
0	0
0	0
0	0
0	0
0	0
0	0
1230	0
97	0
0	0
0	0
1199	0
0	0
27	0
23	0
113	0
0	0
0	0
0	0
0	0
0	0
0	0
0	0
1145	0
0	0
0	0
0	0
0	0
0	0
0	0
0	0
0	0
0	0
0	0
0	0
0	0
0	0
0	0
0	0
0	0
0	0
0	0
0	0
0	0
0	0
0	0
0	0
1119	1
0	0
0	0
0	0
0	0
0	0
0	0
0	0
0	0
0	0
0	0
0	0
0	0
0	0
0	0
0	0
0	0
0	0
0	0
0	0
0	0
0	0
0	0
0	0
0	0
1679	3
0	0
0	0
0	0
0	0
0	0
0	0
86	0
0	0
0	0
0	0
0	0
0	0
215	0
837	0
0	0
0	0
0	0
8	0
30	0
0	0
82	0
0	0
0	0
0	0
0	0
85	0
0	0
0	0
0	0
0	0
0	0
0	0
0	0
0	0
101	0
1090	0
0	0
0	0
0	0
0	0
0	0
0	0
0	0
161	0
97	0
0	0
0	0
0	0
0	0
0	0
0	0
0	0
0	0
0	0
0	0
733	0
0	0
0	0
0	0
0	0
0	0
0	0
0	0
343	0
0	0
0	0
0	0
0	0
0	0
42	0
0	0
0	0
0	0
0	0
0	0
0	0
0	0
0	0
1139	1
98	0
0	0
105	0
0	0
248	0
655	0
0	0
0	0
0	0
0	0
0	0
684	0
111	1
0	0
0	0
0	0
0	0
0	0
0	0
0	0
138	0
0	0
0	0
0	0
0	0
0	0
0	0
0	0
700	0
0	0
0	0
0	0
96	0
148	0
0	0
280	0
0	0
0	0
0	0
0	0
0	0
0	0
0	0
39	0
0	0
0	0
58	0
1754	5
0	0
119	0
0	0
1545	0
0	0
0	0
0	0
0	0
0	0
0	0
0	0
297	1
74	0
0	0
0	0
0	0
0	0
0	0
0	0
0	0
0	0
0	0
76	0
0	0
0	0
0	0
0	0
0	0
0	0
0	0
0	0
0	0
0	0
0	0
0	0
0	0
427	0
0	0
0	0
0	0
0	0
0	0
0	0
17	0
0	0
0	0
0	0
91	0
2296	0
1231	0
0	0
0	0
0	0
0	0
194	0
0	0
0	0
0	0
0	0
0	0
0	0
98	0
1153	0
0	0
168	0
0	0
0	0
0	0
0	0
0	0
226	0
1545	0
128	0
277	0
758	1
136	0
0	0
0	0
0	0
0	0
104	0
0	0
0	0
226	1
0	0
0	0
249	1
0	0
0	0
91	0
0	0
164	1
1020	2
0	0
0	0
0	0
0	0
0	0
0	0
0	0
1345	0
0	0
0	0
0	0
0	0
94	0
0	0
0	0
0	0
0	0
0	0
0	0
0	0
0	0
0	0
679	0
0	0
0	0
0	0
0	0
0	0
0	0
0	0
0	0
0	0
74	0
0	0
0	0
0	0
0	0
0	0
0	0
226	0
0	0
0	0
0	0
0	0
0	0
209	0
0	0
0	0
0	0
0	0
156	0
0	0
0	0
0	0
0	0
0	0
1268	0
0	0
0	0
0	0
0	0
0	0
0	0
0	0
110	0
0	0
0	0
374	0
0	0
0	0
0	0
0	0
1199	0
81	0
0	0
0	0
0	0
345	0
0	0
0	0
298	0
0	0
0	0
0	0
0	0
1159	0
0	0
0	0
0	0
0	0
144	0
0	0
0	0
0	0
0	0
1159	0
0	0
0	0
59	0
0	0
733	0
584	0
0	0
0	0
0	0
0	0
0	0
0	0
0	0
0	0
0	0
0	0
0	0
0	0
0	0
0	0
1117	0
0	0
0	0
0	0
0	0
0	0
0	0
0	0
0	0
0	0
0	0
0	0
195	0
0	0
0	0
144	0
0	0
0	0
0	0
0	0
0	0
0	0
0	0
0	0
0	0
0	0
0	0
0	0
0	0
0	0
107	0
0	0
0	0
0	0
0	0
0	0
0	0
0	0
0	0
0	0
0	0
0	0
16	0
77	1
0	0
51	0
0	0
64	0
702	0
420	0
0	0
44	1
0	0
36	0
27	0
0	0
0	0
0	0
0	0
0	0
0	0
0	0
0	0
12	0
0	0
0	0
0	0
0	0
0	0
0	0
0	0
0	0
0	0
0	0
1045	0
0	0
0	0
457	0
620	0
0	0
0	0
0	0
0	0
0	0
1156	0
0	0
66	0
82	1
0	0
52	0
0	0
0	0
390	1
0	0
0	0
0	0
0	0
0	0
0	0
0	0
1297	0
0	0
0	0
0	0
0	0
0	0
0	0
0	0
0	0
0	0
1202	0
0	0
0	0
191	0
0	0
6	0
214	2
0	0
0	0
0	0
0	0
0	0
0	0
0	0
0	0
0	0
0	0
0	0
44	0
872	0
0	0
0	0
0	0
701	0
0	0
1175	0
0	0
0	0
154	0
0	0
0	0
0	0
0	0
0	0
0	0
0	0
0	0
0	0
0	0
0	0
0	0
0	0
0	0
0	0
0	0
0	0
0	0
0	0
0	0
0	0
207	0
0	0
0	0
0	0
0	0
0	0
0	0
0	0
0	0
0	0
0	0
0	0
0	0
0	0
414	0
0	0
0	0
0	0
0	0
64	0
64	0
179	0
0	0
0	0
0	0
0	0
37	0
8	0
0	0
223	0
0	0
100	0
0	0
47	0
538	0
70	0
0	0
0	0
115	0
80	0
0	0
1259	0
0	0
0	0
29	0
29	0
0	0
0	0
0	0
0	0
111	0
1960	0
1995	0
83	0
195	0
0	0
37	0
104	0
0	0
0	0
0	0
22	0
0	0
0	0
0	0
0	0
0	0
0	0
0	0
0	0
0	0
0	0
0	0
0	0
0	0
0	0
343	0
0	0
66	0
0	0
0	0
0	0
0	0
0	0
0	0
0	0
0	0
319	0
0	0
0	0
128	0
251	0
0	0
0	0
0	0
0	0
0	0
0	0
0	0
1234	1
0	0
0	0
0	0
0	0
0	0
0	0
0	0
0	0
0	0
0	0
0	0
0	0
148	0
847	1
0	0
0	0
0	0
0	0
0	0
0	0
0	0
0	0
0	0
0	0
35	0
64	0
0	0
0	0
0	0
18	0
163	0
43	0
209	1
0	0
0	0
69	0
0	0
96	0
0	0
29	1
0	0
315	1
555	0
0	0
0	0
0	0
221	0
0	0
0	0
0	0
0	0
0	0
0	0
0	0
0	0
0	0
0	0
0	0
0	0
0	0
0	0
0	0
378	0
0	0
0	0
73	0
693	0
0	0
222	1
0	0
2000	1
151	0
0	0
0	0
0	0
0	0
0	0
431	0
256	0
0	0
0	0
0	0
0	0
0	0
0	0
0	0
0	0
0	0
0	0
0	0
0	0
0	0
0	0
0	0
0	0
0	0
0	0
0	0
123	0
0	0
0	0
0	0
0	0
0	0
0	0
0	0
0	0
0	0
473	0
0	0
0	0
0	0
0	0
0	0
0	0
0	0
0	0
0	0
0	0
1123	0
20	0
0	0
0	0
193	1
0	0
0	0
1117	0
1035	0
0	0
1177	0
0	0
0	0
0	0
194	0
730	0
0	0
0	0
0	0
0	0
0	0
0	0
0	0
0	0
0	0
0	0
0	0
0	0
0	0
1402	1
0	0
0	0
0	0
0	0
0	0
0	0
0	0
50	0
0	0
0	0
0	0
0	0
0	0
0	0
0	0
0	0
0	0
0	0
479	0
0	0
0	0
0	0
0	0
0	0
317	1
93	0
0	0
0	0
226	0
35	0
129	0
171	0
559	0
0	0
0	0
80	0
0	0
231	0
242	0
0	0
0	0
0	0
0	0
0	0
0	0
0	0
211	0
0	0
0	0
1160	0
0	0
0	0
0	0
0	0
0	0
0	0
0	0
0	0
0	0
0	0
0	0
0	0
0	0
0	0
73	0
0	0
0	0
0	0
0	0
716	0
0	0
0	0
0	0
864	0
0	0
0	0
0	0
67	0
0	0
101	0
328	0
0	0
156	1
359	0
1353	0
0	0
0	0
713	0
0	0
0	0
256	0
274	0
0	0
0	0
0	0
0	0
82	0
374	0
0	0
0	0
122	0
485	0
0	0
0	0
0	0
0	0
0	0
0	0
0	0
0	0
0	0
0	0
0	0
0	0
0	0
0	0
0	0
0	0
0	0
0	0
0	0
0	0
567	0
0	0
1160	0
0	0
0	0
0	0
0	0
0	0
0	0
0	0
0	0
0	0
1158	0
0	0
0	0
0	0
0	0
0	0
92	0
0	0
0	0
574	0
0	0
0	0
0	0
31	0
0	0
26	0
0	0
0	0
0	0
0	0
0	0
0	0
0	0
266	0
0	0
0	0
0	0
0	0
0	0
0	0
234	0
0	0
0	0
1998	0
0	0
0	0
0	0
0	0
0	0
0	0
0	0
0	0
0	0
0	0
0	0
0	0
0	0
184	0
0	0
1174	1
0	0
0	0
0	0
197	0
0	0
0	0
1154	1
0	0
1348	0
0	0
0	0
1412	1
0	0
0	0
0	0
0	0
0	0
0	0
0	0
0	0
0	0
0	0
0	0
0	0
1198	1
0	0
0	0
0	0
0	0
0	0
156	0
68	0
0	0
0	0
0	0
0	0
18	0
119	0
0	0
0	0
27	0
0	0
0	0
12	0
0	0
0	0
109	0
9	0
0	0
1232	1
0	0
0	0
0	0
0	0
82	0
66	0
137	0
130	0
18	0
921	0
183	0
419	0
111	0
154	0
0	0
246	0
138	0
0	0
0	0
0	0
0	0
0	0
0	0
0	0
55	0
68	1
0	0
555	0
0	0
0	0
0	0
0	0
0	0
0	0
0	0
0	0
0	0
0	0
70	0
137	0
179	0
0	0
0	0
0	0
1171	0
0	0
0	0
1145	0
0	0
0	0
0	0
0	0
0	0
0	0
0	0
0	0
0	0
0	0
0	0
0	0
0	0
1136	0
196	0
0	0
0	0
258	0
699	0
96	0
96	0
0	0
0	0
0	0
0	0
0	0
0	0
60	0
0	0
0	0
0	0
6	0
0	0
0	0
0	0
0	0
0	0
0	0
0	0
0	0
0	0
0	0
0	0
0	0
1950	1
0	0
46	0
277	0
46	0
0	0
0	0
177	0
0	0
483	0
49	0
0	0
37	0
0	0
939	0
0	0
0	0
0	0
1199	0
0	0
1242	1
0	0
0	0
0	0
0	0
0	0
0	0
180	0
0	0
0	0
0	0
0	0
40	0
0	0
120	0
69	0
265	0
604	0
0	0
143	0
0	0
0	0
0	0
0	0
0	0
0	0
0	0
0	0
0	0
0	0
0	0
1143	0
0	0
144	0
153	0
0	0
74	0
12	0
488	0
0	0
0	0
0	0
0	0
0	0
0	0
65	0
0	0
0	0
26	0
0	0
0	0
0	0
0	0
0	0
0	0
0	0
0	0
0	0
0	0
0	0
0	0
0	0
0	0
0	0
0	0
0	0
0	0
0	0
0	0
0	0
0	0
0	0
0	0
0	0
241	0
319	0
0	0
0	0
0	0
0	0
0	0
0	0
158	0
0	0
0	0
81	0
0	0
144	1
2188	0
211	0
0	0
422	0
65	0
0	0
214	0
0	0
159	0
0	0
72	1
112	0
0	0
0	0
0	0
252	0
634	0
2056	3
0	0
19	0
90	0
0	0
0	0
121	0
13	0
0	0
914	1
0	0
1922	13
199	0
0	0
57	0
112	0
126	0
0	0
327	0
0	0
100	0
0	0
73	0
0	0
0	0
452	0
0	0
138	1
0	0
1173	0
78	0
0	0
0	0
0	0
1994	0
743	0
0	0
0	0
0	0
1614	1
0	0
0	0
0	0
0	0
0	0
0	0
0	0
0	0
0	0
0	0
1124	0
0	0
115	0
0	0
1228	0
0	0
355	0
225	0
0	0
0	0
0	0
0	0
0	0
1112	0
0	0
0	0
0	0
0	0
0	0
1565	0
0	0
0	0
0	0
0	0
208	0
330	0
0	0
0	0
35	0
0	0
140	0
1155	0
0	0
32	0
0	0
0	0
0	0
70	0
0	0
0	0
0	0
0	0
251	0
48	0
186	1
0	0
0	0
0	0
0	0
0	0
0	0
0	0
339	1
0	0
0	0
0	0
0	0
0	0
0	0
739	0
0	0
25	0
76	0
177	0
69	0
0	0
0	0
0	0
0	0
115	0
0	0
664	0
52	0
0	0
96	0
0	0
97	0
27	0
0	0
0	0
0	0
88	0
0	0
734	1
0	0
0	0
318	0
1148	0
111	0
0	0
1087	1
0	0
0	0
0	0
192	0
0	0
708	1
242	0
0	0
18	0
58	0
0	0
205	0
0	0
0	0
0	0
0	0
0	0
0	0
0	0
0	0
0	0
0	0
0	0
0	0
0	0
0	0
0	0
0	0
0	0
0	0
0	0
0	0
0	0
0	0
0	0
0	0
0	0
0	0
0	0
0	0
0	0
0	0
0	0
0	0
0	0
0	0
0	0
0	0
0	0
0	0
626	0
0	0
180	0
0	0
0	0
1297	0
0	0
0	0
110	0
164	0
127	0
0	0
92	0
0	0
0	0
132	0
0	0
114	0
0	0
136	0
139	0
0	0
0	0
225	0
0	0
0	0
0	0
0	0
0	0
0	0
645	1
445	0
192	0
193	0
0	0
7	0
0	0
48	0
0	0
128	0
0	0
0	0
0	0
0	0
0	0
258	0
189	0
0	0
269	0
455	1
197	0
0	0
0	0
0	0
0	0
177	0
0	0
189	0
116	0
100	0
136	0
0	0
0	0
0	0
0	0
210	0
106	0
0	0
0	0
46	0
0	0
0	0
0	0
0	0
0	0
0	0
0	0
0	0
0	0
135	0
95	0
1191	0
380	0
0	0
0	0
499	1
1151	0
68	1
123	0
0	0
0	0
346	0
1333	2
0	0
0	0
0	0
0	0
0	0
0	0
0	0
0	0
103	0
0	0
0	0
0	0
0	0
0	0
0	0
0	0
0	0
0	0
0	0
195	0
0	0
0	0
0	0
0	0
0	0
0	0
0	0
0	0
1199	1
0	0
0	0
0	0
0	0
229	0
31	0
0	0
0	0
0	0
0	0
0	0
0	0
0	0
35	0
118	0
346	0
0	0
85	0
0	0
0	0
560	0
136	0
403	0
116	0
236	0
0	0
85	0
0	0
0	0
407	1
95	0
0	0
0	0
0	0
0	0
0	0
102	0
127	0
0	0
0	0
0	0
0	0
0	0
128	0
407	1
1902	6
0	0
285	0
0	0
0	0
0	0
0	0
0	0
0	0
86	0
0	0
77	0
0	0
118	0
0	0
1998	0
0	0
0	0
0	0
0	0
0	0
[truncated: 9,572 more rows]
