# Supplementary material for: Competing for Attention in Social Media under Information Overload Conditions
Source: PLoS One. 2015 Jul 10;10(7):e0126090. doi: 10.1371/journal.pone.0126090 (PMC4498816; doi:10.1371/journal.pone.0126090)
Supplement: S1 File — This zip file contains the sharing details of all of the microblogs we have used in the Figs 2 and 3. Among the files, ‘Instruction.txt’ describes the contents of the files. (ZIP) [file pone.0126090.s001.zip › Data/11689_792.txt]

0	0
0	0
0	0
0	0
0	0
1336	0
0	0
108	3
0	0
0	0
0	0
0	0
0	0
0	0
0	0
0	0
0	0
0	0
0	0
0	0
0	0
323	1
0	0
0	0
0	0
0	0
0	0
0	0
1229	0
1087	1
0	0
0	0
0	0
0	0
0	0
0	0
0	0
0	0
0	0
0	0
0	0
0	0
0	0
0	0
0	0
0	0
0	0
0	0
0	0
0	0
0	0
0	0
0	0
0	0
0	0
1178	0
0	0
0	0
0	0
0	0
0	0
0	0
0	0
0	0
0	0
0	0
0	0
0	0
0	0
0	0
0	0
0	0
0	0
0	0
0	0
1098	0
0	0
0	0
0	0
0	0
0	0
0	0
219	9
0	0
0	0
0	0
219	9
0	0
0	0
0	0
0	0
0	0
0	0
0	0
0	0
0	0
0	0
0	0
0	0
0	0
0	0
0	0
0	0
0	0
0	0
0	0
0	0
0	0
0	0
0	0
0	0
0	0
1125	0
45	0
160	0
0	0
0	0
263	1
0	0
0	0
0	0
1743	2
339	0
0	0
281	0
0	0
0	0
0	0
0	0
0	0
0	0
0	0
0	0
0	0
0	0
0	0
0	0
0	0
0	0
537	0
368	2
0	0
0	0
702	14
0	0
0	0
0	0
0	0
0	0
0	0
0	0
0	0
0	0
0	0
0	0
0	0
0	0
402	54
1111	0
0	0
0	0
0	0
0	0
0	0
0	0
223	53
0	0
0	0
0	0
0	0
0	0
0	0
0	0
0	0
0	0
0	0
0	0
0	0
0	0
0	0
0	0
0	0
111	0
66	4
0	0
0	0
0	0
0	0
0	0
0	0
0	0
0	0
0	0
0	0
0	0
0	0
0	0
201	14
0	0
0	0
0	0
0	0
0	0
0	0
0	0
1193	0
1158	2
0	0
0	0
0	0
0	0
1166	1
0	0
205	28
0	0
0	0
0	0
0	0
0	0
0	0
0	0
0	0
0	0
1119	0
0	0
0	0
0	0
0	0
1130	1
0	0
0	0
0	0
0	0
0	0
783	15
0	0
0	0
0	0
0	0
0	0
0	0
0	0
0	0
0	0
0	0
0	0
0	0
1187	0
0	0
0	0
0	0
0	0
0	0
282	23
0	0
0	0
1032	0
0	0
0	0
0	0
0	0
0	0
0	0
1160	0
0	0
0	0
0	0
0	0
0	0
0	0
0	0
0	0
0	0
0	0
0	0
198	2
0	0
0	0
0	0
0	0
0	0
0	0
0	0
0	0
0	0
0	0
0	0
0	0
0	0
1361	0
0	0
0	0
0	0
0	0
37	1
68	0
0	0
0	0
0	0
0	0
518	99
0	0
0	0
1136	0
0	0
0	0
198	0
0	0
0	0
0	0
0	0
0	0
1160	0
0	0
1211	0
1169	0
0	0
0	0
0	0
0	0
0	0
0	0
0	0
0	0
0	0
0	0
1176	0
0	0
0	0
0	0
0	0
360	43
0	0
0	0
0	0
0	0
0	0
0	0
0	0
0	0
0	0
0	0
0	0
216	18
1148	0
0	0
0	0
0	0
0	0
0	0
0	0
0	0
0	0
0	0
0	0
0	0
0	0
0	0
0	0
0	0
1111	0
1096	0
0	0
0	0
0	0
0	0
0	0
0	0
0	0
0	0
0	0
0	0
0	0
0	0
0	0
0	0
0	0
1156	0
1158	0
0	0
1162	1
0	0
0	0
0	0
0	0
0	0
51	4
0	0
0	0
0	0
0	0
0	0
0	0
0	0
0	0
0	0
0	0
0	0
0	0
0	0
0	0
0	0
0	0
0	0
0	0
0	0
0	0
0	0
0	0
0	0
0	0
0	0
0	0
0	0
0	0
0	0
252	0
0	0
0	0
1227	0
0	0
0	0
0	0
0	0
0	0
0	0
0	0
0	0
0	0
0	0
219	22
0	0
0	0
0	0
0	0
237	4
0	0
0	0
0	0
0	0
0	0
0	0
0	0
430	10
1211	0
0	0
0	0
0	0
0	0
0	0
0	0
0	0
0	0
0	0
0	0
0	0
0	0
0	0
0	0
0	0
0	0
0	0
0	0
0	0
0	0
0	0
153	4
625	19
341	17
0	0
0	0
0	0
0	0
0	0
1293	0
0	0
0	0
0	0
0	0
0	0
0	0
0	0
0	0
0	0
0	0
0	0
0	0
0	0
0	0
79	5
0	0
0	0
0	0
0	0
0	0
0	0
0	0
0	0
0	0
0	0
0	0
0	0
0	0
0	0
0	0
0	0
0	0
0	0
0	0
0	0
0	0
0	0
0	0
220	5
0	0
0	0
26	6
0	0
0	0
0	0
0	0
0	0
0	0
3	0
0	0
0	0
0	0
0	0
0	0
0	0
22	0
100	5
0	0
0	0
0	0
0	0
0	0
0	0
0	0
0	0
0	0
0	0
0	0
0	0
0	0
0	0
0	0
0	0
0	0
0	0
1421	0
0	0
0	0
0	0
0	0
0	0
0	0
0	0
0	0
0	0
0	0
0	0
0	0
0	0
0	0
0	0
0	0
0	0
0	0
0	0
0	0
0	0
1222	0
0	0
0	0
0	0
0	0
0	0
0	0
0	0
0	0
0	0
0	0
1233	0
0	0
0	0
1080	0
85	12
0	0
0	0
152	7
0	0
0	0
0	0
0	0
0	0
0	0
0	0
0	0
0	0
945	124
0	0
0	0
0	0
0	0
0	0
1160	0
0	0
0	0
0	0
0	0
0	0
0	0
0	0
0	0
0	0
217	7
0	0
0	0
269	7
0	0
0	0
0	0
0	0
0	0
0	0
0	0
0	0
0	0
0	0
0	0
0	0
0	0
0	0
0	0
0	0
0	0
0	0
1181	0
0	0
0	0
0	0
355	71
0	0
0	0
0	0
0	0
0	0
0	0
0	0
0	0
0	0
0	0
318	4
0	0
0	0
7	1
0	0
0	0
0	0
0	0
1058	9
0	0
0	0
0	0
0	0
1121	0
0	0
0	0
0	0
0	0
0	0
179	0
0	0
0	0
16	1
19	4
17	3
49	0
0	0
0	0
0	0
0	0
0	0
0	0
0	0
0	0
0	0
0	0
0	0
0	0
0	0
0	0
0	0
0	0
0	0
0	0
0	0
0	0
0	0
0	0
0	0
0	0
0	0
0	0
0	0
0	0
0	0
0	0
0	0
262	44
0	0
0	0
0	0
0	0
0	0
0	0
0	0
0	0
201	55
0	0
0	0
0	0
0	0
1170	0
0	0
0	0
1195	0
0	0
0	0
0	0
0	0
0	0
0	0
0	0
0	0
0	0
0	0
0	0
0	0
0	0
0	0
0	0
1124	0
1201	0
355	70
0	0
0	0
0	0
0	0
0	0
0	0
0	0
0	0
0	0
0	0
0	0
1187	0
0	0
55	3
0	0
190	18
0	0
0	0
0	0
1213	0
0	0
1160	0
0	0
0	0
0	0
0	0
0	0
0	0
0	0
0	0
0	0
0	0
0	0
0	0
0	0
0	0
0	0
0	0
0	0
0	0
89	20
0	0
0	0
0	0
0	0
0	0
0	0
0	0
0	0
0	0
0	0
0	0
0	0
0	0
0	0
0	0
0	0
0	0
0	0
0	0
0	0
0	0
0	0
0	0
0	0
0	0
0	0
0	0
0	0
0	0
0	0
0	0
0	0
0	0
0	0
0	0
0	0
0	0
0	0
0	0
237	34
0	0
0	0
0	0
1173	0
0	0
0	0
0	0
0	0
0	0
0	0
0	0
0	0
0	0
0	0
0	0
0	0
0	0
0	0
0	0
0	0
0	0
1246	0
0	0
0	0
0	0
0	0
261	21
0	0
0	0
0	0
0	0
0	0
1146	0
296	0
0	0
0	0
0	0
0	0
0	0
0	0
0	0
0	0
0	0
0	0
0	0
0	0
0	0
498	69
498	69
86	1
0	0
0	0
0	0
0	0
0	0
0	0
0	0
0	0
0	0
0	0
0	0
0	0
0	0
0	0
0	0
0	0
0	0
0	0
0	0
0	0
0	0
0	0
0	0
0	0
0	0
1300	1
0	0
0	0
0	0
0	0
0	0
594	92
0	0
0	0
78	0
0	0
0	0
0	0
0	0
0	0
0	0
0	0
0	0
0	0
0	0
0	0
0	0
0	0
0	0
0	0
0	0
0	0
0	0
0	0
0	0
0	0
0	0
0	0
0	0
0	0
0	0
0	0
0	0
0	0
0	0
0	0
0	0
0	0
0	0
0	0
214	15
0	0
0	0
1110	0
0	0
0	0
0	0
0	0
0	0
0	0
0	0
0	0
0	0
0	0
0	0
0	0
0	0
0	0
1241	0
0	0
0	0
0	0
0	0
0	0
0	0
0	0
269	9
0	0
0	0
0	0
67	3
0	0
0	0
0	0
425	0
134	10
0	0
0	0
0	0
0	0
0	0
0	0
0	0
0	0
37	2
0	0
0	0
0	0
0	0
0	0
0	0
0	0
0	0
0	0
0	0
0	0
0	0
0	0
0	0
0	0
0	0
0	0
0	0
0	0
0	0
0	0
0	0
0	0
40	5
145	29
0	0
0	0
0	0
0	0
0	0
0	0
1152	0
0	0
0	0
0	0
0	0
0	0
0	0
0	0
0	0
0	0
0	0
0	0
0	0
0	0
0	0
0	0
0	0
0	0
0	0
0	0
0	0
0	0
0	0
0	0
0	0
0	0
0	0
0	0
0	0
0	0
0	0
0	0
0	0
0	0
0	0
0	0
0	0
0	0
0	0
499	90
0	0
0	0
499	90
0	0
0	0
0	0
0	0
0	0
274	19
0	0
0	0
0	0
0	0
0	0
0	0
0	0
0	0
46	0
0	0
0	0
159	2
0	0
0	0
0	0
175	3
0	0
0	0
0	0
256	18
0	0
0	0
0	0
381	54
0	0
0	0
0	0
133	25
0	0
0	0
0	0
0	0
0	0
0	0
0	0
0	0
0	0
0	0
0	0
0	0
0	0
0	0
0	0
0	0
0	0
0	0
1115	0
0	0
0	0
0	0
0	0
0	0
0	0
0	0
0	0
0	0
0	0
0	0
0	0
0	0
1080	0
0	0
1467	0
0	0
0	0
0	0
126	27
0	0
0	0
0	0
0	0
122	18
0	0
0	0
0	0
297	62
0	0
0	0
0	0
0	0
0	0
103	6
0	0
1191	1
0	0
0	0
0	0
0	0
250	33
0	0
0	0
0	0
0	0
0	0
0	0
0	0
40	0
0	0
0	0
0	0
0	0
0	0
0	0
0	0
0	0
0	0
0	0
0	0
0	0
0	0
0	0
0	0
0	0
0	0
0	0
0	0
1112	1
0	0
0	0
0	0
0	0
72	1
1170	0
159	6
0	0
0	0
0	0
0	0
1933	0
0	0
1238	0
0	0
0	0
0	0
0	0
0	0
0	0
0	0
0	0
0	0
14	0
0	0
0	0
0	0
0	0
0	0
54	7
0	0
274	4
0	0
0	0
0	0
0	0
0	0
0	0
0	0
0	0
0	0
0	0
0	0
0	0
0	0
0	0
0	0
0	0
0	0
293	0
54	2
0	0
0	0
0	0
0	0
0	0
0	0
237	1
0	0
0	0
0	0
0	0
0	0
0	0
0	0
0	0
0	0
0	0
0	0
0	0
0	0
0	0
0	0
0	0
346	1
0	0
0	0
0	0
0	0
0	0
0	0
0	0
474	75
7	0
0	0
0	0
0	0
0	0
0	0
0	0
0	0
0	0
246	5
0	0
1131	0
0	0
0	0
0	0
0	0
0	0
0	0
0	0
0	0
0	0
0	0
336	53
0	0
921	0
647	0
0	0
1056	0
74	0
0	0
0	0
0	0
0	0
0	0
835	11
0	0
0	0
0	0
115	2
0	0
0	0
0	0
0	0
0	0
0	0
0	0
0	0
0	0
205	17
0	0
1131	0
0	0
0	0
0	0
0	0
0	0
0	0
0	0
0	0
231	22
796	77
0	0
0	0
0	0
0	0
1076	0
0	0
0	0
0	0
0	0
0	0
0	0
0	0
0	0
0	0
0	0
0	0
0	0
0	0
0	0
0	0
0	0
1145	0
0	0
0	0
0	0
0	0
0	0
0	0
0	0
0	0
0	0
0	0
0	0
0	0
0	0
0	0
0	0
0	0
1085	0
0	0
0	0
0	0
0	0
0	0
0	0
0	0
0	0
0	0
0	0
0	0
0	0
0	0
0	0
659	41
0	0
0	0
0	0
0	0
0	0
0	0
0	0
0	0
0	0
0	0
0	0
0	0
0	0
0	0
0	0
0	0
0	0
0	0
1265	0
0	0
0	0
0	0
0	0
0	0
0	0
0	0
0	0
851	0
0	0
0	0
0	0
0	0
0	0
0	0
0	0
0	0
0	0
0	0
1193	1
1288	0
0	0
0	0
0	0
0	0
0	0
85	3
0	0
0	0
0	0
0	0
0	0
307	5
268	53
0	0
0	0
0	0
0	0
0	0
0	0
201	14
0	0
0	0
0	0
0	0
0	0
0	0
0	0
142	0
0	0
0	0
253	33
118	17
0	0
0	0
236	4
0	0
0	0
0	0
184	4
184	4
184	4
129	2
0	0
0	0
0	0
333	62
149	20
0	0
0	0
0	0
123	9
0	0
0	0
0	0
0	0
0	0
0	0
0	0
0	0
0	0
0	0
0	0
0	0
0	0
0	0
0	0
0	0
0	0
0	0
0	0
0	0
0	0
0	0
0	0
0	0
0	0
0	0
171	13
0	0
0	0
0	0
0	0
0	0
7	0
282	61
0	0
0	0
0	0
0	0
0	0
0	0
0	0
0	0
0	0
0	0
0	0
0	0
0	0
0	0
0	0
0	0
0	0
0	0
0	0
0	0
0	0
0	0
0	0
0	0
0	0
0	0
0	0
0	0
0	0
0	0
0	0
0	0
0	0
0	0
40	0
71	7
123	4
1597	216
193	1
140	4
15	0
0	0
0	0
0	0
0	0
0	0
0	0
124	2
0	0
0	0
0	0
0	0
0	0
0	0
0	0
1151	0
0	0
0	0
99	0
0	0
0	0
0	0
0	0
0	0
0	0
0	0
0	0
0	0
69	12
0	0
0	0
0	0
0	0
0	0
0	0
0	0
0	0
0	0
0	0
0	0
0	0
1096	0
0	0
0	0
2116	183
0	0
0	0
0	0
0	0
0	0
0	0
0	0
0	0
0	0
221	7
0	0
0	0
0	0
0	0
0	0
0	0
0	0
0	0
0	0
304	27
0	0
0	0
0	0
0	0
0	0
180	1
0	0
0	0
0	0
0	0
0	0
0	0
1149	0
0	0
0	0
69	12
0	0
0	0
0	0
0	0
0	0
0	0
1182	0
0	0
0	0
0	0
0	0
0	0
0	0
0	0
0	0
0	0
0	0
0	0
0	0
168	4
0	0
0	0
0	0
0	0
0	0
0	0
113	17
0	0
0	0
0	0
0	0
143	4
125	0
0	0
0	0
12	3
68	12
0	0
0	0
1111	0
0	0
0	0
0	0
0	0
0	0
0	0
0	0
0	0
236	1
0	0
0	0
88	0
0	0
0	0
412	16
165	7
0	0
0	0
0	0
1237	0
0	0
0	0
0	0
0	0
0	0
130	12
0	0
208	13
0	0
0	0
0	0
0	0
0	0
0	0
0	0
0	0
0	0
0	0
0	0
0	0
139	13
0	0
0	0
0	0
0	0
0	0
0	0
0	0
0	0
0	0
0	0
0	0
80	0
0	0
0	0
0	0
191	30
0	0
0	0
0	0
0	0
0	0
0	0
0	0
0	0
0	0
0	0
0	0
0	0
0	0
0	0
0	0
0	0
0	0
0	0
0	0
0	0
0	0
981	29
0	0
0	0
0	0
0	0
0	0
0	0
0	0
0	0
0	0
0	0
0	0
0	0
0	0
0	0
0	0
1165	0
0	0
0	0
0	0
0	0
0	0
0	0
0	0
0	0
0	0
0	0
0	0
0	0
1289	0
0	0
0	0
0	0
0	0
0	0
0	0
0	0
1151	0
0	0
0	0
0	0
0	0
0	0
0	0
0	0
0	0
0	0
1123	0
0	0
0	0
0	0
0	0
0	0
0	0
0	0
0	0
0	0
0	0
1115	1
0	0
0	0
0	0
0	0
0	0
0	0
0	0
76	14
0	0
0	0
807	0
0	0
0	0
0	0
0	0
0	0
0	0
0	0
0	0
0	0
145	29
0	0
0	0
0	0
0	0
0	0
139	36
0	0
0	0
397	57
0	0
0	0
0	0
1185	0
0	0
0	0
0	0
0	0
0	0
0	0
35	0
145	8
0	0
0	0
0	0
46	5
0	0
0	0
0	0
0	0
0	0
0	0
0	0
134	17
27	5
0	0
0	0
0	0
0	0
201	52
201	52
259	6
118	12
123	8
123	8
467	24
0	0
173	4
0	0
0	0
409	97
0	0
0	0
198	20
153	29
8	1
8	1
0	0
0	0
0	0
0	0
191	26
512	20
0	0
121	13
0	0
0	0
107	0
0	0
0	0
0	0
0	0
0	0
541	20
89	2
0	0
0	0
0	0
0	0
0	0
0	0
0	0
0	0
0	0
0	0
0	0
0	0
0	0
0	0
0	0
0	0
181	1
0	0
0	0
0	0
137	4
0	0
0	0
0	0
66	0
0	0
402	26
0	0
321	37
0	0
255	7
0	0
0	0
0	0
0	0
0	0
0	0
0	0
502	8
1375	223
0	0
0	0
0	0
0	0
0	0
139	34
0	0
149	24
69	12
47	3
0	0
1996	179
0	0
175	4
0	0
0	0
0	0
0	0
355	64
0	0
0	0
63	12
0	0
411	3
0	0
0	0
280	28
0	0
0	0
56	12
1189	0
0	0
0	0
0	0
0	0
0	0
0	0
1134	0
0	0
0	0
0	0
0	0
0	0
0	0
31	3
164	9
0	0
0	0
0	0
181	11
381	1
209	7
0	0
0	0
0	0
[truncated: 9,689 more rows]
