# Supplementary material for: Competing for Attention in Social Media under Information Overload Conditions
Source: PLoS One. 2015 Jul 10;10(7):e0126090. doi: 10.1371/journal.pone.0126090 (PMC4498816; doi:10.1371/journal.pone.0126090)
Supplement: S1 File — This zip file contains the sharing details of all of the microblogs we have used in the Figs 2 and 3. Among the files, ‘Instruction.txt’ describes the contents of the files. (ZIP) [file pone.0126090.s001.zip › Data/11704_531.txt]

0	0
0	0
0	0
0	0
0	0
0	0
0	0
0	0
0	0
0	0
0	0
1052	1
0	0
0	0
0	0
0	0
0	0
0	0
0	0
0	0
31	0
0	0
0	0
0	0
0	0
0	0
0	0
0	0
0	0
0	0
0	0
0	0
0	0
0	0
0	0
0	0
0	0
0	0
0	0
1095	2
0	0
0	0
0	0
0	0
0	0
1200	0
0	0
0	0
0	0
0	0
0	0
0	0
0	0
0	0
0	0
0	0
0	0
0	0
0	0
1123	0
0	0
0	0
0	0
0	0
0	0
0	0
0	0
0	0
0	0
0	0
0	0
0	0
0	0
0	0
0	0
0	0
0	0
97	0
0	0
0	0
0	0
0	0
467	0
0	0
0	0
0	0
0	0
0	0
0	0
0	0
0	0
0	0
0	0
0	0
0	0
37	0
0	0
0	0
144	0
130	0
0	0
0	0
0	0
0	0
0	0
0	0
0	0
0	0
0	0
0	0
453	1
0	0
0	0
0	0
0	0
0	0
0	0
0	0
0	0
0	0
0	0
0	0
0	0
0	0
0	0
0	0
0	0
0	0
0	0
0	0
0	0
0	0
0	0
0	0
0	0
0	0
0	0
0	0
0	0
0	0
0	0
0	0
0	0
0	0
0	0
0	0
0	0
0	0
1212	1
0	0
0	0
1147	0
0	0
0	0
0	0
0	0
106	0
0	0
0	0
0	0
0	0
0	0
0	0
0	0
0	0
0	0
0	0
0	0
0	0
0	0
0	0
0	0
0	0
0	0
0	0
0	0
705	0
0	0
0	0
0	0
0	0
0	0
0	0
0	0
0	0
0	0
0	0
0	0
0	0
0	0
0	0
0	0
0	0
0	0
0	0
0	0
0	0
0	0
0	0
1192	0
0	0
1786	1
0	0
0	0
0	0
0	0
0	0
0	0
0	0
0	0
0	0
0	0
0	0
0	0
0	0
0	0
0	0
0	0
0	0
0	0
150	0
0	0
0	0
0	0
0	0
0	0
0	0
0	0
1164	1
0	0
0	0
259	0
0	0
0	0
0	0
0	0
0	0
0	0
0	0
114	1
0	0
0	0
0	0
0	0
0	0
0	0
1071	0
0	0
0	0
0	0
0	0
0	0
0	0
0	0
0	0
0	0
338	0
0	0
0	0
0	0
0	0
0	0
0	0
0	0
0	0
0	0
0	0
0	0
0	0
0	0
0	0
0	0
0	0
0	0
0	0
0	0
0	0
0	0
0	0
89	0
0	0
0	0
0	0
0	0
0	0
0	0
0	0
0	0
0	0
0	0
0	0
0	0
365	1
0	0
0	0
0	0
0	0
0	0
0	0
140	0
0	0
0	0
27	1
0	0
0	0
0	0
0	0
0	0
0	0
0	0
0	0
0	0
0	0
0	0
0	0
0	0
0	0
0	0
0	0
0	0
282	1
0	0
0	0
0	0
0	0
0	0
0	0
0	0
0	0
0	0
0	0
1198	2
0	0
0	0
0	0
0	0
0	0
0	0
0	0
0	0
0	0
0	0
0	0
0	0
0	0
0	0
0	0
0	0
0	0
0	0
0	0
0	0
0	0
0	0
0	0
0	0
0	0
0	0
0	0
0	0
0	0
0	0
0	0
0	0
0	0
0	0
0	0
0	0
0	0
0	0
0	0
502	0
0	0
0	0
0	0
0	0
0	0
0	0
0	0
0	0
0	0
0	0
0	0
0	0
0	0
0	0
0	0
1155	1
0	0
0	0
0	0
0	0
0	0
1176	0
0	0
0	0
0	0
0	0
0	0
0	0
0	0
0	0
0	0
0	0
0	0
0	0
0	0
0	0
47	1
0	0
0	0
1154	0
0	0
0	0
0	0
0	0
0	0
0	0
0	0
0	0
0	0
1177	1
0	0
0	0
0	0
0	0
0	0
0	0
0	0
0	0
0	0
0	0
1146	0
0	0
0	0
0	0
0	0
0	0
0	0
0	0
0	0
0	0
0	0
0	0
0	0
0	0
0	0
0	0
0	0
0	0
292	1
0	0
0	0
0	0
0	0
0	0
0	0
0	0
0	0
0	0
235	1
0	0
0	0
0	0
0	0
0	0
0	0
0	0
0	0
0	0
0	0
0	0
0	0
1173	1
1128	1
0	0
0	0
0	0
156	1
0	0
0	0
0	0
0	0
0	0
0	0
0	0
0	0
0	0
14	0
0	0
0	0
0	0
0	0
0	0
0	0
1070	1
0	0
0	0
0	0
0	0
0	0
0	0
0	0
58	0
0	0
0	0
0	0
1218	0
0	0
0	0
0	0
0	0
1717	2
0	0
0	0
0	0
0	0
36	0
279	1
107	0
0	0
629	0
0	0
0	0
0	0
0	0
0	0
0	0
0	0
122	3
0	0
76	0
0	0
0	0
0	0
51	0
0	0
0	0
0	0
0	0
1182	1
0	0
0	0
0	0
0	0
0	0
1172	0
0	0
0	0
192	2
0	0
167	0
0	0
0	0
0	0
0	0
0	0
0	0
0	0
0	0
0	0
348	0
0	0
0	0
0	0
220	2
1199	0
0	0
144	0
819	0
0	0
0	0
0	0
29	0
0	0
0	0
0	0
184	1
0	0
0	0
0	0
0	0
0	0
0	0
0	0
0	0
0	0
5	0
0	0
0	0
0	0
137	0
0	0
0	0
0	0
127	1
0	0
0	0
0	0
0	0
0	0
0	0
0	0
0	0
0	0
0	0
0	0
0	0
0	0
0	0
0	0
0	0
152	0
0	0
0	0
0	0
0	0
0	0
0	0
0	0
0	0
0	0
264	0
0	0
0	0
0	0
86	2
0	0
0	0
0	0
0	0
0	0
218	2
0	0
0	0
0	0
0	0
0	0
0	0
0	0
0	0
0	0
32	0
0	0
0	0
0	0
0	0
0	0
0	0
0	0
0	0
60	0
0	0
0	0
0	0
0	0
147	1
0	0
0	0
0	0
0	0
0	0
0	0
0	0
0	0
0	0
0	0
0	0
0	0
0	0
0	0
0	0
0	0
0	0
0	0
0	0
0	0
0	0
103	1
0	0
0	0
0	0
0	0
0	0
0	0
0	0
0	0
184	1
86	0
0	0
0	0
0	0
0	0
0	0
0	0
0	0
0	0
0	0
1152	0
0	0
0	0
0	0
0	0
0	0
0	0
0	0
0	0
0	0
0	0
0	0
0	0
0	0
0	0
0	0
0	0
0	0
0	0
0	0
0	0
0	0
0	0
331	0
90	1
0	0
0	0
0	0
0	0
0	0
77	1
0	0
0	0
0	0
26	0
165	0
1135	0
0	0
0	0
1397	0
0	0
57	0
65	0
120	3
0	0
0	0
0	0
0	0
0	0
0	0
0	0
0	0
0	0
0	0
177	0
0	0
0	0
0	0
0	0
0	0
0	0
65	0
0	0
0	0
0	0
196	0
0	0
0	0
0	0
0	0
0	0
0	0
0	0
0	0
0	0
0	0
0	0
0	0
0	0
0	0
0	0
0	0
0	0
0	0
0	0
0	0
0	0
0	0
0	0
0	0
0	0
0	0
0	0
0	0
0	0
0	0
0	0
1178	0
0	0
0	0
0	0
0	0
0	0
0	0
0	0
0	0
0	0
0	0
0	0
961	1
0	0
0	0
0	0
7	0
0	0
0	0
0	0
0	0
0	0
27	1
0	0
0	0
0	0
0	0
0	0
0	0
0	0
0	0
0	0
0	0
0	0
0	0
0	0
563	0
0	0
0	0
0	0
154	0
0	0
0	0
0	0
0	0
0	0
0	0
0	0
0	0
1195	0
0	0
0	0
1143	0
0	0
0	0
0	0
0	0
0	0
0	0
1131	0
0	0
0	0
1235	0
0	0
0	0
0	0
0	0
0	0
0	0
0	0
0	0
0	0
0	0
0	0
0	0
0	0
0	0
0	0
0	0
92	0
629	2
12	0
0	0
255	1
0	0
0	0
39	0
0	0
0	0
13	0
0	0
0	0
0	0
1190	1
160	0
0	0
0	0
0	0
0	0
0	0
0	0
0	0
0	0
1139	0
135	0
0	0
0	0
0	0
0	0
0	0
0	0
131	0
198	0
164	1
0	0
0	0
0	0
0	0
0	0
0	0
0	0
0	0
0	0
216	1
0	0
0	0
0	0
0	0
0	0
0	0
0	0
0	0
0	0
0	0
0	0
0	0
0	0
0	0
0	0
0	0
141	0
0	0
0	0
0	0
102	0
0	0
0	0
0	0
0	0
793	0
0	0
0	0
69	0
0	0
0	0
0	0
0	0
0	0
0	0
199	0
1222	0
0	0
127	0
96	0
80	0
485	0
0	0
0	0
41	0
0	0
0	0
119	0
0	0
0	0
0	0
103	3
0	0
0	0
0	0
1156	0
0	0
0	0
0	0
0	0
0	0
0	0
0	0
0	0
0	0
0	0
0	0
0	0
0	0
0	0
0	0
0	0
0	0
0	0
0	0
0	0
0	0
32	0
0	0
0	0
0	0
0	0
0	0
0	0
0	0
0	0
0	0
0	0
0	0
13	0
0	0
0	0
0	0
0	0
0	0
0	0
0	0
0	0
0	0
0	0
0	0
0	0
67	0
497	8
0	0
0	0
0	0
0	0
0	0
0	0
0	0
0	0
0	0
0	0
0	0
0	0
1146	0
0	0
0	0
0	0
0	0
0	0
1128	0
0	0
46	0
0	0
0	0
0	0
0	0
0	0
0	0
0	0
0	0
0	0
0	0
0	0
0	0
0	0
0	0
0	0
0	0
0	0
0	0
0	0
0	0
0	0
0	0
0	0
0	0
0	0
0	0
0	0
0	0
0	0
0	0
0	0
0	0
257	0
0	0
1188	0
0	0
0	0
0	0
16	0
0	0
0	0
0	0
0	0
2411	2
288	3
0	0
0	0
0	0
0	0
0	0
0	0
0	0
0	0
0	0
0	0
0	0
0	0
0	0
0	0
0	0
0	0
0	0
0	0
0	0
0	0
0	0
0	0
0	0
0	0
0	0
0	0
0	0
0	0
0	0
0	0
0	0
0	0
0	0
0	0
0	0
0	0
0	0
1032	0
0	0
0	0
0	0
0	0
0	0
0	0
0	0
0	0
0	0
0	0
0	0
0	0
0	0
0	0
0	0
0	0
0	0
0	0
0	0
0	0
0	0
0	0
0	0
0	0
0	0
95	0
0	0
0	0
0	0
257	1
74	0
0	0
109	0
0	0
0	0
0	0
0	0
0	0
0	0
0	0
1148	0
0	0
13	0
0	0
0	0
0	0
0	0
0	0
66	0
0	0
0	0
0	0
0	0
0	0
0	0
0	0
0	0
0	0
0	0
0	0
0	0
84	1
0	0
0	0
0	0
0	0
124	0
0	0
182	0
0	0
0	0
0	0
0	0
36	0
1091	0
0	0
247	0
0	0
0	0
136	4
0	0
32	1
0	0
0	0
0	0
0	0
0	0
0	0
1049	1
141	0
0	0
0	0
0	0
0	0
0	0
0	0
182	0
0	0
37	0
0	0
0	0
460	2
0	0
0	0
0	0
0	0
334	0
0	0
0	0
0	0
0	0
0	0
0	0
0	0
39	0
0	0
0	0
0	0
0	0
0	0
0	0
0	0
0	0
0	0
0	0
0	0
0	0
76	0
0	0
0	0
70	0
0	0
47	0
513	0
183	0
1296	0
0	0
0	0
0	0
0	0
0	0
0	0
0	0
0	0
0	0
178	0
51	2
0	0
0	0
0	0
0	0
0	0
0	0
0	0
0	0
0	0
0	0
0	0
0	0
0	0
0	0
0	0
0	0
0	0
0	0
0	0
1090	6
0	0
0	0
0	0
0	0
0	0
0	0
0	0
0	0
0	0
0	0
1248	0
0	0
0	0
0	0
0	0
0	0
0	0
0	0
0	0
0	0
0	0
0	0
0	0
0	0
0	0
0	0
0	0
0	0
0	0
0	0
0	0
0	0
0	0
0	0
0	0
0	0
0	0
0	0
0	0
0	0
0	0
0	0
0	0
0	0
0	0
0	0
0	0
0	0
0	0
0	0
0	0
0	0
0	0
0	0
0	0
0	0
0	0
0	0
0	0
0	0
0	0
0	0
0	0
323	1
0	0
0	0
0	0
0	0
0	0
0	0
0	0
0	0
0	0
0	0
0	0
0	0
118	1
1178	0
0	0
0	0
0	0
1078	0
0	0
0	0
0	0
0	0
0	0
0	0
0	0
0	0
0	0
0	0
0	0
0	0
0	0
0	0
0	0
0	0
403	1
0	0
0	0
0	0
0	0
0	0
0	0
0	0
0	0
169	2
0	0
0	0
0	0
0	0
0	0
113	1
0	0
15	0
0	0
270	2
254	1
0	0
0	0
0	0
189	0
0	0
0	0
164	0
0	0
0	0
150	0
8	0
0	0
0	0
0	0
0	0
0	0
0	0
0	0
103	0
0	0
0	0
0	0
0	0
0	0
0	0
30	0
272	2
0	0
377	3
0	0
0	0
1220	0
0	0
0	0
0	0
0	0
0	0
338	3
1101	0
0	0
27	0
0	0
0	0
222	2
0	0
85	1
0	0
0	0
0	0
0	0
0	0
45	0
0	0
0	0
0	0
0	0
0	0
0	0
0	0
80	0
0	0
0	0
0	0
1172	0
0	0
0	0
1256	0
16	0
0	0
206	0
0	0
0	0
261	8
0	0
225	2
0	0
0	0
0	0
0	0
0	0
0	0
0	0
0	0
0	0
0	0
0	0
0	0
41	0
0	0
0	0
0	0
0	0
0	0
0	0
1096	0
0	0
23	0
0	0
0	0
0	0
0	0
608	3
0	0
0	0
0	0
0	0
674	0
0	0
0	0
0	0
0	0
0	0
0	0
0	0
0	0
283	0
0	0
0	0
0	0
0	0
0	0
0	0
0	0
167	1
0	0
0	0
1292	0
0	0
58	1
0	0
0	0
0	0
0	0
1155	1
251	1
0	0
0	0
0	0
0	0
0	0
0	0
0	0
0	0
0	0
0	0
0	0
0	0
0	0
0	0
0	0
0	0
0	0
0	0
0	0
0	0
0	0
0	0
0	0
0	0
0	0
0	0
0	0
0	0
0	0
0	0
0	0
0	0
0	0
0	0
0	0
0	0
0	0
0	0
0	0
0	0
0	0
0	0
0	0
0	0
0	0
0	0
0	0
0	0
0	0
0	0
0	0
0	0
0	0
0	0
0	0
0	0
0	0
0	0
0	0
0	0
0	0
0	0
0	0
1113	0
0	0
0	0
0	0
0	0
0	0
0	0
0	0
0	0
0	0
1230	0
0	0
0	0
0	0
0	0
0	0
0	0
0	0
0	0
154	0
0	0
0	0
0	0
0	0
0	0
0	0
82	0
0	0
0	0
0	0
0	0
0	0
0	0
0	0
0	0
0	0
0	0
0	0
0	0
0	0
0	0
0	0
0	0
0	0
0	0
0	0
0	0
1140	0
0	0
0	0
0	0
1224	0
0	0
0	0
0	0
0	0
0	0
101	0
0	0
0	0
279	1
0	0
0	0
0	0
140	0
0	0
0	0
0	0
0	0
0	0
33	0
0	0
0	0
115	1
257	3
0	0
0	0
3	0
64	0
120	1
52	0
0	0
6	0
0	0
0	0
0	0
0	0
0	0
0	0
26	0
176	3
35	1
0	0
122	1
0	0
0	0
343	0
0	0
0	0
35	0
69	1
0	0
273	0
0	0
221	0
21	0
0	0
0	0
0	0
0	0
38	0
0	0
0	0
0	0
0	0
148	0
0	0
0	0
26	0
0	0
0	0
13	0
0	0
0	0
0	0
0	0
203	6
10	0
0	0
0	0
0	0
0	0
0	0
0	0
115	1
176	7
0	0
79	0
0	0
0	0
0	0
0	0
0	0
0	0
376	1
0	0
1168	1
0	0
0	0
0	0
0	0
0	0
0	0
156	0
0	0
0	0
33	0
0	0
495	23
0	0
0	0
203	0
367	2
0	0
0	0
0	0
0	0
0	0
0	0
0	0
0	0
0	0
0	0
39	0
0	0
0	0
147	1
0	0
0	0
426	1
0	0
0	0
0	0
0	0
0	0
0	0
1191	0
61	1
0	0
0	0
0	0
0	0
0	0
1085	0
180	1
0	0
0	0
0	0
0	0
0	0
0	0
0	0
0	0
0	0
275	2
0	0
0	0
0	0
0	0
0	0
0	0
0	0
0	0
0	0
0	0
0	0
0	0
0	0
0	0
0	0
0	0
0	0
0	0
0	0
0	0
0	0
0	0
0	0
0	0
0	0
0	0
0	0
0	0
0	0
0	0
0	0
0	0
0	0
0	0
0	0
0	0
771	0
0	0
0	0
0	0
0	0
0	0
0	0
0	0
0	0
0	0
0	0
0	0
0	0
963	3
0	0
38	0
267	4
0	0
0	0
405	1
0	0
911	1
0	0
24	1
50	0
60	0
76	0
17	0
0	0
0	0
0	0
0	0
0	0
24	0
96	1
389	3
814	2
29	0
197	0
0	0
0	0
440	1
0	0
0	0
59	1
671	0
43	0
0	0
31	0
0	0
0	0
20	0
77	0
168	0
0	0
448	0
0	0
0	0
0	0
0	0
0	0
0	0
0	0
0	0
138	1
273	0
0	0
0	0
0	0
363	2
0	0
0	0
0	0
0	0
61	0
280	4
1999	0
328	3
0	0
0	0
0	0
102	2
0	0
1064	0
41	0
0	0
76	0
0	0
182	0
0	0
0	0
0	0
111	0
161	0
0	0
0	0
125	0
0	0
0	0
0	0
0	0
0	0
0	0
0	0
117	0
13	0
0	0
0	0
195	0
359	2
1242	1
0	0
326	2
0	0
388	0
0	0
0	0
0	0
0	0
0	0
0	0
0	0
0	0
0	0
0	0
108	1
0	0
0	0
0	0
0	0
0	0
0	0
0	0
162	0
0	0
0	0
0	0
0	0
0	0
0	0
0	0
291	0
0	0
0	0
0	0
0	0
0	0
0	0
[truncated: 9,704 more rows]
