# Supplementary material for: Competing for Attention in Social Media under Information Overload Conditions
Source: PLoS One. 2015 Jul 10;10(7):e0126090. doi: 10.1371/journal.pone.0126090 (PMC4498816; doi:10.1371/journal.pone.0126090)
Supplement: S1 File — This zip file contains the sharing details of all of the microblogs we have used in the Figs 2 and 3. Among the files, ‘Instruction.txt’ describes the contents of the files. (ZIP) [file pone.0126090.s001.zip › Data/11757_417.txt]

0	0
0	0
0	0
0	0
0	0
0	0
0	0
0	0
0	0
0	0
0	0
0	0
0	0
0	0
0	0
188	0
0	0
0	0
0	0
0	0
143	0
128	0
0	0
0	0
0	0
0	0
127	0
0	0
0	0
0	0
0	0
0	0
0	0
0	0
0	0
0	0
0	0
0	0
0	0
0	0
0	0
0	0
0	0
0	0
0	0
0	0
132	0
0	0
167	0
0	0
0	0
0	0
0	0
0	0
1393	1
122	0
0	0
0	0
299	1
0	0
0	0
0	0
0	0
0	0
0	0
0	0
0	0
0	0
0	0
1162	0
111	0
165	0
0	0
0	0
0	0
0	0
0	0
0	0
1194	0
0	0
0	0
0	0
1075	0
0	0
0	0
0	0
0	0
0	0
25	0
0	0
0	0
0	0
71	0
0	0
0	0
0	0
0	0
0	0
0	0
0	0
0	0
0	0
0	0
0	0
0	0
0	0
0	0
0	0
0	0
0	0
66	0
0	0
0	0
119	0
0	0
24	0
0	0
0	0
440	0
0	0
0	0
126	0
0	0
1228	0
0	0
0	0
1163	0
0	0
0	0
0	0
0	0
0	0
0	0
0	0
0	0
0	0
0	0
0	0
0	0
0	0
1121	0
34	0
0	0
0	0
0	0
0	0
0	0
0	0
1141	0
0	0
0	0
0	0
0	0
0	0
0	0
0	0
0	0
0	0
0	0
0	0
0	0
0	0
0	0
0	0
0	0
0	0
0	0
0	0
0	0
0	0
0	0
0	0
0	0
0	0
0	0
0	0
0	0
0	0
0	0
0	0
0	0
0	0
0	0
0	0
0	0
0	0
0	0
37	0
0	0
105	0
109	1
0	0
0	0
0	0
0	0
0	0
0	0
0	0
0	0
0	0
1099	0
0	0
0	0
0	0
0	0
0	0
0	0
0	0
0	0
0	0
1232	0
0	0
268	0
0	0
1120	0
141	0
0	0
0	0
0	0
0	0
0	0
0	0
0	0
0	0
0	0
106	0
0	0
0	0
0	0
0	0
152	0
1140	0
26	0
0	0
0	0
44	0
0	0
1196	0
0	0
0	0
0	0
240	0
0	0
0	0
0	0
0	0
0	0
0	0
0	0
1211	0
0	0
0	0
0	0
0	0
277	0
0	0
0	0
91	2
0	0
0	0
0	0
206	5
261	1
0	0
0	0
0	0
0	0
0	0
0	0
0	0
144	0
0	0
0	0
0	0
0	0
0	0
0	0
0	0
0	0
0	0
0	0
0	0
0	0
0	0
0	0
0	0
0	0
571	1
0	0
0	0
0	0
0	0
0	0
0	0
0	0
0	0
0	0
0	0
1152	0
0	0
0	0
0	0
0	0
100	0
100	0
81	1
160	0
1216	1
0	0
0	0
0	0
19	0
0	0
0	0
0	0
0	0
0	0
0	0
0	0
0	0
0	0
0	0
0	0
0	0
0	0
0	0
0	0
0	0
0	0
0	0
0	0
217	1
0	0
0	0
0	0
1138	0
0	0
0	0
0	0
0	0
119	0
0	0
0	0
0	0
0	0
0	0
0	0
0	0
0	0
0	0
0	0
0	0
41	0
0	0
0	0
0	0
0	0
271	0
0	0
0	0
0	0
1218	0
40	0
0	0
0	0
0	0
1144	0
0	0
0	0
0	0
0	0
0	0
0	0
0	0
0	0
0	0
0	0
0	0
1133	1
102	1
107	0
0	0
0	0
0	0
0	0
0	0
0	0
0	0
0	0
338	0
0	0
67	0
0	0
0	0
0	0
1220	0
0	0
0	0
0	0
0	0
0	0
0	0
0	0
0	0
0	0
0	0
0	0
0	0
0	0
0	0
0	0
0	0
0	0
0	0
0	0
0	0
0	0
0	0
0	0
0	0
0	0
0	0
0	0
0	0
0	0
0	0
0	0
0	0
0	0
0	0
0	0
91	0
0	0
0	0
0	0
0	0
0	0
0	0
0	0
289	1
0	0
0	0
0	0
0	0
0	0
129	0
0	0
0	0
57	0
0	0
0	0
292	0
0	0
0	0
0	0
0	0
0	0
0	0
0	0
0	0
1177	0
0	0
0	0
0	0
0	0
0	0
0	0
0	0
0	0
0	0
0	0
0	0
0	0
0	0
0	0
0	0
0	0
0	0
0	0
0	0
0	0
0	0
0	0
0	0
257	0
172	0
0	0
0	0
90	1
0	0
0	0
0	0
0	0
0	0
0	0
0	0
0	0
174	1
0	0
0	0
0	0
0	0
0	0
0	0
0	0
1142	0
0	0
0	0
0	0
0	0
0	0
1178	0
0	0
412	0
0	0
0	0
0	0
0	0
0	0
155	2
986	1
0	0
0	0
0	0
0	0
0	0
0	0
0	0
0	0
0	0
0	0
0	0
0	0
98	1
0	0
0	0
0	0
0	0
0	0
0	0
0	0
0	0
0	0
0	0
0	0
0	0
0	0
0	0
0	0
0	0
0	0
0	0
0	0
0	0
0	0
0	0
157	0
0	0
0	0
0	0
0	0
0	0
0	0
0	0
0	0
271	1
0	0
0	0
0	0
147	0
0	0
0	0
0	0
474	1
0	0
0	0
422	0
0	0
0	0
0	0
0	0
0	0
0	0
0	0
0	0
226	0
206	0
0	0
0	0
0	0
0	0
0	0
0	0
0	0
0	0
0	0
0	0
0	0
0	0
0	0
0	0
0	0
0	0
0	0
0	0
0	0
0	0
0	0
0	0
0	0
0	0
74	0
1231	0
0	0
0	0
0	0
0	0
0	0
0	0
0	0
0	0
0	0
1208	0
0	0
0	0
0	0
0	0
233	0
0	0
0	0
0	0
0	0
0	0
0	0
0	0
0	0
0	0
177	0
177	0
0	0
0	0
0	0
0	0
0	0
0	0
0	0
0	0
0	0
0	0
0	0
0	0
0	0
0	0
0	0
0	0
0	0
0	0
1238	0
0	0
0	0
0	0
0	0
0	0
1250	0
0	0
0	0
0	0
0	0
0	0
0	0
0	0
0	0
0	0
0	0
269	0
0	0
0	0
0	0
0	0
165	0
155	0
0	0
651	1
104	0
0	0
0	0
0	0
0	0
0	0
0	0
0	0
0	0
0	0
0	0
0	0
0	0
0	0
0	0
0	0
0	0
0	0
0	0
0	0
0	0
0	0
0	0
0	0
0	0
0	0
0	0
0	0
0	0
0	0
167	0
0	0
0	0
17	0
0	0
0	0
0	0
0	0
133	0
0	0
0	0
0	0
0	0
0	0
0	0
0	0
0	0
0	0
0	0
0	0
0	0
0	0
0	0
0	0
0	0
0	0
0	0
0	0
0	0
0	0
0	0
0	0
0	0
0	0
0	0
0	0
0	0
0	0
0	0
0	0
0	0
0	0
0	0
0	0
0	0
0	0
0	0
0	0
0	0
0	0
0	0
163	0
0	0
0	0
1181	0
0	0
0	0
0	0
0	0
0	0
0	0
0	0
0	0
0	0
168	1
0	0
0	0
1139	0
0	0
0	0
0	0
65	0
0	0
0	0
0	0
0	0
0	0
0	0
0	0
0	0
0	0
0	0
0	0
0	0
0	0
0	0
0	0
0	0
0	0
0	0
0	0
0	0
0	0
0	0
0	0
0	0
0	0
0	0
0	0
0	0
0	0
0	0
0	0
0	0
0	0
0	0
0	0
0	0
0	0
0	0
0	0
0	0
0	0
0	0
0	0
0	0
0	0
0	0
0	0
0	0
0	0
0	0
0	0
0	0
0	0
0	0
0	0
0	0
0	0
0	0
1188	0
0	0
0	0
0	0
0	0
0	0
0	0
0	0
0	0
0	0
0	0
0	0
0	0
0	0
0	0
0	0
0	0
0	0
1165	0
0	0
0	0
0	0
0	0
0	0
0	0
0	0
0	0
0	0
43	0
0	0
0	0
0	0
0	0
64	0
0	0
48	0
0	0
0	0
0	0
0	0
0	0
0	0
0	0
0	0
0	0
0	0
0	0
0	0
0	0
0	0
0	0
1157	0
0	0
0	0
0	0
0	0
0	0
0	0
0	0
0	0
0	0
0	0
0	0
150	0
0	0
0	0
87	0
82	1
0	0
0	0
0	0
0	0
0	0
0	0
0	0
0	0
1191	0
0	0
0	0
0	0
0	0
0	0
118	1
0	0
168	0
0	0
233	0
0	0
0	0
0	0
0	0
34	0
0	0
0	0
0	0
0	0
0	0
0	0
0	0
118	0
0	0
0	0
0	0
0	0
0	0
0	0
0	0
0	0
0	0
0	0
0	0
0	0
0	0
0	0
0	0
0	0
0	0
0	0
0	0
0	0
0	0
0	0
0	0
0	0
0	0
0	0
130	0
470	0
0	0
0	0
1172	0
0	0
0	0
1138	0
0	0
0	0
17	0
0	0
1095	0
0	0
0	0
380	0
58	0
195	0
207	0
173	0
167	0
0	0
0	0
0	0
0	0
0	0
0	0
0	0
0	0
0	0
0	0
0	0
1216	0
0	0
0	0
0	0
0	0
0	0
0	0
0	0
0	0
0	0
0	0
0	0
0	0
1170	0
0	0
0	0
0	0
0	0
0	0
0	0
0	0
1142	0
0	0
0	0
0	0
0	0
0	0
0	0
0	0
0	0
0	0
0	0
0	0
0	0
0	0
0	0
0	0
136	1
53	1
0	0
0	0
0	0
0	0
0	0
0	0
0	0
0	0
0	0
0	0
0	0
0	0
0	0
0	0
0	0
0	0
0	0
0	0
0	0
0	0
0	0
0	0
1122	0
0	0
0	0
0	0
0	0
0	0
0	0
0	0
0	0
0	0
0	0
0	0
0	0
0	0
0	0
0	0
0	0
1217	0
0	0
0	0
0	0
0	0
0	0
112	0
0	0
0	0
0	0
0	0
0	0
0	0
0	0
0	0
0	0
0	0
0	0
0	0
0	0
66	0
0	0
0	0
0	0
0	0
0	0
0	0
0	0
0	0
0	0
0	0
0	0
0	0
0	0
0	0
0	0
0	0
0	0
0	0
0	0
0	0
0	0
295	0
0	0
0	0
0	0
0	0
0	0
0	0
0	0
0	0
0	0
0	0
0	0
0	0
0	0
0	0
214	1
0	0
0	0
0	0
0	0
0	0
0	0
0	0
0	0
0	0
0	0
0	0
130	1
0	0
0	0
0	0
253	1
0	0
0	0
0	0
1276	2
0	0
0	0
0	0
0	0
0	0
0	0
0	0
0	0
0	0
0	0
0	0
0	0
11	0
0	0
0	0
0	0
0	0
0	0
0	0
0	0
0	0
0	0
0	0
0	0
0	0
0	0
0	0
0	0
0	0
0	0
0	0
0	0
0	0
0	0
1223	0
0	0
0	0
0	0
0	0
0	0
0	0
0	0
0	0
67	1
0	0
0	0
0	0
0	0
0	0
180	0
0	0
177	0
0	0
0	0
1399	1
0	0
0	0
0	0
0	0
0	0
0	0
0	0
0	0
0	0
0	0
0	0
0	0
0	0
0	0
0	0
0	0
0	0
0	0
0	0
0	0
0	0
0	0
0	0
0	0
0	0
0	0
0	0
0	0
0	0
0	0
0	0
0	0
0	0
1185	1
0	0
0	0
0	0
70	0
0	0
0	0
0	0
118	0
0	0
0	0
0	0
0	0
0	0
0	0
409	1
0	0
0	0
0	0
0	0
151	0
0	0
0	0
0	0
0	0
1162	0
0	0
0	0
0	0
0	0
0	0
0	0
0	0
0	0
0	0
0	0
0	0
0	0
0	0
0	0
0	0
0	0
0	0
0	0
0	0
0	0
0	0
0	0
0	0
0	0
0	0
300	1
0	0
0	0
0	0
0	0
0	0
0	0
0	0
0	0
0	0
234	0
0	0
0	0
0	0
0	0
0	0
0	0
0	0
0	0
0	0
0	0
0	0
0	0
0	0
0	0
0	0
0	0
0	0
0	0
0	0
0	0
0	0
0	0
0	0
0	0
0	0
1531	1
1329	1
794	0
350	0
0	0
0	0
0	0
79	0
0	0
0	0
139	0
1322	0
0	0
0	0
0	0
0	0
133	0
0	0
0	0
0	0
0	0
0	0
0	0
0	0
0	0
0	0
0	0
0	0
0	0
688	0
0	0
0	0
0	0
1202	0
0	0
53	0
1178	0
0	0
0	0
0	0
0	0
0	0
0	0
0	0
0	0
0	0
0	0
0	0
0	0
0	0
0	0
176	1
0	0
0	0
1227	0
201	0
165	0
1143	0
0	0
0	0
0	0
0	0
0	0
0	0
0	0
0	0
0	0
0	0
0	0
0	0
0	0
0	0
0	0
0	0
0	0
0	0
0	0
0	0
0	0
0	0
1276	0
0	0
0	0
0	0
0	0
0	0
0	0
0	0
110	0
0	0
0	0
0	0
0	0
0	0
0	0
0	0
1157	0
0	0
0	0
0	0
0	0
0	0
0	0
47	0
0	0
853	0
65	0
0	0
0	0
0	0
0	0
0	0
0	0
0	0
0	0
0	0
0	0
0	0
0	0
0	0
0	0
0	0
0	0
0	0
0	0
0	0
0	0
0	0
0	0
0	0
186	0
0	0
0	0
36	0
0	0
68	0
0	0
0	0
0	0
0	0
0	0
0	0
1092	0
1165	0
0	0
0	0
0	0
0	0
0	0
0	0
0	0
1298	0
0	0
135	0
0	0
0	0
0	0
0	0
0	0
0	0
0	0
0	0
0	0
0	0
0	0
0	0
1112	1
0	0
0	0
0	0
0	0
0	0
0	0
0	0
0	0
0	0
0	0
0	0
161	1
0	0
0	0
0	0
0	0
0	0
0	0
0	0
0	0
0	0
1090	0
0	0
0	0
0	0
0	0
0	0
0	0
0	0
0	0
0	0
0	0
0	0
0	0
0	0
0	0
0	0
0	0
0	0
117	0
0	0
0	0
0	0
0	0
0	0
0	0
0	0
0	0
0	0
60	0
0	0
0	0
87	2
0	0
0	0
0	0
0	0
28	0
0	0
0	0
0	0
0	0
0	0
1173	0
0	0
0	0
0	0
0	0
0	0
0	0
0	0
0	0
0	0
0	0
0	0
0	0
0	0
0	0
0	0
0	0
0	0
0	0
1138	0
0	0
0	0
0	0
0	0
0	0
0	0
0	0
0	0
0	0
0	0
0	0
0	0
0	0
1109	0
0	0
0	0
0	0
0	0
1176	0
0	0
0	0
0	0
0	0
0	0
0	0
0	0
0	0
0	0
0	0
0	0
0	0
210	0
0	0
0	0
0	0
0	0
0	0
0	0
398	0
0	0
0	0
0	0
0	0
0	0
0	0
0	0
1141	0
0	0
1267	1
0	0
0	0
0	0
0	0
0	0
0	0
0	0
0	0
0	0
131	1
0	0
0	0
0	0
0	0
0	0
0	0
0	0
0	0
0	0
0	0
0	0
0	0
0	0
0	0
0	0
0	0
0	0
0	0
0	0
0	0
0	0
0	0
0	0
0	0
0	0
0	0
0	0
0	0
0	0
0	0
0	0
0	0
1324	0
0	0
0	0
1239	0
0	0
0	0
0	0
0	0
0	0
0	0
0	0
0	0
0	0
0	0
0	0
0	0
0	0
0	0
0	0
0	0
0	0
0	0
0	0
0	0
0	0
0	0
763	0
0	0
0	0
0	0
127	1
52	0
0	0
0	0
0	0
0	0
0	0
0	0
0	0
0	0
0	0
0	0
0	0
0	0
0	0
0	0
0	0
0	0
0	0
0	0
0	0
0	0
0	0
0	0
0	0
0	0
0	0
0	0
0	0
0	0
1194	0
0	0
0	0
0	0
0	0
0	0
32	0
0	0
0	0
0	0
0	0
31	0
0	0
0	0
0	0
0	0
0	0
0	0
0	0
0	0
0	0
0	0
0	0
0	0
0	0
0	0
0	0
0	0
0	0
0	0
1225	0
0	0
0	0
0	0
0	0
0	0
0	0
0	0
0	0
0	0
0	0
30	0
0	0
0	0
0	0
0	0
0	0
0	0
0	0
0	0
0	0
0	0
373	0
0	0
0	0
0	0
0	0
0	0
0	0
187	0
0	0
253	0
69	0
26	0
0	0
0	0
0	0
0	0
0	0
0	0
0	0
0	0
0	0
0	0
90	0
0	0
0	0
0	0
0	0
0	0
0	0
0	0
0	0
0	0
1164	0
0	0
0	0
0	0
0	0
0	0
0	0
0	0
0	0
0	0
0	0
0	0
0	0
0	0
1225	1
0	0
1163	0
0	0
0	0
0	0
0	0
1153	0
0	0
0	0
0	0
0	0
0	0
0	0
0	0
0	0
0	0
0	0
0	0
1974	2
0	0
0	0
0	0
0	0
0	0
0	0
0	0
0	0
0	0
0	0
0	0
0	0
0	0
0	0
0	0
0	0
0	0
0	0
0	0
0	0
0	0
0	0
0	0
0	0
0	0
86	0
0	0
0	0
0	0
0	0
0	0
0	0
0	0
0	0
0	0
0	0
0	0
0	0
0	0
0	0
0	0
0	0
0	0
0	0
0	0
0	0
0	0
0	0
0	0
0	0
0	0
460	0
0	0
0	0
0	0
0	0
0	0
0	0
0	0
0	0
0	0
0	0
0	0
0	0
0	0
0	0
364	0
0	0
0	0
0	0
0	0
0	0
0	0
0	0
0	0
0	0
0	0
0	0
0	0
0	0
0	0
0	0
0	0
0	0
0	0
0	0
0	0
0	0
0	0
0	0
0	0
0	0
0	0
0	0
0	0
0	0
0	0
0	0
0	0
0	0
0	0
0	0
0	0
0	0
0	0
0	0
0	0
1128	0
0	0
90	0
1146	0
0	0
0	0
0	0
0	0
0	0
0	0
0	0
0	0
0	0
0	0
664	1
0	0
0	0
1252	0
0	0
0	0
0	0
0	0
0	0
0	0
0	0
0	0
0	0
0	0
0	0
0	0
0	0
0	0
0	0
0	0
0	0
0	0
1182	0
0	0
0	0
0	0
0	0
0	0
[truncated: 9,757 more rows]
