# Supplementary material for: Competing for Attention in Social Media under Information Overload Conditions
Source: PLoS One. 2015 Jul 10;10(7):e0126090. doi: 10.1371/journal.pone.0126090 (PMC4498816; doi:10.1371/journal.pone.0126090)
Supplement: S1 File — This zip file contains the sharing details of all of the microblogs we have used in the Figs 2 and 3. Among the files, ‘Instruction.txt’ describes the contents of the files. (ZIP) [file pone.0126090.s001.zip › Data/11835_227.txt]

0	0
0	0
0	0
0	0
0	0
0	0
0	0
0	0
0	0
1192	1
0	0
0	0
0	0
0	0
1033	0
0	0
1114	0
0	0
0	0
0	0
0	0
0	0
0	0
0	0
0	0
0	0
0	0
61	0
0	0
0	0
0	0
0	0
0	0
0	0
0	0
0	0
0	0
0	0
0	0
0	0
0	0
0	0
0	0
0	0
1133	0
0	0
0	0
0	0
0	0
0	0
0	0
0	0
0	0
0	0
0	0
0	0
0	0
0	0
0	0
0	0
0	0
0	0
0	0
0	0
0	0
0	0
0	0
0	0
0	0
0	0
0	0
0	0
0	0
0	0
0	0
0	0
0	0
0	0
0	0
0	0
0	0
0	0
0	0
0	0
0	0
0	0
0	0
0	0
0	0
0	0
0	0
0	0
1072	0
0	0
0	0
0	0
0	0
0	0
0	0
0	0
0	0
0	0
0	0
0	0
0	0
0	0
0	0
0	0
0	0
0	0
0	0
0	0
0	0
0	0
0	0
0	0
0	0
0	0
0	0
0	0
0	0
0	0
0	0
0	0
0	0
0	0
0	0
0	0
0	0
1229	0
0	0
0	0
0	0
0	0
0	0
0	0
0	0
0	0
0	0
1174	0
0	0
0	0
0	0
1188	0
0	0
0	0
0	0
0	0
0	0
0	0
1253	0
0	0
0	0
0	0
0	0
0	0
0	0
0	0
0	0
0	0
0	0
0	0
0	0
0	0
0	0
0	0
1158	0
0	0
0	0
0	0
0	0
0	0
0	0
0	0
0	0
0	0
0	0
0	0
0	0
0	0
0	0
0	0
0	0
0	0
0	0
0	0
1152	0
0	0
0	0
0	0
0	0
0	0
0	0
0	0
0	0
0	0
0	0
0	0
0	0
0	0
0	0
0	0
0	0
0	0
0	0
0	0
0	0
0	0
0	0
0	0
0	0
0	0
0	0
0	0
0	0
671	0
58	0
0	0
0	0
0	0
0	0
0	0
414	0
0	0
0	0
938	0
0	0
0	0
0	0
0	0
0	0
0	0
0	0
0	0
0	0
0	0
294	94
0	0
0	0
0	0
0	0
0	0
0	0
0	0
0	0
0	0
0	0
53	0
0	0
112	1
111	0
0	0
155	0
0	0
0	0
0	0
95	0
0	0
188	0
127	0
0	0
0	0
0	0
219	46
161	22
916	117
282	23
218	54
202	51
0	0
0	0
0	0
0	0
0	0
0	0
98	4
130	0
0	0
0	0
0	0
0	0
132	0
0	0
0	0
0	0
0	0
0	0
789	0
0	0
720	58
711	0
0	0
79	12
0	0
0	0
0	0
0	0
0	0
0	0
0	0
0	0
0	0
117	0
301	0
172	20
1140	0
489	0
201	0
0	0
40	1
0	0
0	0
0	0
0	0
288	0
0	0
0	0
0	0
0	0
0	0
0	0
167	9
619	54
502	0
0	0
0	0
0	0
189	0
27	0
0	0
793	12
0	0
120	0
0	0
0	0
0	0
0	0
368	1
0	0
298	45
0	0
684	0
0	0
0	0
0	0
84	0
0	0
0	0
102	0
0	0
0	0
0	0
0	0
0	0
0	0
0	0
0	0
0	0
0	0
0	0
121	37
121	37
0	0
0	0
0	0
0	0
0	0
0	0
0	0
0	0
0	0
0	0
0	0
0	0
0	0
0	0
0	0
0	0
0	0
0	0
0	0
506	0
0	0
0	0
0	0
0	0
101	3
85	0
0	0
0	0
0	0
468	13
169	0
0	0
0	0
0	0
0	0
0	0
963	0
0	0
0	0
0	0
357	14
0	0
0	0
0	0
0	0
72	0
0	0
0	0
0	0
0	0
0	0
0	0
220	0
0	0
0	0
0	0
0	0
0	0
0	0
360	103
0	0
211	0
0	0
139	0
0	0
8	0
0	0
0	0
0	0
0	0
0	0
0	0
0	0
0	0
0	0
0	0
0	0
0	0
0	0
0	0
0	0
0	0
0	0
637	0
127	28
0	0
0	0
0	0
0	0
0	0
0	0
41	9
419	0
0	0
0	0
0	0
24	4
143	3
0	0
0	0
0	0
9	0
0	0
0	0
0	0
0	0
0	0
0	0
0	0
0	0
283	0
0	0
0	0
0	0
166	0
0	0
0	0
510	140
0	0
154	0
201	1
0	0
550	1
0	0
353	26
0	0
0	0
0	0
0	0
0	0
0	0
103	0
0	0
0	0
543	1
107	0
0	0
0	0
0	0
51	0
129	0
0	0
0	0
195	0
1529	1
253	0
0	0
0	0
0	0
0	0
0	0
0	0
373	4
0	0
6	0
0	0
0	0
0	0
0	0
0	0
0	0
0	0
72	1
0	0
236	0
0	0
396	27
203	0
145	0
235	0
211	21
293	8
45	0
0	0
0	0
565	3
384	100
0	0
0	0
0	0
207	0
0	0
245	6
0	0
0	0
0	0
0	0
1412	2
10	0
0	0
0	0
58	0
0	0
0	0
0	0
729	0
0	0
0	0
0	0
0	0
634	6
0	0
0	0
59	0
0	0
0	0
215	0
0	0
0	0
0	0
0	0
0	0
0	0
0	0
0	0
449	54
0	0
0	0
0	0
0	0
0	0
582	66
339	6
361	4
365	1
0	0
58	9
356	0
0	0
197	11
0	0
0	0
0	0
0	0
0	0
294	17
0	0
0	0
66	0
0	0
0	0
830	4
422	59
352	2
0	0
0	0
0	0
0	0
0	0
0	0
0	0
59	2
0	0
0	0
0	0
0	0
0	0
0	0
514	50
1168	0
0	0
0	0
500	1
0	0
35	1
0	0
0	0
0	0
244	0
0	0
0	0
0	0
0	0
0	0
0	0
121	36
0	0
366	57
0	0
0	0
0	0
327	0
0	0
235	40
0	0
34	0
0	0
0	0
0	0
361	1
343	1
71	0
0	0
0	0
132	0
266	25
0	0
0	0
898	14
0	0
164	11
0	0
0	0
0	0
0	0
0	0
0	0
305	0
0	0
0	0
0	0
230	0
0	0
0	0
0	0
0	0
119	0
230	0
0	0
0	0
298	0
0	0
0	0
0	0
596	0
0	0
0	0
13	0
0	0
0	0
0	0
176	2
158	7
0	0
641	0
0	0
0	0
136	27
0	0
0	0
0	0
0	0
0	0
0	0
757	0
0	0
0	0
35	1
0	0
503	2
0	0
305	0
0	0
421	0
147	0
128	2
460	1
0	0
55	13
0	0
47	0
56	14
499	0
0	0
233	0
0	0
619	18
293	0
316	12
352	2
0	0
0	0
343	0
0	0
0	0
0	0
0	0
0	0
0	0
0	0
0	0
0	0
182	0
0	0
0	0
0	0
148	13
0	0
0	0
0	0
0	0
0	0
0	0
0	0
581	107
0	0
0	0
0	0
637	0
0	0
116	0
0	0
0	0
0	0
225	9
0	0
0	0
49	1
35	0
0	0
0	0
0	0
0	0
0	0
0	0
161	1
0	0
0	0
564	61
0	0
159	0
0	0
103	0
0	0
239	38
235	40
170	11
62	0
0	0
0	0
0	0
0	0
0	0
120	0
0	0
0	0
69	0
0	0
0	0
0	0
319	0
130	8
0	0
0	0
0	0
0	0
0	0
0	0
0	0
0	0
0	0
0	0
0	0
0	0
653	0
275	0
0	0
0	0
0	0
0	0
0	0
0	0
715	110
0	0
235	0
0	0
107	13
1186	0
149	0
404	0
1372	0
373	12
0	0
101	1
116	0
33	0
206	30
1335	0
167	38
0	0
0	0
0	0
0	0
554	71
48	1
262	59
354	85
277	0
0	0
257	1
0	0
0	0
140	0
48	1
0	0
211	1
0	0
184	0
225	26
181	0
0	0
0	0
424	7
0	0
0	0
0	0
0	0
0	0
0	0
0	0
0	0
482	7
0	0
0	0
0	0
0	0
182	0
410	52
0	0
228	51
0	0
0	0
200	2
0	0
410	52
100	14
0	0
0	0
1055	6
0	0
49	0
486	7
0	0
0	0
0	0
0	0
0	0
0	0
130	7
0	0
0	0
0	0
0	0
0	0
0	0
0	0
0	0
0	0
110	0
0	0
0	0
0	0
0	0
232	1
0	0
0	0
495	0
146	7
586	0
0	0
113	0
207	43
0	0
0	0
0	0
91	15
0	0
357	65
1239	0
0	0
170	9
207	43
0	0
357	64
0	0
0	0
0	0
381	75
0	0
0	0
903	0
0	0
0	0
0	0
0	0
0	0
199	37
0	0
0	0
303	51
540	139
0	0
0	0
0	0
0	0
0	0
0	0
0	0
515	108
0	0
673	102
0	0
0	0
0	0
0	0
0	0
0	0
0	0
197	37
155	29
0	0
0	0
0	0
302	66
197	37
112	2
502	46
613	38
0	0
0	0
197	37
0	0
197	37
197	37
0	0
0	0
0	0
201	10
161	36
139	1
216	25
0	0
0	0
0	0
0	0
251	55
140	43
101	24
0	0
0	0
0	0
125	32
155	27
0	0
381	74
462	89
381	74
0	0
67	0
0	0
0	0
0	0
0	0
148	16
0	0
462	88
0	0
482	7
0	0
0	0
0	0
1159	0
279	50
45	4
0	0
45	4
0	0
45	4
52	0
148	16
0	0
0	0
0	0
0	0
0	0
0	0
0	0
881	138
99	9
0	0
0	0
342	55
0	0
0	0
0	0
0	0
0	0
0	0
534	96
0	0
0	0
0	0
1006	294
1006	294
1006	294
0	0
1006	294
328	47
0	0
0	0
251	54
0	0
1006	292
0	0
0	0
180	53
0	0
251	54
0	0
241	34
275	42
0	0
0	0
148	0
0	0
677	4
0	0
0	0
247	26
0	0
0	0
0	0
239	0
0	0
0	0
0	0
219	49
0	0
0	0
792	7
0	0
0	0
0	0
323	103
0	0
736	133
0	0
227	19
736	133
0	0
0	0
63	0
0	0
0	0
0	0
158	33
0	0
0	0
0	0
0	0
0	0
323	102
0	0
0	0
0	0
0	0
0	0
736	133
3	0
258	35
0	0
0	0
0	0
0	0
0	0
0	0
0	0
0	0
0	0
0	0
0	0
0	0
0	0
0	0
0	0
0	0
0	0
0	0
0	0
0	0
0	0
0	0
0	0
0	0
0	0
0	0
0	0
0	0
0	0
0	0
0	0
0	0
0	0
0	0
276	47
0	0
289	21
0	0
0	0
323	102
0	0
0	0
357	60
351	12
0	0
183	0
0	0
0	0
0	0
0	0
0	0
0	0
0	0
0	0
0	0
0	0
0	0
0	0
170	9
0	0
0	0
0	0
0	0
0	0
0	0
0	0
0	0
0	0
0	0
192	34
357	60
0	0
0	0
0	0
0	0
0	0
0	0
141	14
141	14
0	0
0	0
261	64
0	0
0	0
89	1
0	0
0	0
0	0
0	0
0	0
403	92
0	0
261	64
61	5
0	0
0	0
0	0
0	0
158	32
0	0
0	0
0	0
0	0
0	0
0	0
0	0
0	0
0	0
0	0
0	0
0	0
403	92
0	0
0	0
0	0
0	0
0	0
0	0
0	0
328	51
0	0
0	0
0	0
0	0
0	0
0	0
0	0
0	0
0	0
0	0
0	0
0	0
0	0
0	0
0	0
0	0
0	0
736	131
881	132
784	127
0	0
427	74
0	0
0	0
616	65
0	0
0	0
0	0
546	87
0	0
345	62
0	0
158	32
158	32
736	130
0	0
0	0
0	0
158	32
158	32
158	32
0	0
0	0
546	87
0	0
736	129
318	77
0	0
0	0
0	0
0	0
0	0
0	0
0	0
0	0
554	65
546	87
0	0
267	61
0	0
0	0
0	0
0	0
0	0
0	0
0	0
0	0
0	0
576	60
0	0
242	5
0	0
0	0
0	0
460	5
462	83
0	0
0	0
0	0
0	0
101	23
0	0
0	0
0	0
0	0
0	0
0	0
112	16
0	0
0	0
17	0
0	0
0	0
307	45
0	0
0	0
267	61
0	0
0	0
389	58
0	0
576	60
0	0
0	0
0	0
112	16
0	0
0	0
0	0
0	0
0	0
0	0
0	0
0	0
0	0
0	0
0	0
0	0
0	0
0	0
163	14
0	0
0	0
0	0
616	65
0	0
117	1
0	0
0	0
0	0
0	0
0	0
0	0
182	29
0	0
336	37
0	0
0	0
0	0
0	0
0	0
0	0
0	0
0	0
258	41
0	0
0	0
0	0
0	0
0	0
44	0
532	110
0	0
0	0
194	14
0	0
0	0
0	0
0	0
0	0
124	0
0	0
0	0
323	40
0	0
155	24
427	74
0	0
0	0
0	0
0	0
0	0
0	0
0	0
0	0
0	0
0	0
0	0
0	0
0	0
0	0
0	0
0	0
0	0
0	0
0	0
427	73
70	0
0	0
0	0
0	0
469	37
0	0
0	0
0	0
0	0
0	0
0	0
0	0
0	0
0	0
0	0
0	0
0	0
0	0
0	0
0	0
0	0
0	0
0	0
45	4
0	0
0	0
0	0
0	0
45	4
0	0
0	0
0	0
174	48
0	0
0	0
0	0
0	0
155	47
0	0
0	0
249	37
0	0
0	0
0	0
0	0
0	0
0	0
214	66
0	0
0	0
0	0
469	36
0	0
112	16
0	0
0	0
0	0
0	0
0	0
0	0
0	0
0	0
40	0
101	23
334	44
0	0
0	0
0	0
0	0
0	0
334	44
0	0
0	0
134	0
0	0
0	0
7	1
0	0
0	0
0	0
0	0
0	0
441	88
0	0
0	0
0	0
0	0
262	0
0	0
0	0
0	0
0	0
0	0
0	0
0	0
0	0
0	0
0	0
0	0
616	60
867	122
0	0
0	0
44	0
0	0
0	0
0	0
0	0
0	0
0	0
0	0
0	0
0	0
0	0
0	0
0	0
0	0
0	0
0	0
0	0
0	0
0	0
0	0
0	0
0	0
0	0
0	0
1765	37
0	0
0	0
0	0
0	0
0	0
1765	37
0	0
698	115
353	82
0	0
0	0
216	22
530	99
0	0
0	0
0	0
0	0
0	0
0	0
72	0
0	0
86	0
221	2
0	0
0	0
49	5
0	0
0	0
1932	42
0	0
0	0
0	0
0	0
105	23
1084	0
323	93
0	0
0	0
0	0
0	0
0	0
0	0
736	122
64	0
91	2
0	0
0	0
0	0
0	0
0	0
0	0
301	44
0	0
32	0
486	105
0	0
0	0
303	44
0	0
32	0
107	0
0	0
0	0
0	0
0	0
0	0
0	0
0	0
0	0
0	0
282	32
0	0
0	0
1934	20
0	0
0	0
403	81
160	28
736	121
0	0
0	0
18	0
334	43
0	0
0	0
0	0
0	0
698	114
0	0
0	0
0	0
0	0
0	0
0	0
820	165
142	0
0	0
166	21
82	3
0	0
0	0
0	0
0	0
0	0
0	0
0	0
0	0
0	0
0	0
0	0
0	0
1114	232
0	0
0	0
0	0
0	0
0	0
0	0
105	22
0	0
0	0
84	0
0	0
0	0
0	0
0	0
0	0
0	0
0	0
216	1
698	113
101	0
51	7
319	29
267	32
0	0
820	163
0	0
0	0
0	0
0	0
70	4
0	0
0	0
402	72
230	14
0	0
0	0
0	0
0	0
0	0
0	0
35	0
0	0
18	0
0	0
0	0
0	0
0	0
101	19
49	0
0	0
0	0
0	0
0	0
0	0
0	0
0	0
0	0
0	0
0	0
0	0
164	28
0	0
0	0
0	0
0	0
0	0
0	0
0	0
50	2
0	0
0	0
0	0
0	0
0	0
0	0
0	0
0	0
0	0
0	0
0	0
1856	12
0	0
0	0
0	0
288	0
0	0
0	0
0	0
1442	244
0	0
0	0
210	21
208	35
53	0
0	0
0	0
147	19
0	0
0	0
0	0
0	0
0	0
0	0
0	0
0	0
0	0
0	0
0	0
0	0
0	0
0	0
0	0
337	61
0	0
0	0
129	15
0	0
0	0
0	0
0	0
0	0
0	0
3	0
0	0
0	0
0	0
0	0
0	0
0	0
0	0
0	0
0	0
0	0
0	0
0	0
0	0
0	0
0	0
0	0
0	0
0	0
0	0
0	0
0	0
0	0
366	60
0	0
0	0
1615	22
0	0
0	0
0	0
0	0
0	0
0	0
0	0
0	0
0	0
0	0
0	0
0	0
0	0
0	0
0	0
0	0
0	0
0	0
0	0
0	0
0	0
0	0
0	0
0	0
0	0
0	0
0	0
0	0
0	0
0	0
0	0
0	0
0	0
0	0
0	0
0	0
0	0
0	0
0	0
101	0
0	0
0	0
0	0
0	0
41	0
217	28
0	0
0	0
403	78
0	0
0	0
0	0
0	0
0	0
0	0
0	0
0	0
0	0
0	0
0	0
0	0
0	0
0	0
0	0
0	0
0	0
0	0
0	0
0	0
0	0
0	0
0	0
687	5
0	0
0	0
0	0
309	79
1975	1
10	0
0	0
0	0
0	0
249	32
0	0
202	49
0	0
1017	1
0	0
270	0
0	0
40	5
0	0
0	0
0	0
0	0
495	94
0	0
0	0
0	0
0	0
736	116
0	0
0	0
417	36
0	0
0	0
0	0
0	0
0	0
0	0
0	0
174	11
0	0
918	4
0	0
0	0
682	5
0	0
482	92
253	35
1154	79
0	0
0	0
0	0
0	0
0	0
336	31
0	0
0	0
17	2
0	0
122	0
0	0
0	0
259	0
167	2
0	0
0	0
40	5
0	0
0	0
148	10
0	0
0	0
0	0
0	0
0	0
0	0
736	115
0	0
0	0
0	0
0	0
0	0
0	0
311	15
0	0
0	0
0	0
0	0
0	0
0	0
0	0
0	0
0	0
0	0
1987	225
0	0
736	115
0	0
0	0
0	0
820	154
0	0
447	37
0	0
0	0
0	0
0	0
65	0
0	0
0	0
[truncated: 9,835 more rows]
