# Supplementary material for: Competing for Attention in Social Media under Information Overload Conditions
Source: PLoS One. 2015 Jul 10;10(7):e0126090. doi: 10.1371/journal.pone.0126090 (PMC4498816; doi:10.1371/journal.pone.0126090)
Supplement: S1 File — This zip file contains the sharing details of all of the microblogs we have used in the Figs 2 and 3. Among the files, ‘Instruction.txt’ describes the contents of the files. (ZIP) [file pone.0126090.s001.zip › Data/11846_750.txt]

0	0
0	0
0	0
0	0
1142	0
0	0
0	0
0	0
403	2
0	0
0	0
0	0
130	1
0	0
0	0
0	0
0	0
0	0
1051	4
0	0
0	0
0	0
0	0
0	0
0	0
72	3
0	0
178	4
0	0
827	9
501	6
0	0
0	0
513	2
431	1
347	1
0	0
0	0
0	0
195	1
71	1
160	1
289	2
0	0
0	0
71	3
76	0
0	0
61	1
0	0
167	0
0	0
168	1
307	3
189	1
225	4
275	0
0	0
512	9
270	1
0	0
1502	18
297	8
598	2
0	0
0	0
0	0
0	0
0	0
0	0
0	0
163	4
1172	1
0	0
0	0
0	0
0	0
0	0
0	0
0	0
0	0
0	0
0	0
0	0
0	0
0	0
0	0
0	0
0	0
0	0
0	0
0	0
0	0
0	0
0	0
42	1
0	0
0	0
0	0
0	0
0	0
167	3
167	3
0	0
0	0
1139	0
0	0
0	0
0	0
1160	0
1136	0
0	0
0	0
1125	2
1145	1
0	0
0	0
0	0
0	0
0	0
0	0
0	0
0	0
0	0
0	0
0	0
0	0
0	0
0	0
0	0
0	0
0	0
0	0
0	0
0	0
0	0
0	0
0	0
0	0
0	0
0	0
0	0
0	0
1265	2
0	0
1116	0
0	0
0	0
0	0
0	0
0	0
0	0
0	0
0	0
0	0
0	0
0	0
0	0
0	0
0	0
1219	0
0	0
0	0
1193	0
0	0
0	0
1055	7
0	0
1239	1
0	0
0	0
0	0
0	0
1196	1
0	0
0	0
0	0
0	0
0	0
0	0
0	0
0	0
115	1
0	0
0	0
0	0
0	0
165	2
0	0
0	0
0	0
0	0
0	0
420	1
0	0
0	0
0	0
0	0
0	0
0	0
0	0
0	0
0	0
0	0
0	0
0	0
0	0
0	0
0	0
0	0
0	0
0	0
0	0
0	0
258	4
0	0
0	0
0	0
0	0
0	0
0	0
85	2
0	0
0	0
0	0
0	0
0	0
0	0
0	0
0	0
0	0
1245	1
0	0
0	0
0	0
0	0
0	0
0	0
470	7
0	0
0	0
277	2
0	0
0	0
0	0
0	0
0	0
0	0
0	0
0	0
0	0
0	0
0	0
0	0
0	0
1157	0
0	0
0	0
0	0
0	0
0	0
0	0
1082	6
0	0
0	0
0	0
0	0
0	0
0	0
0	0
0	0
1460	1
0	0
483	6
150	2
0	0
0	0
0	0
0	0
1084	1
0	0
0	0
0	0
0	0
0	0
0	0
0	0
0	0
0	0
1066	0
0	0
0	0
0	0
0	0
0	0
0	0
0	0
0	0
0	0
0	0
0	0
0	0
0	0
0	0
0	0
0	0
107	2
569	4
0	0
0	0
1410	0
0	0
0	0
0	0
0	0
0	0
0	0
0	0
0	0
0	0
0	0
0	0
0	0
0	0
0	0
0	0
0	0
59	2
0	0
0	0
0	0
0	0
0	0
0	0
0	0
0	0
0	0
0	0
0	0
0	0
0	0
0	0
0	0
0	0
0	0
0	0
0	0
0	0
0	0
339	3
0	0
617	6
0	0
0	0
0	0
80	3
0	0
0	0
0	0
0	0
0	0
0	0
0	0
0	0
0	0
0	0
80	0
0	0
0	0
0	0
1151	1
0	0
0	0
0	0
0	0
952	1
0	0
0	0
0	0
0	0
0	0
0	0
0	0
0	0
0	0
0	0
0	0
0	0
1160	0
0	0
0	0
0	0
0	0
0	0
0	0
0	0
0	0
0	0
0	0
0	0
0	0
0	0
0	0
0	0
0	0
0	0
0	0
0	0
0	0
0	0
0	0
106	0
0	0
0	0
248	2
0	0
0	0
0	0
86	4
0	0
483	4
0	0
0	0
0	0
0	0
0	0
0	0
0	0
0	0
0	0
0	0
1471	3
0	0
0	0
0	0
0	0
0	0
0	0
0	0
0	0
0	0
297	4
0	0
0	0
0	0
0	0
0	0
0	0
0	0
138	1
53	1
0	0
0	0
0	0
0	0
0	0
0	0
0	0
0	0
0	0
0	0
0	0
0	0
0	0
0	0
0	0
1189	0
0	0
0	0
1173	0
0	0
0	0
0	0
0	0
0	0
0	0
0	0
0	0
0	0
52	0
570	8
0	0
0	0
0	0
499	7
0	0
0	0
0	0
0	0
0	0
0	0
0	0
0	0
0	0
0	0
0	0
786	3
90	2
0	0
263	2
0	0
0	0
0	0
0	0
0	0
800	1
0	0
0	0
0	0
0	0
0	0
1166	0
0	0
0	0
0	0
0	0
0	0
0	0
0	0
1212	0
0	0
0	0
0	0
0	0
0	0
0	0
0	0
0	0
0	0
0	0
0	0
0	0
0	0
0	0
0	0
1183	1
0	0
0	0
0	0
0	0
0	0
0	0
0	0
0	0
0	0
0	0
0	0
0	0
0	0
0	0
0	0
0	0
311	5
1127	0
1956	13
0	0
0	0
0	0
0	0
0	0
0	0
1056	18
1913	18
1913	18
1036	14
188	0
0	0
0	0
32	0
0	0
0	0
1196	0
759	6
0	0
0	0
84	1
1186	4
0	0
0	0
0	0
0	0
20	2
0	0
48	1
0	0
0	0
0	0
0	0
0	0
324	3
0	0
0	0
0	0
0	0
52	1
0	0
0	0
155	7
0	0
0	0
0	0
0	0
0	0
0	0
0	0
1699	14
0	0
0	0
0	0
0	0
0	0
0	0
0	0
0	0
22	0
0	0
0	0
0	0
0	0
1112	0
0	0
0	0
0	0
0	0
0	0
0	0
0	0
0	0
0	0
0	0
0	0
0	0
0	0
0	0
0	0
0	0
0	0
0	0
0	0
0	0
0	0
0	0
0	0
0	0
0	0
0	0
0	0
0	0
0	0
0	0
0	0
0	0
0	0
0	0
0	0
0	0
0	0
0	0
1322	0
0	0
0	0
0	0
0	0
280	2
280	2
0	0
0	0
0	0
0	0
0	0
154	3
0	0
0	0
0	0
0	0
0	0
0	0
0	0
162	0
276	7
0	0
0	0
0	0
0	0
0	0
1938	8
0	0
0	0
2000	26
196	5
813	5
1803	17
314	2
1262	3
0	0
472	2
304	5
241	2
0	0
1011	15
0	0
0	0
0	0
0	0
0	0
0	0
0	0
0	0
0	0
0	0
0	0
0	0
0	0
245	0
103	2
0	0
0	0
674	0
0	0
0	0
151	2
59	0
0	0
0	0
88	2
52	2
0	0
0	0
0	0
0	0
535	2
0	0
0	0
0	0
2000	16
0	0
0	0
35	2
40	2
0	0
2000	22
0	0
0	0
0	0
0	0
0	0
721	5
0	0
0	0
0	0
0	0
0	0
0	0
0	0
0	0
0	0
0	0
0	0
219	6
0	0
363	4
0	0
0	0
0	0
0	0
0	0
0	0
0	0
0	0
0	0
150	0
188	2
0	0
0	0
1366	0
0	0
0	0
0	0
0	0
133	2
0	0
136	1
0	0
0	0
0	0
0	0
0	0
0	0
0	0
0	0
23	2
86	3
0	0
0	0
0	0
0	0
0	0
0	0
154	1
0	0
1212	0
91	1
53	0
288	6
136	0
0	0
0	0
0	0
486	5
0	0
0	0
63	0
0	0
0	0
0	0
133	2
302	5
0	0
0	0
0	0
0	0
0	0
0	0
229	8
0	0
0	0
0	0
0	0
0	0
0	0
293	1
257	7
0	0
0	0
50	0
551	3
358	4
0	0
0	0
788	12
0	0
131	2
0	0
0	0
469	4
0	0
226	4
73	0
0	0
1270	11
0	0
604	2
0	0
0	0
0	0
0	0
1131	1
0	0
0	0
0	0
0	0
93	1
0	0
369	3
0	0
77	0
228	3
0	0
0	0
0	0
242	6
0	0
0	0
190	0
0	0
0	0
42	2
157	2
25	0
0	0
0	0
0	0
0	0
0	0
23	0
0	0
0	0
0	0
0	0
108	3
93	4
0	0
478	9
0	0
1325	16
479	6
974	9
0	0
0	0
868	11
218	0
362	3
2000	6
756	6
1288	7
22	1
210	3
111	2
0	0
788	10
132	1
66	1
0	0
0	0
0	0
173	0
105	0
303	4
1240	0
77	2
0	0
0	0
0	0
0	0
0	0
0	0
1975	13
0	0
114	2
1153	1
0	0
0	0
0	0
2000	16
75	0
0	0
0	0
0	0
0	0
0	0
0	0
0	0
228	1
0	0
0	0
754	5
173	7
0	0
0	0
0	0
0	0
1776	15
0	0
0	0
0	0
0	0
0	0
1089	0
0	0
0	0
0	0
0	0
0	0
574	2
0	0
0	0
0	0
0	0
0	0
0	0
0	0
0	0
0	0
0	0
0	0
0	0
0	0
207	5
0	0
0	0
1218	0
0	0
0	0
0	0
0	0
0	0
0	0
0	0
0	0
0	0
0	0
0	0
0	0
0	0
0	0
0	0
0	0
0	0
0	0
0	0
0	0
1133	0
0	0
0	0
176	0
0	0
0	0
0	0
0	0
0	0
0	0
0	0
0	0
0	0
0	0
0	0
0	0
0	0
0	0
0	0
0	0
1244	0
0	0
811	1
0	0
0	0
1143	1
0	0
0	0
0	0
0	0
0	0
0	0
0	0
0	0
0	0
0	0
0	0
105	5
109	0
0	0
0	0
0	0
0	0
0	0
0	0
0	0
0	0
0	0
0	0
0	0
0	0
1401	0
0	0
0	0
0	0
0	0
0	0
0	0
0	0
0	0
784	2
0	0
0	0
0	0
0	0
0	0
0	0
159	4
0	0
0	0
182	1
0	0
0	0
0	0
0	0
0	0
0	0
0	0
0	0
0	0
0	0
0	0
0	0
55	0
0	0
0	0
59	1
0	0
0	0
0	0
0	0
0	0
0	0
1180	0
0	0
0	0
0	0
0	0
0	0
0	0
0	0
0	0
0	0
0	0
0	0
834	11
0	0
107	1
0	0
821	15
0	0
0	0
298	0
87	1
0	0
0	0
258	1
0	0
0	0
1571	10
60	2
0	0
289	1
497	5
567	0
0	0
0	0
0	0
0	0
0	0
226	4
293	2
1888	10
0	0
0	0
145	0
77	0
0	0
73	2
0	0
35	1
559	4
0	0
0	0
23	0
0	0
248	5
0	0
0	0
0	0
0	0
85	1
0	0
0	0
254	2
440	4
0	0
0	0
334	6
50	0
0	0
0	0
102	0
0	0
0	0
1217	1
87	0
128	1
0	0
0	0
76	0
0	0
0	0
0	0
88	3
1179	3
0	0
0	0
0	0
0	0
716	6
1793	9
0	0
0	0
0	0
1164	1
0	0
0	0
0	0
0	0
59	0
0	0
0	0
0	0
72	0
0	0
138	1
0	0
0	0
0	0
0	0
0	0
0	0
1888	20
7	1
0	0
0	0
0	0
18	1
0	0
0	0
295	1
452	3
55	3
751	11
0	0
0	0
0	0
0	0
507	3
0	0
0	0
0	0
0	0
0	0
351	5
0	0
0	0
233	0
329	3
0	0
119	5
1225	22
1783	11
1660	5
29	1
0	0
0	0
36	0
1341	8
66	0
0	0
0	0
1996	8
104	1
0	0
0	0
321	3
0	0
0	0
223	4
0	0
0	0
0	0
0	0
64	0
42	3
693	2
0	0
34	0
1179	1
103	1
0	0
0	0
997	12
223	4
288	1
0	0
0	0
0	0
503	2
0	0
0	0
420	5
197	1
213	6
507	2
552	5
50	1
0	0
44	2
0	0
0	0
0	0
163	4
167	1
41	2
17	0
224	2
1223	9
226	5
47	0
134	2
488	7
666	4
0	0
33	0
469	4
0	0
0	0
437	6
0	0
0	0
0	0
0	0
0	0
549	8
0	0
0	0
0	0
142	4
1986	26
120	3
194	1
773	2
33	3
0	0
0	0
0	0
315	3
0	0
86	2
0	0
0	0
0	0
105	5
245	0
146	4
0	0
107	1
119	3
0	0
229	1
0	0
0	0
0	0
0	0
202	0
0	0
372	0
239	2
0	0
0	0
100	1
633	6
0	0
0	0
98	5
290	2
0	0
0	0
0	0
137	2
0	0
0	0
0	0
0	0
113	0
156	0
75	1
0	0
0	0
412	8
49	1
0	0
0	0
0	0
0	0
0	0
0	0
0	0
977	10
41	1
0	0
872	6
0	0
0	0
0	0
0	0
0	0
0	0
0	0
0	0
83	1
290	1
1998	4
105	4
119	4
0	0
102	1
0	0
157	0
0	0
0	0
0	0
225	3
0	0
96	2
0	0
0	0
0	0
89	2
0	0
207	4
208	6
1560	6
0	0
249	1
160	4
0	0
0	0
0	0
1907	4
127	5
0	0
0	0
0	0
400	4
501	4
260	5
292	5
0	0
87	2
139	4
173	1
0	0
76	0
623	4
1777	8
513	3
0	0
0	0
75	2
0	0
1091	10
0	0
1266	2
351	2
144	4
902	12
254	1
0	0
228	2
64	2
222	2
0	0
81	2
0	0
52	3
0	0
0	0
0	0
0	0
27	0
515	5
1999	14
44	1
0	0
176	3
118	2
512	2
0	0
536	6
0	0
1517	2
0	0
2000	5
0	0
507	6
0	0
83	3
214	4
0	0
74	1
0	0
54	0
0	0
0	0
0	0
509	4
0	0
0	0
258	1
147	1
286	6
441	4
435	3
0	0
0	0
149	4
341	4
0	0
79	0
0	0
0	0
848	11
0	0
1208	8
1499	13
120	2
0	0
0	0
44	0
160	1
0	0
0	0
60	0
753	5
110	0
962	7
105	2
0	0
0	0
0	0
0	0
289	4
254	0
0	0
0	0
53	0
0	0
258	4
0	0
0	0
1999	9
0	0
0	0
0	0
106	1
189	2
86	1
0	0
49	1
0	0
296	3
0	0
122	3
1361	6
1856	6
476	3
505	3
2986	28
0	0
31	4
145	1
88	0
0	0
255	1
0	0
0	0
0	0
0	0
0	0
1402	2
191	5
339	3
0	0
65	1
0	0
113	0
1161	8
57	4
0	0
100	0
0	0
207	1
214	2
0	0
99	1
97	5
370	4
476	3
2028	7
191	3
83	3
52	2
95	0
0	0
0	0
0	0
626	13
129	1
143	2
44	0
0	0
0	0
0	0
0	0
70	2
0	0
0	0
0	0
0	0
101	0
29	0
0	0
0	0
484	2
78	2
131	4
309	4
0	0
439	6
0	0
113	0
0	0
117	0
0	0
93	0
219	4
0	0
0	0
0	0
0	0
719	6
21	0
75	1
25	0
0	0
0	0
66	0
27	0
0	0
0	0
0	0
127	1
126	0
151	1
0	0
413	10
1103	23
32	0
899	7
0	0
0	0
0	0
0	0
201	4
1910	12
0	0
0	0
0	0
0	0
277	3
0	0
90	0
449	4
0	0
1108	9
492	6
43	1
0	0
0	0
0	0
108	1
22	0
738	9
228	2
260	4
1033	7
0	0
288	5
681	5
1066	3
0	0
0	0
94	1
0	0
0	0
0	0
0	0
0	0
0	0
0	0
1972	20
0	0
0	0
0	0
449	9
455	6
0	0
0	0
351	5
899	6
0	0
166	4
443	4
0	0
64	2
2281	14
1142	5
0	0
1999	7
276	2
0	0
254	1
0	0
1255	0
47	2
1714	14
0	0
0	0
410	4
146	0
0	0
0	0
77	1
45	0
0	0
0	0
34	0
0	0
0	0
55	0
202	0
0	0
269	2
0	0
0	0
0	0
60	0
0	0
0	0
0	0
0	0
0	0
12	0
12	0
12	0
12	0
85	3
0	0
0	0
153	1
0	0
1678	6
456	0
0	0
0	0
0	0
158	0
0	0
67	0
71	1
129	0
74	1
397	2
0	0
946	0
0	0
0	0
0	0
98	0
0	0
70	0
0	0
0	0
120	1
694	2
0	0
0	0
22	0
0	0
183	2
0	0
141	1
0	0
0	0
50	0
323	1
80	1
0	0
274	5
92	0
0	0
2000	0
0	0
119	5
0	0
0	0
0	0
574	3
0	0
58	0
0	0
0	0
0	0
0	0
139	2
207	1
1890	0
0	0
137	2
88	2
0	0
133	1
0	0
44	0
443	2
181	2
0	0
0	0
107	0
0	0
105	1
89	2
0	0
0	0
0	0
0	0
0	0
61	1
0	0
0	0
86	4
64	1
0	0
103	1
634	0
3	0
0	0
131	1
71	0
0	0
37	0
0	0
488	2
139	2
0	0
0	0
0	0
0	0
0	0
0	0
91	1
13	0
0	0
189	0
106	0
0	0
0	0
111	11
239	6
179	0
1653	1
486	9
1363	16
0	0
0	0
0	0
1046	11
0	0
0	0
0	0
113	0
0	0
0	0
141	1
129	3
41	0
0	0
0	0
75	2
0	0
46	0
0	0
0	0
0	0
558	1
63	0
0	0
66	0
0	0
0	0
0	0
0	0
0	0
0	0
156	2
32	0
0	0
41	1
64	1
0	0
0	0
0	0
1056	12
666	0
50	0
76	0
52	0
99	3
389	1
0	0
34	0
147	0
122	0
0	0
51	0
0	0
197	3
1798	4
600	3
0	0
124	4
0	0
0	0
65	0
0	0
0	0
0	0
66	0
209	2
344	2
306	1
0	0
0	0
0	0
0	0
0	0
0	0
0	0
215	2
440	3
0	0
0	0
82	0
0	0
76	0
0	0
346	1
0	0
0	0
0	0
0	0
57	0
0	0
79	0
0	0
0	0
0	0
0	0
0	0
0	0
101	1
0	0
0	0
473	8
0	0
0	0
0	0
50	0
191	2
100	0
0	0
212	2
192	1
0	0
0	0
0	0
0	0
0	0
0	0
1919	10
58	0
0	0
0	0
0	0
0	0
37	0
148	0
0	0
0	0
64	0
0	0
90	3
640	0
0	0
135	2
0	0
209	4
0	0
105	0
0	0
90	1
0	0
0	0
0	0
1986	9
0	0
0	0
0	0
112	0
96	0
0	0
0	0
0	0
0	0
0	0
[truncated: 9,846 more rows]
