# Supplementary material for: Competing for Attention in Social Media under Information Overload Conditions
Source: PLoS One. 2015 Jul 10;10(7):e0126090. doi: 10.1371/journal.pone.0126090 (PMC4498816; doi:10.1371/journal.pone.0126090)
Supplement: S1 File — This zip file contains the sharing details of all of the microblogs we have used in the Figs 2 and 3. Among the files, ‘Instruction.txt’ describes the contents of the files. (ZIP) [file pone.0126090.s001.zip › Data/11989_337.txt]

179	3
115	1
229	3
196	2
82	1
0	0
0	0
239	0
0	0
0	0
0	0
0	0
0	0
0	0
161	1
54	0
238	1
0	0
114	0
72	2
0	0
0	0
78	0
0	0
0	0
492	2
907	0
0	0
1149	0
0	0
0	0
0	0
0	0
0	0
0	0
0	0
115	0
0	0
0	0
0	0
0	0
0	0
0	0
0	0
0	0
283	1
0	0
0	0
0	0
0	0
1155	0
0	0
0	0
115	0
0	0
0	0
0	0
709	1
0	0
345	1
272	3
0	0
0	0
0	0
0	0
0	0
0	0
233	1
0	0
0	0
0	0
0	0
0	0
0	0
0	0
0	0
0	0
0	0
0	0
0	0
0	0
0	0
0	0
0	0
0	0
31	0
167	0
0	0
0	0
57	0
0	0
0	0
0	0
0	0
0	0
0	0
0	0
0	0
0	0
398	2
0	0
1135	0
0	0
0	0
0	0
0	0
0	0
0	0
0	0
0	0
121	1
0	0
0	0
0	0
0	0
0	0
0	0
231	1
0	0
0	0
0	0
0	0
0	0
0	0
0	0
0	0
0	0
0	0
121	2
0	0
0	0
0	0
0	0
0	0
96	1
0	0
0	0
0	0
0	0
0	0
0	0
0	0
0	0
0	0
0	0
0	0
1121	0
0	0
0	0
0	0
0	0
24	0
247	0
74	0
0	0
0	0
150	0
0	0
0	0
0	0
245	1
0	0
0	0
181	0
0	0
0	0
0	0
0	0
0	0
0	0
0	0
413	1
0	0
0	0
0	0
0	0
0	0
0	0
0	0
0	0
0	0
1183	0
0	0
0	0
0	0
0	0
0	0
0	0
0	0
0	0
0	0
0	0
138	0
0	0
159	0
0	0
0	0
0	0
0	0
0	0
0	0
0	0
0	0
0	0
0	0
0	0
0	0
0	0
0	0
162	0
101	0
0	0
0	0
0	0
67	0
0	0
50	0
72	0
0	0
0	0
0	0
0	0
0	0
0	0
0	0
0	0
0	0
0	0
0	0
1117	0
18	0
0	0
0	0
0	0
1151	0
0	0
0	0
0	0
0	0
0	0
0	0
0	0
0	0
0	0
0	0
0	0
0	0
0	0
0	0
0	0
0	0
0	0
0	0
0	0
0	0
0	0
0	0
231	1
43	0
0	0
1121	0
287	0
0	0
0	0
0	0
0	0
0	0
0	0
224	0
170	1
0	0
0	0
0	0
0	0
0	0
0	0
1118	0
0	0
87	1
371	1
78	1
0	0
123	1
0	0
95	0
0	0
165	0
196	2
0	0
505	1
0	0
243	0
0	0
0	0
1088	0
0	0
0	0
0	0
0	0
0	0
52	1
0	0
1228	1
0	0
0	0
0	0
176	0
0	0
0	0
0	0
0	0
0	0
147	2
0	0
0	0
0	0
0	0
0	0
998	0
190	1
293	0
777	0
0	0
0	0
0	0
0	0
0	0
0	0
0	0
0	0
101	1
0	0
0	0
0	0
0	0
0	0
0	0
156	1
459	1
1140	0
0	0
48	0
0	0
0	0
0	0
0	0
0	0
0	0
0	0
0	0
0	0
0	0
0	0
0	0
0	0
0	0
118	0
0	0
0	0
0	0
0	0
1190	0
0	0
0	0
0	0
0	0
0	0
0	0
0	0
1134	0
0	0
0	0
142	1
142	1
1084	0
0	0
135	3
0	0
0	0
0	0
0	0
0	0
0	0
0	0
0	0
0	0
0	0
0	0
0	0
0	0
208	1
0	0
0	0
0	0
0	0
0	0
0	0
0	0
0	0
0	0
0	0
0	0
0	0
0	0
123	1
0	0
0	0
0	0
0	0
0	0
0	0
0	0
0	0
0	0
0	0
0	0
0	0
0	0
0	0
0	0
0	0
0	0
118	1
0	0
0	0
0	0
0	0
0	0
0	0
0	0
0	0
0	0
1197	0
0	0
111	0
0	0
0	0
0	0
0	0
0	0
0	0
0	0
0	0
0	0
0	0
0	0
0	0
350	0
1184	0
0	0
0	0
115	0
0	0
0	0
0	0
0	0
0	0
0	0
0	0
0	0
0	0
0	0
284	0
0	0
0	0
0	0
0	0
0	0
0	0
0	0
1207	0
0	0
222	0
0	0
141	0
0	0
0	0
0	0
0	0
0	0
0	0
0	0
116	1
0	0
0	0
0	0
0	0
0	0
0	0
1175	0
0	0
0	0
0	0
0	0
0	0
0	0
0	0
0	0
0	0
0	0
0	0
0	0
0	0
0	0
0	0
0	0
0	0
0	0
0	0
0	0
0	0
0	0
0	0
0	0
0	0
129	1
0	0
0	0
0	0
158	2
0	0
0	0
215	1
0	0
0	0
0	0
0	0
0	0
0	0
0	0
0	0
115	0
0	0
200	1
0	0
0	0
0	0
0	0
0	0
0	0
0	0
0	0
0	0
0	0
0	0
0	0
0	0
124	1
34	0
0	0
0	0
0	0
465	1
0	0
0	0
1359	1
0	0
0	0
0	0
1169	0
0	0
0	0
0	0
0	0
0	0
192	0
0	0
0	0
0	0
0	0
0	0
0	0
0	0
0	0
327	0
1139	1
0	0
0	0
0	0
0	0
0	0
0	0
0	0
0	0
0	0
0	0
0	0
0	0
116	1
0	0
0	0
0	0
0	0
0	0
0	0
0	0
0	0
0	0
0	0
0	0
0	0
0	0
0	0
0	0
0	0
0	0
0	0
1156	1
0	0
0	0
0	0
0	0
216	0
0	0
0	0
0	0
0	0
21	0
0	0
0	0
122	1
782	0
0	0
0	0
0	0
0	0
22	1
0	0
0	0
0	0
0	0
0	0
333	3
79	0
0	0
0	0
0	0
0	0
0	0
0	0
0	0
0	0
100	2
0	0
0	0
0	0
129	0
0	0
0	0
0	0
96	0
1389	0
0	0
0	0
0	0
0	0
70	0
0	0
0	0
0	0
0	0
178	0
0	0
1025	4
0	0
211	2
399	0
0	0
0	0
0	0
0	0
0	0
0	0
0	0
0	0
0	0
0	0
0	0
0	0
0	0
0	0
109	0
451	0
0	0
841	1
0	0
66	0
0	0
0	0
0	0
1154	0
181	2
84	0
0	0
0	0
0	0
0	0
0	0
0	0
306	0
210	0
93	2
337	0
193	1
80	1
0	0
298	1
0	0
282	0
249	0
196	1
0	0
0	0
0	0
0	0
85	0
0	0
0	0
0	0
0	0
0	0
0	0
0	0
0	0
0	0
230	1
0	0
1151	0
0	0
378	0
0	0
146	1
0	0
0	0
0	0
0	0
0	0
0	0
0	0
0	0
0	0
0	0
0	0
0	0
0	0
0	0
0	0
0	0
0	0
0	0
529	0
172	1
151	0
146	1
0	0
0	0
158	1
0	0
201	0
0	0
0	0
0	0
0	0
0	0
0	0
216	1
99	1
100	2
0	0
0	0
0	0
0	0
0	0
0	0
0	0
0	0
0	0
0	0
0	0
0	0
1098	0
0	0
132	1
1166	0
37	0
92	0
146	0
0	0
0	0
0	0
0	0
0	0
40	0
90	1
0	0
170	0
1217	0
277	1
181	1
201	2
0	0
0	0
0	0
0	0
151	1
217	1
178	0
0	0
186	2
0	0
0	0
0	0
0	0
0	0
1206	0
0	0
0	0
0	0
7	1
0	0
0	0
0	0
0	0
0	0
0	0
65	1
0	0
405	0
0	0
0	0
0	0
0	0
0	0
0	0
0	0
158	0
62	1
0	0
220	1
0	0
1228	0
108	0
0	0
0	0
0	0
0	0
0	0
0	0
0	0
0	0
0	0
1229	0
0	0
0	0
0	0
0	0
0	0
0	0
0	0
0	0
0	0
0	0
0	0
0	0
0	0
0	0
0	0
0	0
0	0
0	0
0	0
0	0
0	0
0	0
0	0
0	0
0	0
0	0
0	0
0	0
0	0
0	0
0	0
420	2
0	0
0	0
0	0
0	0
0	0
0	0
0	0
0	0
0	0
0	0
0	0
0	0
0	0
0	0
0	0
0	0
0	0
1249	2
297	1
0	0
0	0
0	0
0	0
0	0
0	0
0	0
0	0
0	0
0	0
0	0
0	0
0	0
0	0
0	0
0	0
0	0
0	0
0	0
0	0
0	0
139	1
51	1
0	0
0	0
0	0
485	3
0	0
0	0
485	3
0	0
0	0
485	3
0	0
0	0
0	0
539	0
103	1
159	0
0	0
0	0
0	0
0	0
0	0
0	0
0	0
0	0
0	0
0	0
0	0
0	0
0	0
0	0
1094	0
0	0
0	0
0	0
56	1
0	0
0	0
0	0
0	0
161	0
0	0
0	0
0	0
0	0
0	0
0	0
74	0
0	0
0	0
74	0
74	0
74	0
0	0
0	0
1121	0
0	0
0	0
0	0
0	0
0	0
247	0
0	0
1183	0
0	0
0	0
162	0
286	0
0	0
0	0
0	0
0	0
0	0
0	0
0	0
458	1
847	0
0	0
0	0
0	0
0	0
0	0
0	0
0	0
0	0
0	0
0	0
0	0
0	0
0	0
0	0
0	0
0	0
0	0
0	0
0	0
0	0
0	0
0	0
0	0
0	0
0	0
0	0
1200	1
0	0
0	0
0	0
0	0
0	0
0	0
0	0
0	0
0	0
0	0
0	0
0	0
1326	0
0	0
0	0
0	0
0	0
0	0
0	0
0	0
0	0
0	0
0	0
0	0
0	0
0	0
0	0
102	1
0	0
0	0
0	0
0	0
0	0
0	0
0	0
0	0
0	0
0	0
0	0
1136	0
0	0
0	0
0	0
0	0
0	0
1166	0
0	0
0	0
0	0
0	0
0	0
0	0
1163	0
0	0
1213	0
1191	1
0	0
0	0
1042	0
0	0
0	0
20	0
0	0
0	0
0	0
0	0
0	0
0	0
0	0
0	0
0	0
0	0
0	0
0	0
0	0
0	0
0	0
0	0
0	0
0	0
292	0
364	0
0	0
0	0
0	0
249	0
0	0
0	0
0	0
0	0
0	0
0	0
0	0
0	0
0	0
0	0
0	0
0	0
0	0
0	0
0	0
0	0
91	1
0	0
0	0
0	0
513	1
0	0
191	1
0	0
171	0
0	0
0	0
0	0
0	0
0	0
0	0
0	0
0	0
0	0
0	0
0	0
0	0
0	0
0	0
0	0
0	0
0	0
1161	0
0	0
0	0
0	0
1218	1
0	0
0	0
0	0
83	1
0	0
0	0
0	0
24	0
0	0
0	0
0	0
0	0
0	0
0	0
0	0
1187	0
0	0
0	0
1108	1
0	0
0	0
0	0
0	0
0	0
263	0
178	2
0	0
0	0
0	0
0	0
0	0
135	2
0	0
1015	0
209	1
106	0
0	0
0	0
0	0
0	0
0	0
0	0
0	0
0	0
0	0
0	0
0	0
0	0
0	0
0	0
0	0
0	0
0	0
0	0
0	0
0	0
0	0
0	0
0	0
1069	0
0	0
0	0
0	0
0	0
201	0
0	0
0	0
1143	0
0	0
126	0
0	0
0	0
0	0
205	0
513	4
0	0
0	0
0	0
0	0
331	1
0	0
0	0
0	0
0	0
0	0
0	0
0	0
1230	0
0	0
218	4
251	2
298	3
0	0
0	0
0	0
0	0
0	0
0	0
0	0
0	0
0	0
0	0
0	0
0	0
0	0
0	0
0	0
0	0
371	0
0	0
0	0
0	0
0	0
0	0
0	0
0	0
0	0
0	0
0	0
402	1
0	0
0	0
0	0
0	0
0	0
74	1
0	0
0	0
136	0
0	0
366	3
97	1
0	0
49	0
0	0
0	0
0	0
0	0
0	0
338	1
0	0
0	0
0	0
0	0
88	0
0	0
0	0
130	0
225	0
1133	0
0	0
0	0
0	0
0	0
0	0
0	0
0	0
0	0
0	0
0	0
0	0
174	0
0	0
144	0
0	0
0	0
275	1
0	0
107	1
0	0
109	0
0	0
0	0
0	0
0	0
450	2
0	0
0	0
0	0
262	0
0	0
0	0
0	0
0	0
0	0
0	0
144	0
0	0
0	0
0	0
0	0
357	1
0	0
0	0
0	0
0	0
0	0
0	0
0	0
1134	0
0	0
0	0
634	0
0	0
0	0
0	0
0	0
0	0
0	0
0	0
0	0
0	0
1089	1
0	0
0	0
0	0
0	0
0	0
0	0
0	0
0	0
221	1
0	0
0	0
268	0
0	0
0	0
0	0
0	0
0	0
0	0
112	0
0	0
0	0
0	0
0	0
0	0
151	0
0	0
0	0
206	0
0	0
176	1
0	0
0	0
0	0
0	0
0	0
33	0
0	0
0	0
0	0
0	0
0	0
35	0
0	0
0	0
0	0
124	0
351	1
0	0
0	0
246	1
0	0
0	0
0	0
0	0
0	0
0	0
0	0
0	0
0	0
0	0
0	0
0	0
0	0
0	0
0	0
0	0
98	1
0	0
0	0
0	0
0	0
0	0
0	0
0	0
0	0
0	0
0	0
0	0
298	0
254	0
0	0
0	0
0	0
0	0
0	0
0	0
276	0
0	0
0	0
410	0
0	0
213	0
0	0
0	0
0	0
1122	0
0	0
101	1
1160	0
739	2
0	0
0	0
0	0
0	0
0	0
0	0
185	1
277	0
84	0
0	0
84	0
251	1
137	2
0	0
630	5
98	0
0	0
0	0
0	0
0	0
0	0
0	0
0	0
301	2
0	0
0	0
0	0
38	1
174	0
0	0
0	0
146	1
0	0
0	0
0	0
0	0
245	1
0	0
0	0
0	0
0	0
0	0
0	0
69	1
1150	0
0	0
123	0
0	0
0	0
100	0
0	0
499	2
77	1
313	1
91	1
0	0
0	0
0	0
0	0
500	0
178	1
180	0
0	0
52	0
160	0
115	1
209	0
160	0
115	0
0	0
0	0
0	0
0	0
0	0
127	0
0	0
0	0
0	0
171	1
0	0
0	0
0	0
0	0
0	0
0	0
0	0
0	0
1146	0
127	1
163	0
85	1
0	0
0	0
0	0
101	0
101	0
183	1
0	0
0	0
108	2
0	0
204	1
0	0
0	0
0	0
0	0
132	1
0	0
0	0
130	1
55	0
194	1
1327	0
395	0
0	0
466	0
0	0
49	0
0	0
212	0
0	0
80	0
0	0
158	1
103	1
506	1
418	1
0	0
101	0
56	0
0	0
114	0
574	1
144	0
0	0
0	0
1144	0
0	0
80	0
0	0
0	0
0	0
0	0
220	0
0	0
0	0
0	0
0	0
710	1
0	0
173	1
320	0
0	0
0	0
0	0
1391	0
454	0
0	0
0	0
387	2
0	0
0	0
0	0
0	0
80	0
0	0
127	6
24	3
0	0
0	0
48	0
0	0
0	0
0	0
0	0
0	0
0	0
0	0
0	0
1131	0
0	0
0	0
0	0
1113	0
0	0
0	0
41	1
234	1
0	0
113	0
113	0
0	0
0	0
0	0
55	0
8	0
0	0
0	0
0	0
311	0
0	0
0	0
143	0
236	0
0	0
0	0
595	0
0	0
228	0
287	0
0	0
0	0
81	0
0	0
0	0
0	0
0	0
0	0
89	0
699	0
0	0
0	0
0	0
138	2
0	0
0	0
425	3
0	0
355	2
140	0
292	2
214	0
0	0
1151	0
318	3
463	0
190	0
0	0
0	0
44	2
630	4
193	2
276	2
193	0
0	0
52	3
0	0
0	0
0	0
193	0
212	0
125	0
81	2
201	0
0	0
117	1
0	0
0	0
168	0
450	1
411	0
0	0
0	0
76	0
134	0
85	1
197	0
0	0
0	0
0	0
484	2
0	0
350	0
81	0
0	0
0	0
56	1
25	0
53	0
149	2
340	0
0	0
174	1
105	0
168	0
994	1
349	1
59	0
316	1
79	0
0	0
0	0
0	0
38	0
207	0
0	0
0	0
198	3
0	0
0	0
0	0
364	1
491	2
0	0
0	0
0	0
205	1
119	1
333	1
95	0
0	0
0	0
0	0
264	0
107	0
0	0
0	0
0	0
38	2
302	0
0	0
176	0
0	0
126	1
52	1
162	0
434	1
315	1
294	2
216	0
151	1
0	0
0	0
0	0
129	1
548	4
79	1
182	0
63	1
38	0
0	0
0	0
0	0
203	1
0	0
0	0
119	1
376	0
177	1
268	0
422	0
54	0
33	0
333	1
56	1
199	0
227	0
668	1
54	0
0	0
0	0
0	0
166	0
165	1
242	1
215	2
0	0
0	0
0	0
655	1
620	1
141	1
115	1
0	0
177	1
170	0
398	2
0	0
177	0
162	1
0	0
170	0
96	1
189	1
760	1
0	0
30	1
0	0
0	0
0	0
0	0
0	0
0	0
0	0
0	0
0	0
0	0
0	0
341	1
215	1
33	0
0	0
0	0
51	1
0	0
0	0
15	0
62	1
0	0
200	0
0	0
242	1
98	1
0	0
0	0
0	0
198	0
101	0
159	1
301	1
101	1
302	1
0	0
0	0
29	1
768	0
0	0
0	0
121	1
0	0
79	1
194	1
0	0
29	0
35	1
38	0
0	0
0	0
0	0
0	0
0	0
149	0
202	0
83	1
0	0
0	0
166	1
0	0
1097	0
0	0
176	1
0	0
0	0
300	2
173	2
222	0
179	1
318	0
0	0
181	3
0	0
0	0
0	0
0	0
221	0
0	0
0	0
0	0
0	0
218	1
62	1
91	2
1278	2
0	0
1159	1
0	0
149	1
0	0
0	0
0	0
254	1
124	0
0	0
0	0
0	0
267	0
7	0
0	0
0	0
0	0
0	0
0	0
183	1
0	0
0	0
0	0
0	0
0	0
0	0
0	0
0	0
0	0
278	2
0	0
0	0
0	0
0	0
0	0
0	0
0	0
0	0
0	0
0	0
0	0
0	0
1204	0
0	0
0	0
1122	0
0	0
116	0
0	0
0	0
0	0
0	0
[truncated: 9,989 more rows]
