# Supplementary material for: Competing for Attention in Social Media under Information Overload Conditions
Source: PLoS One. 2015 Jul 10;10(7):e0126090. doi: 10.1371/journal.pone.0126090 (PMC4498816; doi:10.1371/journal.pone.0126090)
Supplement: S1 File — This zip file contains the sharing details of all of the microblogs we have used in the Figs 2 and 3. Among the files, ‘Instruction.txt’ describes the contents of the files. (ZIP) [file pone.0126090.s001.zip › Data/11990_226.txt]

0	0
0	0
0	0
0	0
0	0
0	0
0	0
252	1
0	0
0	0
0	0
0	0
0	0
198	0
93	0
0	0
197	0
0	0
0	0
0	0
260	0
49	0
0	0
0	0
0	0
114	0
803	0
142	0
429	0
0	0
0	0
0	0
0	0
42	0
0	0
704	0
428	0
178	4
257	0
83	1
28	1
0	0
225	0
0	0
253	0
297	0
0	0
621	0
0	0
98	0
0	0
0	0
205	0
67	0
153	0
0	0
304	0
150	0
0	0
137	0
666	0
330	1
0	0
210	0
0	0
0	0
0	0
228	0
165	0
636	0
0	0
686	1
14	0
0	0
0	0
0	0
0	0
0	0
322	0
0	0
0	0
0	0
0	0
0	0
0	0
0	0
350	1
0	0
0	0
0	0
0	0
288	0
0	0
55	1
293	1
41	0
0	0
0	0
0	0
0	0
0	0
0	0
0	0
0	0
0	0
1186	0
304	0
0	0
0	0
0	0
0	0
0	0
0	0
0	0
0	0
103	0
0	0
0	0
1214	0
0	0
0	0
0	0
572	2
0	0
0	0
0	0
0	0
0	0
0	0
501	1
295	0
0	0
66	1
59	1
81	1
231	1
452	0
0	0
116	1
176	1
91	0
0	0
0	0
0	0
1353	0
0	0
0	0
115	1
0	0
0	0
193	1
0	0
462	1
124	0
0	0
0	0
0	0
0	0
0	0
0	0
0	0
0	0
0	0
0	0
0	0
0	0
0	0
0	0
0	0
0	0
0	0
283	0
0	0
0	0
0	0
0	0
0	0
277	0
628	0
288	0
0	0
0	0
0	0
0	0
0	0
0	0
0	0
36	1
121	0
0	0
0	0
0	0
0	0
0	0
0	0
0	0
0	0
0	0
0	0
0	0
0	0
0	0
0	0
159	0
1120	0
0	0
0	0
0	0
0	0
0	0
0	0
0	0
0	0
0	0
0	0
0	0
0	0
0	0
534	0
248	0
0	0
0	0
0	0
1101	1
0	0
0	0
0	0
0	0
0	0
0	0
343	1
0	0
221	0
0	0
0	0
326	0
0	0
0	0
0	0
0	0
0	0
0	0
0	0
0	0
0	0
0	0
139	0
0	0
0	0
0	0
0	0
0	0
0	0
0	0
0	0
0	0
110	0
0	0
0	0
0	0
0	0
0	0
0	0
0	0
0	0
1225	1
0	0
0	0
0	0
0	0
0	0
1096	0
0	0
0	0
0	0
0	0
0	0
0	0
101	1
539	1
0	0
0	0
0	0
0	0
0	0
0	0
0	0
172	0
0	0
0	0
0	0
0	0
0	0
0	0
0	0
0	0
0	0
0	0
0	0
0	0
0	0
186	1
0	0
0	0
143	3
0	0
403	4
0	0
0	0
76	1
177	0
0	0
0	0
0	0
0	0
193	0
0	0
1178	0
0	0
0	0
225	2
1996	2
588	0
105	1
302	2
53	1
0	0
598	1
0	0
0	0
0	0
0	0
1153	0
0	0
0	0
0	0
0	0
0	0
1235	0
0	0
0	0
0	0
0	0
0	0
0	0
0	0
0	0
0	0
0	0
0	0
0	0
0	0
0	0
0	0
0	0
0	0
0	0
1196	1
0	0
0	0
0	0
0	0
0	0
103	1
0	0
0	0
1166	0
0	0
0	0
0	0
0	0
0	0
0	0
0	0
0	0
0	0
0	0
0	0
0	0
0	0
0	0
0	0
0	0
0	0
1280	0
0	0
0	0
0	0
0	0
0	0
0	0
0	0
0	0
0	0
0	0
0	0
0	0
1186	0
0	0
0	0
0	0
0	0
175	0
0	0
0	0
0	0
0	0
0	0
0	0
0	0
0	0
0	0
0	0
0	0
1158	1
436	1
0	0
0	0
0	0
219	1
0	0
0	0
0	0
0	0
0	0
0	0
0	0
0	0
0	0
0	0
0	0
0	0
0	0
0	0
0	0
354	5
62	0
0	0
0	0
253	0
0	0
0	0
0	0
0	0
0	0
0	0
166	1
0	0
0	0
0	0
0	0
0	0
301	1
0	0
0	0
0	0
0	0
0	0
0	0
0	0
0	0
0	0
0	0
0	0
143	0
0	0
0	0
0	0
0	0
0	0
0	0
0	0
0	0
0	0
0	0
0	0
0	0
0	0
305	1
0	0
0	0
0	0
0	0
0	0
0	0
0	0
0	0
0	0
0	0
0	0
0	0
244	1
0	0
0	0
0	0
0	0
116	0
103	0
0	0
0	0
0	0
0	0
0	0
381	0
0	0
0	0
0	0
0	0
0	0
0	0
97	1
0	0
0	0
0	0
0	0
0	0
0	0
0	0
0	0
0	0
0	0
101	1
0	0
0	0
0	0
0	0
0	0
0	0
0	0
0	0
0	0
0	0
0	0
0	0
0	0
0	0
0	0
0	0
0	0
0	0
0	0
0	0
19	0
0	0
0	0
0	0
0	0
0	0
0	0
30	1
0	0
0	0
0	0
0	0
0	0
0	0
1130	0
0	0
0	0
0	0
0	0
0	0
1084	0
0	0
0	0
312	0
0	0
0	0
345	1
90	0
142	0
0	0
0	0
0	0
0	0
0	0
0	0
0	0
77	0
0	0
0	0
205	0
0	0
0	0
0	0
0	0
0	0
0	0
1146	0
0	0
0	0
0	0
0	0
0	0
0	0
0	0
0	0
0	0
0	0
159	1
0	0
145	1
101	0
234	1
137	1
0	0
0	0
0	0
140	0
0	0
0	0
122	1
0	0
0	0
649	1
0	0
0	0
0	0
0	0
0	0
0	0
0	0
0	0
0	0
102	1
198	1
422	1
0	0
0	0
0	0
0	0
0	0
0	0
0	0
254	1
0	0
466	1
130	0
241	3
1172	0
0	0
0	0
186	1
169	3
0	0
0	0
0	0
0	0
0	0
0	0
138	1
0	0
37	1
0	0
0	0
0	0
0	0
0	0
0	0
378	1
0	0
0	0
90	0
0	0
0	0
0	0
0	0
571	0
0	0
0	0
0	0
0	0
0	0
0	0
1000	0
0	0
0	0
0	0
0	0
0	0
0	0
0	0
0	0
0	0
0	0
0	0
0	0
0	0
0	0
0	0
0	0
0	0
0	0
0	0
0	0
0	0
0	0
0	0
0	0
0	0
216	1
0	0
173	0
0	0
0	0
0	0
6	1
0	0
0	0
0	0
0	0
0	0
0	0
0	0
0	0
1209	0
0	0
0	0
0	0
0	0
0	0
0	0
0	0
167	0
0	0
0	0
0	0
0	0
0	0
0	0
0	0
0	0
0	0
0	0
0	0
0	0
0	0
0	0
0	0
0	0
0	0
0	0
712	1
261	0
0	0
0	0
0	0
0	0
0	0
99	1
0	0
0	0
0	0
0	0
370	1
0	0
0	0
1175	0
0	0
0	0
0	0
0	0
0	0
0	0
0	0
0	0
0	0
0	0
0	0
0	0
0	0
267	0
0	0
0	0
0	0
0	0
0	0
0	0
0	0
0	0
0	0
1171	0
0	0
1072	0
0	0
0	0
0	0
0	0
0	0
105	1
0	0
212	1
0	0
0	0
0	0
0	0
0	0
244	0
0	0
0	0
0	0
0	0
0	0
0	0
0	0
0	0
0	0
0	0
0	0
1132	0
0	0
0	0
0	0
158	2
0	0
0	0
0	0
0	0
0	0
0	0
0	0
0	0
0	0
0	0
0	0
0	0
0	0
0	0
0	0
0	0
0	0
0	0
0	0
0	0
0	0
0	0
0	0
0	0
0	0
548	2
1157	0
368	0
1137	0
0	0
0	0
0	0
0	0
1193	0
0	0
0	0
0	0
548	2
0	0
58	1
0	0
0	0
0	0
261	0
945	0
0	0
0	0
0	0
0	0
0	0
449	1
0	0
0	0
0	0
0	0
0	0
0	0
0	0
0	0
0	0
0	0
0	0
0	0
0	0
0	0
215	0
0	0
0	0
1225	0
0	0
0	0
614	5
0	0
0	0
1152	0
0	0
0	0
0	0
0	0
0	0
0	0
0	0
0	0
0	0
0	0
0	0
78	0
0	0
0	0
0	0
0	0
0	0
0	0
0	0
0	0
0	0
0	0
292	0
1155	0
0	0
273	3
321	2
296	1
0	0
0	0
0	0
201	1
94	2
0	0
0	0
0	0
0	0
167	1
414	1
0	0
0	0
0	0
0	0
0	0
0	0
0	0
1173	0
0	0
436	1
147	0
113	0
0	0
0	0
0	0
0	0
0	0
1142	0
0	0
0	0
71	1
0	0
0	0
203	2
178	0
0	0
143	1
0	0
53	2
1062	0
0	0
0	0
682	1
0	0
67	0
292	1
1045	1
0	0
503	1
139	0
0	0
0	0
283	1
0	0
0	0
0	0
0	0
0	0
0	0
0	0
0	0
0	0
0	0
0	0
1155	0
0	0
0	0
452	0
0	0
0	0
0	0
0	0
0	0
0	0
565	2
0	0
0	0
0	0
0	0
0	0
0	0
0	0
0	0
0	0
0	0
0	0
0	0
0	0
125	0
0	0
0	0
0	0
0	0
0	0
0	0
0	0
0	0
0	0
0	0
0	0
0	0
0	0
0	0
0	0
0	0
0	0
0	0
0	0
0	0
0	0
0	0
0	0
0	0
0	0
0	0
0	0
0	0
0	0
0	0
0	0
0	0
0	0
0	0
0	0
221	1
306	1
0	0
0	0
0	0
0	0
0	0
0	0
0	0
0	0
0	0
132	1
0	0
204	0
0	0
0	0
0	0
0	0
0	0
0	0
0	0
0	0
0	0
0	0
1213	0
0	0
196	0
0	0
200	1
0	0
0	0
0	0
196	0
166	0
0	0
0	0
0	0
0	0
0	0
0	0
0	0
0	0
0	0
1091	0
0	0
234	1
314	0
0	0
0	0
209	1
0	0
0	0
0	0
0	0
82	1
329	2
0	0
0	0
0	0
0	0
0	0
0	0
0	0
0	0
0	0
387	0
0	0
1140	1
92	0
0	0
0	0
0	0
0	0
0	0
0	0
0	0
0	0
0	0
151	0
0	0
661	1
308	1
0	0
0	0
0	0
0	0
0	0
0	0
0	0
0	0
0	0
1115	0
0	0
1163	0
0	0
0	0
0	0
116	1
0	0
0	0
0	0
0	0
1174	0
0	0
0	0
0	0
0	0
0	0
0	0
0	0
83	0
0	0
0	0
0	0
0	0
0	0
559	4
0	0
0	0
0	0
0	0
0	0
0	0
0	0
83	0
0	0
0	0
0	0
0	0
0	0
0	0
0	0
1143	0
0	0
0	0
0	0
0	0
0	0
0	0
0	0
0	0
0	0
0	0
0	0
0	0
358	1
0	0
0	0
0	0
0	0
0	0
0	0
0	0
0	0
0	0
0	0
0	0
0	0
0	0
425	0
0	0
0	0
0	0
0	0
0	0
0	0
0	0
0	0
0	0
0	0
0	0
0	0
0	0
0	0
0	0
0	0
0	0
8	0
0	0
0	0
0	0
101	0
0	0
0	0
0	0
0	0
369	1
0	0
0	0
0	0
0	0
0	0
1275	0
0	0
0	0
0	0
0	0
0	0
0	0
419	0
0	0
298	2
169	0
1182	0
45	1
0	0
0	0
0	0
262	0
0	0
0	0
0	0
0	0
1112	0
0	0
0	0
0	0
0	0
0	0
0	0
0	0
0	0
0	0
0	0
0	0
0	0
0	0
73	1
0	0
0	0
0	0
109	0
0	0
284	1
0	0
0	0
0	0
0	0
0	0
0	0
226	1
0	0
0	0
0	0
0	0
0	0
0	0
526	0
0	0
1128	0
0	0
1083	0
0	0
0	0
0	0
0	0
0	0
0	0
0	0
0	0
0	0
0	0
0	0
0	0
0	0
0	0
221	0
353	0
1190	0
0	0
0	0
0	0
0	0
0	0
0	0
0	0
0	0
0	0
0	0
0	0
0	0
0	0
0	0
1144	0
0	0
0	0
248	0
0	0
0	0
48	0
0	0
0	0
144	1
0	0
0	0
0	0
496	1
0	0
0	0
0	0
0	0
0	0
0	0
278	1
0	0
0	0
0	0
0	0
143	0
0	0
0	0
318	0
0	0
0	0
0	0
0	0
0	0
0	0
143	0
0	0
0	0
186	2
0	0
0	0
580	0
0	0
0	0
0	0
0	0
0	0
0	0
0	0
0	0
0	0
0	0
319	1
0	0
0	0
0	0
0	0
0	0
0	0
1155	0
0	0
0	0
0	0
0	0
1200	2
0	0
0	0
0	0
0	0
0	0
0	0
0	0
0	0
758	0
160	1
0	0
0	0
0	0
0	0
0	0
375	0
0	0
708	1
0	0
288	1
1938	1
0	0
42	0
322	3
0	0
0	0
806	1
0	0
540	1
117	0
692	0
0	0
0	0
342	0
0	0
0	0
0	0
0	0
330	0
282	3
0	0
0	0
0	0
0	0
0	0
0	0
1099	0
0	0
470	0
107	1
414	1
0	0
0	0
0	0
0	0
78	2
76	0
650	0
0	0
0	0
0	0
0	0
0	0
0	0
0	0
0	0
0	0
120	0
0	0
0	0
0	0
0	0
0	0
260	1
0	0
0	0
293	1
0	0
0	0
43	1
0	0
0	0
94	1
63	2
118	0
0	0
0	0
0	0
0	0
144	2
0	0
0	0
1466	1
0	0
115	1
0	0
0	0
0	0
158	0
403	0
0	0
0	0
173	2
295	0
0	0
0	0
0	0
0	0
933	0
0	0
351	2
0	0
0	0
0	0
0	0
125	1
121	0
0	0
0	0
413	0
0	0
0	0
0	0
0	0
0	0
0	0
0	0
0	0
0	0
0	0
0	0
0	0
0	0
0	0
0	0
0	0
0	0
0	0
0	0
0	0
0	0
0	0
0	0
0	0
0	0
0	0
0	0
121	0
440	0
1208	0
0	0
0	0
0	0
0	0
0	0
0	0
0	0
481	1
0	0
1120	0
0	0
0	0
0	0
0	0
337	1
0	0
0	0
0	0
0	0
1224	0
1196	0
0	0
275	0
474	3
0	0
197	0
0	0
0	0
0	0
1229	0
0	0
0	0
0	0
297	1
524	0
129	0
0	0
0	0
0	0
373	0
900	0
0	0
0	0
0	0
1073	0
0	0
101	1
0	0
0	0
211	1
0	0
0	0
0	0
393	0
0	0
228	1
88	0
0	0
260	1
818	2
83	0
0	0
0	0
1389	0
77	2
0	0
0	0
303	0
0	0
204	0
355	1
0	0
0	0
0	0
0	0
791	2
319	0
0	0
0	0
0	0
0	0
641	2
0	0
0	0
0	0
0	0
0	0
532	0
0	0
107	1
0	0
0	0
0	0
1201	0
0	0
0	0
0	0
0	0
0	0
0	0
0	0
0	0
0	0
0	0
0	0
0	0
0	0
0	0
0	0
0	0
0	0
0	0
1214	0
0	0
0	0
47	0
0	0
0	0
0	0
0	0
0	0
0	0
130	2
0	0
0	0
1175	0
0	0
0	0
0	0
0	0
0	0
0	0
0	0
0	0
0	0
0	0
0	0
0	0
530	2
0	0
0	0
70	1
0	0
0	0
126	0
242	0
0	0
30	1
0	0
225	2
36	1
0	0
46	1
0	0
0	0
0	0
0	0
0	0
71	0
115	1
0	0
0	0
0	0
233	0
0	0
0	0
0	0
0	0
280	1
0	0
0	0
0	0
1083	0
391	0
0	0
0	0
213	1
0	0
92	0
0	0
0	0
0	0
0	0
0	0
29	0
0	0
0	0
1171	0
0	0
203	0
0	0
871	0
0	0
0	0
0	0
0	0
0	0
0	0
0	0
906	0
0	0
0	0
0	0
245	0
0	0
0	0
0	0
0	0
355	0
0	0
0	0
920	0
0	0
297	1
113	1
0	0
0	0
0	0
0	0
0	0
0	0
216	0
232	0
0	0
0	0
0	0
254	1
61	1
428	0
0	0
121	1
0	0
0	0
0	0
0	0
35	1
0	0
0	0
0	0
1089	1
0	0
0	0
0	0
0	0
0	0
0	0
0	0
0	0
171	1
0	0
1172	0
0	0
0	0
0	0
0	0
0	0
0	0
0	0
0	0
411	2
0	0
0	0
0	0
0	0
0	0
0	0
634	9
0	0
344	0
0	0
0	0
0	0
58	1
160	1
0	0
0	0
0	0
0	0
0	0
0	0
0	0
0	0
0	0
0	0
0	0
1391	1
44	0
201	0
0	0
386	1
0	0
0	0
0	0
299	2
0	0
31	1
329	0
0	0
126	1
0	0
1131	0
0	0
0	0
75	0
104	0
0	0
1182	0
138	7
0	0
0	0
0	0
0	0
544	1
0	0
0	0
0	0
0	0
330	0
0	0
0	0
0	0
0	0
0	0
203	2
0	0
0	0
0	0
0	0
0	0
0	0
0	0
0	0
0	0
253	0
0	0
0	0
0	0
0	0
0	0
0	0
0	0
0	0
0	0
0	0
0	0
0	0
0	0
0	0
0	0
0	0
0	0
101	1
0	0
0	0
0	0
0	0
0	0
0	0
0	0
0	0
0	0
0	0
0	0
0	0
0	0
198	0
0	0
0	0
0	0
0	0
0	0
0	0
0	0
0	0
142	1
0	0
0	0
0	0
0	0
100	1
0	0
0	0
0	0
0	0
0	0
205	1
376	0
182	0
87	1
0	0
268	0
0	0
115	0
144	1
123	0
404	0
0	0
0	0
0	0
0	0
1135	1
89	0
0	0
0	0
0	0
95	1
177	2
120	1
0	0
0	0
0	0
0	0
345	0
272	1
0	0
0	0
0	0
0	0
160	2
0	0
282	1
0	0
0	0
0	0
211	0
0	0
0	0
0	0
525	1
0	0
348	1
0	0
0	0
0	0
0	0
0	0
0	0
69	1
0	0
40	1
43	0
0	0
0	0
0	0
0	0
0	0
0	0
0	0
0	0
394	1
0	0
71	0
0	0
0	0
0	0
0	0
0	0
0	0
1133	0
576	0
[truncated: 9,990 more rows]
