# Supplementary material for: Competing for Attention in Social Media under Information Overload Conditions
Source: PLoS One. 2015 Jul 10;10(7):e0126090. doi: 10.1371/journal.pone.0126090 (PMC4498816; doi:10.1371/journal.pone.0126090)
Supplement: S1 File — This zip file contains the sharing details of all of the microblogs we have used in the Figs 2 and 3. Among the files, ‘Instruction.txt’ describes the contents of the files. (ZIP) [file pone.0126090.s001.zip › Data/12003_333.txt]

0	0
0	0
0	0
0	0
0	0
0	0
0	0
0	0
0	0
0	0
0	0
0	0
0	0
0	0
0	0
0	0
0	0
0	0
0	0
0	0
0	0
0	0
0	0
0	0
0	0
0	0
0	0
0	0
0	0
0	0
0	0
0	0
0	0
0	0
0	0
0	0
0	0
0	0
0	0
0	0
0	0
0	0
0	0
0	0
0	0
0	0
1145	0
0	0
0	0
0	0
0	0
0	0
0	0
0	0
0	0
0	0
0	0
0	0
0	0
0	0
0	0
0	0
0	0
0	0
0	0
0	0
0	0
0	0
0	0
0	0
0	0
0	0
1137	0
0	0
0	0
0	0
0	0
0	0
0	0
0	0
0	0
0	0
0	0
0	0
0	0
0	0
0	0
0	0
0	0
810	0
0	0
0	0
0	0
0	0
0	0
0	0
0	0
0	0
0	0
0	0
0	0
0	0
0	0
0	0
0	0
0	0
0	0
0	0
0	0
0	0
0	0
0	0
0	0
0	0
0	0
0	0
0	0
0	0
0	0
0	0
1226	0
0	0
0	0
1182	1
0	0
0	0
0	0
0	0
0	0
0	0
0	0
0	0
0	0
0	0
0	0
0	0
0	0
0	0
0	0
0	0
0	0
0	0
0	0
0	0
0	0
0	0
0	0
0	0
1151	0
0	0
0	0
0	0
1166	0
0	0
0	0
0	0
330	1
0	0
0	0
0	0
0	0
0	0
0	0
0	0
0	0
1369	1
0	0
0	0
0	0
0	0
0	0
0	0
1112	0
0	0
0	0
0	0
0	0
0	0
0	0
0	0
0	0
0	0
0	0
0	0
0	0
102	0
0	0
0	0
0	0
0	0
0	0
0	0
0	0
0	0
0	0
0	0
0	0
0	0
0	0
0	0
0	0
0	0
24	0
0	0
0	0
0	0
0	0
0	0
0	0
0	0
0	0
0	0
0	0
0	0
0	0
0	0
0	0
0	0
0	0
0	0
0	0
0	0
0	0
0	0
0	0
1203	0
0	0
24	0
0	0
0	0
0	0
0	0
0	0
0	0
0	0
0	0
1208	2
0	0
0	0
0	0
0	0
0	0
0	0
0	0
0	0
0	0
0	0
0	0
0	0
0	0
0	0
0	0
0	0
0	0
0	0
0	0
0	0
0	0
0	0
0	0
0	0
0	0
0	0
0	0
0	0
0	0
1136	0
0	0
0	0
118	0
0	0
0	0
0	0
0	0
0	0
0	0
0	0
0	0
0	0
0	0
0	0
1190	1
0	0
0	0
0	0
0	0
0	0
1969	1
90	0
0	0
520	2
0	0
0	0
859	0
78	0
0	0
0	0
0	0
0	0
0	0
0	0
76	0
0	0
0	0
484	0
0	0
62	0
0	0
0	0
0	0
0	0
129	0
0	0
39	0
0	0
0	0
0	0
0	0
52	0
0	0
0	0
176	0
0	0
0	0
288	0
0	0
0	0
0	0
0	0
0	0
0	0
1160	0
0	0
0	0
0	0
0	0
0	0
114	1
0	0
0	0
0	0
0	0
0	0
0	0
0	0
160	0
0	0
1176	0
0	0
0	0
0	0
0	0
0	0
0	0
0	0
0	0
0	0
1091	0
2008	13
0	0
53	0
0	0
0	0
0	0
0	0
0	0
0	0
0	0
0	0
0	0
0	0
0	0
0	0
0	0
0	0
0	0
0	0
74	0
1270	0
0	0
0	0
142	0
0	0
0	0
0	0
0	0
0	0
1184	1
0	0
0	0
0	0
0	0
0	0
0	0
0	0
0	0
0	0
0	0
0	0
428	1
0	0
1146	0
0	0
0	0
0	0
0	0
776	0
0	0
0	0
0	0
0	0
0	0
1199	1
0	0
1158	1
0	0
0	0
0	0
0	0
80	0
0	0
0	0
0	0
0	0
55	0
620	0
0	0
0	0
0	0
0	0
0	0
0	0
0	0
1148	0
0	0
0	0
0	0
0	0
1344	0
0	0
0	0
1083	0
0	0
0	0
0	0
0	0
0	0
0	0
0	0
0	0
0	0
0	0
0	0
0	0
0	0
0	0
0	0
0	0
0	0
0	0
0	0
0	0
0	0
0	0
78	0
449	1
0	0
145	0
0	0
0	0
0	0
0	0
0	0
0	0
0	0
0	0
0	0
0	0
0	0
0	0
0	0
0	0
0	0
0	0
0	0
0	0
0	0
0	0
0	0
0	0
0	0
0	0
992	1
0	0
0	0
0	0
0	0
0	0
0	0
114	0
1287	1
0	0
0	0
236	0
0	0
0	0
1161	0
38	0
0	0
0	0
0	0
0	0
0	0
157	0
177	0
7	0
0	0
0	0
0	0
258	0
443	0
0	0
0	0
0	0
1225	0
0	0
0	0
74	0
329	0
0	0
0	0
0	0
0	0
0	0
0	0
165	0
0	0
0	0
0	0
0	0
0	0
0	0
0	0
0	0
0	0
0	0
0	0
0	0
0	0
0	0
0	0
649	1
1132	1
319	0
0	0
0	0
0	0
0	0
0	0
14	0
0	0
0	0
151	0
0	0
0	0
48	0
0	0
0	0
0	0
41	0
0	0
130	0
0	0
0	0
0	0
0	0
0	0
0	0
0	0
89	0
0	0
0	0
0	0
66	1
87	0
0	0
0	0
0	0
0	0
78	0
0	0
0	0
0	0
1258	0
0	0
512	1
0	0
0	0
101	0
1215	0
101	0
0	0
0	0
0	0
414	0
0	0
0	0
0	0
0	0
0	0
0	0
0	0
0	0
72	0
0	0
0	0
0	0
0	0
0	0
0	0
0	0
0	0
1110	0
0	0
33	0
0	0
0	0
0	0
0	0
0	0
0	0
0	0
0	0
37	0
91	1
61	0
0	0
0	0
0	0
0	0
31	0
0	0
0	0
492	0
0	0
0	0
0	0
0	0
0	0
0	0
0	0
105	0
0	0
0	0
959	0
105	0
0	0
0	0
0	0
0	0
0	0
0	0
97	0
0	0
391	0
0	0
74	0
0	0
93	0
124	0
0	0
0	0
0	0
0	0
0	0
0	0
0	0
0	0
1128	0
0	0
86	0
0	0
0	0
1082	0
0	0
0	0
0	0
0	0
0	0
0	0
148	0
0	0
250	0
155	0
65	0
0	0
0	0
0	0
0	0
0	0
0	0
339	0
0	0
0	0
0	0
0	0
0	0
0	0
0	0
1221	0
35	0
100	0
0	0
98	0
77	0
0	0
0	0
511	0
0	0
0	0
0	0
0	0
0	0
0	0
1171	0
0	0
0	0
1141	0
0	0
0	0
0	0
586	2
0	0
13	0
637	2
0	0
0	0
316	0
0	0
56	0
0	0
0	0
0	0
127	0
0	0
0	0
140	0
65	0
165	0
120	0
0	0
0	0
54	0
91	0
0	0
140	0
0	0
0	0
149	0
0	0
207	0
509	0
259	1
0	0
1009	0
0	0
0	0
0	0
106	0
17	0
0	0
264	0
0	0
0	0
151	0
0	0
0	0
0	0
0	0
224	0
45	0
0	0
0	0
0	0
831	0
0	0
0	0
0	0
0	0
318	0
0	0
52	0
793	0
666	0
0	0
0	0
34	0
156	0
23	0
71	0
0	0
0	0
244	1
0	0
0	0
0	0
195	2
1994	1
0	0
244	0
0	0
9	0
251	1
0	0
0	0
0	0
0	0
0	0
0	0
0	0
0	0
0	0
186	0
0	0
0	0
11	0
0	0
0	0
116	0
0	0
0	0
195	1
0	0
0	0
0	0
0	0
0	0
0	0
315	0
0	0
0	0
0	0
0	0
0	0
139	0
0	0
0	0
9	0
0	0
0	0
0	0
427	0
58	1
1134	0
0	0
0	0
128	2
920	2
308	0
44	0
1998	0
0	0
72	0
0	0
0	0
0	0
0	0
0	0
62	1
0	0
0	0
15	0
0	0
0	0
0	0
0	0
0	0
0	0
0	0
0	0
424	1
83	1
0	0
49	0
43	0
228	0
217	1
0	0
210	0
99	0
0	0
248	0
1429	2
244	1
0	0
1625	1
0	0
244	1
0	0
0	0
158	0
146	0
1996	4
1999	4
2318	11
0	0
214	0
53	0
0	0
0	0
64	0
0	0
1757	0
0	0
0	0
88	1
96	0
137	1
68	0
331	0
244	0
0	0
75	0
0	0
0	0
74	0
38	0
219	0
44	0
423	0
0	0
0	0
163	0
0	0
0	0
0	0
321	0
0	0
369	0
0	0
0	0
0	0
149	1
165	0
0	0
129	0
0	0
0	0
140	0
240	0
0	0
98	0
207	0
93	0
64	0
0	0
863	2
0	0
0	0
0	0
0	0
0	0
988	2
0	0
75	0
0	0
0	0
478	0
0	0
47	1
677	0
19	0
83	0
0	0
250	0
0	0
368	0
0	0
0	0
1102	0
202	0
0	0
0	0
0	0
101	0
0	0
122	0
405	1
297	1
57	0
0	0
0	0
0	0
2304	1
0	0
1170	1
362	0
0	0
385	1
0	0
1169	2
0	0
0	0
2000	2
0	0
2000	2
2000	2
0	0
0	0
0	0
0	0
0	0
189	1
81	1
0	0
0	0
0	0
0	0
0	0
0	0
0	0
0	0
0	0
0	0
122	0
0	0
309	0
0	0
0	0
0	0
0	0
0	0
93	0
1897	1
0	0
0	0
0	0
316	0
0	0
0	0
0	0
84	1
0	0
0	0
78	0
0	0
177	0
442	0
85	0
324	0
0	0
567	0
229	0
0	0
0	0
733	0
71	1
400	0
0	0
234	0
0	0
0	0
69	0
2000	0
0	0
0	0
265	1
247	0
0	0
130	0
0	0
0	0
0	0
0	0
0	0
0	0
0	0
0	0
0	0
19	0
0	0
94	0
0	0
131	0
0	0
0	0
0	0
0	0
0	0
0	0
100	0
144	1
586	1
166	1
462	0
0	0
104	0
0	0
0	0
0	0
517	1
0	0
1996	9
95	0
164	1
0	0
91	0
0	0
36	0
0	0
0	0
0	0
0	0
809	1
176	2
223	0
101	1
1909	0
0	0
0	0
0	0
0	0
0	0
0	0
59	0
0	0
0	0
376	0
0	0
0	0
99	0
789	1
216	0
0	0
0	0
0	0
0	0
0	0
0	0
0	0
1160	0
0	0
0	0
0	0
0	0
0	0
0	0
245	1
1933	1
96	0
0	0
0	0
0	0
0	0
664	1
0	0
52	1
0	0
547	1
0	0
0	0
94	1
0	0
117	0
527	0
347	0
0	0
0	0
0	0
0	0
22	0
0	0
143	1
0	0
1912	5
89	1
272	0
0	0
0	0
0	0
0	0
0	0
0	0
112	0
165	0
142	0
0	0
158	0
2001	1
37	0
0	0
384	1
0	0
0	0
48	0
38	0
0	0
156	1
0	0
0	0
303	0
0	0
0	0
0	0
1308	0
0	0
374	1
67	0
0	0
1274	1
0	0
0	0
0	0
0	0
201	0
128	0
0	0
0	0
0	0
0	0
0	0
113	0
0	0
166	0
0	0
0	0
82	0
258	0
0	0
0	0
279	0
0	0
796	1
0	0
80	1
50	0
143	0
0	0
229	1
0	0
246	2
0	0
0	0
123	0
0	0
0	0
0	0
0	0
84	0
99	0
115	1
0	0
0	0
0	0
99	0
0	0
0	0
276	0
276	0
0	0
0	0
0	0
539	1
135	0
521	2
0	0
0	0
0	0
0	0
0	0
230	1
8	1
0	0
30	0
0	0
0	0
209	0
0	0
0	0
0	0
433	1
0	0
0	0
855	2
0	0
450	0
0	0
48	0
0	0
96	0
0	0
0	0
0	0
181	1
0	0
0	0
92	0
238	0
402	0
68	1
0	0
0	0
165	0
0	0
156	0
51	0
791	0
41	0
11	0
31	0
0	0
0	0
228	1
0	0
0	0
113	0
101	1
742	7
0	0
28	1
85	0
0	0
0	0
0	0
0	0
0	0
0	0
182	0
81	0
0	0
25	0
0	0
42	0
201	1
0	0
0	0
385	1
0	0
387	1
195	1
27	0
0	0
0	0
212	0
631	0
292	0
1137	0
0	0
0	0
261	1
65	1
612	1
0	0
274	1
0	0
101	0
0	0
32	0
0	0
0	0
0	0
0	0
0	0
0	0
0	0
31	0
0	0
0	0
0	0
0	0
328	1
231	3
337	0
140	1
0	0
121	0
556	2
56	1
0	0
0	0
14	0
0	0
0	0
596	3
539	1
495	2
539	1
596	3
107	0
0	0
1134	0
125	1
0	0
196	0
0	0
71	0
0	0
162	1
0	0
0	0
0	0
0	0
0	0
376	0
1084	3
386	0
0	0
139	0
0	0
0	0
0	0
0	0
0	0
0	0
437	0
0	0
0	0
255	0
178	0
181	0
161	0
441	2
0	0
0	0
167	0
112	0
2000	5
510	1
0	0
234	0
0	0
0	0
0	0
104	0
14	0
0	0
77	0
0	0
917	1
0	0
508	1
161	0
966	1
0	0
120	0
179	0
0	0
0	0
0	0
0	0
0	0
15	0
0	0
81	0
212	0
0	0
81	0
118	0
0	0
0	0
0	0
561	0
0	0
0	0
0	0
0	0
0	0
0	0
68	0
199	0
0	0
0	0
0	0
177	0
1282	1
215	0
1999	1
260	0
239	0
376	0
0	0
336	1
0	0
178	0
206	0
380	0
210	0
0	0
316	0
149	0
65	0
55	0
58	0
81	0
0	0
0	0
0	0
0	0
0	0
0	0
0	0
63	0
0	0
0	0
202	0
372	0
152	0
0	0
0	0
0	0
98	0
0	0
0	0
92	0
476	0
356	0
681	1
0	0
39	0
71	0
0	0
574	1
0	0
222	0
0	0
82	0
381	0
190	0
502	0
0	0
79	0
204	0
0	0
137	0
442	1
1347	0
0	0
0	0
0	0
0	0
0	0
134	1
174	0
0	0
292	1
136	5
164	0
0	0
178	0
183	0
96	0
94	0
0	0
156	0
0	0
336	0
641	0
0	0
68	0
303	0
0	0
802	0
0	0
0	0
668	0
0	0
146	0
38	0
173	0
0	0
143	0
207	0
244	0
122	0
0	0
0	0
361	0
201	0
250	0
0	0
0	0
407	0
0	0
322	0
329	0
0	0
0	0
1355	0
349	0
268	0
91	0
163	0
207	1
0	0
110	0
1702	4
0	0
103	0
0	0
396	0
272	0
0	0
71	0
383	0
211	1
0	0
265	0
159	1
224	0
143	0
335	0
75	0
465	0
0	0
386	0
507	0
158	0
0	0
0	0
0	0
223	0
138	0
0	0
0	0
0	0
869	0
71	0
0	0
103	0
405	0
0	0
0	0
0	0
0	0
200	1
0	0
0	0
0	0
0	0
0	0
0	0
0	0
287	0
380	0
1997	1
259	0
0	0
395	0
0	0
296	0
101	0
0	0
946	1
0	0
296	0
0	0
71	0
187	0
0	0
0	0
91	0
0	0
0	0
0	0
0	0
1540	4
0	0
426	0
0	0
0	0
0	0
0	0
38	0
205	1
0	0
259	0
22	0
0	0
0	0
0	0
0	0
156	0
0	0
421	1
120	0
65	1
0	0
9	0
140	0
0	0
373	0
0	0
3	0
0	0
0	0
0	0
308	1
0	0
0	0
0	0
0	0
0	0
186	1
0	0
0	0
0	0
0	0
116	1
132	0
0	0
286	0
0	0
0	0
45	0
81	0
282	1
109	0
0	0
0	0
1927	2
398	0
92	0
0	0
0	0
135	0
0	0
0	0
0	0
0	0
499	2
0	0
131	0
195	0
0	0
159	2
0	0
0	0
360	0
0	0
0	0
0	0
0	0
0	0
139	1
0	0
236	0
0	0
175	0
0	0
0	0
144	0
96	0
29	0
0	0
0	0
0	0
1003	1
684	1
242	0
0	0
21	0
344	0
55	0
196	0
0	0
0	0
0	0
0	0
783	4
0	0
214	0
389	3
128	1
0	0
0	0
0	0
0	0
80	0
0	0
262	2
292	0
0	0
0	0
85	2
34	0
0	0
0	0
75	0
60	0
10	0
51	0
460	3
408	0
417	1
0	0
116	0
390	0
558	0
0	0
99	0
0	0
0	0
252	1
104	0
65	0
0	0
88	1
0	0
0	0
0	0
0	0
0	0
135	0
0	0
108	0
201	0
0	0
0	0
35	0
0	0
0	0
0	0
0	0
0	0
297	0
0	0
0	0
55	0
77	1
140	1
12	0
0	0
0	0
0	0
0	0
0	0
0	0
159	0
167	0
191	1
331	1
1484	2
0	0
0	0
78	1
0	0
1149	1
414	0
168	1
0	0
0	0
0	0
0	0
123	0
0	0
0	0
52	0
76	0
0	0
0	0
0	0
58	0
152	0
0	0
154	1
0	0
239	0
870	0
157	0
71	0
181	0
0	0
114	1
355	0
140	0
0	0
82	0
158	0
0	0
0	0
126	0
0	0
0	0
0	0
93	0
0	0
0	0
0	0
0	0
0	0
514	1
0	0
153	0
0	0
0	0
0	0
0	0
62	0
264	0
222	0
220	0
116	0
0	0
62	0
65	0
0	0
0	0
472	0
31	0
0	0
149	1
2357	1
335	0
0	0
0	0
265	0
52	0
66	0
1747	10
143	0
0	0
0	0
0	0
0	0
0	0
444	1
0	0
0	0
161	0
444	1
0	0
0	0
0	0
129	0
0	0
0	0
167	0
0	0
0	0
278	1
0	0
48	0
1111	16
225	0
0	0
0	0
341	2
108	0
520	0
0	0
396	1
172	0
21	0
0	0
0	0
0	0
253	0
0	0
43	0
0	0
532	1
1005	0
97	0
0	0
0	0
0	0
362	0
0	0
1800	12
0	0
104	0
225	0
853	0
0	0
0	0
1118	3
0	0
503	0
76	0
116	0
21	0
0	0
0	0
0	0
0	0
381	0
0	0
0	0
135	0
142	0
0	0
0	0
562	2
0	0
128	0
149	0
45	0
214	0
2985	1
0	0
[truncated: 10,003 more rows]
