# Supplementary material for: Competing for Attention in Social Media under Information Overload Conditions
Source: PLoS One. 2015 Jul 10;10(7):e0126090. doi: 10.1371/journal.pone.0126090 (PMC4498816; doi:10.1371/journal.pone.0126090)
Supplement: S1 File — This zip file contains the sharing details of all of the microblogs we have used in the Figs 2 and 3. Among the files, ‘Instruction.txt’ describes the contents of the files. (ZIP) [file pone.0126090.s001.zip › Data/12014_239.txt]

0	0
0	0
0	0
0	0
0	0
0	0
206	1
0	0
276	1
0	0
0	0
0	0
0	0
0	0
22	0
0	0
0	0
0	0
0	0
100	0
72	0
0	0
0	0
1188	0
0	0
0	0
0	0
175	1
0	0
0	0
0	0
0	0
0	0
1255	0
0	0
390	2
0	0
0	0
0	0
0	0
0	0
0	0
0	0
0	0
0	0
0	0
0	0
0	0
0	0
112	1
0	0
0	0
0	0
0	0
19	0
0	0
0	0
0	0
0	0
0	0
0	0
0	0
0	0
0	0
0	0
0	0
0	0
0	0
0	0
0	0
0	0
0	0
0	0
0	0
0	0
0	0
0	0
0	0
0	0
0	0
70	0
1095	0
0	0
0	0
0	0
1182	0
221	1
0	0
0	0
0	0
0	0
0	0
45	0
176	0
0	0
90	1
0	0
0	0
0	0
0	0
0	0
1144	1
56	0
108	0
221	0
98	0
1244	0
0	0
0	0
0	0
0	0
1080	1
0	0
0	0
0	0
0	0
89	0
1132	0
0	0
0	0
0	0
495	0
0	0
0	0
13	1
169	1
0	0
0	0
0	0
0	0
0	0
0	0
49	0
0	0
0	0
0	0
0	0
0	0
0	0
0	0
0	0
0	0
0	0
0	0
0	0
0	0
0	0
0	0
0	0
0	0
0	0
0	0
155	0
273	0
0	0
0	0
0	0
0	0
0	0
0	0
1323	0
0	0
0	0
0	0
0	0
0	0
0	0
0	0
0	0
0	0
553	0
0	0
136	1
24	0
120	0
0	0
74	0
0	0
0	0
0	0
0	0
0	0
0	0
963	1
0	0
0	0
69	0
0	0
123	0
243	0
212	0
278	2
119	1
0	0
0	0
26	0
0	0
0	0
0	0
0	0
63	1
0	0
12	1
89	1
0	0
208	1
57	0
0	0
1059	0
79	0
0	0
0	0
171	2
226	1
0	0
231	0
55	0
96	0
87	2
0	0
203	0
0	0
125	1
0	0
127	0
98	0
0	0
602	1
90	0
422	1
0	0
1163	0
0	0
0	0
214	0
194	0
0	0
368	0
0	0
343	0
176	0
200	0
190	0
0	0
1100	0
0	0
0	0
0	0
295	1
0	0
0	0
0	0
0	0
0	0
0	0
0	0
0	0
394	1
0	0
0	0
1201	0
0	0
0	0
0	0
0	0
0	0
0	0
212	0
395	0
0	0
0	0
0	0
0	0
90	0
0	0
0	0
0	0
0	0
0	0
0	0
0	0
0	0
0	0
0	0
0	0
0	0
266	1
0	0
0	0
0	0
0	0
0	0
0	0
0	0
0	0
0	0
0	0
72	1
0	0
0	0
0	0
0	0
0	0
140	1
0	0
0	0
1200	0
0	0
0	0
0	0
0	0
0	0
0	0
0	0
0	0
0	0
0	0
0	0
0	0
0	0
0	0
0	0
0	0
0	0
0	0
0	0
0	0
0	0
0	0
0	0
0	0
0	0
0	0
1126	0
0	0
21	1
0	0
0	0
0	0
0	0
0	0
0	0
0	0
0	0
0	0
0	0
1072	2
0	0
0	0
0	0
0	0
0	0
0	0
0	0
0	0
0	0
0	0
0	0
0	0
0	0
0	0
0	0
0	0
0	0
0	0
0	0
224	0
0	0
0	0
0	0
1166	0
0	0
0	0
0	0
0	0
0	0
0	0
0	0
0	0
0	0
0	0
0	0
0	0
0	0
1181	0
0	0
0	0
0	0
0	0
0	0
2000	4
0	0
0	0
0	0
0	0
0	0
0	0
24	0
0	0
0	0
0	0
0	0
0	0
0	0
0	0
0	0
204	1
0	0
0	0
0	0
0	0
161	2
0	0
111	0
0	0
0	0
1348	1
0	0
0	0
0	0
0	0
0	0
0	0
0	0
0	0
0	0
0	0
0	0
0	0
0	0
0	0
0	0
1157	0
43	0
0	0
0	0
0	0
0	0
0	0
0	0
0	0
0	0
103	1
0	0
0	0
1107	0
0	0
0	0
1753	6
0	0
0	0
0	0
0	0
0	0
0	0
0	0
0	0
0	0
124	2
0	0
0	0
0	0
0	0
0	0
1107	0
0	0
0	0
0	0
0	0
0	0
0	0
0	0
0	0
0	0
0	0
125	1
0	0
0	0
0	0
0	0
0	0
0	0
0	0
0	0
0	0
0	0
0	0
26	1
0	0
0	0
0	0
0	0
0	0
0	0
0	0
0	0
0	0
0	0
0	0
0	0
0	0
0	0
457	3
0	0
0	0
0	0
0	0
1116	0
0	0
0	0
0	0
0	0
0	0
0	0
0	0
0	0
0	0
0	0
0	0
0	0
0	0
0	0
0	0
0	0
0	0
373	1
0	0
1169	0
0	0
0	0
0	0
0	0
0	0
0	0
1165	2
0	0
0	0
0	0
0	0
1133	0
502	1
0	0
0	0
0	0
153	4
0	0
0	0
0	0
0	0
0	0
0	0
0	0
0	0
0	0
0	0
0	0
1169	0
0	0
0	0
0	0
0	0
1168	0
0	0
0	0
0	0
0	0
0	0
0	0
0	0
0	0
0	0
0	0
0	0
0	0
0	0
0	0
0	0
0	0
156	1
0	0
0	0
0	0
0	0
0	0
0	0
0	0
0	0
0	0
0	0
0	0
0	0
0	0
0	0
0	0
0	0
0	0
1148	1
0	0
0	0
0	0
23	1
237	0
0	0
337	0
0	0
90	0
0	0
0	0
0	0
0	0
1102	0
0	0
0	0
0	0
0	0
0	0
0	0
0	0
0	0
1121	2
0	0
0	0
0	0
0	0
0	0
0	0
0	0
0	0
163	1
0	0
0	0
0	0
0	0
0	0
1184	0
0	0
0	0
0	0
0	0
1140	0
0	0
1103	0
0	0
0	0
0	0
0	0
0	0
0	0
0	0
0	0
0	0
0	0
0	0
0	0
0	0
0	0
0	0
0	0
26	0
0	0
0	0
0	0
1183	0
0	0
0	0
1106	0
0	0
1175	0
0	0
0	0
0	0
0	0
0	0
0	0
0	0
0	0
0	0
0	0
0	0
0	0
0	0
84	0
0	0
55	1
0	0
0	0
0	0
0	0
0	0
0	0
0	0
0	0
0	0
0	0
0	0
0	0
0	0
0	0
0	0
0	0
0	0
0	0
0	0
0	0
1285	0
0	0
0	0
0	0
0	0
0	0
0	0
1227	0
0	0
377	2
285	1
328	0
0	0
0	0
168	2
0	0
41	0
0	0
0	0
47	0
0	0
0	0
164	1
0	0
0	0
0	0
0	0
0	0
0	0
0	0
0	0
0	0
0	0
0	0
114	1
0	0
0	0
0	0
0	0
0	0
0	0
119	0
0	0
0	0
84	2
172	0
514	1
0	0
0	0
0	0
0	0
103	1
230	1
150	1
0	0
41	1
0	0
0	0
0	0
0	0
0	0
75	0
118	2
0	0
43	0
0	0
0	0
130	0
581	1
0	0
52	0
0	0
58	0
0	0
0	0
0	0
0	0
0	0
0	0
298	0
0	0
0	0
0	0
0	0
0	0
0	0
0	0
0	0
0	0
0	0
0	0
0	0
37	1
0	0
1146	0
0	0
0	0
0	0
0	0
0	0
852	2
1126	0
0	0
0	0
0	0
0	0
0	0
0	0
0	0
0	0
0	0
0	0
265	0
0	0
0	0
0	0
0	0
0	0
0	0
0	0
0	0
0	0
74	0
0	0
0	0
0	0
0	0
86	3
0	0
0	0
1154	0
16	1
418	4
0	0
0	0
0	0
0	0
0	0
0	0
1757	0
0	0
0	0
0	0
0	0
0	0
0	0
271	1
0	0
501	0
0	0
135	1
0	0
398	2
510	2
0	0
0	0
0	0
0	0
0	0
0	0
379	2
0	0
0	0
0	0
0	0
0	0
1214	0
0	0
0	0
0	0
0	0
0	0
72	0
0	0
0	0
0	0
0	0
341	0
0	0
0	0
0	0
0	0
0	0
73	0
294	0
0	0
0	0
0	0
0	0
0	0
0	0
0	0
0	0
0	0
0	0
0	0
0	0
0	0
0	0
0	0
1154	0
0	0
0	0
0	0
0	0
0	0
45	1
1132	0
0	0
0	0
0	0
0	0
97	3
593	2
0	0
562	2
0	0
179	2
884	1
221	0
0	0
0	0
1179	0
0	0
127	0
0	0
0	0
0	0
0	0
0	0
518	0
0	0
0	0
118	3
118	3
0	0
0	0
0	0
0	0
305	2
0	0
0	0
0	0
0	0
0	0
0	0
0	0
134	1
1119	0
75	0
0	0
0	0
0	0
771	1
119	1
0	0
0	0
69	2
0	0
0	0
52	1
117	1
0	0
0	0
0	0
0	0
0	0
87	2
178	2
0	0
0	0
0	0
0	0
0	0
0	0
0	0
0	0
0	0
0	0
0	0
0	0
0	0
0	0
0	0
0	0
350	0
0	0
0	0
0	0
209	0
0	0
0	0
0	0
0	0
0	0
69	2
1234	0
0	0
0	0
0	0
0	0
0	0
0	0
0	0
0	0
0	0
129	1
144	1
0	0
41	4
0	0
326	0
0	0
0	0
49	0
120	0
18	1
0	0
279	1
0	0
0	0
132	2
0	0
0	0
0	0
0	0
0	0
0	0
0	0
160	0
0	0
0	0
0	0
0	0
0	0
563	0
0	0
1197	0
0	0
0	0
0	0
0	0
0	0
0	0
0	0
0	0
76	2
50	0
0	0
0	0
0	0
0	0
0	0
0	0
0	0
0	0
0	0
0	0
242	2
167	4
0	0
0	0
0	0
0	0
0	0
0	0
0	0
0	0
1206	0
0	0
471	2
0	0
0	0
0	0
0	0
0	0
0	0
172	0
0	0
0	0
358	2
880	4
0	0
0	0
1135	0
0	0
0	0
0	0
122	2
0	0
0	0
0	0
1204	0
0	0
116	0
0	0
0	0
302	0
0	0
0	0
0	0
0	0
0	0
0	0
0	0
1170	1
0	0
0	0
129	6
0	0
270	0
144	0
0	0
0	0
245	2
0	0
0	0
0	0
0	0
0	0
40	0
0	0
0	0
165	1
0	0
0	0
0	0
0	0
122	0
0	0
1154	1
0	0
0	0
172	1
172	1
103	1
41	0
141	0
130	1
0	0
0	0
0	0
108	2
74	1
49	1
0	0
261	1
0	0
0	0
0	0
0	0
158	1
0	0
0	0
364	1
212	0
0	0
435	3
284	1
0	0
0	0
0	0
91	0
0	0
228	0
173	1
113	0
0	0
0	0
0	0
0	0
0	0
0	0
0	0
146	1
789	3
0	0
0	0
0	0
0	0
0	0
151	1
0	0
0	0
0	0
0	0
0	0
181	1
0	0
0	0
0	0
97	0
0	0
0	0
0	0
262	1
190	1
0	0
0	0
63	0
57	0
122	1
0	0
0	0
618	0
0	0
0	0
0	0
0	0
0	0
0	0
0	0
0	0
0	0
0	0
0	0
174	3
0	0
0	0
0	0
163	0
0	0
0	0
0	0
0	0
0	0
1210	0
0	0
0	0
49	0
0	0
299	1
274	1
0	0
18	2
0	0
0	0
1331	0
64	0
0	0
75	1
0	0
0	0
0	0
0	0
0	0
0	0
0	0
0	0
0	0
0	0
0	0
132	1
0	0
0	0
0	0
0	0
0	0
0	0
359	1
0	0
71	1
0	0
0	0
0	0
0	0
0	0
0	0
0	0
0	0
0	0
0	0
0	0
0	0
134	1
0	0
0	0
0	0
0	0
0	0
0	0
0	0
0	0
1175	0
0	0
0	0
0	0
0	0
0	0
0	0
0	0
0	0
0	0
0	0
0	0
0	0
0	0
0	0
0	0
0	0
0	0
0	0
255	0
0	0
320	4
0	0
0	0
0	0
60	0
0	0
0	0
0	0
0	0
0	0
0	0
0	0
0	0
0	0
0	0
132	0
0	0
0	0
0	0
283	1
0	0
0	0
212	0
0	0
0	0
0	0
0	0
0	0
0	0
0	0
0	0
0	0
279	1
143	1
0	0
0	0
0	0
0	0
0	0
0	0
0	0
0	0
0	0
0	0
1206	0
0	0
0	0
0	0
0	0
0	0
0	0
0	0
0	0
1288	0
0	0
0	0
0	0
0	0
0	0
0	0
0	0
0	0
0	0
0	0
0	0
0	0
0	0
0	0
0	0
0	0
0	0
41	0
0	0
34	1
79	3
0	0
0	0
124	0
0	0
1166	0
0	0
0	0
65	0
0	0
0	0
0	0
0	0
0	0
0	0
86	0
0	0
0	0
239	1
0	0
0	0
0	0
0	0
148	1
0	0
0	0
93	3
0	0
0	0
125	1
0	0
0	0
0	0
1120	0
158	0
0	0
0	0
0	0
46	1
0	0
0	0
0	0
173	1
0	0
0	0
0	0
0	0
0	0
0	0
0	0
0	0
0	0
0	0
0	0
0	0
0	0
0	0
0	0
122	1
0	0
0	0
0	0
0	0
0	0
0	0
0	0
0	0
0	0
0	0
0	0
0	0
0	0
0	0
296	1
0	0
0	0
301	1
0	0
0	0
1221	0
272	1
14	0
0	0
301	3
60	1
0	0
0	0
0	0
0	0
0	0
235	0
0	0
192	1
0	0
0	0
0	0
0	0
0	0
0	0
0	0
1149	1
0	0
0	0
0	0
0	0
0	0
0	0
0	0
0	0
0	0
0	0
0	0
234	2
0	0
0	0
0	0
0	0
0	0
0	0
0	0
0	0
344	1
0	0
118	1
0	0
0	0
107	2
0	0
0	0
284	3
53	0
0	0
0	0
59	1
99	4
0	0
0	0
0	0
213	0
0	0
0	0
107	1
56	0
0	0
67	1
87	0
0	0
26	0
0	0
0	0
0	0
203	1
0	0
0	0
359	0
0	0
80	1
0	0
0	0
0	0
0	0
0	0
0	0
0	0
0	0
0	0
706	5
0	0
147	1
0	0
54	1
0	0
26	0
152	3
58	0
0	0
0	0
555	1
1215	0
1545	7
0	0
355	2
0	0
0	0
6	0
0	0
0	0
0	0
0	0
0	0
153	0
1151	0
0	0
0	0
0	0
0	0
0	0
744	0
152	0
0	0
222	3
0	0
0	0
0	0
0	0
1107	0
0	0
0	0
0	0
121	1
0	0
0	0
0	0
0	0
0	0
0	0
0	0
0	0
0	0
0	0
349	0
0	0
0	0
0	0
0	0
0	0
339	0
0	0
263	3
0	0
0	0
388	1
83	1
0	0
0	0
346	0
0	0
54	1
182	1
0	0
0	0
205	1
0	0
0	0
0	0
386	7
98	1
167	5
6	1
0	0
24	0
0	0
0	0
65	1
338	1
0	0
537	1
65	1
16	1
0	0
421	3
0	0
355	1
0	0
26	0
0	0
734	4
0	0
370	2
0	0
0	0
0	0
0	0
0	0
0	0
180	1
851	2
93	0
66	2
693	0
1896	4
0	0
606	1
244	1
416	0
0	0
0	0
22	0
57	2
73	1
56	1
0	0
0	0
0	0
74	0
0	0
0	0
0	0
0	0
0	0
0	0
0	0
0	0
192	0
0	0
0	0
124	0
0	0
0	0
0	0
0	0
152	0
139	1
0	0
0	0
20	0
0	0
0	0
0	0
0	0
0	0
0	0
312	0
0	0
84	0
160	0
0	0
0	0
0	0
145	1
0	0
0	0
0	0
0	0
0	0
0	0
95	2
0	0
0	0
150	1
0	0
0	0
0	0
0	0
221	3
0	0
0	0
0	0
0	0
12	1
74	0
40	0
16	1
0	0
0	0
0	0
0	0
117	3
0	0
136	1
411	0
0	0
0	0
0	0
0	0
8	1
0	0
55	1
0	0
0	0
0	0
116	2
0	0
0	0
195	0
0	0
105	1
0	0
0	0
0	0
240	1
232	1
326	2
0	0
0	0
1160	0
153	0
0	0
159	2
0	0
0	0
0	0
77	0
0	0
228	1
0	0
0	0
218	1
0	0
130	2
0	0
263	2
0	0
0	0
1239	5
0	0
0	0
88	1
0	0
0	0
1150	0
0	0
0	0
0	0
0	0
0	0
0	0
0	0
0	0
120	2
0	0
0	0
358	0
1500	3
0	0
0	0
1254	0
0	0
170	1
73	1
0	0
0	0
0	0
0	0
0	0
0	0
0	0
320	1
0	0
0	0
0	0
1181	0
0	0
906	2
0	0
0	0
244	3
0	0
0	0
0	0
0	0
0	0
85	1
256	0
95	1
0	0
0	0
0	0
0	0
0	0
0	0
172	0
0	0
33	0
54	3
149	1
0	0
0	0
0	0
0	0
0	0
153	0
0	0
93	1
71	0
489	1
0	0
0	0
158	1
0	0
0	0
0	0
0	0
0	0
0	0
340	0
0	0
0	0
0	0
0	0
19	1
90	0
0	0
29	0
23	0
19	1
14	0
0	0
43	0
0	0
0	0
0	0
58	4
0	0
0	0
0	0
0	0
36	0
150	0
0	0
0	0
0	0
0	0
44	2
155	2
84	0
0	0
62	2
0	0
120	1
799	1
0	0
198	1
0	0
69	0
0	0
0	0
43	1
80	1
0	0
109	0
164	3
97	2
0	0
0	0
0	0
354	3
0	0
0	0
75	1
69	1
0	0
291	2
0	0
79	0
1992	2
345	1
0	0
159	1
45	1
82	1
0	0
1174	0
136	2
1130	0
0	0
1166	0
0	0
93	2
430	2
0	0
0	0
0	0
0	0
383	4
0	0
0	0
0	0
0	0
0	0
1951	5
0	0
81	1
176	0
74	1
0	0
1992	2
186	1
71	1
0	0
0	0
0	0
21	1
105	0
0	0
1477	0
0	0
0	0
68	1
0	0
0	0
0	0
0	0
0	0
130	0
0	0
0	0
0	0
448	1
0	0
106	0
0	0
37	0
152	1
0	0
0	0
0	0
0	0
0	0
0	0
170	1
0	0
0	0
0	0
0	0
122	1
0	0
0	0
[truncated: 10,014 more rows]
