# Supplementary material for: Competing for Attention in Social Media under Information Overload Conditions
Source: PLoS One. 2015 Jul 10;10(7):e0126090. doi: 10.1371/journal.pone.0126090 (PMC4498816; doi:10.1371/journal.pone.0126090)
Supplement: S1 File — This zip file contains the sharing details of all of the microblogs we have used in the Figs 2 and 3. Among the files, ‘Instruction.txt’ describes the contents of the files. (ZIP) [file pone.0126090.s001.zip › Data/12040_448.txt]

0	0
0	0
0	0
525	5
1934	20
0	0
0	0
0	0
0	0
59	0
0	0
0	0
0	0
1198	2
0	0
0	0
0	0
0	0
0	0
0	0
0	0
0	0
0	0
0	0
1130	2
2000	1
0	0
0	0
0	0
0	0
0	0
0	0
0	0
0	0
0	0
0	0
0	0
0	0
371	4
0	0
0	0
0	0
0	0
1085	2
0	0
0	0
0	0
0	0
0	0
0	0
1201	1
1218	1
0	0
0	0
0	0
118	1
0	0
0	0
0	0
226	3
0	0
0	0
0	0
0	0
0	0
0	0
0	0
0	0
0	0
0	0
0	0
0	0
0	0
0	0
0	0
0	0
0	0
0	0
0	0
0	0
0	0
0	0
0	0
0	0
0	0
0	0
0	0
0	0
0	0
0	0
0	0
0	0
0	0
0	0
0	0
0	0
0	0
0	0
0	0
0	0
0	0
0	0
0	0
0	0
0	0
0	0
0	0
0	0
0	0
0	0
0	0
0	0
0	0
0	0
0	0
0	0
0	0
0	0
0	0
0	0
0	0
0	0
0	0
0	0
0	0
2000	14
0	0
0	0
0	0
0	0
0	0
0	0
0	0
0	0
0	0
0	0
0	0
0	0
0	0
0	0
0	0
427	4
0	0
0	0
0	0
0	0
0	0
0	0
0	0
0	0
0	0
0	0
0	0
0	0
0	0
0	0
0	0
0	0
0	0
0	0
0	0
0	0
1181	0
0	0
0	0
1717	7
0	0
0	0
0	0
0	0
0	0
0	0
0	0
0	0
0	0
0	0
0	0
0	0
0	0
612	4
0	0
0	0
0	0
0	0
0	0
0	0
0	0
0	0
0	0
0	0
0	0
0	0
0	0
0	0
0	0
1151	0
0	0
0	0
0	0
0	0
0	0
0	0
0	0
0	0
0	0
0	0
0	0
0	0
0	0
0	0
0	0
0	0
0	0
0	0
0	0
1238	0
0	0
0	0
0	0
0	0
0	0
0	0
0	0
0	0
0	0
1141	0
0	0
0	0
0	0
0	0
0	0
0	0
0	0
0	0
0	0
576	6
576	6
0	0
0	0
0	0
0	0
0	0
0	0
0	0
0	0
0	0
0	0
0	0
0	0
0	0
0	0
0	0
0	0
0	0
0	0
0	0
0	0
0	0
0	0
0	0
0	0
0	0
0	0
0	0
0	0
0	0
0	0
0	0
0	0
0	0
0	0
0	0
0	0
0	0
0	0
0	0
0	0
0	0
0	0
0	0
0	0
0	0
0	0
0	0
0	0
0	0
1260	0
0	0
0	0
0	0
0	0
0	0
0	0
0	0
0	0
0	0
1165	1
0	0
54	3
54	3
0	0
0	0
0	0
0	0
0	0
0	0
118	1
0	0
0	0
0	0
0	0
0	0
0	0
0	0
0	0
65	3
0	0
0	0
0	0
319	0
0	0
0	0
61	0
0	0
0	0
0	0
0	0
0	0
0	0
0	0
0	0
0	0
0	0
0	0
0	0
0	0
1118	0
0	0
0	0
0	0
0	0
0	0
0	0
266	4
0	0
0	0
0	0
0	0
0	0
0	0
0	0
0	0
0	0
0	0
0	0
0	0
1414	0
0	0
0	0
0	0
0	0
0	0
0	0
0	0
0	0
0	0
0	0
0	0
0	0
0	0
0	0
0	0
0	0
0	0
0	0
0	0
0	0
0	0
0	0
0	0
0	0
0	0
0	0
0	0
0	0
1160	0
0	0
1315	0
0	0
1172	0
0	0
365	1
0	0
0	0
289	4
0	0
0	0
171	0
0	0
0	0
0	0
0	0
0	0
0	0
0	0
0	0
0	0
0	0
0	0
0	0
0	0
728	4
368	0
21	0
0	0
0	0
0	0
0	0
0	0
0	0
0	0
0	0
0	0
0	0
0	0
0	0
0	0
0	0
0	0
0	0
1117	0
0	0
0	0
0	0
0	0
0	0
0	0
118	3
206	0
0	0
0	0
0	0
0	0
0	0
0	0
0	0
0	0
0	0
0	0
1645	35
0	0
0	0
0	0
0	0
0	0
0	0
0	0
0	0
0	0
0	0
0	0
0	0
0	0
0	0
1170	1
0	0
381	0
0	0
0	0
1145	0
0	0
0	0
0	0
0	0
1175	0
0	0
0	0
0	0
0	0
0	0
0	0
0	0
0	0
0	0
0	0
0	0
0	0
0	0
0	0
0	0
1187	0
238	1
0	0
0	0
1913	4
0	0
0	0
123	1
0	0
0	0
0	0
0	0
0	0
118	1
0	0
0	0
186	2
0	0
0	0
0	0
0	0
0	0
0	0
0	0
0	0
0	0
0	0
1190	0
0	0
0	0
0	0
0	0
2000	8
0	0
0	0
0	0
0	0
0	0
0	0
0	0
0	0
0	0
0	0
0	0
0	0
0	0
0	0
0	0
433	7
0	0
49	1
0	0
0	0
0	0
0	0
0	0
0	0
222	1
0	0
0	0
0	0
0	0
591	2
591	2
133	0
0	0
0	0
0	0
0	0
0	0
0	0
0	0
0	0
0	0
0	0
0	0
0	0
10	0
230	3
0	0
0	0
0	0
118	1
0	0
0	0
0	0
0	0
0	0
0	0
0	0
0	0
0	0
0	0
0	0
0	0
1113	0
0	0
1151	0
0	0
0	0
0	0
0	0
0	0
0	0
0	0
0	0
0	0
0	0
0	0
0	0
0	0
0	0
0	0
0	0
0	0
0	0
0	0
0	0
0	0
0	0
252	0
0	0
0	0
402	0
0	0
0	0
0	0
979	0
1177	1
0	0
0	0
0	0
0	0
0	0
149	1
0	0
0	0
0	0
0	0
0	0
0	0
0	0
0	0
0	0
1062	8
265	4
0	0
2120	22
79	3
0	0
0	0
0	0
0	0
0	0
0	0
279	1
53	0
0	0
0	0
0	0
0	0
0	0
0	0
222	4
118	1
0	0
0	0
0	0
0	0
0	0
0	0
0	0
0	0
0	0
0	0
0	0
0	0
0	0
456	4
0	0
0	0
1135	1
0	0
0	0
0	0
0	0
0	0
0	0
0	0
0	0
0	0
0	0
0	0
0	0
0	0
0	0
0	0
0	0
0	0
0	0
0	0
0	0
0	0
0	0
0	0
0	0
0	0
0	0
0	0
0	0
0	0
0	0
0	0
0	0
0	0
0	0
0	0
0	0
0	0
0	0
0	0
0	0
0	0
0	0
363	3
0	0
0	0
0	0
0	0
0	0
1213	2
0	0
0	0
0	0
0	0
0	0
0	0
350	3
1179	0
0	0
0	0
72	1
0	0
0	0
0	0
0	0
0	0
1168	0
0	0
0	0
0	0
0	0
0	0
0	0
233	4
200	4
0	0
0	0
0	0
0	0
0	0
0	0
0	0
0	0
0	0
0	0
1119	0
196	3
0	0
0	0
0	0
0	0
0	0
446	4
0	0
0	0
0	0
0	0
0	0
0	0
0	0
0	0
0	0
0	0
1069	0
0	0
0	0
0	0
0	0
0	0
0	0
0	0
0	0
0	0
0	0
0	0
0	0
0	0
0	0
0	0
0	0
0	0
0	0
208	3
0	0
0	0
0	0
0	0
0	0
0	0
0	0
0	0
0	0
0	0
0	0
0	0
1121	0
0	0
0	0
0	0
0	0
0	0
0	0
0	0
0	0
0	0
0	0
0	0
0	0
0	0
0	0
0	0
0	0
0	0
245	1
0	0
0	0
0	0
0	0
0	0
0	0
0	0
276	1
0	0
0	0
0	0
0	0
1118	0
0	0
128	1
0	0
0	0
1192	0
0	0
0	0
2000	8
514	2
118	1
0	0
0	0
0	0
0	0
0	0
225	3
0	0
0	0
0	0
0	0
0	0
0	0
0	0
0	0
0	0
0	0
1240	0
0	0
1207	2
1117	0
0	0
0	0
0	0
0	0
0	0
0	0
0	0
1157	1
0	0
0	0
0	0
0	0
0	0
0	0
0	0
0	0
0	0
0	0
0	0
0	0
0	0
0	0
0	0
0	0
0	0
0	0
0	0
0	0
0	0
0	0
0	0
0	0
0	0
0	0
0	0
0	0
0	0
0	0
0	0
1364	1
0	0
0	0
0	0
0	0
0	0
0	0
0	0
0	0
0	0
0	0
0	0
0	0
0	0
0	0
0	0
0	0
1197	0
0	0
0	0
274	2
0	0
0	0
239	1
0	0
0	0
0	0
0	0
0	0
0	0
0	0
0	0
0	0
0	0
0	0
0	0
0	0
0	0
0	0
0	0
0	0
1992	6
28	0
0	0
1881	19
0	0
0	0
0	0
1881	19
0	0
0	0
0	0
0	0
1212	1
0	0
0	0
0	0
0	0
162	1
0	0
0	0
20	0
20	0
0	0
0	0
0	0
0	0
0	0
0	0
0	0
0	0
0	0
0	0
0	0
0	0
52	1
0	0
130	2
0	0
20	0
0	0
0	0
0	0
20	0
20	0
20	0
20	0
20	0
20	0
20	0
0	0
0	0
0	0
0	0
0	0
0	0
0	0
0	0
0	0
0	0
0	0
0	0
0	0
0	0
0	0
0	0
0	0
0	0
0	0
0	0
0	0
0	0
0	0
0	0
0	0
0	0
0	0
0	0
0	0
1142	1
0	0
0	0
0	0
0	0
0	0
0	0
0	0
0	0
0	0
1193	0
0	0
0	0
0	0
0	0
0	0
0	0
0	0
0	0
0	0
0	0
0	0
0	0
0	0
0	0
0	0
0	0
0	0
0	0
0	0
0	0
0	0
0	0
272	1
0	0
0	0
0	0
0	0
0	0
26	1
0	0
1047	0
0	0
0	0
1227	4
0	0
0	0
0	0
118	1
0	0
0	0
0	0
0	0
0	0
0	0
0	0
0	0
0	0
0	0
0	0
0	0
0	0
0	0
0	0
0	0
0	0
0	0
0	0
0	0
0	0
0	0
0	0
0	0
0	0
47	1
0	0
1220	0
208	2
0	0
0	0
0	0
0	0
120	6
0	0
0	0
0	0
0	0
0	0
0	0
70	2
0	0
1261	16
0	0
0	0
1473	8
0	0
0	0
0	0
735	2
0	0
0	0
0	0
0	0
157	2
0	0
0	0
19	1
1242	2
0	0
0	0
0	0
1995	4
0	0
0	0
0	0
0	0
903	3
0	0
0	0
0	0
0	0
130	0
0	0
0	0
214	0
0	0
0	0
0	0
0	0
0	0
2000	1
1096	1
0	0
1889	17
0	0
0	0
0	0
0	0
0	0
0	0
1235	0
0	0
189	2
1196	0
0	0
2000	8
0	0
0	0
0	0
0	0
0	0
0	0
0	0
0	0
0	0
0	0
0	0
0	0
0	0
199	0
0	0
0	0
0	0
0	0
0	0
0	0
0	0
0	0
0	0
0	0
0	0
1776	8
0	0
0	0
0	0
0	0
0	0
0	0
0	0
0	0
0	0
0	0
1120	0
0	0
0	0
0	0
1913	4
256	4
0	0
0	0
0	0
0	0
0	0
1838	1
44	0
0	0
0	0
0	0
0	0
628	1
0	0
96	2
0	0
14	0
0	0
1247	11
0	0
0	0
0	0
0	0
0	0
0	0
0	0
0	0
0	0
0	0
0	0
0	0
0	0
1404	0
1081	0
0	0
0	0
0	0
0	0
1139	0
0	0
0	0
0	0
0	0
0	0
0	0
0	0
0	0
0	0
0	0
0	0
0	0
0	0
0	0
0	0
0	0
184	3
0	0
0	0
0	0
0	0
0	0
224	3
0	0
0	0
0	0
0	0
0	0
0	0
0	0
0	0
0	0
0	0
0	0
0	0
0	0
1215	1
0	0
0	0
0	0
0	0
0	0
0	0
0	0
0	0
0	0
0	0
0	0
0	0
0	0
0	0
0	0
0	0
0	0
0	0
0	0
0	0
0	0
0	0
0	0
0	0
0	0
0	0
0	0
0	0
0	0
0	0
0	0
0	0
0	0
0	0
0	0
0	0
0	0
0	0
0	0
0	0
0	0
0	0
316	1
0	0
0	0
0	0
0	0
0	0
0	0
0	0
0	0
0	0
0	0
605	4
0	0
0	0
0	0
0	0
0	0
0	0
1690	9
0	0
0	0
0	0
1690	9
0	0
148	0
0	0
1175	0
0	0
0	0
0	0
0	0
0	0
0	0
0	0
0	0
0	0
0	0
0	0
0	0
0	0
0	0
0	0
0	0
0	0
0	0
0	0
0	0
0	0
0	0
0	0
0	0
0	0
0	0
0	0
0	0
0	0
0	0
0	0
0	0
0	0
0	0
0	0
0	0
0	0
0	0
0	0
0	0
0	0
0	0
53	0
0	0
0	0
0	0
0	0
0	0
0	0
0	0
0	0
0	0
0	0
0	0
59	1
20	0
0	0
0	0
653	0
0	0
18	2
0	0
242	1
345	1
0	0
0	0
119	3
1013	0
32	1
444	1
0	0
461	2
461	2
408	2
72	1
0	0
0	0
0	0
999	9
0	0
0	0
0	0
0	0
0	0
18	2
0	0
0	0
18	2
0	0
253	1
0	0
54	0
0	0
0	0
139	0
1185	1
0	0
0	0
0	0
0	0
0	0
1815	10
0	0
0	0
2000	19
1416	14
0	0
287	0
0	0
0	0
0	0
0	0
61	1
54	3
202	4
0	0
0	0
0	0
73	0
0	0
561	4
0	0
0	0
0	0
0	0
0	0
109	1
0	0
246	0
1252	5
0	0
128	0
182	2
0	0
207	0
585	1
0	0
0	0
1988	2
56	0
311	1
346	0
0	0
0	0
0	0
668	1
92	0
0	0
40	2
0	0
276	0
0	0
0	0
50	0
0	0
86	1
0	0
304	3
0	0
131	0
0	0
0	0
0	0
1374	1
36	0
162	0
0	0
34	0
0	0
682	2
0	0
348	1
92	1
693	9
0	0
1118	0
0	0
0	0
1781	0
0	0
0	0
0	0
93	0
85	0
0	0
167	1
39	0
67	0
39	0
1395	4
208	1
0	0
1970	4
0	0
0	0
0	0
571	0
0	0
0	0
0	0
0	0
92	0
46	2
0	0
0	0
541	3
10	0
0	0
216	0
0	0
0	0
1056	10
0	0
119	1
0	0
0	0
173	0
61	1
30	1
0	0
37	1
79	2
58	0
0	0
139	0
0	0
175	0
0	0
0	0
0	0
0	0
0	0
21	2
0	0
0	0
83	3
450	0
0	0
0	0
20	0
109	0
0	0
164	1
1487	4
326	1
0	0
65	1
0	0
53	0
0	0
127	0
1987	16
1885	16
91	0
0	0
94	0
126	0
0	0
0	0
30	0
0	0
0	0
0	0
1771	10
86	0
41	0
21	1
0	0
1209	9
0	0
0	0
0	0
576	6
0	0
0	0
114	0
22	0
0	0
0	0
121	0
0	0
228	0
130	2
0	0
0	0
90	0
130	2
0	0
989	0
0	0
0	0
0	0
0	0
0	0
42	0
0	0
0	0
0	0
124	0
74	0
77	0
0	0
76	0
578	3
395	1
176	1
200	2
395	1
38	0
395	1
0	0
0	0
118	1
0	0
179	2
105	0
0	0
328	6
0	0
0	0
0	0
0	0
0	0
15	0
435	0
0	0
0	0
134	1
22	0
0	0
0	0
0	0
0	0
0	0
0	0
0	0
1859	2
178	3
434	3
0	0
0	0
0	0
58	0
0	0
119	0
42	0
72	1
0	0
1565	1
0	0
0	0
0	0
964	0
1205	0
0	0
0	0
0	0
170	0
0	0
0	0
132	0
101	0
0	0
79	0
0	0
116	1
0	0
0	0
0	0
78	1
177	0
0	0
0	0
0	0
0	0
36	3
482	2
0	0
0	0
0	0
0	0
0	0
0	0
0	0
0	0
0	0
0	0
0	0
0	0
0	0
0	0
0	0
0	0
209	1
14	2
157	0
1058	6
0	0
0	0
95	0
0	0
1306	0
775	0
0	0
0	0
0	0
90	1
0	0
405	1
0	0
1992	14
0	0
36	0
279	4
0	0
0	0
125	1
563	0
0	0
0	0
491	5
125	0
0	0
0	0
0	0
177	3
0	0
0	0
212	2
1004	0
0	0
0	0
98	2
0	0
23	1
310	0
0	0
55	0
0	0
59	0
101	0
0	0
67	0
0	0
1211	2
0	0
75	0
219	2
0	0
0	0
381	2
469	5
0	0
1956	6
513	5
414	3
0	0
330	0
0	0
126	2
0	0
0	0
0	0
0	0
30	0
498	2
0	0
0	0
548	3
0	0
74	1
101	0
0	0
0	0
122	1
0	0
81	2
0	0
0	0
0	0
58	0
83	1
0	0
0	0
0	0
38	0
328	3
0	0
0	0
0	0
129	4
35	0
253	3
133	0
0	0
0	0
1048	7
0	0
153	4
50	0
0	0
137	2
0	0
0	0
0	0
0	0
72	0
0	0
83	1
0	0
0	0
0	0
163	0
1013	3
0	0
0	0
0	0
69	0
0	0
99	0
0	0
108	0
162	3
0	0
0	0
0	0
0	0
0	0
112	2
0	0
35	0
0	0
0	0
89	2
101	0
94	0
40	0
51	0
152	0
0	0
0	0
0	0
0	0
0	0
0	0
28	0
0	0
84	2
69	1
0	0
0	0
109	0
0	0
0	0
77	0
97	0
0	0
0	0
749	7
70	0
1991	22
75	0
0	0
348	0
82	0
85	0
0	0
258	4
0	0
1545	3
1101	0
115	0
33	0
94	1
0	0
0	0
0	0
61	0
0	0
0	0
92	0
0	0
0	0
0	0
0	0
0	0
0	0
0	0
334	1
89	1
133	0
0	0
0	0
93	1
0	0
102	0
0	0
43	1
243	0
0	0
1	0
0	0
17	0
0	0
0	0
0	0
0	0
73	0
0	0
0	0
75	0
0	0
0	0
808	5
0	0
0	0
1999	0
1141	0
0	0
133	0
0	0
0	0
0	0
0	0
0	0
162	1
0	0
0	0
0	0
0	0
111	1
0	0
0	0
622	0
409	1
89	1
132	0
0	0
0	0
83	0
95	4
69	1
[truncated: 10,040 more rows]
