# Supplementary material for: Competing for Attention in Social Media under Information Overload Conditions
Source: PLoS One. 2015 Jul 10;10(7):e0126090. doi: 10.1371/journal.pone.0126090 (PMC4498816; doi:10.1371/journal.pone.0126090)
Supplement: S1 File — This zip file contains the sharing details of all of the microblogs we have used in the Figs 2 and 3. Among the files, ‘Instruction.txt’ describes the contents of the files. (ZIP) [file pone.0126090.s001.zip › Data/12100_487.txt]

0	0
0	0
0	0
0	0
0	0
0	0
0	0
0	0
0	0
0	0
137	0
240	0
0	0
146	0
0	0
0	0
0	0
0	0
0	0
0	0
142	0
45	0
0	0
1209	0
0	0
0	0
327	1
0	0
0	0
1269	0
0	0
0	0
0	0
0	0
0	0
0	0
0	0
0	0
71	0
0	0
0	0
0	0
0	0
0	0
0	0
201	0
0	0
1157	0
1145	0
0	0
150	0
0	0
0	0
0	0
0	0
0	0
0	0
0	0
0	0
0	0
1156	0
1169	0
0	0
0	0
0	0
0	0
0	0
1192	0
0	0
0	0
1185	0
1125	0
0	0
0	0
0	0
0	0
0	0
0	0
0	0
0	0
0	0
0	0
0	0
0	0
0	0
0	0
0	0
0	0
0	0
0	0
1327	0
0	0
0	0
62	1
0	0
0	0
0	0
265	0
0	0
0	0
0	0
50	0
0	0
0	0
253	3
169	0
172	0
0	0
0	0
0	0
0	0
0	0
0	0
0	0
61	0
0	0
0	0
0	0
0	0
0	0
0	0
0	0
0	0
0	0
0	0
0	0
0	0
0	0
340	0
0	0
0	0
0	0
0	0
1225	0
0	0
0	0
1217	0
0	0
0	0
0	0
0	0
0	0
0	0
0	0
544	0
0	0
0	0
0	0
449	0
0	0
0	0
0	0
0	0
0	0
197	0
24	1
0	0
0	0
0	0
0	0
0	0
0	0
0	0
0	0
246	1
1317	0
0	0
0	0
0	0
588	0
0	0
284	0
534	1
0	0
0	0
0	0
0	0
0	0
0	0
0	0
1153	0
1276	1
78	3
0	0
0	0
0	0
0	0
0	0
0	0
0	0
0	0
0	0
0	0
0	0
0	0
0	0
0	0
0	0
0	0
0	0
0	0
0	0
0	0
0	0
0	0
0	0
79	0
0	0
0	0
403	0
101	0
0	0
1101	0
0	0
0	0
0	0
0	0
0	0
0	0
0	0
0	0
1206	0
0	0
193	0
0	0
0	0
0	0
0	0
78	0
0	0
0	0
0	0
0	0
0	0
0	0
0	0
0	0
0	0
0	0
166	0
283	0
216	0
138	0
0	0
0	0
0	0
1037	0
20	0
0	0
0	0
0	0
134	0
0	0
0	0
28	0
0	0
137	0
0	0
78	0
0	0
0	0
0	0
216	10
438	0
518	1
0	0
175	0
54	0
0	0
1154	1
738	2
0	0
0	0
0	0
1146	0
0	0
0	0
0	0
0	0
0	0
0	0
0	0
0	0
0	0
0	0
0	0
0	0
0	0
0	0
0	0
0	0
0	0
0	0
0	0
0	0
0	0
0	0
0	0
0	0
0	0
0	0
0	0
140	0
0	0
263	2
138	0
0	0
171	0
0	0
0	0
0	0
0	0
0	0
0	0
0	0
0	0
0	0
0	0
0	0
0	0
0	0
0	0
111	0
1349	0
0	0
0	0
0	0
0	0
0	0
0	0
0	0
0	0
0	0
0	0
338	3
0	0
0	0
0	0
0	0
0	0
0	0
0	0
0	0
0	0
0	0
0	0
0	0
0	0
0	0
0	0
0	0
0	0
0	0
0	0
0	0
0	0
0	0
292	0
0	0
0	0
0	0
0	0
0	0
0	0
0	0
0	0
0	0
219	0
1268	0
0	0
0	0
0	0
0	0
0	0
0	0
0	0
0	0
0	0
0	0
0	0
0	0
1141	0
0	0
0	0
0	0
0	0
0	0
0	0
0	0
0	0
0	0
0	0
0	0
0	0
0	0
0	0
0	0
0	0
0	0
0	0
0	0
0	0
83	0
0	0
0	0
0	0
0	0
0	0
0	0
0	0
0	0
0	0
0	0
0	0
0	0
0	0
0	0
0	0
0	0
0	0
0	0
0	0
0	0
0	0
0	0
0	0
0	0
0	0
0	0
0	0
0	0
0	0
1166	0
0	0
0	0
0	0
0	0
0	0
0	0
0	0
0	0
1229	0
354	3
0	0
69	0
0	0
0	0
0	0
0	0
0	0
234	0
0	0
0	0
0	0
0	0
0	0
0	0
0	0
0	0
0	0
0	0
0	0
0	0
0	0
0	0
0	0
0	0
0	0
0	0
0	0
0	0
0	0
0	0
0	0
0	0
0	0
0	0
304	1
0	0
0	0
0	0
0	0
0	0
0	0
0	0
0	0
0	0
0	0
0	0
0	0
0	0
0	0
0	0
0	0
0	0
0	0
92	0
0	0
0	0
0	0
239	1
0	0
0	0
0	0
170	0
844	1
0	0
0	0
487	1
0	0
0	0
0	0
0	0
0	0
0	0
0	0
0	0
0	0
240	0
0	0
0	0
0	0
0	0
0	0
0	0
1209	0
0	0
0	0
0	0
0	0
0	0
0	0
0	0
0	0
0	0
0	0
0	0
0	0
0	0
0	0
0	0
307	0
115	0
0	0
0	0
0	0
0	0
0	0
0	0
1103	0
400	0
0	0
0	0
0	0
0	0
241	0
0	0
0	0
0	0
406	0
118	0
200	0
0	0
0	0
0	0
0	0
0	0
0	0
1119	0
0	0
0	0
0	0
0	0
0	0
0	0
839	0
0	0
1181	0
0	0
0	0
0	0
0	0
0	0
0	0
57	0
0	0
0	0
0	0
0	0
0	0
0	0
321	1
0	0
739	0
0	0
0	0
0	0
430	0
0	0
0	0
195	0
360	0
0	0
0	0
0	0
0	0
0	0
0	0
0	0
0	0
1089	0
0	0
1210	0
0	0
0	0
0	0
0	0
0	0
0	0
0	0
0	0
0	0
0	0
1177	0
0	0
20	1
0	0
0	0
0	0
0	0
0	0
0	0
0	0
0	0
0	0
0	0
0	0
1181	0
0	0
0	0
0	0
0	0
0	0
1174	0
0	0
0	0
0	0
0	0
0	0
0	0
0	0
1108	0
0	0
1184	1
302	24
134	7
0	0
0	0
0	0
369	0
402	0
0	0
1235	1
0	0
0	0
1168	0
0	0
0	0
0	0
0	0
0	0
0	0
0	0
0	0
1182	0
0	0
0	0
0	0
0	0
0	0
0	0
0	0
0	0
0	0
0	0
0	0
0	0
0	0
0	0
0	0
0	0
0	0
0	0
0	0
0	0
0	0
0	0
0	0
0	0
0	0
0	0
0	0
0	0
0	0
1169	0
0	0
0	0
0	0
0	0
0	0
0	0
0	0
0	0
0	0
1138	0
0	0
82	0
308	0
407	8
511	1
0	0
0	0
0	0
45	0
0	0
0	0
242	9
0	0
0	0
0	0
0	0
0	0
0	0
0	0
1177	0
0	0
323	11
0	0
0	0
453	21
0	0
0	0
0	0
0	0
0	0
122	1
0	0
0	0
0	0
0	0
0	0
0	0
0	0
0	0
0	0
0	0
0	0
0	0
0	0
0	0
0	0
0	0
0	0
1183	0
0	0
0	0
0	0
0	0
0	0
0	0
243	1
0	0
0	0
0	0
0	0
1180	0
0	0
0	0
0	0
0	0
0	0
0	0
0	0
0	0
0	0
0	0
0	0
0	0
0	0
0	0
0	0
0	0
0	0
0	0
0	0
0	0
0	0
0	0
0	0
0	0
1209	0
0	0
0	0
136	1
0	0
105	0
0	0
63	5
0	0
0	0
1177	0
0	0
115	0
26	0
13	0
117	0
0	0
0	0
0	0
0	0
0	0
104	0
1045	2
0	0
0	0
0	0
0	0
0	0
0	0
0	0
246	0
0	0
0	0
0	0
0	0
0	0
195	0
299	0
0	0
0	0
37	0
0	0
132	1
0	0
0	0
0	0
0	0
0	0
0	0
1242	0
0	0
0	0
0	0
0	0
735	0
0	0
0	0
0	0
1294	0
0	0
0	0
0	0
0	0
0	0
0	0
0	0
1121	0
0	0
0	0
0	0
0	0
0	0
0	0
0	0
0	0
0	0
0	0
0	0
1219	0
0	0
0	0
0	0
0	0
0	0
1198	0
0	0
0	0
0	0
0	0
0	0
112	2
0	0
0	0
0	0
0	0
0	0
0	0
0	0
0	0
0	0
0	0
0	0
0	0
0	0
0	0
168	0
0	0
127	0
290	1
0	0
0	0
0	0
0	0
0	0
0	0
0	0
193	0
0	0
442	0
0	0
154	1
0	0
0	0
0	0
0	0
0	0
0	0
0	0
0	0
0	0
371	0
0	0
0	0
0	0
88	0
280	1
0	0
0	0
0	0
52	0
0	0
0	0
1124	0
0	0
0	0
493	0
0	0
0	0
245	2
0	0
0	0
0	0
198	2
0	0
0	0
0	0
0	0
0	0
0	0
0	0
0	0
1228	1
0	0
0	0
0	0
0	0
0	0
0	0
0	0
1253	0
0	0
0	0
193	0
0	0
0	0
0	0
0	0
0	0
0	0
0	0
0	0
0	0
0	0
0	0
1147	0
0	0
0	0
0	0
0	0
0	0
0	0
0	0
0	0
16	1
198	0
0	0
0	0
0	0
149	0
1178	0
0	0
0	0
0	0
0	0
0	0
0	0
0	0
506	2
593	0
341	0
279	0
88	0
0	0
0	0
202	1
0	0
1176	0
0	0
0	0
219	0
143	0
0	0
0	0
0	0
0	0
0	0
0	0
0	0
1140	0
0	0
0	0
1390	1
0	0
0	0
0	0
0	0
0	0
0	0
0	0
0	0
67	0
0	0
0	0
0	0
0	0
0	0
0	0
0	0
123	0
0	0
0	0
0	0
0	0
0	0
1140	1
325	1
0	0
61	1
0	0
0	0
0	0
350	5
0	0
207	6
0	0
0	0
0	0
0	0
0	0
0	0
0	0
0	0
0	0
0	0
0	0
0	0
1386	0
1265	0
114	1
194	0
0	0
0	0
0	0
0	0
0	0
0	0
0	0
0	0
0	0
0	0
0	0
1387	1
0	0
367	1
0	0
0	0
0	0
0	0
0	0
0	0
0	0
0	0
0	0
0	0
0	0
0	0
0	0
0	0
0	0
0	0
0	0
0	0
0	0
0	0
0	0
0	0
0	0
0	0
0	0
0	0
0	0
0	0
0	0
0	0
0	0
0	0
0	0
0	0
0	0
0	0
0	0
0	0
0	0
0	0
0	0
0	0
0	0
0	0
0	0
0	0
0	0
0	0
0	0
0	0
0	0
0	0
0	0
0	0
0	0
0	0
0	0
0	0
0	0
278	0
0	0
0	0
0	0
0	0
0	0
0	0
298	11
0	0
1	0
0	0
0	0
543	3
292	0
0	0
0	0
0	0
0	0
0	0
0	0
0	0
0	0
0	0
0	0
0	0
0	0
0	0
0	0
173	0
0	0
0	0
0	0
1129	0
0	0
77	0
0	0
0	0
0	0
0	0
112	0
0	0
0	0
274	1
799	0
78	1
0	0
0	0
0	0
0	0
313	22
0	0
0	0
0	0
0	0
145	5
70	8
0	0
0	0
0	0
0	0
0	0
0	0
0	0
883	0
1135	0
0	0
64	0
0	0
1078	0
0	0
0	0
0	0
0	0
0	0
0	0
0	0
0	0
0	0
0	0
1201	0
0	0
0	0
0	0
0	0
111	2
111	2
0	0
0	0
0	0
0	0
0	0
216	0
0	0
0	0
0	0
320	0
0	0
1119	0
0	0
0	0
0	0
1200	0
0	0
0	0
0	0
123	0
0	0
0	0
0	0
0	0
0	0
0	0
575	17
0	0
0	0
0	0
0	0
119	7
0	0
161	5
0	0
0	0
0	0
0	0
0	0
0	0
359	0
282	0
1219	0
0	0
0	0
0	0
0	0
0	0
33	2
0	0
0	0
0	0
0	0
0	0
133	0
0	0
0	0
375	29
0	0
0	0
0	0
0	0
0	0
0	0
0	0
0	0
0	0
0	0
0	0
124	1
0	0
0	0
0	0
0	0
0	0
0	0
0	0
0	0
0	0
0	0
0	0
215	0
0	0
0	0
0	0
0	0
0	0
0	0
0	0
0	0
97	0
0	0
0	0
0	0
0	0
0	0
0	0
0	0
0	0
0	0
0	0
0	0
0	0
0	0
1184	1
0	0
350	2
0	0
0	0
0	0
0	0
1139	0
0	0
0	0
0	0
0	0
0	0
0	0
0	0
0	0
0	0
0	0
1006	0
0	0
0	0
0	0
0	0
0	0
0	0
0	0
0	0
0	0
0	0
0	0
0	0
0	0
0	0
0	0
0	0
0	0
0	0
0	0
0	0
0	0
0	0
0	0
0	0
0	0
0	0
0	0
0	0
0	0
0	0
0	0
0	0
0	0
0	0
0	0
0	0
0	0
0	0
0	0
0	0
0	0
0	0
31	0
243	1
0	0
0	0
0	0
0	0
0	0
0	0
0	0
0	0
0	0
0	0
0	0
0	0
0	0
0	0
0	0
430	0
36	0
0	0
0	0
438	2
408	0
0	0
0	0
490	0
0	0
0	0
0	0
0	0
0	0
1092	0
0	0
283	2
332	0
261	0
0	0
159	0
304	0
215	1
66	0
0	0
418	15
0	0
1187	0
0	0
0	0
95	0
308	0
0	0
403	9
101	0
0	0
0	0
0	0
413	0
0	0
90	2
0	0
485	0
0	0
362	0
0	0
0	0
0	0
0	0
0	0
1197	0
0	0
0	0
0	0
0	0
0	0
27	1
0	0
0	0
0	0
764	0
0	0
236	0
0	0
0	0
0	0
190	5
0	0
0	0
191	0
0	0
0	0
0	0
0	0
561	8
834	57
0	0
0	0
0	0
0	0
0	0
0	0
0	0
0	0
0	0
0	0
0	0
0	0
0	0
0	0
0	0
92	0
370	0
0	0
0	0
0	0
0	0
0	0
0	0
0	0
0	0
0	0
0	0
0	0
231	18
0	0
0	0
204	0
0	0
0	0
0	0
0	0
0	0
0	0
0	0
0	0
0	0
0	0
0	0
239	7
0	0
0	0
0	0
0	0
0	0
0	0
0	0
0	0
0	0
0	0
0	0
0	0
0	0
0	0
0	0
0	0
0	0
96	1
0	0
456	34
0	0
0	0
0	0
0	0
0	0
0	0
0	0
0	0
144	12
0	0
0	0
0	0
0	0
0	0
400	0
0	0
0	0
0	0
0	0
0	0
0	0
0	0
0	0
0	0
100	1
0	0
0	0
0	0
0	0
118	1
420	0
853	0
0	0
0	0
0	0
0	0
100	0
0	0
0	0
0	0
0	0
0	0
0	0
0	0
200	0
0	0
0	0
0	0
0	0
0	0
0	0
0	0
0	0
0	0
0	0
69	0
53	1
0	0
0	0
17	0
0	0
0	0
0	0
0	0
0	0
33	0
0	0
0	0
0	0
0	0
0	0
1186	1
0	0
322	0
323	10
0	0
0	0
0	0
0	0
391	10
0	0
0	0
249	0
0	0
0	0
0	0
525	2
0	0
0	0
0	0
0	0
0	0
0	0
0	0
124	1
0	0
276	0
0	0
1134	0
0	0
0	0
0	0
0	0
134	0
333	1
154	0
586	0
370	1
0	0
1090	0
0	0
0	0
13	0
0	0
0	0
61	0
99	0
76	0
0	0
0	0
0	0
0	0
0	0
0	0
0	0
0	0
0	0
0	0
0	0
0	0
0	0
0	0
0	0
0	0
61	0
0	0
0	0
0	0
0	0
46	0
0	0
549	0
0	0
0	0
263	0
0	0
754	3
284	3
346	2
0	0
0	0
0	0
0	0
0	0
0	0
0	0
1131	1
0	0
112	1
117	0
0	0
0	0
0	0
1177	0
0	0
0	0
291	1
83	0
0	0
0	0
2000	0
0	0
1168	0
0	0
0	0
0	0
0	0
0	0
0	0
0	0
0	0
0	0
0	0
0	0
0	0
192	0
0	0
0	0
0	0
0	0
0	0
0	0
0	0
0	0
0	0
0	0
1065	0
0	0
0	0
0	0
0	0
0	0
0	0
0	0
0	0
0	0
0	0
0	0
0	0
0	0
0	0
0	0
0	0
0	0
0	0
0	0
0	0
1156	0
0	0
0	0
0	0
0	0
0	0
1137	0
0	0
0	0
1212	0
0	0
0	0
0	0
0	0
0	0
0	0
0	0
0	0
0	0
0	0
0	0
0	0
0	0
0	0
0	0
0	0
0	0
0	0
0	0
1103	0
0	0
0	0
0	0
0	0
0	0
0	0
0	0
0	0
0	0
0	0
0	0
0	0
0	0
0	0
0	0
0	0
0	0
0	0
0	0
334	0
0	0
0	0
0	0
0	0
0	0
0	0
0	0
0	0
0	0
0	0
0	0
0	0
1413	0
0	0
0	0
1232	0
0	0
0	0
0	0
0	0
0	0
0	0
0	0
0	0
0	0
0	0
0	0
0	0
0	0
1215	0
0	0
0	0
0	0
0	0
0	0
0	0
0	0
0	0
0	0
0	0
0	0
0	0
0	0
0	0
0	0
0	0
0	0
0	0
0	0
0	0
0	0
0	0
0	0
0	0
0	0
0	0
0	0
1137	1
0	0
69	1
0	0
1181	0
1349	0
1234	0
0	0
0	0
0	0
0	0
0	0
0	0
0	0
0	0
0	0
0	0
0	0
0	0
0	0
0	0
0	0
0	0
0	0
0	0
0	0
1109	0
0	0
0	0
1339	0
0	0
0	0
0	0
0	0
0	0
0	0
0	0
0	0
0	0
0	0
0	0
0	0
382	1
0	0
0	0
0	0
0	0
0	0
0	0
0	0
0	0
0	0
0	0
0	0
1190	0
0	0
0	0
0	0
0	0
0	0
0	0
0	0
0	0
0	0
0	0
0	0
0	0
0	0
0	0
0	0
0	0
0	0
0	0
0	0
0	0
0	0
0	0
0	0
0	0
0	0
223	1
0	0
0	0
0	0
0	0
0	0
0	0
0	0
0	0
0	0
0	0
0	0
0	0
0	0
0	0
20	0
0	0
0	0
0	0
0	0
0	0
0	0
0	0
0	0
0	0
0	0
0	0
0	0
0	0
1129	0
0	0
0	0
0	0
0	0
0	0
[truncated: 10,100 more rows]
