# Supplementary material for: Competing for Attention in Social Media under Information Overload Conditions
Source: PLoS One. 2015 Jul 10;10(7):e0126090. doi: 10.1371/journal.pone.0126090 (PMC4498816; doi:10.1371/journal.pone.0126090)
Supplement: S1 File — This zip file contains the sharing details of all of the microblogs we have used in the Figs 2 and 3. Among the files, ‘Instruction.txt’ describes the contents of the files. (ZIP) [file pone.0126090.s001.zip › Data/12142_643.txt]

0	0
0	0
0	0
0	0
1141	0
0	0
0	0
0	0
0	0
0	0
1133	0
0	0
0	0
0	0
0	0
0	0
0	0
0	0
0	0
1136	0
1166	0
0	0
0	0
0	0
0	0
0	0
0	0
1087	0
0	0
0	0
0	0
0	0
0	0
0	0
0	0
0	0
0	0
0	0
0	0
0	0
0	0
0	0
0	0
0	0
0	0
0	0
0	0
0	0
0	0
0	0
0	0
0	0
0	0
0	0
0	0
0	0
0	0
0	0
0	0
0	0
0	0
0	0
0	0
0	0
0	0
0	0
0	0
0	0
0	0
0	0
0	0
0	0
0	0
1088	1
0	0
0	0
0	0
0	0
0	0
0	0
0	0
0	0
0	0
1265	0
0	0
0	0
0	0
0	0
0	0
0	0
0	0
0	0
0	0
0	0
0	0
0	0
0	0
0	0
0	0
0	0
0	0
0	0
0	0
0	0
0	0
0	0
0	0
0	0
0	0
0	0
0	0
0	0
0	0
0	0
0	0
0	0
0	0
0	0
0	0
0	0
0	0
0	0
1119	0
0	0
0	0
0	0
0	0
0	0
0	0
0	0
0	0
0	0
0	0
0	0
0	0
1214	0
0	0
0	0
0	0
0	0
0	0
0	0
0	0
0	0
0	0
0	0
0	0
0	0
312	1
0	0
0	0
0	0
0	0
0	0
0	0
0	0
0	0
0	0
0	0
0	0
0	0
0	0
0	0
0	0
1130	0
0	0
0	0
0	0
0	0
0	0
0	0
0	0
0	0
0	0
0	0
0	0
0	0
0	0
0	0
0	0
0	0
0	0
0	0
0	0
0	0
0	0
0	0
0	0
0	0
0	0
0	0
0	0
0	0
0	0
0	0
0	0
0	0
0	0
0	0
0	0
0	0
0	0
0	0
0	0
0	0
0	0
0	0
0	0
0	0
0	0
1161	0
0	0
0	0
0	0
0	0
0	0
0	0
0	0
0	0
0	0
0	0
0	0
0	0
0	0
0	0
0	0
0	0
0	0
0	0
0	0
0	0
0	0
251	1
1215	0
0	0
0	0
0	0
0	0
0	0
0	0
0	0
0	0
0	0
0	0
0	0
0	0
0	0
0	0
0	0
0	0
0	0
0	0
0	0
0	0
0	0
1198	0
0	0
0	0
0	0
0	0
0	0
0	0
0	0
0	0
0	0
0	0
1106	1
0	0
0	0
0	0
0	0
0	0
0	0
0	0
0	0
0	0
0	0
0	0
0	0
0	0
0	0
507	29
0	0
0	0
0	0
0	0
0	0
0	0
0	0
1191	0
0	0
0	0
0	0
0	0
0	0
0	0
0	0
0	0
0	0
0	0
1395	2
0	0
0	0
0	0
0	0
0	0
0	0
0	0
0	0
0	0
0	0
0	0
0	0
0	0
0	0
0	0
0	0
629	1
0	0
0	0
0	0
0	0
0	0
0	0
0	0
0	0
0	0
0	0
0	0
1204	1
0	0
0	0
0	0
0	0
0	0
0	0
0	0
0	0
0	0
0	0
0	0
0	0
0	0
0	0
0	0
0	0
0	0
0	0
0	0
0	0
0	0
0	0
1410	0
0	0
0	0
0	0
0	0
0	0
0	0
0	0
0	0
0	0
0	0
1173	1
0	0
0	0
0	0
0	0
0	0
0	0
0	0
1155	0
0	0
0	0
0	0
0	0
0	0
0	0
0	0
0	0
1135	1
0	0
0	0
0	0
0	0
0	0
0	0
0	0
0	0
0	0
0	0
0	0
0	0
0	0
0	0
0	0
0	0
0	0
0	0
0	0
0	0
1369	0
0	0
0	0
0	0
0	0
97	0
0	0
0	0
0	0
972	113
0	0
0	0
0	0
85	6
0	0
0	0
0	0
0	0
0	0
0	0
0	0
0	0
0	0
0	0
78	3
0	0
0	0
0	0
0	0
79	2
0	0
0	0
0	0
0	0
0	0
0	0
0	0
0	0
0	0
0	0
0	0
0	0
0	0
0	0
0	0
0	0
0	0
0	0
0	0
0	0
0	0
0	0
0	0
0	0
0	0
0	0
191	1
0	0
0	0
0	0
355	0
0	0
0	0
0	0
0	0
0	0
0	0
0	0
0	0
1146	0
0	0
0	0
0	0
0	0
0	0
0	0
0	0
0	0
1061	0
0	0
0	0
0	0
0	0
0	0
0	0
653	1
0	0
0	0
0	0
0	0
0	0
359	2
0	0
1149	2
0	0
359	1
0	0
0	0
0	0
0	0
210	1
0	0
0	0
0	0
0	0
0	0
0	0
0	0
0	0
0	0
0	0
0	0
0	0
0	0
0	0
0	0
0	0
0	0
0	0
0	0
0	0
0	0
0	0
0	0
0	0
0	0
185	2
0	0
0	0
0	0
0	0
0	0
0	0
0	0
0	0
0	0
0	0
0	0
0	0
0	0
0	0
0	0
0	0
0	0
0	0
1227	0
0	0
0	0
0	0
0	0
0	0
1207	0
1176	0
0	0
0	0
1188	0
1162	0
0	0
0	0
0	0
0	0
0	0
0	0
280	30
0	0
3	0
211	2
0	0
0	0
0	0
0	0
0	0
0	0
0	0
0	0
0	0
0	0
0	0
0	0
0	0
0	0
71	5
0	0
0	0
0	0
0	0
0	0
0	0
0	0
0	0
0	0
0	0
0	0
0	0
0	0
0	0
0	0
0	0
0	0
0	0
0	0
0	0
0	0
0	0
0	0
0	0
0	0
0	0
108	2
347	9
0	0
0	0
0	0
0	0
0	0
0	0
0	0
0	0
0	0
0	0
0	0
0	0
0	0
0	0
0	0
0	0
0	0
0	0
0	0
0	0
0	0
0	0
0	0
0	0
0	0
0	0
0	0
0	0
0	0
1185	0
1194	0
0	0
0	0
0	0
0	0
0	0
0	0
0	0
0	0
0	0
0	0
0	0
0	0
0	0
0	0
0	0
0	0
0	0
0	0
0	0
0	0
0	0
0	0
0	0
1172	0
0	0
0	0
1133	1
0	0
0	0
0	0
0	0
0	0
0	0
0	0
0	0
0	0
0	0
0	0
0	0
0	0
0	0
0	0
0	0
0	0
0	0
1211	0
0	0
0	0
0	0
0	0
0	0
0	0
0	0
0	0
0	0
0	0
0	0
0	0
0	0
1196	0
0	0
0	0
219	12
0	0
0	0
0	0
0	0
0	0
0	0
0	0
0	0
0	0
0	0
0	0
0	0
0	0
0	0
0	0
0	0
0	0
0	0
0	0
0	0
0	0
0	0
0	0
0	0
0	0
0	0
0	0
0	0
0	0
0	0
0	0
0	0
0	0
0	0
0	0
0	0
0	0
0	0
0	0
0	0
0	0
0	0
0	0
0	0
0	0
0	0
0	0
1252	1
0	0
0	0
0	0
0	0
144	1
153	3
0	0
0	0
0	0
0	0
0	0
0	0
0	0
0	0
0	0
0	0
0	0
0	0
0	0
0	0
0	0
0	0
0	0
0	0
280	30
280	30
280	30
280	30
0	0
0	0
0	0
0	0
0	0
0	0
0	0
0	0
0	0
839	34
0	0
0	0
0	0
0	0
50	1
179	2
474	30
0	0
99	0
0	0
0	0
0	0
0	0
0	0
0	0
0	0
0	0
0	0
0	0
0	0
0	0
0	0
0	0
0	0
0	0
0	0
0	0
0	0
0	0
0	0
0	0
0	0
0	0
0	0
0	0
0	0
0	0
0	0
0	0
0	0
0	0
0	0
0	0
0	0
0	0
0	0
0	0
0	0
0	0
0	0
0	0
0	0
0	0
0	0
0	0
0	0
0	0
1142	0
0	0
0	0
0	0
1152	0
0	0
0	0
0	0
0	0
0	0
0	0
0	0
0	0
0	0
0	0
0	0
0	0
0	0
0	0
0	0
0	0
0	0
0	0
0	0
0	0
0	0
0	0
0	0
0	0
1180	0
0	0
0	0
0	0
0	0
0	0
0	0
0	0
0	0
0	0
0	0
0	0
0	0
0	0
0	0
0	0
0	0
0	0
0	0
0	0
0	0
0	0
0	0
1473	0
0	0
0	0
0	0
0	0
1156	0
0	0
0	0
0	0
0	0
1175	1
0	0
0	0
0	0
118	1
0	0
0	0
0	0
138	40
0	0
499	34
0	0
203	1
213	6
0	0
26	1
0	0
25	0
0	0
118	9
318	2
78	1
273	13
111	1
0	0
0	0
0	0
0	0
0	0
0	0
0	0
0	0
0	0
255	8
0	0
0	0
0	0
0	0
0	0
0	0
0	0
1172	0
0	0
0	0
0	0
0	0
1130	0
0	0
14	0
0	0
0	0
0	0
1453	0
0	0
0	0
0	0
0	0
0	0
0	0
0	0
0	0
0	0
0	0
0	0
0	0
0	0
0	0
0	0
0	0
0	0
0	0
0	0
0	0
0	0
0	0
0	0
0	0
0	0
0	0
0	0
1130	0
0	0
0	0
0	0
1284	0
0	0
0	0
0	0
0	0
0	0
0	0
0	0
0	0
0	0
0	0
0	0
176	0
0	0
0	0
0	0
184	2
0	0
0	0
0	0
0	0
0	0
0	0
0	0
512	9
464	1
0	0
26	3
0	0
0	0
1131	0
0	0
298	16
0	0
0	0
0	0
0	0
0	0
336	22
0	0
0	0
0	0
835	5
0	0
137	2
0	0
0	0
0	0
0	0
51	0
0	0
0	0
0	0
104	1
92	1
0	0
0	0
0	0
0	0
26	1
0	0
0	0
0	0
0	0
0	0
0	0
0	0
0	0
0	0
0	0
0	0
0	0
0	0
0	0
0	0
0	0
0	0
0	0
0	0
0	0
0	0
0	0
0	0
0	0
0	0
0	0
0	0
0	0
0	0
0	0
0	0
0	0
0	0
0	0
0	0
0	0
0	0
0	0
0	0
0	0
0	0
0	0
0	0
0	0
0	0
0	0
1206	0
0	0
0	0
0	0
0	0
0	0
0	0
1066	0
1143	0
0	0
1218	0
0	0
0	0
0	0
0	0
0	0
0	0
0	0
0	0
0	0
0	0
0	0
0	0
0	0
0	0
0	0
0	0
0	0
0	0
0	0
0	0
0	0
0	0
0	0
1209	0
0	0
0	0
0	0
1175	0
0	0
0	0
0	0
0	0
0	0
0	0
0	0
0	0
0	0
0	0
0	0
589	0
0	0
0	0
0	0
0	0
0	0
0	0
369	7
0	0
0	0
0	0
0	0
0	0
0	0
0	0
0	0
0	0
0	0
0	0
0	0
0	0
0	0
0	0
284	8
0	0
0	0
0	0
0	0
0	0
0	0
0	0
0	0
0	0
0	0
0	0
0	0
0	0
0	0
0	0
339	1
0	0
0	0
0	0
79	2
0	0
381	1
0	0
0	0
0	0
0	0
0	0
0	0
165	3
0	0
0	0
1210	43
0	0
1117	0
0	0
0	0
0	0
0	0
1115	0
0	0
0	0
0	0
0	0
0	0
0	0
0	0
1185	0
0	0
0	0
0	0
1123	0
0	0
0	0
0	0
0	0
0	0
1178	0
0	0
0	0
0	0
0	0
0	0
0	0
0	0
0	0
0	0
0	0
0	0
0	0
1111	0
0	0
0	0
0	0
0	0
0	0
0	0
1202	0
0	0
0	0
0	0
0	0
0	0
0	0
0	0
0	0
0	0
0	0
0	0
0	0
0	0
0	0
0	0
0	0
0	0
0	0
0	0
0	0
0	0
0	0
0	0
0	0
0	0
1117	78
636	4
170	0
153	2
0	0
0	0
0	0
0	0
171	1
71	1
0	0
175	34
0	0
0	0
0	0
0	0
0	0
113	3
0	0
0	0
283	12
1194	0
0	0
0	0
0	0
0	0
0	0
0	0
0	0
0	0
0	0
0	0
0	0
0	0
0	0
0	0
0	0
0	0
0	0
0	0
0	0
0	0
0	0
527	107
0	0
0	0
0	0
148	3
0	0
0	0
121	2
0	0
584	19
0	0
0	0
350	6
0	0
0	0
0	0
0	0
0	0
652	18
0	0
0	0
0	0
0	0
0	0
241	12
0	0
0	0
0	0
587	40
243	9
60	2
336	0
0	0
359	2
170	0
0	0
445	1
0	0
0	0
0	0
0	0
0	0
0	0
0	0
0	0
37	15
0	0
0	0
0	0
0	0
0	0
0	0
0	0
0	0
0	0
0	0
0	0
1190	0
1195	0
0	0
0	0
0	0
0	0
0	0
0	0
0	0
0	0
1139	0
0	0
0	0
0	0
0	0
0	0
0	0
0	0
527	105
0	0
773	113
0	0
273	60
2116	80
0	0
125	1
0	0
527	102
0	0
240	55
0	0
0	0
141	2
1996	77
382	55
161	3
161	32
297	48
137	8
240	51
211	2
141	2
45	6
45	6
68	1
181	2
0	0
0	0
269	5
327	9
0	0
34	4
0	0
470	0
423	1
0	0
156	34
504	1
0	0
76	4
636	30
508	0
0	0
0	0
158	22
33	0
0	0
857	0
320	1
0	0
0	0
519	0
0	0
518	44
0	0
0	0
0	0
0	0
424	30
57	0
617	1
625	0
351	5
0	0
19	0
83	1
0	0
0	0
773	105
187	2
583	43
583	43
0	0
773	105
0	0
0	0
0	0
83	1
0	0
31	1
0	0
459	4
40	0
130	0
0	0
0	0
0	0
0	0
0	0
0	0
143	4
0	0
0	0
113	0
68	1
184	0
0	0
89	1
0	0
0	0
471	1
0	0
173	3
0	0
0	0
0	0
146	6
261	2
0	0
0	0
0	0
29	3
29	3
439	1
0	0
0	0
0	0
0	0
531	2
0	0
0	0
85	0
66	8
0	0
1695	3
0	0
59	2
0	0
0	0
0	0
0	0
0	0
0	0
0	0
0	0
0	0
406	5
215	4
64	1
0	0
0	0
0	0
0	0
0	0
0	0
0	0
0	0
17	1
92	0
0	0
0	0
81	1
169	28
86	1
0	0
0	0
0	0
471	1
0	0
0	0
0	0
0	0
0	0
158	7
0	0
221	7
0	0
263	7
0	0
0	0
0	0
0	0
0	0
0	0
0	0
0	0
0	0
0	0
0	0
0	0
0	0
0	0
0	0
0	0
0	0
0	0
101	2
101	2
0	0
14	1
14	1
0	0
1372	2
101	2
14	1
14	1
297	47
0	0
0	0
84	5
0	0
0	0
0	0
0	0
0	0
0	0
0	0
0	0
0	0
0	0
0	0
0	0
0	0
0	0
0	0
0	0
0	0
37	15
350	1
0	0
0	0
0	0
0	0
68	1
0	0
98	0
157	13
0	0
286	11
286	11
0	0
0	0
0	0
1214	0
0	0
0	0
0	0
752	1
0	0
0	0
0	0
132	1
0	0
0	0
0	0
0	0
0	0
0	0
0	0
0	0
1126	0
0	0
0	0
0	0
0	0
0	0
0	0
0	0
1167	0
20	2
0	0
0	0
0	0
0	0
0	0
0	0
0	0
0	0
0	0
527	93
0	0
0	0
0	0
0	0
0	0
0	0
0	0
0	0
27	1
0	0
0	0
0	0
0	0
0	0
252	8
59	7
0	0
0	0
0	0
0	0
0	0
0	0
0	0
0	0
119	22
0	0
0	0
0	0
0	0
0	0
0	0
1098	0
0	0
0	0
0	0
0	0
0	0
0	0
0	0
0	0
0	0
0	0
0	0
0	0
0	0
0	0
0	0
0	0
0	0
0	0
0	0
240	47
0	0
0	0
0	0
0	0
0	0
0	0
0	0
0	0
0	0
0	0
1230	0
0	0
842	0
0	0
0	0
0	0
0	0
0	0
0	0
0	0
0	0
0	0
0	0
0	0
0	0
0	0
1182	0
0	0
0	0
0	0
464	2
0	0
0	0
0	0
0	0
0	0
0	0
0	0
0	0
1081	0
0	0
59	7
0	0
0	0
0	0
0	0
0	0
0	0
1542	2
0	0
0	0
0	0
734	25
0	0
0	0
3	0
621	0
0	0
0	0
0	0
0	0
0	0
0	0
0	0
0	0
0	0
0	0
398	15
0	0
0	0
0	0
0	0
0	0
0	0
0	0
1240	0
0	0
0	0
1147	0
0	0
0	0
0	0
0	0
0	0
0	0
122	7
0	0
241	0
0	0
52	1
0	0
0	0
0	0
0	0
0	0
0	0
0	0
0	0
0	0
0	0
0	0
0	0
0	0
0	0
0	0
0	0
0	0
0	0
0	0
63	7
0	0
0	0
0	0
0	0
0	0
0	0
63	7
0	0
0	0
603	37
0	0
273	48
232	16
0	0
0	0
0	0
0	0
0	0
432	3
0	0
0	0
190	3
0	0
51	0
0	0
764	16
1103	0
0	0
0	0
0	0
0	0
97	1
0	0
0	0
0	0
0	0
0	0
0	0
71	1
0	0
0	0
0	0
89	9
0	0
0	0
0	0
89	9
232	16
0	0
1892	1
0	0
0	0
0	0
98	0
0	0
0	0
0	0
0	0
0	0
0	0
79	12
0	0
29	0
115	0
0	0
0	0
0	0
0	0
0	0
344	33
129	4
0	0
0	0
0	0
98	0
232	16
59	0
0	0
60	0
0	0
0	0
0	0
0	0
104	0
0	0
0	0
0	0
0	0
0	0
527	89
0	0
0	0
311	0
0	0
50	0
0	0
504	42
527	89
0	0
0	0
82	0
0	0
0	0
0	0
0	0
0	0
0	0
0	0
0	0
527	89
0	0
0	0
527	89
0	0
0	0
527	89
0	0
119	22
312	0
0	0
0	0
0	0
0	0
95	0
84	0
0	0
99	21
99	21
99	21
0	0
0	0
153	26
0	0
38	3
133	0
77	0
0	0
31	0
240	45
1510	31
0	0
0	0
0	0
0	0
0	0
0	0
0	0
0	0
0	0
0	0
53	0
0	0
0	0
0	0
46	0
129	3
0	0
1428	25
60	0
0	0
112	1
0	0
0	0
58	0
0	0
210	26
0	0
0	0
58	0
58	0
0	0
58	0
[truncated: 10,142 more rows]
