# Supplementary material for: Competing for Attention in Social Media under Information Overload Conditions
Source: PLoS One. 2015 Jul 10;10(7):e0126090. doi: 10.1371/journal.pone.0126090 (PMC4498816; doi:10.1371/journal.pone.0126090)
Supplement: S1 File — This zip file contains the sharing details of all of the microblogs we have used in the Figs 2 and 3. Among the files, ‘Instruction.txt’ describes the contents of the files. (ZIP) [file pone.0126090.s001.zip › Data/12190_648.txt]

176	0
0	0
0	0
0	0
2000	14
0	0
0	0
0	0
0	0
0	0
0	0
1129	0
0	0
0	0
0	0
0	0
0	0
0	0
0	0
0	0
0	0
0	0
0	0
0	0
0	0
0	0
0	0
0	0
0	0
0	0
0	0
0	0
0	0
0	0
0	0
0	0
0	0
0	0
0	0
0	0
0	0
0	0
1174	0
0	0
0	0
0	0
0	0
0	0
0	0
0	0
0	0
0	0
0	0
0	0
0	0
0	0
0	0
0	0
0	0
0	0
0	0
0	0
0	0
0	0
0	0
0	0
0	0
0	0
0	0
0	0
0	0
0	0
0	0
0	0
0	0
0	0
231	1
0	0
0	0
0	0
0	0
0	0
133	0
1218	0
530	0
0	0
1150	0
0	0
1480	0
0	0
0	0
0	0
0	0
1245	0
0	0
0	0
0	0
0	0
0	0
0	0
0	0
0	0
190	0
0	0
0	0
0	0
0	0
0	0
0	0
0	0
0	0
0	0
897	0
0	0
0	0
0	0
0	0
0	0
0	0
0	0
0	0
0	0
0	0
0	0
155	0
0	0
0	0
0	0
0	0
0	0
0	0
666	37
0	0
0	0
0	0
0	0
0	0
0	0
0	0
0	0
0	0
0	0
0	0
0	0
0	0
0	0
0	0
0	0
0	0
0	0
0	0
0	0
0	0
0	0
0	0
0	0
0	0
0	0
0	0
0	0
0	0
0	0
0	0
0	0
0	0
0	0
0	0
0	0
0	0
0	0
0	0
0	0
0	0
0	0
1128	0
1168	0
0	0
0	0
0	0
0	0
0	0
0	0
0	0
1224	0
0	0
1177	0
0	0
0	0
0	0
1153	0
0	0
0	0
0	0
0	0
1379	0
0	0
250	1
0	0
0	0
0	0
0	0
0	0
0	0
0	0
0	0
0	0
0	0
0	0
0	0
0	0
0	0
0	0
0	0
0	0
0	0
0	0
0	0
0	0
0	0
0	0
0	0
0	0
0	0
0	0
0	0
0	0
0	0
277	1
0	0
0	0
0	0
283	0
0	0
0	0
0	0
0	0
153	0
0	0
0	0
0	0
205	1
1956	1
0	0
0	0
0	0
0	0
0	0
0	0
0	0
0	0
0	0
1137	0
0	0
0	0
0	0
0	0
0	0
0	0
0	0
0	0
0	0
0	0
0	0
0	0
0	0
0	0
0	0
0	0
0	0
0	0
1223	0
0	0
0	0
0	0
0	0
0	0
0	0
392	15
0	0
0	0
0	0
0	0
0	0
0	0
0	0
0	0
0	0
0	0
0	0
0	0
0	0
0	0
0	0
1277	1
160	0
0	0
0	0
0	0
0	0
0	0
0	0
0	0
0	0
0	0
0	0
0	0
0	0
0	0
0	0
0	0
0	0
0	0
0	0
0	0
0	0
0	0
0	0
0	0
0	0
0	0
0	0
0	0
0	0
0	0
0	0
176	0
0	0
0	0
0	0
1285	0
0	0
0	0
0	0
0	0
0	0
0	0
0	0
0	0
0	0
183	4
0	0
0	0
0	0
0	0
1126	0
0	0
0	0
10	0
0	0
0	0
0	0
0	0
0	0
1105	0
0	0
0	0
0	0
0	0
0	0
0	0
0	0
0	0
0	0
0	0
0	0
0	0
0	0
0	0
0	0
0	0
0	0
0	0
0	0
1173	0
0	0
1229	0
0	0
0	0
0	0
0	0
0	0
82	1
0	0
0	0
0	0
1150	0
0	0
0	0
0	0
0	0
0	0
0	0
0	0
0	0
0	0
0	0
0	0
0	0
0	0
0	0
0	0
0	0
0	0
0	0
0	0
0	0
0	0
0	0
31	0
239	2
0	0
0	0
0	0
0	0
0	0
0	0
0	0
0	0
1201	0
0	0
0	0
0	0
0	0
0	0
0	0
0	0
0	0
58	0
0	0
0	0
0	0
0	0
0	0
60	0
0	0
0	0
1140	0
0	0
0	0
0	0
0	0
0	0
0	0
0	0
0	0
0	0
0	0
0	0
0	0
0	0
0	0
0	0
0	0
0	0
112	0
0	0
0	0
0	0
0	0
1142	0
0	0
0	0
0	0
0	0
0	0
158	0
0	0
0	0
0	0
0	0
0	0
0	0
0	0
0	0
0	0
0	0
0	0
0	0
0	0
0	0
0	0
0	0
0	0
0	0
0	0
0	0
0	0
0	0
0	0
0	0
0	0
0	0
0	0
0	0
0	0
0	0
0	0
0	0
0	0
0	0
0	0
0	0
1263	1
0	0
0	0
65	1
0	0
0	0
539	2
0	0
0	0
1139	0
0	0
0	0
0	0
0	0
0	0
0	0
0	0
1219	0
0	0
0	0
0	0
0	0
0	0
0	0
0	0
0	0
0	0
0	0
0	0
0	0
0	0
0	0
0	0
102	0
411	0
0	0
90	2
0	0
0	0
0	0
0	0
0	0
0	0
0	0
0	0
0	0
0	0
0	0
0	0
0	0
0	0
0	0
0	0
0	0
0	0
0	0
0	0
0	0
0	0
0	0
1121	0
0	0
0	0
1149	1
0	0
0	0
0	0
0	0
0	0
0	0
0	0
0	0
0	0
1174	0
1194	0
1177	0
0	0
1093	0
0	0
0	0
0	0
1145	0
0	0
0	0
0	0
0	0
0	0
0	0
0	0
0	0
0	0
0	0
0	0
0	0
0	0
0	0
0	0
0	0
0	0
1145	0
0	0
0	0
0	0
0	0
0	0
0	0
0	0
0	0
0	0
1173	1
0	0
0	0
0	0
193	0
0	0
0	0
0	0
0	0
0	0
0	0
0	0
0	0
0	0
0	0
0	0
0	0
0	0
0	0
0	0
0	0
1090	0
0	0
0	0
0	0
0	0
1135	0
1115	1
0	0
0	0
0	0
0	0
0	0
0	0
0	0
1447	0
0	0
0	0
0	0
0	0
0	0
0	0
0	0
0	0
0	0
0	0
0	0
0	0
0	0
0	0
0	0
0	0
0	0
0	0
0	0
0	0
0	0
0	0
0	0
0	0
0	0
0	0
0	0
0	0
0	0
0	0
0	0
0	0
0	0
0	0
0	0
0	0
0	0
0	0
0	0
1142	0
0	0
0	0
1212	1
0	0
0	0
1136	0
0	0
0	0
0	0
0	0
0	0
0	0
0	0
0	0
0	0
0	0
0	0
0	0
0	0
0	0
0	0
0	0
191	2
182	13
207	7
0	0
209	4
79	0
0	0
3	0
0	0
128	0
0	0
0	0
0	0
0	0
0	0
0	0
0	0
0	0
0	0
0	0
292	6
0	0
0	0
0	0
0	0
0	0
0	0
0	0
0	0
181	5
0	0
0	0
0	0
0	0
0	0
0	0
0	0
0	0
0	0
0	0
0	0
0	0
0	0
0	0
0	0
0	0
0	0
0	0
0	0
0	0
0	0
0	0
0	0
0	0
0	0
0	0
0	0
0	0
0	0
0	0
0	0
0	0
0	0
277	0
0	0
0	0
0	0
0	0
0	0
0	0
0	0
0	0
0	0
1063	0
0	0
0	0
0	0
0	0
0	0
0	0
0	0
0	0
0	0
0	0
0	0
0	0
0	0
0	0
0	0
0	0
347	1
0	0
0	0
0	0
0	0
0	0
0	0
0	0
0	0
0	0
0	0
0	0
1197	0
0	0
57	2
0	0
0	0
0	0
0	0
0	0
0	0
64	0
0	0
142	16
0	0
0	0
0	0
0	0
0	0
0	0
0	0
0	0
0	0
0	0
0	0
0	0
0	0
0	0
0	0
0	0
728	3
195	16
0	0
0	0
1202	0
0	0
0	0
0	0
0	0
0	0
0	0
0	0
0	0
0	0
0	0
0	0
0	0
87	0
214	13
0	0
0	0
0	0
0	0
0	0
0	0
0	0
0	0
0	0
0	0
0	0
496	0
0	0
0	0
0	0
0	0
0	0
0	0
0	0
0	0
54	0
0	0
0	0
0	0
0	0
19	0
0	0
0	0
0	0
0	0
0	0
0	0
0	0
0	0
65	0
0	0
0	0
0	0
0	0
0	0
0	0
0	0
0	0
0	0
0	0
0	0
0	0
0	0
847	7
0	0
0	0
0	0
0	0
0	0
0	0
1146	0
0	0
132	1
0	0
30	0
0	0
1123	0
0	0
0	0
0	0
0	0
0	0
184	2
0	0
0	0
0	0
0	0
0	0
0	0
0	0
0	0
0	0
0	0
0	0
0	0
1108	1
0	0
509	2
0	0
0	0
0	0
0	0
0	0
0	0
0	0
51	0
0	0
101	2
0	0
0	0
0	0
1200	0
0	0
0	0
0	0
0	0
0	0
0	0
0	0
0	0
0	0
0	0
0	0
0	0
0	0
0	0
26	1
0	0
0	0
0	0
0	0
0	0
0	0
0	0
0	0
0	0
0	0
513	2
0	0
0	0
0	0
257	21
0	0
0	0
166	8
0	0
0	0
0	0
0	0
0	0
0	0
0	0
0	0
149	0
0	0
0	0
0	0
0	0
0	0
0	0
0	0
1195	0
0	0
0	0
0	0
0	0
0	0
0	0
0	0
0	0
0	0
0	0
0	0
0	0
0	0
0	0
0	0
0	0
0	0
0	0
0	0
0	0
0	0
0	0
0	0
0	0
0	0
1155	0
0	0
0	0
0	0
0	0
0	0
0	0
1172	0
128	0
0	0
0	0
1205	1
0	0
0	0
0	0
0	0
0	0
0	0
0	0
0	0
1176	0
0	0
0	0
0	0
0	0
0	0
0	0
0	0
0	0
0	0
0	0
0	0
0	0
0	0
0	0
0	0
0	0
0	0
0	0
0	0
0	0
0	0
1314	0
0	0
0	0
0	0
0	0
0	0
0	0
0	0
0	0
0	0
0	0
0	0
0	0
1237	0
0	0
0	0
0	0
0	0
0	0
0	0
0	0
0	0
0	0
0	0
0	0
0	0
0	0
0	0
0	0
0	0
0	0
0	0
0	0
100	5
639	6
0	0
0	0
0	0
215	3
152	1
73	3
0	0
187	0
0	0
79	0
451	8
165	2
250	0
250	1
0	0
152	1
0	0
39	1
29	0
0	0
0	0
0	0
0	0
0	0
0	0
0	0
0	0
0	0
0	0
0	0
93	0
0	0
0	0
0	0
0	0
0	0
0	0
1165	0
0	0
139	0
0	0
0	0
0	0
0	0
0	0
1125	0
0	0
0	0
0	0
0	0
0	0
0	0
0	0
0	0
0	0
0	0
0	0
0	0
0	0
0	0
0	0
0	0
1175	0
0	0
0	0
0	0
0	0
0	0
0	0
0	0
0	0
0	0
0	0
0	0
0	0
0	0
0	0
0	0
0	0
1176	0
1187	0
0	0
1097	0
0	0
0	0
0	0
0	0
0	0
0	0
0	0
132	1
0	0
0	0
0	0
0	0
426	0
0	0
0	0
0	0
0	0
0	0
0	0
1169	0
0	0
0	0
0	0
249	0
47	1
695	5
105	3
0	0
878	19
95	1
0	0
0	0
0	0
0	0
0	0
0	0
0	0
0	0
188	10
0	0
0	0
0	0
0	0
193	2
0	0
549	8
0	0
0	0
0	0
0	0
0	0
0	0
0	0
0	0
0	0
0	0
173	3
376	3
0	0
0	0
0	0
1165	0
0	0
0	0
779	2
0	0
0	0
1111	0
0	0
0	0
0	0
285	0
0	0
0	0
0	0
0	0
0	0
0	0
0	0
190	0
0	0
0	0
168	0
2292	7
0	0
579	5
0	0
0	0
0	0
0	0
0	0
0	0
0	0
0	0
0	0
0	0
0	0
0	0
0	0
0	0
1128	1
0	0
0	0
1169	0
0	0
1168	0
0	0
0	0
0	0
0	0
0	0
0	0
0	0
0	0
0	0
0	0
0	0
1079	0
0	0
0	0
0	0
0	0
0	0
0	0
0	0
0	0
0	0
0	0
0	0
0	0
0	0
0	0
0	0
0	0
0	0
0	0
1219	0
0	0
0	0
0	0
0	0
0	0
0	0
0	0
0	0
0	0
0	0
0	0
0	0
0	0
0	0
0	0
1185	0
0	0
0	0
0	0
0	0
0	0
0	0
0	0
0	0
0	0
0	0
0	0
0	0
53	1
630	0
358	0
0	0
308	0
201	0
186	4
85	10
0	0
0	0
47	2
0	0
0	0
0	0
0	0
0	0
0	0
0	0
0	0
0	0
0	0
0	0
0	0
0	0
0	0
0	0
0	0
0	0
0	0
0	0
0	0
0	0
0	0
315	5
139	2
148	0
0	0
0	0
311	0
0	0
249	1
19	0
0	0
0	0
0	0
275	1
0	0
0	0
78	0
0	0
342	4
0	0
0	0
0	0
0	0
1180	0
0	0
0	0
0	0
0	0
0	0
650	0
0	0
0	0
0	0
0	0
0	0
0	0
0	0
0	0
0	0
0	0
0	0
0	0
0	0
0	0
0	0
0	0
0	0
0	0
0	0
0	0
0	0
0	0
0	0
0	0
0	0
0	0
0	0
114	4
0	0
0	0
0	0
0	0
0	0
0	0
303	1
0	0
0	0
1332	71
209	1
464	0
0	0
0	0
0	0
467	1
270	1
325	0
0	0
190	5
190	5
0	0
0	0
179	5
0	0
0	0
0	0
128	2
0	0
0	0
0	0
128	5
294	0
0	0
74	1
0	0
0	0
169	0
188	0
192	0
0	0
1104	0
0	0
216	0
0	0
1467	5
321	1
0	0
0	0
566	0
0	0
0	0
0	0
2000	3
0	0
0	0
0	0
967	30
0	0
1249	0
0	0
0	0
0	0
0	0
0	0
0	0
0	0
0	0
0	0
214	1
0	0
0	0
0	0
0	0
0	0
186	0
335	1
165	13
250	3
0	0
0	0
245	10
85	1
0	0
0	0
25	0
142	0
0	0
0	0
1406	7
66	4
297	1
0	0
0	0
0	0
0	0
0	0
263	1
716	3
174	0
0	0
90	1
76	0
0	0
0	0
164	0
0	0
139	3
0	0
136	17
0	0
0	0
735	8
0	0
0	0
323	0
0	0
0	0
0	0
0	0
0	0
94	0
0	0
0	0
174	0
0	0
61	20
61	20
0	0
308	1
408	6
0	0
119	7
0	0
198	2
195	1
234	4
0	0
0	0
780	20
74	1
0	0
0	0
96	0
61	20
65	12
141	1
237	2
0	0
167	4
0	0
0	0
61	20
0	0
143	1
0	0
0	0
0	0
0	0
82	1
259	0
0	0
0	0
1265	0
0	0
0	0
0	0
0	0
0	0
0	0
0	0
0	0
0	0
0	0
0	0
1	0
0	0
0	0
0	0
0	0
0	0
0	0
0	0
40	11
365	25
0	0
0	0
0	0
0	0
0	0
103	0
0	0
70	1
0	0
0	0
0	0
0	0
0	0
0	0
0	0
0	0
1143	1
0	0
199	21
0	0
0	0
0	0
0	0
298	1
80	11
131	37
0	0
0	0
0	0
361	6
0	0
144	5
820	14
342	5
258	0
0	0
40	1
322	3
105	9
0	0
0	0
137	0
97	0
0	0
874	47
91	15
288	0
0	0
449	9
640	27
0	0
640	27
265	0
0	0
19	9
238	25
411	3
40	0
0	0
285	16
249	8
0	0
302	13
0	0
321	16
0	0
285	16
250	15
0	0
0	0
0	0
144	17
395	11
0	0
90	16
80	19
0	0
0	0
0	0
91	15
80	19
0	0
0	0
211	6
0	0
0	0
163	24
0	0
0	0
61	19
765	58
0	0
250	34
454	28
66	1
0	0
216	11
0	0
196	1
0	0
0	0
197	19
66	20
0	0
147	8
0	0
188	2
209	28
197	12
0	0
0	0
333	0
333	27
31	0
196	19
23	0
0	0
286	0
217	21
0	0
130	1
238	3
0	0
413	13
0	0
55	5
0	0
0	0
53	3
0	0
173	5
39	0
0	0
166	1
107	25
0	0
0	0
0	0
0	0
210	2
0	0
0	0
412	9
0	0
0	0
1117	0
0	0
131	2
280	1
0	0
700	65
128	0
132	0
0	0
0	0
253	2
0	0
0	0
0	0
196	11
0	0
97	5
460	0
180	0
42	2
463	13
0	0
209	10
1998	0
303	2
0	0
15	0
157	0
0	0
44	2
0	0
0	0
0	0
159	1
72	1
0	0
157	1
0	0
0	0
0	0
195	24
0	0
250	0
0	0
0	0
57	2
0	0
0	0
1320	0
53	0
0	0
200	19
121	3
0	0
0	0
87	0
0	0
0	0
0	0
82	0
0	0
0	0
0	0
0	0
139	1
0	0
473	1
223	1
0	0
190	0
0	0
0	0
0	0
354	4
0	0
321	0
0	0
0	0
130	9
1089	0
0	0
0	0
0	0
1134	0
0	0
0	0
0	0
0	0
0	0
26	0
179	3
1203	0
0	0
0	0
0	0
1123	0
168	1
0	0
298	21
0	0
0	0
0	0
0	0
0	0
0	0
0	0
0	0
0	0
0	0
0	0
0	0
0	0
469	2
0	0
0	0
0	0
0	0
0	0
0	0
0	0
0	0
0	0
0	0
0	0
0	0
0	0
0	0
0	0
0	0
0	0
0	0
0	0
0	0
0	0
0	0
222	1
1032	0
0	0
0	0
0	0
0	0
0	0
0	0
0	0
0	0
0	0
1176	0
0	0
0	0
0	0
0	0
0	0
0	0
0	0
1160	0
0	0
0	0
0	0
0	0
0	0
0	0
0	0
0	0
0	0
0	0
0	0
0	0
41	0
0	0
0	0
0	0
0	0
0	0
0	0
0	0
1070	0
45	7
45	7
0	0
0	0
0	0
0	0
0	0
186	0
0	0
0	0
0	0
0	0
0	0
0	0
0	0
0	0
0	0
0	0
0	0
72	0
857	1
0	0
366	0
378	0
0	0
1112	0
0	0
0	0
65	1
0	0
0	0
1129	0
0	0
246	1
234	0
0	0
0	0
239	2
0	0
0	0
0	0
0	0
0	0
0	0
806	33
0	0
74	21
44	7
385	2
[truncated: 10,190 more rows]
