# Supplementary material for: Competing for Attention in Social Media under Information Overload Conditions
Source: PLoS One. 2015 Jul 10;10(7):e0126090. doi: 10.1371/journal.pone.0126090 (PMC4498816; doi:10.1371/journal.pone.0126090)
Supplement: S1 File — This zip file contains the sharing details of all of the microblogs we have used in the Figs 2 and 3. Among the files, ‘Instruction.txt’ describes the contents of the files. (ZIP) [file pone.0126090.s001.zip › Data/12198_380.txt]

0	0
0	0
0	0
7	0
0	0
0	0
0	0
0	0
42	2
201	0
0	0
217	2
0	0
1154	1
219	1
0	0
0	0
0	0
0	0
0	0
0	0
0	0
0	0
0	0
0	0
0	0
0	0
0	0
442	4
121	1
121	1
121	1
0	0
0	0
0	0
132	0
0	0
0	0
0	0
0	0
0	0
0	0
0	0
0	0
0	0
0	0
0	0
0	0
0	0
0	0
0	0
0	0
0	0
0	0
0	0
0	0
0	0
0	0
0	0
0	0
0	0
113	0
0	0
0	0
0	0
0	0
0	0
0	0
0	0
0	0
152	0
0	0
110	1
0	0
0	0
0	0
0	0
0	0
0	0
0	0
0	0
0	0
1149	0
0	0
0	0
0	0
0	0
0	0
0	0
0	0
0	0
0	0
0	0
0	0
0	0
0	0
0	0
37	1
1248	0
0	0
0	0
0	0
0	0
0	0
176	0
0	0
0	0
0	0
0	0
0	0
0	0
0	0
0	0
0	0
0	0
0	0
0	0
0	0
0	0
0	0
0	0
0	0
0	0
0	0
0	0
0	0
1215	0
0	0
0	0
0	0
66	2
0	0
0	0
1271	0
0	0
0	0
0	0
0	0
0	0
162	2
0	0
0	0
0	0
0	0
0	0
0	0
0	0
0	0
0	0
0	0
0	0
0	0
0	0
0	0
0	0
0	0
0	0
0	0
129	0
0	0
0	0
0	0
0	0
0	0
0	0
103	0
0	0
0	0
0	0
0	0
0	0
0	0
0	0
0	0
0	0
0	0
0	0
0	0
0	0
0	0
0	0
0	0
0	0
189	1
0	0
0	0
0	0
0	0
0	0
0	0
0	0
0	0
0	0
0	0
0	0
0	0
0	0
0	0
451	2
161	1
0	0
1188	0
0	0
0	0
136	0
0	0
0	0
0	0
0	0
0	0
0	0
0	0
0	0
0	0
18	0
0	0
0	0
0	0
0	0
0	0
0	0
104	0
0	0
0	0
0	0
0	0
0	0
0	0
0	0
0	0
0	0
0	0
0	0
0	0
0	0
0	0
0	0
181	1
0	0
0	0
0	0
0	0
0	0
27	1
0	0
0	0
0	0
0	0
66	4
111	1
0	0
0	0
369	3
0	0
0	0
0	0
54	0
0	0
35	1
0	0
0	0
0	0
0	0
0	0
1127	2
1222	0
495	5
122	1
0	0
0	0
0	0
0	0
611	4
0	0
81	0
1035	0
0	0
25	3
36	1
176	2
85	0
54	1
0	0
0	0
12	0
0	0
0	0
0	0
0	0
0	0
0	0
0	0
141	4
134	2
0	0
0	0
1156	0
0	0
0	0
0	0
0	0
0	0
0	0
202	1
0	0
0	0
290	0
0	0
260	0
165	1
0	0
0	0
0	0
0	0
0	0
0	0
0	0
272	1
0	0
0	0
0	0
0	0
1207	0
179	0
0	0
0	0
0	0
89	0
0	0
0	0
0	0
0	0
0	0
0	0
0	0
1386	3
0	0
0	0
0	0
0	0
0	0
0	0
0	0
0	0
0	0
0	0
0	0
0	0
0	0
0	0
0	0
0	0
0	0
0	0
0	0
67	0
0	0
1167	0
0	0
0	0
0	0
59	0
0	0
0	0
145	0
149	2
0	0
0	0
0	0
0	0
0	0
426	0
0	0
0	0
0	0
0	0
0	0
1214	0
0	0
0	0
0	0
0	0
0	0
185	0
435	0
130	0
23	0
0	0
1267	1
0	0
0	0
0	0
0	0
0	0
0	0
0	0
0	0
0	0
0	0
0	0
0	0
0	0
0	0
0	0
0	0
0	0
0	0
0	0
0	0
0	0
0	0
0	0
0	0
0	0
256	1
0	0
67	1
0	0
0	0
0	0
0	0
0	0
0	0
271	0
664	0
0	0
0	0
240	2
0	0
75	0
0	0
0	0
0	0
0	0
419	2
0	0
0	0
0	0
0	0
247	1
270	0
0	0
0	0
109	1
452	4
0	0
0	0
0	0
0	0
0	0
0	0
0	0
0	0
0	0
0	0
0	0
11	1
1114	0
0	0
0	0
1199	0
0	0
0	0
187	1
0	0
0	0
0	0
0	0
0	0
0	0
0	0
0	0
0	0
243	0
249	2
47	0
510	1
0	0
0	0
243	4
283	2
0	0
0	0
184	0
0	0
0	0
0	0
0	0
0	0
0	0
1178	1
0	0
0	0
237	0
0	0
0	0
0	0
0	0
0	0
220	1
147	0
0	0
1123	0
0	0
280	3
0	0
0	0
0	0
0	0
363	0
0	0
0	0
0	0
0	0
0	0
0	0
0	0
42	1
0	0
0	0
235	3
124	3
0	0
0	0
213	3
0	0
0	0
0	0
183	0
0	0
363	0
0	0
398	2
0	0
0	0
37	1
79	0
0	0
0	0
1364	1
0	0
0	0
187	3
0	0
0	0
279	2
0	0
336	0
72	4
0	0
0	0
0	0
0	0
1238	0
0	0
0	0
1238	0
0	0
0	0
0	0
0	0
367	1
642	2
81	1
0	0
0	0
27	1
0	0
0	0
0	0
0	0
0	0
429	3
0	0
0	0
0	0
0	0
0	0
89	0
0	0
104	0
221	1
0	0
142	0
0	0
0	0
0	0
0	0
0	0
0	0
0	0
0	0
0	0
0	0
0	0
111	0
246	0
0	0
0	0
524	1
326	2
0	0
1159	0
0	0
0	0
0	0
541	5
0	0
369	0
0	0
70	0
0	0
264	1
0	0
197	1
0	0
113	2
0	0
1066	5
0	0
0	0
27	1
0	0
0	0
0	0
0	0
153	1
0	0
1467	1
0	0
0	0
0	0
431	1
78	1
24	0
263	1
489	0
322	0
268	1
0	0
80	0
0	0
263	2
110	0
0	0
0	0
0	0
0	0
0	0
0	0
162	0
0	0
0	0
0	0
358	4
0	0
0	0
0	0
328	1
0	0
0	0
0	0
0	0
119	0
0	0
203	0
0	0
154	1
137	0
0	0
0	0
139	0
0	0
0	0
0	0
0	0
35	2
0	0
0	0
0	0
0	0
0	0
0	0
0	0
158	0
0	0
0	0
0	0
0	0
168	1
0	0
0	0
0	0
190	2
322	0
0	0
0	0
0	0
0	0
202	1
181	0
0	0
0	0
0	0
0	0
0	0
0	0
0	0
0	0
0	0
0	0
0	0
0	0
0	0
75	0
0	0
0	0
0	0
340	1
68	2
64	1
78	1
0	0
0	0
0	0
349	0
0	0
0	0
174	0
0	0
0	0
0	0
0	0
0	0
0	0
0	0
0	0
0	0
0	0
186	1
0	0
0	0
0	0
0	0
0	0
47	0
0	0
20	0
0	0
0	0
0	0
0	0
0	0
179	0
0	0
0	0
168	3
0	0
0	0
0	0
0	0
0	0
267	0
174	0
0	0
0	0
125	0
332	1
527	0
0	0
0	0
20	0
45	1
0	0
133	1
1204	3
193	0
83	0
38	1
134	3
0	0
0	0
239	3
0	0
0	0
0	0
170	2
30	0
0	0
98	0
0	0
0	0
166	2
0	0
0	0
172	0
222	0
46	3
0	0
0	0
0	0
0	0
198	2
0	0
174	1
0	0
113	0
212	2
0	0
0	0
572	0
0	0
231	0
242	0
667	6
0	0
0	0
0	0
0	0
159	1
0	0
94	1
0	0
0	0
0	0
0	0
201	1
0	0
0	0
150	0
0	0
0	0
0	0
104	0
1328	3
240	1
0	0
287	0
0	0
46	3
0	0
0	0
120	4
0	0
59	1
62	0
29	2
0	0
122	1
0	0
0	0
0	0
268	2
0	0
0	0
38	0
331	1
111	0
0	0
0	0
0	0
0	0
0	0
98	1
62	0
14	1
0	0
0	0
129	0
129	0
0	0
0	0
334	1
253	1
0	0
0	0
0	0
148	1
0	0
1137	0
0	0
0	0
499	2
259	0
87	1
1619	1
31	0
0	0
81	0
165	0
0	0
202	1
0	0
0	0
0	0
293	0
167	1
0	0
0	0
59	0
202	0
0	0
0	0
0	0
522	0
0	0
0	0
0	0
78	0
0	0
0	0
0	0
43	0
0	0
0	0
0	0
0	0
266	0
0	0
0	0
0	0
0	0
0	0
0	0
477	2
0	0
0	0
0	0
0	0
0	0
92	2
0	0
0	0
0	0
0	0
0	0
0	0
0	0
0	0
260	0
0	0
78	2
9	1
0	0
0	0
73	3
0	0
0	0
147	3
50	3
0	0
0	0
379	0
0	0
0	0
18	1
164	0
80	1
0	0
0	0
212	2
0	0
268	1
0	0
0	0
0	0
0	0
0	0
0	0
203	1
0	0
0	0
0	0
64	0
322	3
0	0
41	0
479	1
0	0
447	1
42	1
0	0
207	1
0	0
0	0
62	0
0	0
0	0
0	0
239	2
78	0
0	0
0	0
0	0
0	0
0	0
143	0
0	0
63	0
0	0
0	0
608	4
0	0
0	0
324	4
0	0
0	0
296	1
0	0
321	3
197	0
69	1
178	1
0	0
84	0
899	2
101	0
309	3
0	0
0	0
108	1
21	0
0	0
0	0
46	1
0	0
0	0
0	0
88	1
321	2
62	2
0	0
0	0
321	2
0	0
0	0
0	0
0	0
163	0
0	0
0	0
321	2
0	0
0	0
0	0
0	0
0	0
0	0
0	0
85	0
0	0
44	1
52	0
75	0
0	0
0	0
0	0
216	1
89	4
0	0
0	0
0	0
0	0
0	0
148	0
209	0
0	0
0	0
251	1
51	0
79	1
0	0
0	0
65	1
34	0
184	1
0	0
0	0
0	0
344	0
0	0
0	0
0	0
329	4
35	2
0	0
0	0
0	0
90	0
0	0
95	1
197	0
0	0
0	0
0	0
0	0
118	0
0	0
342	2
81	1
0	0
0	0
0	0
0	0
0	0
0	0
176	0
339	0
0	0
0	0
0	0
149	2
140	1
188	0
0	0
305	1
192	5
114	1
53	0
0	0
165	2
0	0
50	0
0	0
0	0
0	0
0	0
95	2
149	0
86	0
526	0
120	1
0	0
149	1
109	0
145	0
181	2
109	0
0	0
77	1
178	0
0	0
423	5
0	0
136	0
407	2
115	3
392	4
0	0
264	1
0	0
352	0
100	0
0	0
0	0
0	0
166	1
369	1
0	0
0	0
0	0
187	0
144	0
364	1
0	0
86	1
0	0
0	0
38	2
215	1
0	0
273	3
0	0
201	0
229	0
156	3
0	0
81	0
0	0
248	1
0	0
0	0
0	0
0	0
0	0
0	0
0	0
0	0
0	0
0	0
75	0
0	0
59	0
0	0
73	0
55	0
137	1
0	0
117	1
0	0
126	0
0	0
198	4
0	0
0	0
71	0
0	0
115	0
0	0
68	1
114	1
0	0
110	1
0	0
0	0
0	0
0	0
0	0
0	0
0	0
334	0
0	0
277	1
163	3
0	0
91	1
105	0
96	0
77	0
54	1
0	0
573	4
0	0
0	0
167	0
0	0
84	0
157	0
82	0
0	0
0	0
52	0
103	2
207	0
98	0
56	1
0	0
0	0
200	0
0	0
0	0
0	0
0	0
0	0
131	1
176	2
0	0
0	0
150	2
139	0
0	0
195	0
0	0
663	1
164	3
0	0
99	1
0	0
0	0
0	0
0	0
267	2
0	0
0	0
0	0
79	3
21	1
0	0
118	3
74	0
0	0
57	2
0	0
0	0
0	0
0	0
113	4
742	1
59	0
0	0
47	1
0	0
118	1
0	0
0	0
0	0
0	0
323	6
0	0
0	0
0	0
383	2
64	1
0	0
96	2
59	3
100	2
1689	4
0	0
0	0
0	0
199	0
0	0
0	0
0	0
118	0
327	2
217	3
141	1
0	0
0	0
305	1
119	1
0	0
0	0
192	0
0	0
146	1
101	2
0	0
203	1
0	0
19	1
0	0
0	0
81	1
130	3
114	1
0	0
0	0
0	0
0	0
208	1
31	0
0	0
0	0
0	0
0	0
0	0
0	0
87	1
35	0
0	0
0	0
230	2
159	2
0	0
0	0
63	2
0	0
0	0
0	0
0	0
0	0
58	3
553	1
0	0
165	1
315	3
336	2
69	2
0	0
881	2
0	0
0	0
27	0
55	0
0	0
164	0
59	1
88	1
153	2
0	0
80	3
83	2
0	0
234	2
0	0
217	0
0	0
88	1
94	1
0	0
0	0
235	1
0	0
204	0
830	2
0	0
151	1
0	0
315	0
37	0
0	0
0	0
179	2
105	1
111	0
0	0
186	2
0	0
0	0
111	0
0	0
22	1
0	0
0	0
111	3
0	0
52	0
67	3
0	0
0	0
0	0
0	0
1581	0
0	0
1379	1
149	2
0	0
0	0
57	0
169	1
165	1
69	0
83	1
209	1
312	1
150	3
0	0
0	0
0	0
259	1
0	0
125	1
0	0
116	0
0	0
305	5
0	0
0	0
0	0
0	0
218	2
0	0
0	0
0	0
157	2
0	0
51	1
0	0
0	0
269	0
0	0
0	0
0	0
45	1
0	0
97	1
248	1
0	0
86	1
0	0
110	2
0	0
504	1
0	0
566	1
126	2
0	0
98	0
224	0
136	0
0	0
0	0
0	0
74	0
1669	3
0	0
0	0
203	2
0	0
0	0
101	1
0	0
253	2
57	0
0	0
261	0
0	0
84	1
119	1
0	0
0	0
0	0
49	2
0	0
76	1
0	0
240	1
121	1
224	0
63	0
222	1
0	0
0	0
272	2
0	0
0	0
0	0
0	0
0	0
0	0
112	5
0	0
63	0
127	0
0	0
294	1
0	0
233	2
0	0
0	0
0	0
67	0
141	1
0	0
74	1
0	0
57	0
187	1
65	0
0	0
156	0
371	0
0	0
40	1
139	1
0	0
126	0
0	0
0	0
61	4
0	0
136	0
146	2
35	1
0	0
0	0
27	0
261	2
633	2
220	2
0	0
0	0
0	0
0	0
240	0
0	0
98	0
0	0
0	0
161	0
173	1
156	0
0	0
0	0
39	2
0	0
0	0
71	0
149	1
421	4
0	0
156	0
0	0
0	0
363	1
0	0
123	2
0	0
185	0
0	0
0	0
0	0
242	0
149	0
98	1
0	0
0	0
367	1
513	2
136	5
147	3
23	0
0	0
118	0
50	1
0	0
0	0
93	1
0	0
0	0
195	0
0	0
184	2
0	0
72	0
0	0
0	0
0	0
0	0
231	0
0	0
225	3
122	0
214	1
0	0
0	0
0	0
155	0
264	0
0	0
0	0
0	0
21	1
0	0
312	0
0	0
0	0
167	0
273	0
0	0
0	0
36	0
0	0
0	0
0	0
95	1
0	0
0	0
0	0
0	0
617	0
0	0
199	1
0	0
0	0
0	0
0	0
0	0
0	0
164	1
188	0
241	1
0	0
0	0
151	0
56	0
0	0
20	1
0	0
0	0
70	1
128	1
655	1
53	0
0	0
597	0
97	0
0	0
0	0
0	0
204	0
0	0
0	0
0	0
0	0
121	0
126	4
0	0
0	0
245	4
0	0
0	0
0	0
0	0
216	2
0	0
0	0
95	1
80	1
0	0
0	0
92	0
0	0
0	0
0	0
221	0
0	0
224	1
104	2
349	0
154	0
0	0
126	1
232	1
0	0
0	0
0	0
0	0
0	0
0	0
0	0
160	1
30	0
0	0
600	0
229	0
0	0
0	0
0	0
0	0
273	1
176	1
0	0
0	0
922	3
0	0
131	0
414	1
31	2
159	1
0	0
0	0
0	0
0	0
61	0
0	0
0	0
60	2
344	1
0	0
0	0
242	0
0	0
0	0
0	0
0	0
0	0
232	4
0	0
145	3
38	0
0	0
187	2
353	2
0	0
0	0
166	1
0	0
0	0
711	2
0	0
0	0
0	0
159	3
0	0
0	0
125	6
0	0
245	3
273	1
0	0
126	0
80	1
367	3
0	0
37	0
55	2
116	0
380	2
135	0
0	0
10	0
134	0
286	1
380	0
0	0
328	0
0	0
0	0
0	0
26	1
23	1
242	0
138	0
736	1
0	0
0	0
0	0
231	0
0	0
258	1
182	0
120	2
308	0
0	0
88	0
0	0
628	6
0	0
176	0
0	0
0	0
27	1
107	0
320	5
0	0
261	1
0	0
207	1
141	2
0	0
387	6
0	0
81	1
0	0
0	0
55	2
1780	1
0	0
0	0
121	6
216	3
42	0
207	0
0	0
0	0
0	0
43	1
185	0
41	10
317	1
0	0
0	0
142	1
0	0
114	1
0	0
460	1
0	0
159	2
54	1
0	0
75	0
0	0
0	0
190	1
354	1
447	1
167	0
0	0
0	0
199	0
69	1
168	2
0	0
159	3
0	0
173	1
239	5
425	0
0	0
180	2
0	0
92	2
77	0
0	0
70	1
314	0
0	0
125	0
0	0
120	0
200	0
74	0
0	0
74	1
161	1
0	0
0	0
182	2
0	0
142	2
0	0
0	0
202	1
0	0
140	1
158	1
674	0
553	3
183	0
369	2
213	1
282	1
60	1
0	0
38	9
218	1
0	0
108	2
120	2
815	2
208	1
772	1
0	0
0	0
255	0
151	1
0	0
290	0
702	2
0	0
65	0
139	1
0	0
0	0
0	0
585	3
0	0
0	0
0	0
36	0
248	2
353	5
0	0
0	0
461	1
149	4
97	0
117	1
513	0
0	0
113	1
221	2
173	0
55	2
499	1
87	0
130	1
617	0
457	3
0	0
0	0
21	0
0	0
190	0
0	0
83	0
316	0
656	4
300	5
284	2
93	2
114	0
0	0
279	0
0	0
92	1
956	1
123	0
458	1
356	2
0	0
212	1
123	1
0	0
653	0
937	3
0	0
0	0
236	1
1906	1
166	0
89	0
0	0
86	1
0	0
[truncated: 10,198 more rows]
