# Supplementary material for: Competing for Attention in Social Media under Information Overload Conditions
Source: PLoS One. 2015 Jul 10;10(7):e0126090. doi: 10.1371/journal.pone.0126090 (PMC4498816; doi:10.1371/journal.pone.0126090)
Supplement: S1 File — This zip file contains the sharing details of all of the microblogs we have used in the Figs 2 and 3. Among the files, ‘Instruction.txt’ describes the contents of the files. (ZIP) [file pone.0126090.s001.zip › Data/12259_309.txt]

0	0
139	0
0	0
0	0
0	0
0	0
126	0
0	0
701	1
0	0
0	0
109	0
1162	0
1337	1
0	0
937	1
222	0
507	0
0	0
0	0
0	0
272	1
0	0
0	0
0	0
0	0
49	1
0	0
0	0
157	0
0	0
228	0
0	0
0	0
0	0
0	0
0	0
0	0
0	0
0	0
0	0
0	0
0	0
0	0
0	0
230	0
1254	0
0	0
0	0
0	0
0	0
0	0
0	0
0	0
0	0
0	0
624	3
0	0
274	0
0	0
0	0
0	0
306	0
0	0
629	0
0	0
0	0
0	0
0	0
0	0
0	0
0	0
0	0
338	0
168	1
0	0
0	0
0	0
0	0
0	0
0	0
0	0
0	0
0	0
0	0
0	0
115	1
287	1
0	0
449	0
0	0
488	7
0	0
0	0
0	0
0	0
0	0
0	0
0	0
0	0
0	0
0	0
0	0
0	0
0	0
0	0
0	0
0	0
0	0
172	0
0	0
0	0
0	0
0	0
0	0
140	0
42	0
0	0
0	0
0	0
0	0
0	0
88	0
0	0
1049	0
0	0
0	0
0	0
205	0
0	0
0	0
0	0
0	0
0	0
0	0
0	0
0	0
148	1
25	0
441	0
0	0
0	0
0	0
0	0
0	0
0	0
0	0
0	0
0	0
520	0
117	0
0	0
0	0
0	0
0	0
0	0
0	0
0	0
0	0
0	0
179	0
0	0
0	0
0	0
1059	0
0	0
0	0
0	0
0	0
0	0
0	0
0	0
0	0
0	0
0	0
1101	0
0	0
0	0
380	0
0	0
0	0
0	0
0	0
0	0
0	0
0	0
0	0
0	0
1275	0
0	0
0	0
207	0
0	0
0	0
0	0
0	0
0	0
1193	0
0	0
1122	2
0	0
0	0
0	0
0	0
0	0
0	0
0	0
0	0
330	0
167	0
0	0
0	0
0	0
0	0
0	0
0	0
0	0
0	0
0	0
0	0
0	0
0	0
0	0
0	0
0	0
0	0
52	0
0	0
0	0
0	0
0	0
0	0
1395	1
0	0
0	0
0	0
0	0
0	0
0	0
0	0
0	0
0	0
0	0
0	0
0	0
0	0
0	0
0	0
0	0
0	0
0	0
0	0
0	0
0	0
0	0
0	0
0	0
0	0
0	0
0	0
0	0
0	0
0	0
0	0
0	0
0	0
0	0
87	1
0	0
0	0
0	0
0	0
0	0
0	0
0	0
0	0
0	0
0	0
0	0
0	0
0	0
0	0
0	0
0	0
0	0
0	0
0	0
0	0
0	0
0	0
0	0
0	0
0	0
0	0
155	0
0	0
0	0
0	0
0	0
0	0
114	0
0	0
0	0
0	0
0	0
0	0
0	0
0	0
0	0
173	0
0	0
0	0
0	0
0	0
247	1
0	0
427	0
0	0
1201	0
0	0
0	0
0	0
0	0
0	0
95	0
0	0
179	1
0	0
0	0
0	0
1398	2
0	0
278	0
0	0
0	0
0	0
0	0
0	0
0	0
0	0
0	0
195	1
0	0
0	0
92	1
674	0
248	0
0	0
0	0
0	0
0	0
0	0
0	0
0	0
0	0
0	0
0	0
155	0
0	0
0	0
0	0
91	0
1231	1
0	0
0	0
0	0
0	0
1281	1
0	0
0	0
0	0
0	0
0	0
0	0
0	0
0	0
0	0
0	0
0	0
0	0
0	0
1213	0
0	0
0	0
0	0
0	0
0	0
0	0
0	0
0	0
0	0
0	0
0	0
1276	0
0	0
1169	1
0	0
0	0
0	0
1177	0
0	0
1173	0
0	0
0	0
60	1
0	0
0	0
0	0
0	0
0	0
0	0
0	0
0	0
0	0
0	0
0	0
0	0
0	0
0	0
0	0
0	0
0	0
0	0
0	0
1794	7
47	1
558	3
0	0
0	0
0	0
0	0
0	0
0	0
0	0
0	0
0	0
0	0
0	0
1111	0
0	0
0	0
0	0
0	0
0	0
0	0
0	0
0	0
0	0
177	0
0	0
0	0
0	0
0	0
284	1
0	0
0	0
0	0
83	0
0	0
0	0
0	0
618	4
151	1
0	0
33	0
0	0
0	0
0	0
0	0
0	0
0	0
0	0
0	0
0	0
0	0
0	0
0	0
0	0
390	0
0	0
0	0
0	0
0	0
0	0
0	0
0	0
0	0
0	0
0	0
0	0
0	0
0	0
0	0
0	0
0	0
0	0
54	0
85	1
0	0
0	0
171	0
0	0
1148	0
0	0
0	0
0	0
0	0
0	0
0	0
0	0
0	0
0	0
0	0
1182	0
0	0
0	0
0	0
0	0
0	0
363	1
0	0
0	0
0	0
0	0
0	0
0	0
0	0
462	2
0	0
125	0
0	0
0	0
0	0
0	0
0	0
0	0
0	0
0	0
0	0
139	0
185	0
341	2
157	1
446	0
125	0
284	1
147	0
737	1
391	0
367	1
518	1
633	2
185	0
1185	0
0	0
0	0
0	0
246	1
184	1
1172	1
0	0
0	0
0	0
0	0
0	0
0	0
1147	0
173	1
23	1
0	0
1481	0
0	0
0	0
0	0
0	0
0	0
0	0
0	0
0	0
0	0
1102	1
0	0
0	0
0	0
0	0
0	0
0	0
0	0
0	0
175	0
0	0
0	0
0	0
0	0
0	0
0	0
0	0
0	0
0	0
0	0
0	0
0	0
0	0
0	0
0	0
0	0
0	0
0	0
0	0
0	0
0	0
977	1
0	0
226	0
146	0
222	0
312	0
0	0
325	0
0	0
0	0
0	0
226	0
257	0
172	0
304	2
238	1
0	0
132	1
97	0
0	0
0	0
0	0
207	0
124	3
0	0
0	0
0	0
0	0
0	0
0	0
0	0
0	0
0	0
0	0
0	0
0	0
138	0
0	0
0	0
127	0
0	0
1222	0
0	0
0	0
0	0
0	0
0	0
0	0
119	1
1187	1
0	0
0	0
0	0
0	0
0	0
0	0
0	0
0	0
0	0
0	0
0	0
164	0
1273	0
0	0
0	0
0	0
0	0
0	0
0	0
0	0
0	0
0	0
0	0
0	0
0	0
0	0
1176	0
0	0
0	0
128	3
107	1
0	0
0	0
0	0
0	0
0	0
0	0
0	0
244	0
0	0
0	0
0	0
0	0
0	0
0	0
0	0
0	0
0	0
0	0
0	0
0	0
0	0
0	0
0	0
0	0
0	0
0	0
0	0
0	0
0	0
398	1
187	0
715	1
0	0
0	0
0	0
0	0
0	0
0	0
0	0
0	0
0	0
79	1
236	0
0	0
0	0
0	0
314	1
0	0
0	0
0	0
0	0
498	0
37	0
97	0
0	0
127	1
122	0
115	0
0	0
0	0
0	0
0	0
0	0
0	0
0	0
0	0
0	0
0	0
0	0
0	0
0	0
0	0
0	0
584	14
1188	0
0	0
0	0
0	0
0	0
100	1
0	0
192	0
0	0
385	1
0	0
0	0
239	1
0	0
0	0
0	0
0	0
248	0
248	0
248	0
301	1
248	0
219	0
248	0
0	0
0	0
0	0
0	0
0	0
407	1
0	0
0	0
0	0
0	0
0	0
0	0
0	0
1165	0
0	0
1296	0
0	0
0	0
0	0
0	0
0	0
0	0
0	0
0	0
0	0
0	0
0	0
0	0
0	0
0	0
0	0
0	0
0	0
0	0
0	0
0	0
0	0
0	0
0	0
0	0
0	0
0	0
0	0
0	0
544	1
403	2
105	0
117	0
0	0
322	0
0	0
437	0
0	0
219	1
0	0
158	1
221	2
123	0
204	0
502	0
317	0
513	2
149	1
0	0
0	0
109	0
0	0
0	0
0	0
0	0
0	0
0	0
278	1
0	0
0	0
0	0
0	0
0	0
0	0
0	0
0	0
0	0
0	0
312	0
1018	0
0	0
0	0
0	0
0	0
229	0
0	0
0	0
171	0
0	0
0	0
0	0
34	1
0	0
0	0
1001	1
0	0
0	0
1001	1
267	0
0	0
250	1
212	0
445	0
234	0
168	1
0	0
638	2
0	0
0	0
626	1
260	0
0	0
0	0
0	0
0	0
300	0
0	0
0	0
0	0
0	0
1355	0
0	0
1161	0
0	0
0	0
0	0
0	0
0	0
0	0
0	0
0	0
0	0
0	0
0	0
0	0
0	0
0	0
0	0
0	0
0	0
0	0
0	0
0	0
0	0
0	0
0	0
0	0
0	0
1141	0
0	0
0	0
0	0
137	0
0	0
0	0
0	0
127	0
0	0
161	1
0	0
0	0
710	0
0	0
0	0
57	2
0	0
251	1
0	0
0	0
268	3
0	0
0	0
204	0
0	0
0	0
0	0
0	0
0	0
0	0
0	0
0	0
0	0
0	0
0	0
0	0
64	1
210	0
0	0
365	2
156	0
80	1
294	0
197	4
317	2
0	0
223	0
258	2
122	0
74	0
610	0
0	0
234	1
493	2
1015	0
223	0
0	0
0	0
0	0
0	0
0	0
0	0
0	0
0	0
464	0
212	0
209	0
307	0
134	0
414	2
151	1
128	0
235	0
0	0
1181	1
277	0
0	0
312	1
143	1
150	0
219	0
223	0
266	2
244	0
313	1
0	0
308	0
297	0
0	0
0	0
0	0
0	0
0	0
0	0
0	0
666	2
591	0
0	0
162	0
486	0
207	0
431	2
0	0
359	1
0	0
0	0
0	0
0	0
0	0
126	1
0	0
815	2
0	0
0	0
0	0
0	0
0	0
346	0
455	0
167	0
155	0
0	0
0	0
0	0
0	0
715	1
0	0
121	1
0	0
223	1
122	1
0	0
114	1
147	0
0	0
0	0
271	1
210	1
313	2
0	0
0	0
0	0
0	0
0	0
0	0
0	0
0	0
0	0
0	0
0	0
0	0
198	0
386	1
0	0
0	0
408	1
0	0
187	2
283	2
543	0
271	2
226	2
363	0
0	0
0	0
728	5
180	0
0	0
448	2
0	0
0	0
111	0
215	1
329	0
0	0
188	0
0	0
0	0
0	0
297	0
244	1
0	0
0	0
0	0
0	0
259	0
0	0
0	0
57	1
0	0
0	0
0	0
0	0
714	7
0	0
98	1
0	0
268	2
0	0
357	0
0	0
0	0
0	0
0	0
64	1
394	1
715	0
0	0
1236	1
0	0
0	0
0	0
349	0
0	0
0	0
0	0
0	0
0	0
0	0
0	0
322	1
779	1
0	0
496	1
233	1
0	0
0	0
717	0
0	0
0	0
341	0
201	0
201	0
139	0
0	0
0	0
0	0
0	0
0	0
0	0
0	0
361	0
284	0
0	0
0	0
0	0
0	0
128	1
0	0
107	0
0	0
126	4
0	0
0	0
0	0
0	0
0	0
0	0
0	0
531	0
346	0
0	0
0	0
406	0
0	0
108	0
0	0
0	0
0	0
0	0
0	0
61	0
0	0
0	0
0	0
289	3
85	1
224	0
148	1
101	2
283	5
0	0
787	31
0	0
178	14
0	0
101	2
0	0
230	1
257	3
0	0
144	4
227	1
0	0
0	0
0	0
0	0
398	1
0	0
0	0
0	0
170	0
297	1
487	7
0	0
369	2
0	0
0	0
425	1
0	0
0	0
0	0
0	0
0	0
125	0
154	0
0	0
0	0
323	1
67	0
0	0
0	0
89	0
0	0
0	0
0	0
0	0
0	0
0	0
0	0
0	0
0	0
0	0
1392	0
0	0
0	0
138	1
1438	22
0	0
0	0
0	0
114	0
71	0
0	0
268	1
414	5
0	0
0	0
1756	0
219	0
306	1
0	0
143	0
65	0
73	1
0	0
68	0
135	0
0	0
0	0
0	0
227	0
223	6
160	0
0	0
0	0
0	0
0	0
294	3
0	0
447	1
0	0
0	0
266	0
83	0
337	1
0	0
0	0
609	5
0	0
231	1
732	2
0	0
0	0
0	0
1179	0
0	0
318	0
326	7
0	0
221	0
0	0
390	1
0	0
326	1
42	1
271	0
0	0
237	1
188	0
0	0
0	0
222	0
131	0
0	0
0	0
0	0
0	0
0	0
250	2
0	0
0	0
0	0
0	0
0	0
0	0
0	0
0	0
0	0
0	0
0	0
0	0
0	0
0	0
0	0
0	0
0	0
0	0
0	0
0	0
0	0
0	0
0	0
0	0
0	0
0	0
0	0
1119	0
0	0
0	0
671	2
1333	0
0	0
0	0
0	0
0	0
0	0
0	0
0	0
1139	0
0	0
0	0
0	0
0	0
1146	0
0	0
0	0
0	0
0	0
1126	0
0	0
0	0
0	0
0	0
276	2
0	0
245	0
0	0
0	0
402	1
0	0
124	2
490	4
222	1
216	1
0	0
621	1
188	0
105	1
258	0
0	0
323	9
957	0
0	0
196	3
0	0
0	0
0	0
0	0
384	2
0	0
32	0
371	13
134	1
200	2
0	0
181	2
0	0
88	0
295	3
171	2
378	0
0	0
99	1
861	0
0	0
0	0
765	2
214	0
218	5
235	2
156	0
316	4
195	0
765	1
74	0
0	0
0	0
159	0
159	0
0	0
0	0
326	0
94	0
0	0
0	0
0	0
0	0
205	0
122	2
175	1
164	0
0	0
0	0
126	1
0	0
0	0
224	1
0	0
0	0
0	0
229	1
174	1
0	0
70	0
1084	1
0	0
0	0
0	0
0	0
0	0
469	2
43	0
1127	0
0	0
82	0
0	0
0	0
0	0
459	1
0	0
0	0
1131	0
0	0
0	0
0	0
0	0
0	0
0	0
0	0
0	0
0	0
0	0
0	0
0	0
0	0
0	0
0	0
0	0
0	0
0	0
0	0
0	0
0	0
0	0
123	0
534	3
52	1
351	17
798	1
188	1
3	1
0	0
1765	1
164	0
160	1
0	0
0	0
184	0
0	0
0	0
0	0
0	0
287	0
99	0
0	0
0	0
0	0
266	1
0	0
345	0
652	3
583	0
227	1
149	1
164	1
0	0
0	0
0	0
910	1
0	0
481	4
0	0
0	0
102	0
0	0
148	10
0	0
152	0
373	1
36	0
203	1
0	0
0	0
349	0
163	0
755	1
196	1
445	0
115	1
899	0
131	1
0	0
0	0
455	2
96	0
369	0
238	0
158	0
285	0
748	0
0	0
0	0
322	0
0	0
0	0
0	0
0	0
0	0
1119	0
0	0
0	0
0	0
185	4
203	0
149	0
0	0
185	1
0	0
0	0
0	0
126	0
0	0
0	0
0	0
193	0
0	0
0	0
0	0
0	0
0	0
0	0
0	0
0	0
0	0
884	3
0	0
0	0
0	0
0	0
0	0
0	0
0	0
0	0
0	0
0	0
1352	3
0	0
0	0
416	0
0	0
0	0
0	0
0	0
261	0
318	0
0	0
0	0
0	0
205	0
218	1
187	0
0	0
427	0
733	0
210	0
228	1
376	2
99	0
0	0
85	0
227	0
568	7
218	1
0	0
0	0
100	1
0	0
387	0
267	2
8	0
100	0
504	0
0	0
847	0
1054	3
398	2
237	0
0	0
291	1
100	1
0	0
0	0
447	0
163	0
772	0
632	1
803	5
0	0
1890	3
319	0
23	0
0	0
0	0
119	2
0	0
0	0
0	0
0	0
165	0
0	0
0	0
105	0
473	2
0	0
0	0
1890	3
227	0
906	46
14	0
326	1
119	3
58	0
326	1
85	0
0	0
0	0
123	1
0	0
0	0
0	0
130	2
109	2
0	0
0	0
294	1
194	0
71	1
441	2
924	14
198	0
189	2
581	0
125	1
212	0
0	0
138	0
0	0
430	8
1063	25
209	0
0	0
0	0
0	0
1315	3
0	0
0	0
339	2
45	0
595	11
118	1
0	0
309	2
509	0
0	0
0	0
84	0
243	0
461	0
0	0
473	1
554	0
490	1
28	0
337	0
309	0
0	0
130	0
384	0
241	0
610	2
132	1
0	0
203	2
515	1
44	0
1124	0
341	0
142	7
0	0
0	0
190	1
186	2
251	2
67	0
221	0
0	0
0	0
191	0
0	0
171	1
208	0
372	1
435	4
221	1
0	0
0	0
0	0
256	1
0	0
523	2
0	0
0	0
245	1
252	1
319	1
229	4
191	0
161	0
0	0
133	0
0	0
465	2
0	0
538	9
393	1
0	0
142	0
0	0
0	0
551	2
0	0
0	0
341	0
152	0
0	0
780	0
127	1
118	1
219	0
400	2
0	0
0	0
225	2
0	0
0	0
0	0
137	0
0	0
597	1
146	1
2355	12
0	0
0	0
0	0
250	2
303	2
0	0
0	0
0	0
0	0
0	0
35	2
304	0
296	0
1485	5
327	1
0	0
0	0
981	61
0	0
636	18
0	0
0	0
223	1
0	0
0	0
0	0
213	0
86	0
164	0
0	0
148	1
198	0
0	0
444	1
0	0
25	0
0	0
311	1
760	0
340	3
0	0
0	0
0	0
0	0
183	1
708	0
105	0
137	0
85	1
385	2
974	1
0	0
434	2
0	0
0	0
765	1
193	1
0	0
0	0
0	0
0	0
0	0
661	0
0	0
0	0
192	0
0	0
0	0
523	0
0	0
0	0
318	1
0	0
0	0
211	0
297	1
356	1
267	0
334	0
40	0
0	0
456	0
355	1
82	0
563	1
0	0
0	0
103	0
0	0
213	1
1023	1
260	0
334	1
126	1
0	0
0	0
0	0
581	1
0	0
690	0
0	0
268	1
404	1
0	0
451	2
0	0
110	0
0	0
0	0
0	0
0	0
772	0
0	0
0	0
0	0
393	0
804	1
166	1
476	4
536	1
610	2
89	1
67	0
205	0
136	1
425	1
277	0
0	0
0	0
134	1
204	2
114	3
0	0
0	0
785	2
0	0
264	2
344	0
154	1
0	0
0	0
0	0
371	2
26	1
0	0
0	0
202	0
0	0
432	1
285	1
452	1
387	3
0	0
262	1
[truncated: 10,259 more rows]
