# Supplementary material for: Competing for Attention in Social Media under Information Overload Conditions
Source: PLoS One. 2015 Jul 10;10(7):e0126090. doi: 10.1371/journal.pone.0126090 (PMC4498816; doi:10.1371/journal.pone.0126090)
Supplement: S1 File — This zip file contains the sharing details of all of the microblogs we have used in the Figs 2 and 3. Among the files, ‘Instruction.txt’ describes the contents of the files. (ZIP) [file pone.0126090.s001.zip › Data/12375_135.txt]

0	0
0	0
0	0
0	0
1320	0
0	0
0	0
0	0
0	0
0	0
0	0
0	0
0	0
0	0
0	0
0	0
0	0
0	0
0	0
0	0
0	0
81	0
0	0
0	0
0	0
0	0
0	0
0	0
0	0
0	0
0	0
0	0
0	0
1174	0
0	0
0	0
0	0
0	0
0	0
0	0
0	0
0	0
0	0
0	0
0	0
0	0
0	0
0	0
0	0
0	0
0	0
0	0
0	0
0	0
0	0
0	0
0	0
0	0
0	0
0	0
0	0
0	0
302	2
0	0
0	0
1177	0
0	0
0	0
0	0
0	0
352	1
0	0
0	0
0	0
0	0
0	0
0	0
0	0
0	0
0	0
0	0
0	0
0	0
1196	1
1170	0
0	0
0	0
0	0
1115	0
1178	1
1179	0
1258	0
0	0
0	0
546	2
0	0
0	0
0	0
0	0
0	0
68	1
0	0
0	0
0	0
0	0
0	0
1099	0
63	1
147	1
0	0
0	0
0	0
0	0
940	1
0	0
0	0
91	1
309	1
0	0
0	0
0	0
0	0
378	1
0	0
0	0
0	0
0	0
213	0
0	0
0	0
398	1
0	0
0	0
0	0
0	0
98	1
0	0
0	0
0	0
470	0
0	0
0	0
0	0
0	0
454	2
0	0
0	0
0	0
0	0
0	0
0	0
0	0
0	0
0	0
0	0
0	0
943	1
0	0
0	0
130	0
0	0
0	0
397	0
0	0
0	0
0	0
0	0
0	0
0	0
0	0
0	0
0	0
0	0
0	0
0	0
0	0
0	0
0	0
1991	2
0	0
0	0
0	0
1134	0
0	0
0	0
109	1
0	0
217	1
0	0
0	0
0	0
0	0
0	0
0	0
0	0
0	0
141	0
687	0
0	0
0	0
1162	0
0	0
0	0
0	0
0	0
0	0
68	0
0	0
0	0
0	0
0	0
0	0
119	0
0	0
0	0
0	0
0	0
0	0
171	3
0	0
0	0
0	0
0	0
316	0
0	0
0	0
0	0
0	0
0	0
305	0
305	0
80	1
0	0
194	0
0	0
0	0
110	0
1221	2
0	0
0	0
67	1
34	2
0	0
0	0
163	0
347	1
132	0
1155	0
256	0
0	0
85	0
0	0
0	0
0	0
0	0
0	0
201	1
0	0
0	0
0	0
0	0
0	0
0	0
211	1
150	1
0	0
66	0
42	0
0	0
175	1
0	0
0	0
125	1
0	0
0	0
254	0
0	0
470	2
0	0
0	0
0	0
0	0
0	0
0	0
0	0
0	0
0	0
0	0
0	0
0	0
0	0
0	0
0	0
0	0
0	0
0	0
0	0
669	1
150	1
137	1
153	0
217	3
0	0
0	0
0	0
160	0
0	0
0	0
393	2
0	0
0	0
164	0
102	1
0	0
43	0
0	0
271	1
468	2
0	0
0	0
0	0
0	0
42	0
0	0
460	3
0	0
0	0
0	0
133	2
0	0
163	2
0	0
0	0
0	0
0	0
0	0
0	0
0	0
0	0
0	0
0	0
0	0
103	1
0	0
0	0
0	0
314	2
193	1
200	1
0	0
0	0
1999	6
80	0
99	0
0	0
153	2
0	0
21	0
114	1
28	1
0	0
0	0
0	0
0	0
0	0
0	0
0	0
0	0
61	0
0	0
0	0
254	1
223	1
0	0
0	0
0	0
0	0
118	1
0	0
0	0
0	0
0	0
11	0
0	0
0	0
0	0
0	0
0	0
0	0
0	0
0	0
11	1
0	0
0	0
107	0
0	0
1981	1
0	0
0	0
158	1
0	0
0	0
0	0
0	0
0	0
0	0
0	0
0	0
0	0
0	0
0	0
0	0
0	0
0	0
155	1
297	1
0	0
0	0
1996	2
0	0
0	0
0	0
0	0
327	2
1221	0
99	0
0	0
0	0
0	0
0	0
0	0
254	1
382	0
0	0
166	0
465	0
0	0
0	0
0	0
0	0
0	0
0	0
721	2
0	0
157	1
146	0
0	0
0	0
0	0
478	2
224	2
73	0
420	3
0	0
101	1
0	0
105	0
1473	4
0	0
1473	4
82	0
0	0
0	0
236	1
52	0
0	0
294	3
118	1
185	1
481	0
687	2
0	0
506	6
0	0
0	0
506	6
0	0
1785	6
0	0
0	0
144	1
0	0
0	0
0	0
0	0
204	1
211	1
318	1
0	0
224	0
414	2
224	0
299	0
224	0
0	0
0	0
0	0
0	0
0	0
0	0
0	0
863	3
88	1
1907	2
0	0
1187	0
0	0
0	0
0	0
0	0
0	0
166	0
0	0
157	0
0	0
0	0
67	3
85	0
206	1
0	0
0	0
853	0
1672	1
0	0
195	2
0	0
0	0
109	0
316	0
159	1
155	1
1659	0
144	1
0	0
332	0
326	0
656	4
77	1
77	1
136	0
124	1
942	5
0	0
154	2
0	0
88	0
378	1
0	0
41	0
0	0
0	0
187	1
348	1
999	4
0	0
0	0
206	0
0	0
0	0
0	0
0	0
0	0
0	0
0	0
0	0
0	0
103	1
0	0
0	0
303	2
113	0
0	0
222	0
267	1
443	4
22	0
200	1
519	4
0	0
130	1
0	0
0	0
0	0
0	0
63	1
0	0
40	1
51	0
1156	1
0	0
0	0
0	0
98	0
129	1
0	0
0	0
0	0
0	0
0	0
0	0
0	0
0	0
0	0
0	0
116	0
0	0
0	0
0	0
0	0
99	2
0	0
0	0
1121	1
0	0
0	0
0	0
0	0
0	0
36	0
9	0
0	0
342	2
0	0
0	0
0	0
53	1
231	1
0	0
0	0
371	1
138	1
0	0
0	0
229	1
0	0
0	0
0	0
19	0
0	0
238	0
233	0
301	0
139	0
44	1
0	0
0	0
175	1
0	0
0	0
319	0
0	0
123	1
0	0
45	2
60	0
118	0
88	0
294	0
302	1
108	1
175	0
60	0
106	1
206	0
0	0
1998	10
0	0
135	0
0	0
77	0
76	0
147	2
139	0
157	3
77	0
118	1
290	0
249	0
335	2
127	2
0	0
56	1
248	0
283	0
266	1
0	0
0	0
484	3
82	0
137	1
24	0
0	0
39	0
107	0
260	1
452	3
330	1
0	0
0	0
1002	4
0	0
0	0
152	0
556	1
0	0
43	0
539	1
144	0
0	0
148	0
0	0
158	1
0	0
216	1
0	0
70	0
162	1
0	0
67	0
0	0
397	1
0	0
1035	4
95	1
0	0
0	0
0	0
0	0
0	0
0	0
101	0
0	0
0	0
0	0
0	0
0	0
325	0
0	0
78	0
0	0
0	0
0	0
0	0
305	1
0	0
194	0
746	3
55	2
263	2
1720	3
513	2
365	0
499	1
0	0
0	0
176	0
1848	2
0	0
0	0
265	1
85	1
236	1
339	0
0	0
105	0
237	4
0	0
231	1
0	0
391	0
0	0
192	0
29	0
91	0
0	0
335	3
115	1
1440	3
130	1
0	0
313	3
54	0
125	0
0	0
0	0
898	4
0	0
132	0
0	0
245	1
43	0
153	1
230	1
124	1
457	0
0	0
0	0
0	0
304	0
92	0
123	0
254	1
590	0
0	0
0	0
0	0
412	0
57	0
986	1
0	0
0	0
906	7
108	1
30	0
471	1
236	0
120	0
0	0
281	1
856	0
47	1
0	0
0	0
0	0
0	0
1990	3
899	0
0	0
326	1
320	2
179	0
1899	2
0	0
308	2
218	0
155	2
0	0
0	0
0	0
135	0
1994	6
0	0
0	0
332	0
0	0
1600	7
0	0
298	0
0	0
159	1
163	0
0	0
0	0
0	0
336	1
112	1
179	0
340	3
881	0
0	0
136	1
0	0
384	1
0	0
69	1
915	1
0	0
319	0
0	0
0	0
259	0
0	0
0	0
0	0
0	0
531	3
52	0
0	0
60	0
0	0
78	0
332	1
85	1
899	2
283	0
208	0
21	1
91	0
190	0
24	0
114	1
511	3
0	0
0	0
0	0
0	0
0	0
0	0
21	0
0	0
0	0
487	0
0	0
175	1
117	0
0	0
0	0
0	0
335	3
0	0
57	1
237	1
228	0
1653	5
77	0
428	0
179	2
0	0
0	0
209	2
0	0
117	1
93	0
0	0
0	0
477	1
145	0
18	1
128	0
0	0
318	1
0	0
43	0
87	0
224	1
654	0
0	0
1994	1
0	0
0	0
0	0
74	0
265	1
826	1
0	0
0	0
149	1
255	1
60	1
0	0
29	0
0	0
0	0
36	0
0	0
21	0
21	0
130	0
77	0
264	0
172	1
26	0
270	0
203	0
94	0
0	0
0	0
128	0
0	0
0	0
0	0
126	0
1150	0
111	1
537	0
0	0
1358	3
0	0
60	0
0	0
0	0
82	0
88	0
265	2
0	0
0	0
0	0
0	0
0	0
0	0
141	0
97	1
20	0
0	0
0	0
0	0
0	0
286	2
116	0
0	0
0	0
240	0
1121	0
523	1
0	0
382	0
0	0
0	0
0	0
96	1
255	1
40	1
85	0
0	0
0	0
0	0
0	0
0	0
0	0
223	1
0	0
267	0
0	0
0	0
303	1
0	0
434	2
127	0
0	0
741	0
76	0
182	1
0	0
28	0
0	0
0	0
349	0
0	0
0	0
632	3
97	0
388	1
136	1
343	2
41	0
128	2
305	0
221	1
315	1
823	2
254	0
0	0
0	0
1512	3
0	0
610	0
0	0
0	0
117	1
0	0
1154	3
138	0
81	1
166	1
124	1
0	0
262	0
0	0
100	0
0	0
236	0
0	0
211	1
0	0
0	0
0	0
0	0
0	0
0	0
0	0
0	0
0	0
0	0
180	0
0	0
379	3
0	0
0	0
0	0
0	0
0	0
0	0
0	0
0	0
0	0
328	2
335	2
262	0
0	0
762	2
0	0
942	5
60	1
110	0
570	0
0	0
65	1
28	0
0	0
0	0
0	0
263	0
0	0
178	0
0	0
147	0
219	2
279	0
0	0
142	1
157	1
289	1
62	0
0	0
0	0
219	1
72	1
0	0
0	0
455	0
0	0
20	0
55	0
0	0
293	1
0	0
315	1
154	0
945	0
0	0
68	2
157	1
0	0
0	0
0	0
849	3
0	0
0	0
0	0
0	0
388	1
0	0
346	0
0	0
222	0
21	0
0	0
287	1
115	0
0	0
87	0
0	0
204	0
194	0
139	1
206	0
550	1
0	0
194	0
338	0
137	0
0	0
67	0
0	0
0	0
0	0
198	1
175	1
701	1
232	0
69	0
132	0
0	0
265	0
143	0
622	0
0	0
175	0
1874	1
0	0
57	0
295	0
0	0
0	0
0	0
0	0
0	0
380	0
0	0
118	0
261	0
0	0
183	0
0	0
55	0
33	0
0	0
123	0
1872	4
0	0
0	0
214	0
563	1
0	0
103	0
69	0
0	0
0	0
127	0
0	0
0	0
0	0
0	0
0	0
100	0
106	1
141	1
0	0
205	0
79	0
0	0
234	0
0	0
161	3
166	0
0	0
0	0
12	0
103	0
0	0
186	2
77	0
0	0
0	0
609	0
286	0
67	1
108	1
0	0
137	1
0	0
0	0
0	0
283	1
233	0
0	0
13	0
2242	5
0	0
200	0
448	1
153	0
245	0
0	0
0	0
0	0
142	1
40	0
72	0
85	0
0	0
0	0
103	0
0	0
109	0
0	0
80	0
53	0
0	0
241	1
0	0
0	0
433	0
188	1
239	0
0	0
0	0
0	0
0	0
239	0
0	0
289	0
33	0
0	0
0	0
0	0
224	1
81	0
0	0
0	0
216	0
230	1
0	0
0	0
0	0
63	0
86	0
115	0
361	0
0	0
0	0
627	0
0	0
23	0
120	0
166	0
136	0
254	0
212	0
287	0
141	0
0	0
119	2
75	0
191	1
0	0
93	0
305	0
0	0
255	0
338	0
0	0
106	1
100	0
0	0
480	0
0	0
426	0
253	1
89	0
118	0
0	0
0	0
191	0
408	1
528	0
190	0
104	0
86	0
0	0
0	0
69	0
0	0
0	0
0	0
0	0
65	1
0	0
120	0
1948	0
0	0
355	1
0	0
33	0
102	0
111	0
199	0
0	0
0	0
82	0
51	0
1741	2
77	0
0	0
519	0
0	0
0	0
0	0
94	1
0	0
125	2
0	0
588	1
232	0
385	0
209	0
220	0
67	0
149	0
374	0
0	0
0	0
196	0
111	0
160	0
646	3
0	0
82	0
19	0
0	0
331	0
159	0
214	0
0	0
113	1
0	0
103	1
418	0
195	3
0	0
881	0
289	0
126	0
298	0
340	1
113	0
128	1
0	0
0	0
282	2
57	1
0	0
0	0
153	0
36	0
71	0
0	0
130	0
0	0
0	0
359	0
0	0
0	0
0	0
206	0
0	0
0	0
57	1
0	0
0	0
0	0
55	0
163	1
0	0
119	0
495	0
3	0
0	0
219	1
0	0
0	0
0	0
72	0
44	0
269	0
438	0
0	0
0	0
124	0
76	0
138	0
0	0
27	0
0	0
398	0
0	0
0	0
158	0
332	1
717	0
64	0
0	0
0	0
0	0
0	0
61	0
303	0
1818	0
158	0
412	0
0	0
79	1
88	0
48	0
294	1
0	0
45	0
0	0
109	1
0	0
145	1
0	0
50	0
0	0
60	0
88	0
0	0
0	0
83	0
71	0
0	0
125	0
359	0
451	1
27	0
0	0
120	1
40	0
0	0
549	0
455	2
0	0
0	0
0	0
700	0
0	0
0	0
255	0
0	0
889	0
0	0
0	0
0	0
261	1
35	0
121	1
123	2
0	0
130	1
110	2
1125	0
0	0
380	1
1950	2
171	1
0	0
0	0
496	2
401	0
0	0
0	0
28	0
0	0
0	0
0	0
0	0
27	0
91	1
2000	1
551	2
0	0
0	0
360	0
90	0
153	0
0	0
0	0
0	0
0	0
0	0
0	0
0	0
0	0
409	6
1252	1
1160	0
0	0
0	0
0	0
201	0
0	0
297	1
113	0
1076	1
0	0
0	0
0	0
0	0
0	0
0	0
444	0
0	0
20	1
0	0
0	0
13	0
207	1
0	0
0	0
0	0
0	0
60	1
0	0
0	0
48	1
0	0
201	0
0	0
148	0
0	0
155	0
147	0
70	0
856	1
141	0
1071	2
0	0
141	1
206	0
69	0
95	0
0	0
155	0
0	0
50	0
1297	2
0	0
0	0
211	1
0	0
0	0
0	0
0	0
940	1
684	0
123	0
0	0
44	1
136	0
67	0
48	0
90	0
40	0
627	1
0	0
165	0
229	0
267	0
0	0
0	0
18	0
42	1
68	0
143	1
73	0
0	0
50	0
748	1
0	0
137	3
0	0
48	0
26	0
0	0
1565	7
41	0
261	0
74	0
0	0
29	0
188	1
331	0
0	0
0	0
0	0
311	1
326	2
0	0
389	1
160	1
0	0
0	0
0	0
384	0
185	0
385	0
0	0
0	0
0	0
1160	4
0	0
0	0
54	1
0	0
0	0
0	0
0	0
1925	0
71	0
0	0
141	0
0	0
186	0
20	0
441	2
64	0
0	0
0	0
29	0
0	0
0	0
138	0
0	0
188	0
0	0
0	0
175	0
0	0
733	0
187	0
188	1
281	1
195	0
160	1
177	0
86	1
0	0
0	0
0	0
0	0
316	1
311	3
243	1
114	1
113	0
0	0
5	0
469	1
190	0
1112	0
0	0
0	0
555	0
0	0
0	0
0	0
0	0
0	0
97	0
137	0
186	1
334	0
1990	5
97	1
0	0
72	0
0	0
159	0
279	0
0	0
66	0
0	0
14	0
0	0
1177	2
0	0
103	0
86	1
80	1
68	1
0	0
0	0
45	0
0	0
0	0
199	1
302	0
234	2
114	0
0	0
0	0
136	1
299	1
42	0
24	0
0	0
143	0
323	0
0	0
0	0
591	1
40	2
160	1
0	0
22	0
199	1
198	0
84	0
0	0
1118	4
0	0
159	0
0	0
245	0
90	1
0	0
0	0
0	0
0	0
0	0
0	0
0	0
620	0
0	0
0	0
935	0
1442	1
38	0
188	0
0	0
0	0
134	0
0	0
98	0
0	0
9	1
151	1
486	1
263	0
0	0
126	0
332	1
73	1
79	0
0	0
232	0
56	0
1007	2
155	1
0	0
1009	0
138	2
0	0
95	0
53	0
327	0
40	0
0	0
52	1
810	0
0	0
0	0
0	0
349	0
0	0
0	0
0	0
0	0
133	0
0	0
151	1
15	0
142	0
0	0
110	0
16	0
0	0
0	0
95	0
379	0
380	0
0	0
83	0
0	0
0	0
322	0
0	0
0	0
0	0
162	1
243	0
32	0
0	0
869	2
118	0
0	0
176	0
37	0
34	0
473	4
0	0
254	0
175	0
0	0
191	0
429	0
0	0
0	0
0	0
0	0
980	0
95	0
0	0
0	0
0	0
36	0
0	0
44	0
0	0
0	0
175	1
0	0
104	0
540	1
59	0
115	0
0	0
448	0
56	0
139	0
427	0
0	0
0	0
0	0
0	0
0	0
0	0
188	2
175	0
88	0
196	0
274	1
0	0
198	2
1152	0
90	0
0	0
0	0
49	0
0	0
0	0
0	0
0	0
286	1
79	0
0	0
211	0
0	0
453	3
157	0
990	1
0	0
112	0
201	3
0	0
438	1
183	1
320	0
618	2
87	1
62	0
0	0
0	0
81	1
154	0
1278	4
190	1
0	0
0	0
60	0
158	0
932	2
0	0
82	0
253	0
0	0
447	1
80	0
0	0
324	0
28	0
0	0
167	0
0	0
0	0
0	0
0	0
0	0
0	0
586	2
46	0
378	1
0	0
517	1
0	0
293	0
0	0
8	0
380	2
13	0
148	0
112	0
0	0
112	0
55	2
0	0
0	0
158	0
0	0
0	0
[truncated: 10,375 more rows]
