# Supplementary material for: Competing for Attention in Social Media under Information Overload Conditions
Source: PLoS One. 2015 Jul 10;10(7):e0126090. doi: 10.1371/journal.pone.0126090 (PMC4498816; doi:10.1371/journal.pone.0126090)
Supplement: S1 File — This zip file contains the sharing details of all of the microblogs we have used in the Figs 2 and 3. Among the files, ‘Instruction.txt’ describes the contents of the files. (ZIP) [file pone.0126090.s001.zip › Data/12435_830.txt]

0	0
0	0
0	0
0	0
0	0
1326	2
0	0
0	0
1187	0
0	0
0	0
0	0
878	4
0	0
0	0
0	0
0	0
0	0
0	0
0	0
0	0
0	0
203	2
0	0
1334	0
0	0
565	1
0	0
0	0
0	0
0	0
0	0
0	0
0	0
49	0
0	0
0	0
0	0
414	2
153	1
0	0
113	1
0	0
0	0
0	0
0	0
723	1
108	1
335	1
0	0
315	2
370	1
153	2
95	1
1205	2
156	1
988	0
0	0
0	0
111	1
0	0
0	0
95	0
0	0
0	0
0	0
0	0
0	0
0	0
0	0
0	0
0	0
0	0
0	0
0	0
0	0
0	0
0	0
0	0
0	0
0	0
0	0
0	0
0	0
170	0
0	0
0	0
0	0
0	0
0	0
0	0
0	0
0	0
0	0
0	0
0	0
0	0
0	0
0	0
1063	0
0	0
0	0
0	0
0	0
1181	1
0	0
0	0
0	0
0	0
254	1
0	0
0	0
0	0
0	0
0	0
0	0
0	0
0	0
0	0
0	0
0	0
0	0
0	0
0	0
0	0
0	0
125	0
0	0
0	0
0	0
0	0
0	0
0	0
0	0
0	0
1205	0
0	0
0	0
0	0
0	0
1178	0
0	0
0	0
0	0
0	0
0	0
0	0
0	0
0	0
0	0
0	0
1275	0
0	0
0	0
0	0
0	0
0	0
0	0
0	0
0	0
0	0
0	0
0	0
0	0
426	3
0	0
0	0
0	0
0	0
0	0
0	0
0	0
0	0
0	0
0	0
0	0
0	0
192	1
0	0
0	0
0	0
0	0
0	0
1159	1
0	0
1172	0
0	0
0	0
0	0
0	0
0	0
0	0
0	0
0	0
0	0
0	0
441	3
0	0
0	0
0	0
0	0
0	0
0	0
0	0
0	0
0	0
0	0
0	0
0	0
0	0
0	0
0	0
0	0
0	0
0	0
0	0
0	0
0	0
0	0
0	0
0	0
0	0
0	0
0	0
0	0
0	0
0	0
0	0
0	0
0	0
0	0
0	0
243	2
0	0
661	2
0	0
647	3
0	0
0	0
0	0
0	0
0	0
0	0
0	0
0	0
0	0
1126	0
0	0
0	0
0	0
0	0
0	0
0	0
1350	0
0	0
0	0
0	0
0	0
0	0
0	0
0	0
0	0
0	0
0	0
0	0
0	0
0	0
0	0
0	0
0	0
0	0
0	0
0	0
0	0
0	0
0	0
0	0
0	0
173	1
0	0
0	0
0	0
0	0
0	0
0	0
0	0
0	0
0	0
0	0
1189	0
0	0
0	0
0	0
0	0
145	0
0	0
0	0
0	0
0	0
0	0
0	0
0	0
0	0
0	0
0	0
0	0
0	0
0	0
0	0
0	0
0	0
0	0
1162	0
0	0
0	0
0	0
0	0
0	0
0	0
0	0
0	0
0	0
0	0
0	0
0	0
0	0
0	0
0	0
0	0
0	0
0	0
0	0
0	0
0	0
0	0
0	0
0	0
0	0
0	0
0	0
0	0
0	0
0	0
0	0
0	0
85	1
0	0
0	0
0	0
0	0
1178	0
0	0
0	0
0	0
0	0
0	0
0	0
0	0
835	0
0	0
0	0
0	0
0	0
0	0
0	0
0	0
0	0
0	0
1140	0
0	0
0	0
0	0
0	0
0	0
0	0
0	0
0	0
0	0
0	0
0	0
0	0
0	0
0	0
0	0
401	0
0	0
0	0
0	0
0	0
0	0
0	0
0	0
0	0
0	0
0	0
0	0
0	0
0	0
288	1
0	0
0	0
0	0
0	0
0	0
0	0
0	0
0	0
0	0
0	0
0	0
0	0
0	0
0	0
0	0
0	0
0	0
0	0
0	0
0	0
33	1
0	0
186	2
0	0
0	0
0	0
0	0
0	0
0	0
0	0
0	0
0	0
0	0
0	0
0	0
168	1
0	0
0	0
0	0
31	0
0	0
0	0
0	0
0	0
0	0
0	0
0	0
0	0
0	0
0	0
0	0
0	0
0	0
0	0
0	0
0	0
0	0
324	1
0	0
0	0
0	0
0	0
0	0
0	0
0	0
0	0
0	0
0	0
0	0
125	2
0	0
0	0
0	0
0	0
0	0
0	0
0	0
0	0
0	0
0	0
0	0
0	0
0	0
1134	0
573	3
0	0
0	0
0	0
0	0
0	0
0	0
0	0
0	0
0	0
0	0
0	0
284	1
0	0
0	0
0	0
0	0
0	0
0	0
836	1
0	0
0	0
0	0
0	0
0	0
0	0
0	0
0	0
0	0
0	0
0	0
0	0
0	0
0	0
0	0
0	0
0	0
0	0
0	0
0	0
0	0
0	0
0	0
0	0
0	0
0	0
0	0
0	0
0	0
0	0
0	0
0	0
0	0
211	1
0	0
0	0
0	0
0	0
0	0
0	0
0	0
0	0
0	0
0	0
0	0
0	0
0	0
0	0
0	0
0	0
0	0
0	0
0	0
0	0
0	0
0	0
0	0
0	0
0	0
0	0
0	0
0	0
0	0
0	0
0	0
0	0
0	0
0	0
0	0
1195	0
0	0
0	0
0	0
0	0
0	0
0	0
1121	0
0	0
0	0
0	0
0	0
342	0
0	0
0	0
212	1
145	1
361	0
0	0
0	0
0	0
0	0
0	0
0	0
0	0
0	0
1133	0
0	0
0	0
0	0
0	0
0	0
0	0
0	0
0	0
0	0
0	0
0	0
0	0
0	0
0	0
557	2
719	2
0	0
0	0
82	0
0	0
0	0
0	0
0	0
0	0
45	1
0	0
0	0
0	0
0	0
0	0
0	0
1192	0
0	0
1079	0
0	0
0	0
0	0
0	0
0	0
0	0
0	0
0	0
0	0
0	0
0	0
0	0
0	0
0	0
0	0
0	0
0	0
0	0
0	0
0	0
0	0
0	0
0	0
0	0
0	0
0	0
0	0
0	0
0	0
0	0
0	0
0	0
0	0
0	0
0	0
0	0
1193	0
0	0
153	0
0	0
0	0
0	0
0	0
0	0
1114	0
0	0
0	0
0	0
0	0
0	0
0	0
1119	0
0	0
0	0
0	0
0	0
0	0
0	0
0	0
0	0
0	0
0	0
0	0
0	0
0	0
0	0
88	1
0	0
0	0
0	0
0	0
1411	1
0	0
0	0
0	0
1164	1
0	0
0	0
0	0
0	0
0	0
0	0
0	0
0	0
0	0
0	0
0	0
0	0
0	0
0	0
0	0
0	0
0	0
0	0
0	0
0	0
0	0
0	0
461	2
0	0
0	0
0	0
0	0
0	0
0	0
0	0
0	0
0	0
0	0
0	0
0	0
0	0
0	0
0	0
0	0
0	0
0	0
279	0
0	0
0	0
130	2
130	2
0	0
0	0
401	2
0	0
0	0
0	0
1438	0
0	0
0	0
0	0
1241	0
0	0
0	0
0	0
0	0
0	0
0	0
0	0
0	0
0	0
0	0
0	0
1063	0
0	0
0	0
0	0
0	0
0	0
0	0
0	0
0	0
0	0
0	0
0	0
0	0
0	0
0	0
0	0
0	0
0	0
0	0
0	0
0	0
0	0
2	0
1053	2
0	0
0	0
0	0
0	0
1204	0
0	0
0	0
0	0
0	0
0	0
0	0
65	1
0	0
159	1
0	0
0	0
0	0
0	0
0	0
70	0
0	0
0	0
0	0
299	1
0	0
1397	1
0	0
0	0
0	0
0	0
0	0
655	0
0	0
0	0
0	0
0	0
0	0
0	0
0	0
0	0
0	0
0	0
0	0
0	0
0	0
0	0
0	0
0	0
0	0
108	1
138	1
164	1
0	0
0	0
0	0
0	0
0	0
0	0
0	0
0	0
0	0
0	0
0	0
0	0
0	0
0	0
0	0
0	0
0	0
0	0
0	0
0	0
0	0
0	0
0	0
0	0
0	0
0	0
0	0
0	0
0	0
0	0
0	0
0	0
0	0
0	0
0	0
0	0
0	0
0	0
51	0
0	0
0	0
0	0
0	0
842	1
0	0
0	0
0	0
181	0
187	1
0	0
0	0
16	1
525	1
0	0
428	1
0	0
0	0
0	0
0	0
0	0
0	0
1114	1
1151	6
0	0
0	0
0	0
88	0
0	0
0	0
0	0
0	0
0	0
0	0
112	1
0	0
0	0
139	0
0	0
0	0
0	0
0	0
277	0
0	0
0	0
0	0
0	0
0	0
0	0
0	0
0	0
0	0
0	0
0	0
0	0
0	0
0	0
0	0
0	0
132	0
0	0
0	0
0	0
0	0
0	0
0	0
0	0
0	0
84	0
0	0
0	0
0	0
0	0
1198	0
0	0
0	0
0	0
0	0
60	1
0	0
0	0
1154	0
0	0
0	0
0	0
0	0
0	0
0	0
0	0
0	0
0	0
1360	1
0	0
1180	0
124	1
0	0
1158	0
0	0
0	0
0	0
0	0
0	0
0	0
0	0
0	0
0	0
0	0
1217	0
0	0
0	0
1893	3
91	1
0	0
187	3
0	0
0	0
0	0
0	0
221	1
83	0
178	1
0	0
0	0
0	0
0	0
0	0
0	0
194	1
95	6
138	1
68	1
0	0
0	0
307	2
0	0
484	2
293	2
0	0
0	0
0	0
58	1
276	3
122	2
0	0
0	0
0	0
0	0
0	0
0	0
0	0
0	0
0	0
0	0
135	0
0	0
0	0
21	0
778	3
18	1
0	0
101	1
483	4
0	0
0	0
0	0
0	0
384	3
0	0
65	2
1366	1
0	0
192	2
0	0
147	2
317	1
97	1
0	0
786	1
0	0
262	1
0	0
0	0
89	1
0	0
0	0
0	0
0	0
0	0
0	0
0	0
0	0
46	0
0	0
0	0
0	0
0	0
0	0
1180	0
0	0
0	0
464	1
0	0
0	0
0	0
0	0
108	1
0	0
0	0
0	0
0	0
132	1
0	0
0	0
1007	0
0	0
0	0
0	0
0	0
0	0
0	0
0	0
0	0
0	0
0	0
0	0
1175	0
0	0
0	0
0	0
0	0
0	0
0	0
0	0
0	0
0	0
1240	0
0	0
0	0
1157	0
0	0
0	0
0	0
1137	0
0	0
0	0
0	0
0	0
0	0
0	0
0	0
0	0
0	0
0	0
0	0
0	0
0	0
33	1
0	0
0	0
0	0
0	0
0	0
0	0
0	0
0	0
0	0
0	0
0	0
0	0
0	0
0	0
0	0
0	0
0	0
0	0
0	0
0	0
0	0
0	0
0	0
0	0
1149	0
0	0
0	0
0	0
0	0
0	0
1206	0
0	0
0	0
0	0
0	0
184	1
0	0
0	0
0	0
0	0
1084	5
95	6
297	1
0	0
0	0
0	0
0	0
0	0
162	1
465	2
0	0
0	0
0	0
145	2
134	2
65	2
45	0
0	0
0	0
1230	0
0	0
0	0
882	3
0	0
0	0
0	0
0	0
390	1
64	0
127	1
0	0
0	0
170	0
535	4
40	1
1388	7
0	0
318	2
0	0
242	1
0	0
1196	6
1996	6
0	0
205	2
0	0
345	3
27	0
0	0
0	0
0	0
0	0
0	0
0	0
0	0
259	1
221	0
0	0
192	1
40	1
0	0
0	0
198	1
0	0
29	1
136	1
1098	1
316	1
0	0
0	0
0	0
0	0
0	0
0	0
0	0
364	1
106	0
247	3
65	0
0	0
27	1
106	0
610	1
355	3
0	0
0	0
0	0
233	2
0	0
0	0
188	1
0	0
0	0
0	0
0	0
0	0
0	0
0	0
0	0
0	0
0	0
0	0
0	0
0	0
0	0
191	0
264	1
1162	0
1115	1
0	0
1214	2
432	2
0	0
0	0
0	0
1174	0
54	2
0	0
0	0
0	0
1105	3
0	0
0	0
121	1
554	0
0	0
0	0
0	0
0	0
18	1
0	0
1183	3
0	0
0	0
0	0
549	1
0	0
139	1
0	0
0	0
0	0
1292	0
0	0
120	1
0	0
0	0
363	2
341	0
657	2
0	0
1160	0
0	0
0	0
0	0
0	0
0	0
0	0
0	0
0	0
1822	4
0	0
0	0
0	0
0	0
375	1
0	0
0	0
0	0
191	0
0	0
564	2
0	0
0	0
1103	0
0	0
264	1
0	0
125	1
44	1
0	0
412	1
0	0
69	0
0	0
0	0
59	1
2000	2
0	0
278	2
123	1
614	3
30	1
48	2
0	0
34	1
148	1
112	1
0	0
102	0
84	1
248	2
391	2
0	0
0	0
1030	3
58	3
1144	0
0	0
294	3
29	0
62	1
0	0
24	1
62	1
132	2
0	0
116	1
0	0
29	1
0	0
97	0
0	0
0	0
0	0
0	0
671	1
457	1
265	1
10	1
0	0
0	0
0	0
179	0
0	0
24	1
63	1
364	2
125	1
0	0
213	0
171	1
0	0
0	0
0	0
344	1
176	1
15	1
0	0
146	1
0	0
0	0
0	0
1047	2
0	0
0	0
13	0
796	2
0	0
0	0
0	0
32	1
1155	0
4	1
89	1
0	0
130	1
0	0
40	1
0	0
235	1
75	1
0	0
0	0
40	1
0	0
118	1
65	0
26	0
228	1
0	0
0	0
0	0
0	0
0	0
157	1
0	0
117	1
0	0
0	0
549	3
0	0
113	1
0	0
0	0
0	0
0	0
0	0
0	0
18	1
0	0
441	3
199	1
0	0
0	0
0	0
0	0
0	0
0	0
0	0
0	0
0	0
0	0
0	0
165	1
91	1
36	2
796	1
0	0
212	0
0	0
0	0
349	0
82	2
0	0
318	1
0	0
169	0
0	0
0	0
272	0
0	0
0	0
0	0
0	0
0	0
0	0
75	2
0	0
0	0
0	0
0	0
0	0
238	1
114	2
68	1
167	2
0	0
0	0
0	0
0	0
32	1
354	1
0	0
0	0
321	1
92	1
1506	1
0	0
0	0
1204	0
0	0
0	0
0	0
92	0
0	0
0	0
159	1
244	2
0	0
0	0
0	0
16	1
66	1
0	0
0	0
0	0
0	0
95	0
0	0
273	1
0	0
214	1
0	0
0	0
0	0
0	0
1226	0
0	0
0	0
1160	0
0	0
0	0
0	0
82	1
149	1
0	0
287	1
1996	4
302	2
0	0
64	1
168	0
0	0
0	0
0	0
1156	0
0	0
0	0
0	0
0	0
0	0
0	0
0	0
0	0
0	0
0	0
126	0
0	0
0	0
0	0
0	0
463	1
0	0
307	0
0	0
0	0
0	0
0	0
0	0
0	0
0	0
0	0
0	0
0	0
0	0
202	1
1174	0
0	0
0	0
83	1
0	0
0	0
0	0
0	0
0	0
0	0
0	0
0	0
0	0
0	0
0	0
0	0
0	0
0	0
0	0
0	0
0	0
0	0
0	0
0	0
0	0
0	0
0	0
0	0
0	0
1181	0
0	0
0	0
0	0
0	0
0	0
0	0
0	0
0	0
0	0
0	0
0	0
0	0
0	0
0	0
0	0
0	0
0	0
0	0
1124	0
0	0
0	0
0	0
0	0
0	0
0	0
0	0
0	0
0	0
0	0
0	0
0	0
0	0
0	0
0	0
0	0
0	0
0	0
0	0
0	0
0	0
224	2
0	0
0	0
0	0
0	0
0	0
0	0
0	0
1216	0
0	0
0	0
0	0
0	0
0	0
0	0
0	0
0	0
0	0
0	0
0	0
0	0
0	0
0	0
0	0
0	0
0	0
0	0
0	0
0	0
889	1
0	0
0	0
1366	0
0	0
0	0
0	0
0	0
0	0
0	0
0	0
0	0
0	0
1194	0
0	0
0	0
0	0
0	0
120	1
0	0
0	0
0	0
0	0
62	0
0	0
0	0
0	0
0	0
0	0
0	0
191	1
0	0
36	1
0	0
0	0
1690	1
0	0
0	0
0	0
0	0
0	0
0	0
0	0
984	1
0	0
0	0
0	0
0	0
0	0
0	0
0	0
0	0
81	1
56	1
0	0
0	0
0	0
0	0
0	0
0	0
0	0
0	0
0	0
0	0
81	1
0	0
0	0
0	0
0	0
0	0
0	0
1135	0
140	0
0	0
0	0
0	0
0	0
0	0
0	0
0	0
0	0
0	0
0	0
0	0
0	0
0	0
0	0
0	0
0	0
0	0
0	0
0	0
0	0
0	0
0	0
301	2
196	1
0	0
0	0
0	0
0	0
0	0
1058	1
0	0
53	1
0	0
164	1
198	1
0	0
0	0
0	0
159	3
0	0
0	0
0	0
72	1
0	0
0	0
0	0
0	0
404	1
115	1
0	0
145	1
0	0
0	0
0	0
0	0
0	0
0	0
0	0
914	3
0	0
0	0
226	1
77	1
294	1
0	0
0	0
0	0
0	0
108	1
0	0
379	1
404	1
219	2
324	2
0	0
0	0
0	0
88	1
56	1
74	1
0	0
303	1
0	0
258	1
183	1
58	1
0	0
186	1
1148	1
0	0
0	0
0	0
0	0
0	0
1440	1
0	0
0	0
0	0
464	2
0	0
0	0
0	0
173	1
0	0
107	1
0	0
436	1
74	1
0	0
112	0
0	0
165	2
292	1
0	0
134	0
0	0
95	4
44	1
169	1
20	1
1200	1
0	0
0	0
0	0
247	0
233	0
282	1
104	1
56	1
252	1
157	1
66	1
49	1
65	0
147	4
0	0
119	1
66	1
0	0
195	1
0	0
0	0
0	0
1013	2
97	1
539	1
0	0
1999	0
0	0
70	1
138	1
427	1
0	0
530	2
0	0
184	0
129	1
80	1
297	1
0	0
0	0
0	0
0	0
0	0
0	0
1000	3
136	1
204	0
0	0
0	0
635	4
0	0
0	0
49	1
98	1
0	0
0	0
80	0
0	0
0	0
1897	3
180	0
0	0
276	2
0	0
456	1
143	2
0	0
0	0
0	0
479	0
91	0
534	1
0	0
50	0
0	0
0	0
32	0
0	0
37	0
0	0
96	0
75	2
[truncated: 10,435 more rows]
