# Supplementary material for: Competing for Attention in Social Media under Information Overload Conditions
Source: PLoS One. 2015 Jul 10;10(7):e0126090. doi: 10.1371/journal.pone.0126090 (PMC4498816; doi:10.1371/journal.pone.0126090)
Supplement: S1 File — This zip file contains the sharing details of all of the microblogs we have used in the Figs 2 and 3. Among the files, ‘Instruction.txt’ describes the contents of the files. (ZIP) [file pone.0126090.s001.zip › Data/12487_716.txt]

219	1
208	0
217	2
246	1
0	0
0	0
0	0
0	0
106	0
555	1
0	0
773	1
0	0
87	0
407	1
395	2
0	0
123	0
356	1
0	0
96	0
0	0
0	0
64	0
273	1
1213	0
91	0
587	1
169	0
0	0
0	0
590	2
0	0
228	1
200	1
0	0
498	0
0	0
474	1
85	0
517	0
488	1
112	0
132	0
564	1
82	0
118	1
581	3
268	2
214	1
171	2
247	1
0	0
0	0
0	0
0	0
0	0
0	0
103	1
270	3
0	0
241	1
408	1
0	0
142	1
0	0
0	0
260	0
165	0
4	0
0	0
80	1
0	0
227	1
191	0
118	1
32	1
0	0
143	0
0	0
168	1
44	2
147	1
252	1
0	0
160	0
309	1
317	2
92	1
0	0
154	1
0	0
576	3
23	0
0	0
170	1
130	1
222	1
21	1
0	0
0	0
0	0
311	2
308	1
270	0
159	2
449	1
38	1
257	1
0	0
454	1
180	1
0	0
651	1
199	1
420	1
167	1
277	1
346	2
0	0
362	3
0	0
142	1
172	1
84	1
0	0
0	0
329	1
437	1
825	1
114	1
346	1
311	2
0	0
0	0
144	2
243	1
217	1
944	1
728	1
0	0
43	0
81	1
146	1
201	1
0	0
227	1
717	3
166	1
236	1
87	1
205	1
154	0
244	2
430	1
337	1
415	1
740	1
128	1
415	1
125	1
223	1
114	1
371	1
401	1
247	1
0	0
623	2
1953	0
0	0
137	0
81	1
0	0
187	1
0	0
0	0
0	0
0	0
102	0
19	0
0	0
662	0
251	0
229	0
0	0
0	0
43	0
120	2
287	1
437	2
134	1
0	0
813	0
813	0
92	1
124	1
543	1
276	1
0	0
13	0
149	0
0	0
0	0
446	1
211	2
0	0
0	0
0	0
339	2
0	0
0	0
0	0
1096	0
130	1
0	0
491	0
0	0
0	0
106	0
206	2
176	1
71	1
0	0
191	2
0	0
0	0
163	0
329	2
0	0
0	0
27	0
187	1
172	1
156	1
393	1
123	0
0	0
421	1
532	2
0	0
0	0
331	1
0	0
282	2
0	0
0	0
192	0
0	0
95	0
0	0
325	0
0	0
0	0
0	0
94	2
0	0
146	1
230	0
201	1
119	0
348	0
335	2
220	1
59	2
519	2
0	0
1516	1
99	0
319	4
0	0
176	0
0	0
179	0
474	4
0	0
0	0
113	0
270	1
135	1
605	5
928	3
209	2
1048	6
334	1
112	1
483	12
94	0
18	0
0	0
319	1
0	0
66	0
0	0
0	0
0	0
159	1
0	0
50	1
0	0
384	1
0	0
1446	1
846	3
0	0
229	1
0	0
0	0
199	1
377	1
207	1
105	0
386	1
144	1
0	0
222	1
1165	0
0	0
477	2
446	1
0	0
416	1
0	0
192	1
193	1
476	1
219	0
0	0
236	1
200	0
147	3
293	3
164	1
270	0
40	0
237	1
579	3
343	1
0	0
249	1
0	0
0	0
0	0
0	0
396	1
64	0
0	0
497	0
251	0
0	0
0	0
103	0
1184	0
164	1
0	0
125	4
342	4
0	0
0	0
93	0
73	0
342	3
0	0
0	0
0	0
106	1
371	0
296	0
101	0
0	0
566	1
184	1
0	0
0	0
25	1
467	2
181	1
2925	4
0	0
1791	3
0	0
0	0
131	1
900	3
0	0
608	3
210	0
0	0
232	1
395	1
207	1
261	0
0	0
0	0
333	1
0	0
116	2
0	0
0	0
0	0
44	1
0	0
1128	0
133	1
0	0
0	0
0	0
0	0
0	0
0	0
0	0
274	1
0	0
1184	0
0	0
0	0
33	0
0	0
0	0
119	0
355	0
462	6
1993	13
1095	5
133	0
264	0
0	0
0	0
177	1
0	0
137	0
280	2
166	0
0	0
106	2
204	2
116	0
541	4
0	0
0	0
350	2
0	0
0	0
0	0
0	0
170	1
287	8
0	0
0	0
421	0
251	0
461	1
403	1
0	0
483	0
171	2
0	0
0	0
340	0
0	0
0	0
0	0
0	0
0	0
329	2
0	0
0	0
0	0
222	1
0	0
314	1
0	0
0	0
0	0
0	0
161	0
265	3
39	1
313	0
345	1
0	0
162	2
265	2
313	0
0	0
0	0
70	0
0	0
0	0
0	0
0	0
0	0
0	0
0	0
0	0
0	0
113	0
0	0
0	0
589	1
171	1
0	0
268	0
0	0
284	0
361	0
51	1
75	1
127	1
223	2
97	0
0	0
0	0
0	0
151	1
0	0
0	0
0	0
0	0
0	0
0	0
0	0
0	0
168	0
99	0
587	1
145	3
1198	1
0	0
277	0
0	0
91	0
0	0
0	0
0	0
161	3
266	1
181	0
1119	2
151	2
120	0
0	0
0	0
0	0
0	0
218	2
0	0
146	0
0	0
67	0
259	0
368	0
0	0
37	1
0	0
322	1
295	0
740	2
521	1
865	1
1598	3
154	0
0	0
0	0
0	0
0	0
0	0
0	0
0	0
0	0
0	0
0	0
0	0
0	0
0	0
0	0
195	1
504	1
0	0
0	0
0	0
0	0
0	0
0	0
0	0
0	0
0	0
0	0
0	0
0	0
0	0
0	0
0	0
1158	1
0	0
0	0
355	0
1115	0
0	0
0	0
0	0
0	0
1319	1
0	0
0	0
386	1
127	0
491	1
170	0
172	2
177	1
0	0
0	0
0	0
352	2
66	1
0	0
0	0
0	0
0	0
137	2
0	0
0	0
0	0
171	1
0	0
180	1
276	5
0	0
383	0
249	0
122	1
1173	0
0	0
274	0
0	0
361	0
290	1
206	0
0	0
0	0
185	0
285	0
449	1
219	2
0	0
104	1
0	0
0	0
0	0
0	0
0	0
0	0
0	0
0	0
0	0
106	2
0	0
0	0
0	0
0	0
0	0
0	0
191	1
286	0
0	0
272	0
0	0
0	0
48	1
423	1
258	1
235	1
0	0
243	1
301	1
242	1
52	2
74	0
182	1
0	0
0	0
0	0
362	4
0	0
0	0
0	0
0	0
0	0
181	1
56	0
561	0
0	0
175	1
316	2
175	0
105	1
116	0
278	2
339	1
0	0
0	0
176	2
121	1
126	0
317	0
294	1
244	1
0	0
0	0
0	0
494	1
297	2
242	2
0	0
0	0
83	0
459	2
0	0
130	1
103	1
346	2
0	0
294	1
0	0
303	1
256	0
285	1
164	0
204	1
255	1
1105	0
0	0
0	0
239	1
320	0
179	1
0	0
0	0
151	1
440	2
0	0
80	1
120	1
151	0
0	0
455	1
0	0
229	0
0	0
352	1
1119	0
0	0
0	0
0	0
383	1
0	0
0	0
1141	0
141	0
1146	0
176	0
0	0
129	1
590	2
173	1
103	0
178	1
0	0
406	2
99	1
267	1
1215	6
0	0
0	0
0	0
245	0
194	2
253	1
0	0
226	1
173	1
117	0
220	1
373	1
379	2
0	0
1408	9
219	1
94	1
0	0
202	1
385	1
275	1
0	0
130	1
298	2
1200	3
358	0
227	1
97	0
147	1
331	1
107	2
312	1
347	0
163	1
151	1
566	3
37	1
305	1
226	0
358	0
198	1
270	0
260	4
238	1
338	1
371	3
107	1
380	6
242	1
316	1
149	2
149	1
295	3
450	2
0	0
273	1
278	1
238	2
307	3
168	0
232	1
127	2
21	2
380	1
0	0
398	5
0	0
295	2
88	2
0	0
21	2
175	3
21	2
0	0
640	3
251	1
499	6
102	1
253	1
0	0
396	2
181	2
279	2
0	0
302	3
645	3
0	0
174	1
21	1
350	3
181	0
121	0
156	1
170	1
123	0
152	1
0	0
303	1
0	0
108	4
91	0
236	1
974	3
0	0
0	0
0	0
0	0
119	0
287	1
146	0
77	1
89	0
0	0
238	2
125	1
180	3
331	4
299	1
119	1
69	0
194	0
384	1
118	1
554	0
584	0
0	0
0	0
294	1
321	1
154	0
170	1
0	0
0	0
0	0
0	0
0	0
285	2
0	0
0	0
290	0
0	0
0	0
0	0
119	1
0	0
1843	0
295	0
0	0
0	0
1368	1
0	0
0	0
0	0
194	2
0	0
0	0
143	2
0	0
0	0
0	0
0	0
0	0
0	0
0	0
0	0
625	1
0	0
40	0
297	0
1268	2
0	0
128	0
270	1
536	0
639	1
317	1
405	1
79	0
0	0
0	0
228	1
513	2
161	1
0	0
0	0
1157	3
291	0
329	1
215	3
574	1
0	0
192	1
183	0
421	1
446	1
0	0
63	0
0	0
0	0
0	0
125	0
190	1
38	0
623	2
941	2
642	4
625	1
133	0
341	0
0	0
0	0
51	0
107	0
0	0
0	0
0	0
0	0
0	0
688	1
0	0
292	1
200	1
203	0
0	0
0	0
0	0
0	0
0	0
0	0
186	0
0	0
0	0
0	0
0	0
0	0
0	0
0	0
141	1
0	0
0	0
1186	0
0	0
1159	0
0	0
0	0
0	0
0	0
0	0
0	0
0	0
0	0
314	0
48	0
0	0
200	1
141	1
305	1
0	0
154	0
221	1
307	1
0	0
374	1
120	1
0	0
0	0
160	0
0	0
284	1
362	1
123	1
309	1
325	0
0	0
0	0
33	0
0	0
0	0
87	0
0	0
207	0
306	1
88	0
372	1
0	0
0	0
0	0
134	0
0	0
0	0
75	1
194	0
370	1
0	0
77	0
0	0
195	0
0	0
0	0
0	0
250	1
0	0
233	1
0	0
1200	1
285	0
276	0
0	0
0	0
0	0
0	0
0	0
0	0
0	0
0	0
0	0
0	0
0	0
0	0
0	0
0	0
0	0
0	0
0	0
0	0
635	1
393	1
0	0
178	2
147	1
465	1
0	0
94	3
0	0
177	1
205	1
0	0
245	2
231	0
1168	0
0	0
0	0
0	0
17	0
328	1
0	0
0	0
0	0
218	0
199	1
0	0
0	0
0	0
0	0
0	0
234	0
186	0
106	1
97	0
0	0
232	1
0	0
199	1
0	0
0	0
0	0
211	0
135	0
422	0
77	1
247	0
0	0
0	0
0	0
0	0
168	2
72	0
320	2
0	0
0	0
404	1
96	1
187	1
135	0
0	0
0	0
228	1
203	1
0	0
0	0
534	2
0	0
0	0
392	1
225	2
0	0
169	0
355	1
1214	0
0	0
387	1
0	0
0	0
0	0
0	0
595	2
178	0
162	0
52	0
0	0
0	0
0	0
0	0
0	0
0	0
229	2
313	2
0	0
146	4
0	0
186	2
150	0
0	0
0	0
0	0
0	0
1239	0
0	0
0	0
0	0
0	0
0	0
0	0
0	0
0	0
14	1
0	0
0	0
0	0
0	0
0	0
0	0
0	0
0	0
326	0
0	0
0	0
221	2
234	1
0	0
0	0
0	0
419	0
145	1
0	0
1139	0
0	0
0	0
635	1
19	1
135	0
187	1
0	0
0	0
112	1
0	0
331	1
355	0
92	1
551	1
430	2
202	0
203	1
105	0
219	0
326	0
0	0
133	0
541	2
197	3
401	3
538	2
518	3
212	2
310	1
0	0
324	0
171	1
218	0
0	0
652	2
0	0
292	3
598	1
0	0
299	0
291	1
261	3
0	0
0	0
350	2
133	3
300	1
159	1
244	0
548	6
223	1
285	2
292	2
0	0
116	1
70	1
189	3
0	0
519	2
356	2
55	1
0	0
1123	2
442	1
0	0
353	1
193	1
0	0
0	0
0	0
177	1
462	0
74	1
0	0
0	0
0	0
152	2
271	0
0	0
0	0
0	0
1182	0
0	0
0	0
61	0
0	0
981	6
0	0
51	1
0	0
0	0
96	1
0	0
0	0
0	0
259	1
0	0
0	0
380	1
1239	0
0	0
370	1
0	0
0	0
743	1
0	0
154	1
0	0
239	1
166	1
0	0
0	0
0	0
0	0
250	1
406	1
191	1
0	0
242	1
838	3
0	0
322	3
796	1
0	0
88	0
53	1
130	1
212	0
222	1
0	0
0	0
209	2
307	0
0	0
296	1
430	0
212	2
129	1
666	5
666	5
753	2
337	1
0	0
266	1
26	0
110	0
214	3
326	0
0	0
78	0
0	0
323	0
238	1
0	0
0	0
122	0
312	1
0	0
313	0
916	3
370	2
353	1
196	1
147	1
0	0
1259	0
55	0
0	0
0	0
305	3
260	1
153	1
1979	2
73	1
0	0
53	1
883	5
410	1
177	1
104	0
268	1
182	1
213	1
110	1
177	1
52	0
701	0
0	0
0	0
0	0
0	0
203	2
271	2
283	2
107	0
507	0
378	2
299	2
0	0
359	1
0	0
1237	2
175	0
82	1
303	2
210	1
282	1
0	0
176	0
89	0
1117	0
0	0
240	1
372	1
0	0
509	1
149	0
581	2
191	0
196	1
97	0
272	1
348	1
154	2
274	2
475	2
400	3
0	0
259	2
54	1
156	1
262	1
269	1
849	1
408	2
0	0
0	0
0	0
566	0
0	0
0	0
424	1
755	3
463	3
660	1
299	1
489	2
333	0
158	0
1733	4
205	1
349	1
657	1
0	0
0	0
0	0
0	0
0	0
28	0
365	0
279	2
521	3
0	0
0	0
119	1
61	0
98	2
132	0
145	0
119	1
260	0
0	0
297	3
95	0
603	1
139	1
73	1
73	1
0	0
170	3
263	2
226	1
92	1
313	0
133	1
282	1
0	0
0	0
129	3
99	2
244	2
455	4
0	0
502	1
0	0
0	0
195	0
0	0
168	0
1145	0
0	0
134	0
68	0
221	1
292	1
0	0
378	1
1169	0
0	0
0	0
0	0
910	3
0	0
0	0
0	0
0	0
0	0
0	0
0	0
236	1
275	1
0	0
0	0
492	4
0	0
0	0
0	0
1181	0
0	0
0	0
1188	0
0	0
0	0
1122	0
1170	0
0	0
0	0
0	0
0	0
0	0
0	0
0	0
0	0
0	0
384	1
0	0
202	0
0	0
997	1
350	0
1181	1
221	0
635	1
0	0
174	1
490	0
490	0
0	0
303	1
0	0
91	0
63	0
0	0
0	0
601	0
90	0
209	4
0	0
142	0
190	1
581	1
131	2
0	0
0	0
189	1
253	3
191	2
404	2
0	0
0	0
280	1
354	0
243	1
722	1
0	0
0	0
97	1
67	0
348	1
244	0
611	2
141	0
474	3
100	2
235	2
319	3
132	0
646	2
209	0
107	0
150	1
570	0
0	0
483	0
53	1
0	0
199	0
0	0
0	0
0	0
365	2
0	0
683	1
0	0
286	1
240	1
137	1
0	0
409	2
212	0
485	1
102	1
140	1
404	1
0	0
0	0
422	1
207	1
176	1
318	0
194	0
0	0
251	1
829	2
70	0
406	0
690	1
0	0
0	0
243	0
409	1
545	1
699	1
0	0
0	0
65	1
316	2
145	3
193	1
267	1
85	0
249	0
0	0
0	0
265	0
156	0
0	0
178	0
162	1
0	0
1467	0
180	1
350	1
0	0
364	1
122	1
118	1
268	0
213	1
59	1
0	0
384	1
111	2
0	0
0	0
0	0
275	0
0	0
0	0
0	0
0	0
0	0
0	0
0	0
483	0
0	0
77	1
0	0
0	0
0	0
0	0
0	0
0	0
0	0
0	0
233	1
0	0
0	0
0	0
0	0
0	0
153	2
345	1
139	1
0	0
0	0
391	3
307	2
0	0
0	0
153	1
0	0
251	0
0	0
101	0
296	3
0	0
92	0
176	0
256	1
346	0
967	1
0	0
243	1
197	2
0	0
925	1
0	0
266	1
136	0
0	0
0	0
437	2
58	1
72	1
0	0
194	1
0	0
84	1
92	0
0	0
442	1
0	0
1183	0
1877	1
218	1
295	1
259	0
0	0
133	1
170	1
620	2
280	1
192	1
164	0
322	1
0	0
71	1
368	4
81	0
470	0
0	0
0	0
125	0
239	1
0	0
210	1
0	0
0	0
313	0
0	0
228	3
347	3
226	1
205	0
384	1
0	0
292	1
132	0
0	0
0	0
25	1
0	0
71	0
0	0
0	0
0	0
0	0
1075	0
203	1
0	0
0	0
213	1
50	0
189	0
0	0
216	1
221	1
143	1
0	0
0	0
625	1
256	1
237	1
295	0
261	1
0	0
204	1
1142	0
1277	0
152	1
0	0
0	0
0	0
0	0
121	1
407	1
99	0
0	0
0	0
446	1
0	0
0	0
0	0
0	0
90	1
0	0
0	0
427	1
397	2
621	2
344	1
0	0
0	0
91	1
245	0
295	0
0	0
0	0
0	0
0	0
0	0
116	0
0	0
84	1
2000	3
132	0
0	0
151	3
414	2
0	0
0	0
120	1
0	0
0	0
0	0
150	0
251	0
0	0
279	1
0	0
0	0
0	0
0	0
0	0
0	0
0	0
0	0
0	0
243	3
0	0
0	0
1189	0
0	0
0	0
0	0
0	0
0	0
0	0
0	0
0	0
0	0
374	0
210	0
0	0
43	1
0	0
0	0
0	0
536	1
1821	10
0	0
0	0
0	0
0	0
281	0
0	0
246	1
0	0
92	0
530	1
226	1
0	0
0	0
0	0
0	0
0	0
0	0
367	0
277	1
0	0
103	1
0	0
172	1
153	1
648	1
251	1
142	1
111	1
280	1
156	1
332	1
255	1
323	0
854	0
94	0
698	0
281	1
0	0
0	0
217	0
73	0
605	2
0	0
196	1
725	1
686	1
113	0
80	0
221	2
192	2
95	2
169	0
105	1
279	1
296	0
104	1
153	1
937	2
445	1
252	1
0	0
60	1
0	0
0	0
443	0
173	1
0	0
0	0
0	0
1041	3
0	0
0	0
122	1
0	0
0	0
133	1
64	0
0	0
360	1
611	0
0	0
[truncated: 10,487 more rows]
