# Supplementary material for: Competing for Attention in Social Media under Information Overload Conditions
Source: PLoS One. 2015 Jul 10;10(7):e0126090. doi: 10.1371/journal.pone.0126090 (PMC4498816; doi:10.1371/journal.pone.0126090)
Supplement: S1 File — This zip file contains the sharing details of all of the microblogs we have used in the Figs 2 and 3. Among the files, ‘Instruction.txt’ describes the contents of the files. (ZIP) [file pone.0126090.s001.zip › Data/12524_259.txt]

0	0
0	0
200	0
50	0
184	0
0	0
296	1
0	0
0	0
0	0
0	0
0	0
0	0
0	0
0	0
200	0
0	0
0	0
0	0
190	0
0	0
0	0
0	0
0	0
204	0
0	0
0	0
0	0
0	0
0	0
0	0
1	0
0	0
23	0
0	0
0	0
0	0
0	0
0	0
0	0
0	0
77	0
0	0
0	0
0	0
0	0
100	0
0	0
0	0
0	0
0	0
0	0
0	0
0	0
0	0
0	0
0	0
0	0
0	0
0	0
0	0
0	0
0	0
0	0
0	0
0	0
147	0
0	0
0	0
0	0
0	0
0	0
0	0
0	0
126	0
0	0
875	0
0	0
0	0
0	0
75	0
0	0
138	2
0	0
0	0
0	0
0	0
0	0
0	0
0	0
0	0
0	0
0	0
0	0
0	0
0	0
0	0
0	0
0	0
0	0
0	0
0	0
0	0
0	0
0	0
0	0
0	0
0	0
0	0
0	0
0	0
0	0
0	0
0	0
0	0
0	0
0	0
2002	0
0	0
43	0
32	0
0	0
0	0
0	0
0	0
48	0
0	0
0	0
0	0
30	0
51	0
0	0
0	0
0	0
0	0
0	0
0	0
94	0
0	0
0	0
0	0
0	0
0	0
392	0
0	0
492	0
0	0
0	0
0	0
0	0
0	0
0	0
3	0
27	0
387	0
0	0
0	0
0	0
0	0
0	0
0	0
0	0
0	0
0	0
0	0
0	0
0	0
0	0
0	0
0	0
358	0
0	0
0	0
0	0
0	0
0	0
0	0
0	0
0	0
70	0
0	0
0	0
0	0
0	0
0	0
0	0
0	0
0	0
0	0
0	0
0	0
1992	0
0	0
0	0
17	0
0	0
0	0
0	0
213	0
0	0
0	0
0	0
17	0
0	0
0	0
0	0
0	0
578	0
0	0
0	0
0	0
0	0
0	0
0	0
59	0
0	0
0	0
0	0
60	0
0	0
0	0
68	0
0	0
68	0
0	0
0	0
0	0
0	0
0	0
0	0
0	0
0	0
0	0
0	0
0	0
0	0
0	0
0	0
0	0
0	0
1114	0
0	0
0	0
0	0
0	0
0	0
0	0
0	0
0	0
0	0
99	0
32	0
0	0
0	0
0	0
0	0
0	0
0	0
0	0
0	0
0	0
267	0
0	0
0	0
0	0
1188	0
0	0
0	0
0	0
0	0
1188	0
0	0
0	0
0	0
0	0
0	0
0	0
0	0
0	0
0	0
0	0
0	0
0	0
0	0
162	0
0	0
0	0
0	0
0	0
0	0
33	0
0	0
0	0
0	0
0	0
0	0
0	0
0	0
78	0
0	0
0	0
0	0
0	0
0	0
0	0
1173	0
0	0
0	0
0	0
0	0
0	0
0	0
0	0
0	0
0	0
1231	1
0	0
0	0
0	0
0	0
0	0
0	0
0	0
0	0
0	0
0	0
0	0
0	0
0	0
0	0
91	0
0	0
0	0
0	0
54	0
153	0
0	0
0	0
311	0
0	0
139	0
0	0
0	0
0	0
0	0
0	0
0	0
179	0
0	0
443	0
151	0
292	0
1136	2
136	0
50	0
0	0
131	0
0	0
148	0
585	0
0	0
0	0
192	0
0	0
41	0
0	0
0	0
0	0
0	0
66	0
0	0
0	0
0	0
1419	1
1774	0
0	0
0	0
0	0
0	0
0	0
0	0
0	0
0	0
0	0
0	0
0	0
0	0
124	0
0	0
0	0
0	0
0	0
1109	0
0	0
0	0
0	0
0	0
0	0
391	1
1737	0
316	0
0	0
118	0
0	0
0	0
0	0
0	0
0	0
0	0
0	0
0	0
0	0
0	0
0	0
0	0
0	0
0	0
0	0
0	0
0	0
0	0
0	0
0	0
0	0
0	0
0	0
0	0
0	0
0	0
0	0
59	0
0	0
147	2
1153	1
0	0
0	0
0	0
0	0
0	0
0	0
0	0
119	0
0	0
0	0
0	0
0	0
0	0
0	0
0	0
0	0
359	0
0	0
0	0
0	0
0	0
55	0
39	0
0	0
0	0
31	0
0	0
0	0
59	0
1181	0
0	0
0	0
0	0
0	0
0	0
0	0
0	0
0	0
1815	1
0	0
0	0
0	0
0	0
0	0
0	0
0	0
0	0
15	0
513	0
0	0
0	0
417	0
30	0
0	0
0	0
0	0
0	0
0	0
0	0
0	0
0	0
43	0
0	0
0	0
0	0
90	0
0	0
0	0
1139	0
0	0
0	0
0	0
0	0
0	0
13	0
66	0
0	0
0	0
0	0
0	0
197	0
0	0
0	0
94	0
0	0
0	0
0	0
0	0
0	0
0	0
0	0
0	0
100	0
0	0
0	0
156	0
531	0
113	0
0	0
0	0
0	0
38	0
0	0
0	0
0	0
0	0
0	0
222	0
0	0
0	0
0	0
0	0
0	0
0	0
62	0
0	0
0	0
0	0
0	0
0	0
0	0
0	0
0	0
0	0
36	0
92	0
0	0
71	0
0	0
0	0
0	0
331	1
0	0
49	0
0	0
58	0
0	0
0	0
0	0
168	0
0	0
0	0
0	0
56	0
0	0
0	0
0	0
33	0
0	0
466	0
0	0
0	0
0	0
0	0
0	0
33	0
0	0
0	0
0	0
0	0
0	0
0	0
0	0
0	0
0	0
0	0
65	0
0	0
0	0
0	0
0	0
0	0
510	0
0	0
0	0
0	0
0	0
0	0
0	0
0	0
0	0
0	0
95	0
117	0
0	0
247	0
1062	2
0	0
215	0
0	0
0	0
0	0
0	0
0	0
74	0
0	0
0	0
0	0
0	0
0	0
0	0
0	0
33	0
23	0
97	0
0	0
0	0
0	0
0	0
0	0
0	0
0	0
123	0
1259	0
0	0
30	0
0	0
0	0
0	0
0	0
0	0
0	0
0	0
0	0
0	0
0	0
0	0
154	0
174	0
0	0
0	0
0	0
0	0
63	0
385	0
0	0
0	0
28	1
0	0
0	0
0	0
0	0
0	0
0	0
0	0
0	0
0	0
0	0
0	0
0	0
0	0
240	0
0	0
0	0
128	0
781	0
0	0
0	0
0	0
0	0
0	0
0	0
0	0
0	0
0	0
0	0
86	0
0	0
38	0
0	0
0	0
0	0
0	0
39	0
1799	2
0	0
0	0
0	0
1172	0
0	0
0	0
0	0
0	0
0	0
0	0
0	0
0	0
0	0
0	0
0	0
0	0
0	0
0	0
0	0
802	0
0	0
0	0
66	0
0	0
0	0
0	0
0	0
0	0
148	0
0	0
0	0
0	0
0	0
0	0
0	0
1781	1
0	0
0	0
2000	0
1228	0
0	0
0	0
174	0
0	0
0	0
0	0
0	0
0	0
485	0
0	0
0	0
0	0
0	0
0	0
0	0
0	0
0	0
0	0
0	0
0	0
0	0
0	0
0	0
0	0
0	0
0	0
0	0
0	0
0	0
0	0
0	0
0	0
0	0
1586	0
164	0
0	0
0	0
0	0
0	0
37	0
4	0
0	0
38	0
24	0
0	0
0	0
0	0
444	0
0	0
0	0
49	0
0	0
0	0
1169	0
0	0
0	0
0	0
0	0
0	0
0	0
0	0
0	0
0	0
0	0
0	0
0	0
1152	0
0	0
0	0
0	0
0	0
0	0
0	0
0	0
0	0
1123	0
0	0
0	0
0	0
0	0
0	0
0	0
0	0
0	0
0	0
0	0
0	0
0	0
235	0
0	0
0	0
0	0
0	0
0	0
0	0
0	0
0	0
172	0
0	0
0	0
0	0
205	0
0	0
0	0
0	0
0	0
0	0
0	0
0	0
0	0
301	0
0	0
0	0
0	0
0	0
57	0
40	0
0	0
0	0
0	0
63	0
0	0
2219	1
0	0
0	0
0	0
0	0
0	0
112	0
0	0
0	0
0	0
0	0
0	0
0	0
0	0
52	0
0	0
0	0
0	0
0	0
0	0
0	0
0	0
0	0
52	1
122	0
0	0
1117	0
0	0
0	0
0	0
0	0
0	0
0	0
0	0
100	0
86	0
0	0
0	0
0	0
192	0
0	0
7	0
0	0
0	0
0	0
0	0
0	0
145	0
0	0
0	0
303	0
108	0
0	0
0	0
0	0
59	0
0	0
57	0
0	0
0	0
0	0
0	0
95	0
95	0
0	0
0	0
0	0
0	0
0	0
51	0
0	0
0	0
0	0
0	0
0	0
0	0
0	0
0	0
0	0
0	0
0	0
0	0
0	0
123	0
0	0
0	0
0	0
133	0
278	0
0	0
0	0
150	1
0	0
62	0
0	0
0	0
0	0
0	0
122	0
0	0
0	0
0	0
0	0
0	0
0	0
0	0
0	0
32	0
148	0
0	0
0	0
0	0
0	0
0	0
0	0
0	0
0	0
0	0
134	0
0	0
0	0
0	0
0	0
0	0
0	0
0	0
0	0
0	0
0	0
1158	1
0	0
0	0
0	0
96	0
0	0
0	0
0	0
0	0
0	0
96	0
0	0
0	0
0	0
0	0
0	0
229	0
99	0
0	0
0	0
0	0
123	0
0	0
0	0
0	0
0	0
0	0
0	0
0	0
47	0
0	0
0	0
0	0
0	0
0	0
0	0
0	0
0	0
1128	0
0	0
0	0
0	0
1103	0
0	0
0	0
0	0
0	0
82	0
0	0
0	0
0	0
122	0
37	0
0	0
52	0
0	0
206	0
71	0
0	0
0	0
0	0
0	0
1189	0
0	0
1115	0
0	0
35	0
24	0
0	0
0	0
0	0
0	0
68	0
0	0
121	0
0	0
0	0
0	0
0	0
0	0
0	0
174	0
0	0
0	0
0	0
0	0
0	0
0	0
241	0
0	0
0	0
0	0
24	0
0	0
0	0
0	0
17	0
0	0
130	0
0	0
0	0
0	0
0	0
0	0
0	0
0	0
0	0
0	0
12	0
0	0
0	0
0	0
0	0
0	0
0	0
0	0
0	0
0	0
0	0
0	0
0	0
0	0
0	0
0	0
0	0
161	0
0	0
0	0
0	0
0	0
0	0
292	0
0	0
0	0
0	0
0	0
115	0
0	0
0	0
615	5
0	0
0	0
0	0
0	0
0	0
0	0
0	0
1201	0
0	0
0	0
0	0
0	0
0	0
0	0
0	0
0	0
0	0
0	0
0	0
0	0
0	0
0	0
0	0
29	0
0	0
0	0
98	0
0	0
0	0
0	0
0	0
63	0
0	0
0	0
0	0
0	0
1173	0
0	0
66	0
154	0
0	0
0	0
0	0
0	0
0	0
0	0
0	0
0	0
0	0
0	0
0	0
0	0
1134	0
0	0
0	0
0	0
0	0
0	0
0	0
0	0
0	0
114	0
0	0
0	0
0	0
0	0
0	0
0	0
0	0
0	0
0	0
0	0
1349	1
50	0
0	0
0	0
328	1
0	0
0	0
0	0
0	0
135	0
206	0
0	0
0	0
0	0
0	0
0	0
1237	0
0	0
111	0
16	0
0	0
0	0
0	0
0	0
0	0
0	0
0	0
0	0
0	0
0	0
0	0
0	0
0	0
0	0
0	0
0	0
1267	0
0	0
0	0
0	0
0	0
0	0
0	0
0	0
0	0
0	0
0	0
0	0
0	0
0	0
0	0
66	0
0	0
0	0
330	1
65	0
167	0
0	0
1149	0
0	0
0	0
0	0
0	0
0	0
1206	0
0	0
0	0
0	0
0	0
0	0
0	0
0	0
0	0
0	0
0	0
0	0
164	0
0	0
0	0
0	0
0	0
0	0
0	0
0	0
355	0
0	0
188	0
0	0
21	0
0	0
69	1
0	0
0	0
0	0
41	0
0	0
0	0
0	0
35	0
177	0
0	0
0	0
0	0
0	0
0	0
0	0
1167	1
0	0
0	0
0	0
0	0
0	0
0	0
0	0
0	0
0	0
559	0
735	3
0	0
0	0
0	0
0	0
61	0
0	0
144	0
0	0
0	0
0	0
0	0
0	0
0	0
106	0
0	0
0	0
0	0
0	0
0	0
0	0
0	0
0	0
0	0
0	0
0	0
0	0
0	0
0	0
1219	1
0	0
0	0
0	0
0	0
0	0
0	0
0	0
0	0
0	0
0	0
0	0
0	0
0	0
0	0
0	0
0	0
0	0
0	0
0	0
0	0
0	0
0	0
0	0
0	0
0	0
0	0
0	0
0	0
329	0
0	0
0	0
0	0
0	0
0	0
0	0
0	0
0	0
0	0
24	0
17	0
0	0
0	0
0	0
0	0
0	0
0	0
0	0
0	0
0	0
0	0
0	0
0	0
0	0
0	0
162	0
0	0
0	0
0	0
657	4
0	0
0	0
0	0
59	0
0	0
0	0
0	0
0	0
0	0
132	0
0	0
106	0
0	0
0	0
1080	1
1057	1
0	0
1106	1
0	0
0	0
0	0
0	0
0	0
0	0
100	0
0	0
0	0
0	0
0	0
0	0
121	0
0	0
0	0
0	0
786	0
0	0
0	0
0	0
0	0
0	0
0	0
0	0
0	0
63	0
0	0
0	0
74	0
0	0
181	0
0	0
0	0
0	0
0	0
0	0
0	0
0	0
0	0
0	0
43	0
522	0
0	0
0	0
0	0
0	0
0	0
0	0
0	0
0	0
0	0
0	0
0	0
0	0
0	0
0	0
1302	1
0	0
0	0
0	0
0	0
0	0
0	0
0	0
0	0
0	0
0	0
0	0
0	0
101	0
0	0
0	0
0	0
0	0
0	0
0	0
0	0
0	0
0	0
0	0
0	0
0	0
245	0
0	0
0	0
385	2
0	0
44	0
0	0
1151	0
0	0
0	0
0	0
160	1
14	0
0	0
1164	0
0	0
0	0
0	0
0	0
0	0
385	1
0	0
70	0
0	0
0	0
1137	0
0	0
0	0
0	0
0	0
30	0
609	6
0	0
153	0
120	0
0	0
131	0
0	0
0	0
0	0
230	0
0	0
0	0
0	0
0	0
1178	0
0	0
0	0
0	0
0	0
1213	0
57	0
0	0
0	0
116	1
0	0
0	0
0	0
0	0
0	0
0	0
543	2
0	0
54	0
0	0
0	0
0	0
420	3
0	0
0	0
0	0
0	0
0	0
0	0
196	0
1202	0
1223	0
0	0
0	0
63	0
0	0
0	0
0	0
58	0
0	0
363	0
0	0
0	0
0	0
0	0
0	0
0	0
0	0
0	0
0	0
0	0
154	0
0	0
0	0
0	0
33	0
0	0
31	0
0	0
0	0
0	0
0	0
0	0
0	0
0	0
0	0
0	0
0	0
0	0
0	0
0	0
0	0
0	0
0	0
834	5
0	0
0	0
0	0
0	0
0	0
0	0
0	0
0	0
0	0
0	0
0	0
0	0
0	0
116	0
0	0
0	0
215	0
0	0
0	0
0	0
475	0
0	0
0	0
0	0
107	0
0	0
0	0
0	0
0	0
0	0
0	0
58	0
0	0
0	0
0	0
0	0
0	0
0	0
0	0
0	0
0	0
0	0
0	0
1122	0
0	0
0	0
0	0
0	0
0	0
0	0
0	0
0	0
0	0
0	0
0	0
0	0
0	0
0	0
0	0
0	0
0	0
0	0
0	0
1321	2
0	0
0	0
0	0
0	0
0	0
0	0
0	0
0	0
0	0
0	0
0	0
1103	0
0	0
0	0
0	0
0	0
0	0
0	0
0	0
0	0
0	0
0	0
0	0
0	0
0	0
0	0
41	0
1160	0
0	0
0	0
0	0
0	0
0	0
0	0
0	0
0	0
0	0
380	0
0	0
0	0
0	0
0	0
0	0
0	0
0	0
0	0
0	0
0	0
310	0
1126	0
0	0
0	0
0	0
1121	0
0	0
0	0
0	0
0	0
0	0
0	0
0	0
0	0
0	0
0	0
0	0
0	0
0	0
0	0
0	0
0	0
0	0
0	0
1180	0
0	0
1162	0
0	0
0	0
0	0
0	0
0	0
0	0
0	0
0	0
0	0
0	0
0	0
0	0
0	0
0	0
501	0
0	0
0	0
0	0
0	0
0	0
65	0
0	0
0	0
0	0
0	0
1258	1
0	0
0	0
189	0
0	0
0	0
107	0
219	0
0	0
0	0
0	0
0	0
17	0
0	0
0	0
0	0
0	0
0	0
0	0
0	0
0	0
0	0
0	0
0	0
0	0
0	0
0	0
0	0
0	0
0	0
0	0
0	0
0	0
0	0
0	0
0	0
0	0
0	0
0	0
0	0
0	0
0	0
0	0
0	0
0	0
0	0
53	0
0	0
0	0
0	0
0	0
0	0
0	0
0	0
0	0
0	0
0	0
0	0
0	0
0	0
0	0
0	0
0	0
0	0
0	0
0	0
145	0
0	0
0	0
0	0
0	0
0	0
0	0
0	0
1112	0
0	0
0	0
0	0
1116	0
0	0
0	0
0	0
0	0
0	0
1194	0
0	0
0	0
0	0
0	0
1194	0
0	0
0	0
0	0
0	0
0	0
0	0
0	0
0	0
0	0
0	0
0	0
0	0
0	0
0	0
0	0
0	0
0	0
0	0
0	0
0	0
0	0
0	0
0	0
0	0
0	0
0	0
0	0
0	0
208	0
0	0
0	0
0	0
0	0
0	0
0	0
0	0
0	0
0	0
36	0
0	0
432	0
1148	0
0	0
0	0
0	0
0	0
0	0
0	0
0	0
0	0
243	0
0	0
0	0
0	0
0	0
0	0
0	0
0	0
0	0
44	0
0	0
0	0
0	0
0	0
27	0
0	0
0	0
0	0
0	0
0	0
0	0
1222	0
0	0
182	0
1131	0
0	0
0	0
148	0
0	0
0	0
0	0
54	0
0	0
0	0
0	0
0	0
0	0
0	0
0	0
0	0
27	0
0	0
0	0
0	0
0	0
0	0
121	0
0	0
0	0
0	0
0	0
1952	0
0	0
0	0
533	0
0	0
0	0
0	0
[truncated: 10,524 more rows]
