# Supplementary material for: Competing for Attention in Social Media under Information Overload Conditions
Source: PLoS One. 2015 Jul 10;10(7):e0126090. doi: 10.1371/journal.pone.0126090 (PMC4498816; doi:10.1371/journal.pone.0126090)
Supplement: S1 File — This zip file contains the sharing details of all of the microblogs we have used in the Figs 2 and 3. Among the files, ‘Instruction.txt’ describes the contents of the files. (ZIP) [file pone.0126090.s001.zip › Data/12532_828.txt]

0	0
0	0
25	0
0	0
953	0
0	0
0	0
0	0
0	0
0	0
0	0
0	0
0	0
0	0
788	1
119	0
0	0
0	0
0	0
37	1
0	0
0	0
0	0
0	0
0	0
0	0
0	0
0	0
0	0
0	0
0	0
0	0
0	0
0	0
0	0
0	0
0	0
0	0
0	0
0	0
0	0
0	0
0	0
0	0
0	0
0	0
0	0
286	2
0	0
0	0
0	0
1161	0
0	0
0	0
0	0
179	1
0	0
0	0
0	0
0	0
444	5
1492	0
0	0
444	5
0	0
1161	0
0	0
0	0
0	0
0	0
0	0
0	0
0	0
0	0
0	0
0	0
0	0
1086	0
0	0
1170	0
0	0
0	0
0	0
0	0
0	0
0	0
0	0
0	0
0	0
0	0
0	0
0	0
1123	1
69	0
0	0
0	0
0	0
0	0
0	0
0	0
0	0
0	0
0	0
0	0
0	0
0	0
0	0
133	2
0	0
0	0
0	0
0	0
107	0
0	0
0	0
0	0
0	0
0	0
0	0
0	0
0	0
0	0
0	0
0	0
0	0
0	0
0	0
0	0
0	0
0	0
1104	0
13	0
0	0
0	0
0	0
0	0
0	0
0	0
0	0
0	0
157	0
1526	1
0	0
0	0
0	0
0	0
0	0
0	0
0	0
0	0
0	0
0	0
0	0
0	0
0	0
0	0
0	0
0	0
0	0
0	0
0	0
0	0
0	0
0	0
0	0
0	0
139	3
0	0
157	1
56	0
64	1
0	0
0	0
0	0
0	0
0	0
0	0
0	0
0	0
0	0
0	0
0	0
0	0
0	0
0	0
0	0
0	0
0	0
0	0
168	1
0	0
0	0
0	0
0	0
0	0
0	0
0	0
0	0
0	0
0	0
0	0
0	0
0	0
0	0
198	1
763	1
150	0
1313	1
0	0
0	0
0	0
0	0
0	0
0	0
0	0
15	0
0	0
0	0
0	0
0	0
0	0
0	0
0	0
0	0
0	0
0	0
0	0
0	0
0	0
0	0
0	0
0	0
0	0
60	1
0	0
0	0
0	0
0	0
0	0
1180	0
0	0
0	0
0	0
0	0
0	0
0	0
0	0
0	0
0	0
0	0
0	0
0	0
0	0
0	0
0	0
0	0
0	0
0	0
0	0
0	0
0	0
1175	1
0	0
546	1
0	0
1289	1
0	0
0	0
0	0
0	0
237	1
681	5
0	0
1186	0
0	0
0	0
0	0
0	0
258	1
94	1
0	0
15	0
0	0
0	0
0	0
1146	0
0	0
0	0
0	0
0	0
0	0
0	0
0	0
0	0
0	0
0	0
0	0
0	0
0	0
0	0
0	0
0	0
0	0
202	1
0	0
0	0
841	4
0	0
0	0
0	0
0	0
0	0
0	0
0	0
0	0
0	0
0	0
0	0
0	0
0	0
0	0
0	0
0	0
0	0
0	0
0	0
0	0
0	0
0	0
0	0
0	0
0	0
0	0
0	0
301	1
0	0
0	0
0	0
0	0
0	0
0	0
73	1
40	1
0	0
0	0
71	1
0	0
0	0
0	0
0	0
0	0
0	0
144	0
0	0
0	0
0	0
1155	1
0	0
0	0
0	0
0	0
0	0
239	2
0	0
0	0
0	0
0	0
0	0
774	1
1257	0
0	0
0	0
0	0
0	0
0	0
1096	1
0	0
0	0
0	0
1108	0
0	0
0	0
0	0
0	0
0	0
0	0
0	0
0	0
518	1
0	0
0	0
0	0
239	0
0	0
0	0
0	0
0	0
0	0
326	1
0	0
0	0
60	0
0	0
0	0
0	0
0	0
0	0
0	0
0	0
0	0
163	0
0	0
0	0
0	0
1468	0
0	0
0	0
0	0
0	0
0	0
65	1
0	0
0	0
0	0
0	0
0	0
1140	0
0	0
0	0
0	0
0	0
0	0
0	0
0	0
0	0
0	0
0	0
0	0
0	0
0	0
0	0
0	0
0	0
0	0
0	0
0	0
0	0
0	0
0	0
0	0
0	0
0	0
0	0
0	0
0	0
0	0
0	0
0	0
0	0
1190	0
0	0
1455	0
0	0
0	0
229	1
0	0
0	0
0	0
0	0
0	0
0	0
0	0
0	0
164	0
108	1
0	0
0	0
0	0
0	0
1194	0
0	0
0	0
0	0
0	0
0	0
0	0
803	0
0	0
170	0
0	0
0	0
0	0
0	0
0	0
377	0
0	0
0	0
56	1
0	0
0	0
0	0
0	0
578	3
0	0
290	0
0	0
0	0
1125	0
0	0
0	0
28	0
535	2
0	0
0	0
0	0
0	0
0	0
0	0
0	0
0	0
0	0
301	2
544	2
0	0
0	0
0	0
0	0
0	0
72	0
0	0
0	0
0	0
0	0
0	0
0	0
0	0
0	0
0	0
0	0
0	0
0	0
0	0
0	0
0	0
0	0
0	0
0	0
0	0
0	0
0	0
0	0
0	0
0	0
0	0
200	1
447	2
0	0
0	0
0	0
54	1
0	0
0	0
200	1
160	1
42	0
1964	4
392	3
1926	17
0	0
0	0
112	1
53	0
0	0
0	0
0	0
205	0
0	0
0	0
0	0
72	1
184	1
72	1
1394	1
333	1
0	0
760	2
50	0
0	0
0	0
0	0
0	0
0	0
89	0
0	0
175	2
0	0
0	0
0	0
202	3
0	0
0	0
0	0
133	1
0	0
0	0
0	0
0	0
0	0
0	0
834	6
1903	2
0	0
0	0
0	0
0	0
0	0
0	0
0	0
1850	2
2205	3
0	0
0	0
0	0
0	0
0	0
0	0
0	0
30	3
0	0
0	0
0	0
0	0
0	0
0	0
0	0
1182	0
0	0
1239	0
0	0
0	0
0	0
0	0
0	0
0	0
0	0
0	0
0	0
0	0
0	0
0	0
0	0
0	0
0	0
0	0
0	0
1231	0
0	0
0	0
0	0
0	0
1499	0
0	0
0	0
0	0
365	9
0	0
1523	7
0	0
0	0
2000	13
512	1
110	0
0	0
92	0
0	0
0	0
115	1
0	0
0	0
0	0
562	4
205	0
2000	8
237	1
0	0
269	0
0	0
0	0
0	0
0	0
0	0
0	0
0	0
0	0
0	0
0	0
55	1
0	0
223	1
332	0
605	4
1680	4
77	0
0	0
0	0
0	0
0	0
132	0
1130	2
1393	1
267	1
0	0
0	0
0	0
0	0
372	1
200	2
355	3
1360	13
0	0
0	0
522	3
0	0
453	1
445	2
0	0
0	0
0	0
0	0
71	0
0	0
0	0
0	0
857	2
0	0
0	0
0	0
48	1
0	0
0	0
1443	2
0	0
0	0
1174	0
0	0
0	0
1244	0
680	4
0	0
146	0
0	0
2084	7
0	0
0	0
0	0
0	0
0	0
0	0
0	0
0	0
0	0
0	0
0	0
0	0
0	0
0	0
0	0
0	0
0	0
0	0
0	0
0	0
0	0
0	0
282	3
0	0
0	0
0	0
0	0
0	0
1909	12
147	1
0	0
0	0
0	0
0	0
64	1
430	1
145	0
0	0
0	0
0	0
0	0
0	0
0	0
0	0
0	0
0	0
96	0
0	0
0	0
0	0
0	0
0	0
1885	2
0	0
1210	2
0	0
0	0
0	0
266	2
0	0
0	0
0	0
0	0
60	0
0	0
0	0
0	0
0	0
0	0
0	0
0	0
0	0
0	0
0	0
0	0
0	0
0	0
0	0
0	0
0	0
0	0
0	0
0	0
0	0
0	0
0	0
41	0
0	0
0	0
289	1
0	0
0	0
89	0
0	0
741	3
248	1
166	2
109	0
0	0
0	0
0	0
0	0
0	0
0	0
0	0
0	0
0	0
0	0
0	0
0	0
0	0
0	0
1345	0
65	1
65	1
0	0
0	0
1188	0
0	0
0	0
0	0
0	0
0	0
0	0
0	0
0	0
0	0
0	0
0	0
0	0
0	0
0	0
0	0
0	0
0	0
0	0
0	0
0	0
0	0
0	0
0	0
0	0
0	0
0	0
0	0
0	0
0	0
0	0
203	3
53	0
1083	0
0	0
0	0
0	0
0	0
0	0
0	0
0	0
0	0
0	0
104	2
0	0
250	0
238	1
299	2
170	1
362	1
120	2
365	8
161	1
0	0
640	0
0	0
223	1
0	0
0	0
0	0
381	3
609	4
0	0
0	0
0	0
1129	0
194	2
499	2
1828	10
1879	7
242	2
0	0
1257	5
176	1
0	0
0	0
0	0
0	0
0	0
418	4
1136	0
117	1
0	0
2325	8
0	0
0	0
109	1
0	0
0	0
0	0
0	0
0	0
0	0
812	1
0	0
127	1
0	0
0	0
0	0
188	1
338	1
69	1
68	0
0	0
0	0
0	0
287	1
0	0
292	0
0	0
0	0
0	0
204	1
378	2
586	0
0	0
0	0
0	0
0	0
0	0
0	0
0	0
0	0
0	0
0	0
0	0
352	1
259	0
386	2
142	1
0	0
1137	2
0	0
0	0
0	0
0	0
801	3
804	3
276	4
0	0
0	0
0	0
27	1
0	0
0	0
164	0
0	0
0	0
0	0
0	0
0	0
0	0
0	0
351	2
177	1
0	0
0	0
0	0
0	0
0	0
1038	4
0	0
2000	3
37	1
0	0
992	5
0	0
54	1
45	0
81	0
302	4
0	0
0	0
0	0
0	0
0	0
0	0
79	1
0	0
1189	0
0	0
140	2
0	0
531	1
0	0
371	0
1204	7
90	1
0	0
0	0
0	0
1177	0
0	0
0	0
0	0
0	0
0	0
0	0
0	0
0	0
0	0
478	1
0	0
0	0
0	0
78	0
0	0
0	0
0	0
0	0
0	0
0	0
0	0
474	1
0	0
0	0
117	2
162	1
1546	6
0	0
101	1
0	0
0	0
1547	0
0	0
0	0
0	0
0	0
0	0
0	0
0	0
0	0
0	0
290	0
0	0
0	0
0	0
0	0
29	0
503	2
0	0
0	0
0	0
0	0
0	0
964	1
0	0
0	0
0	0
0	0
0	0
147	0
85	0
398	1
0	0
147	0
166	1
0	0
0	0
0	0
0	0
0	0
0	0
0	0
0	0
0	0
0	0
0	0
0	0
1178	1
0	0
0	0
0	0
0	0
0	0
0	0
0	0
0	0
0	0
0	0
0	0
0	0
0	0
0	0
0	0
0	0
0	0
0	0
0	0
0	0
0	0
0	0
0	0
0	0
0	0
0	0
0	0
0	0
0	0
0	0
0	0
0	0
0	0
0	0
0	0
0	0
0	0
0	0
0	0
0	0
97	1
0	0
0	0
0	0
1211	0
0	0
0	0
1247	0
0	0
0	0
0	0
0	0
0	0
0	0
0	0
0	0
0	0
0	0
0	0
1125	0
0	0
0	0
0	0
0	0
0	0
0	0
0	0
0	0
0	0
0	0
1067	0
0	0
0	0
0	0
0	0
0	0
0	0
0	0
0	0
0	0
0	0
0	0
0	0
0	0
0	0
0	0
1267	6
0	0
0	0
0	0
0	0
0	0
0	0
171	1
0	0
0	0
0	0
0	0
46	0
0	0
0	0
0	0
0	0
0	0
0	0
0	0
0	0
87	0
0	0
0	0
0	0
1059	0
0	0
0	0
0	0
1101	1
0	0
379	1
0	0
1146	0
0	0
0	0
0	0
0	0
0	0
0	0
0	0
0	0
0	0
0	0
0	0
0	0
0	0
0	0
0	0
169	0
0	0
0	0
0	0
85	1
198	1
0	0
0	0
313	2
0	0
129	0
0	0
147	1
61	0
80	0
414	0
0	0
760	2
77	1
0	0
0	0
0	0
0	0
0	0
305	3
256	3
161	2
58	0
130	0
0	0
1577	0
0	0
326	2
38	0
102	0
278	0
0	0
905	4
688	2
0	0
0	0
0	0
0	0
0	0
0	0
0	0
0	0
0	0
1075	1
0	0
156	1
0	0
297	2
189	1
289	0
203	1
68	1
0	0
204	2
0	0
0	0
0	0
443	2
0	0
0	0
0	0
93	0
30	1
0	0
97	1
298	0
90	0
341	0
0	0
88	1
366	3
0	0
107	1
0	0
0	0
109	1
65	1
977	6
1346	0
160	2
0	0
318	1
0	0
0	0
154	1
79	0
79	0
508	4
992	3
0	0
0	0
382	3
169	3
0	0
0	0
0	0
0	0
96	4
511	0
0	0
214	1
183	0
30	0
0	0
16	0
0	0
0	0
166	3
0	0
0	0
0	0
0	0
431	1
248	1
188	3
166	3
0	0
391	6
0	0
0	0
0	0
70	1
0	0
0	0
0	0
43	0
0	0
0	0
216	1
0	0
0	0
0	0
162	0
41	0
0	0
169	1
0	0
0	0
246	3
0	0
0	0
0	0
100	1
58	1
810	2
236	3
35	1
0	0
1469	8
55	1
275	3
161	0
0	0
0	0
236	1
172	2
0	0
0	0
0	0
0	0
0	0
0	0
54	0
296	3
0	0
0	0
146	1
0	0
0	0
0	0
0	0
183	1
127	1
24	1
302	4
302	4
48	1
0	0
153	1
84	1
0	0
401	4
0	0
253	1
0	0
7	0
64	0
0	0
0	0
0	0
54	0
59	1
38	0
0	0
0	0
0	0
21	1
61	1
0	0
0	0
0	0
0	0
1125	0
313	0
83	2
81	1
0	0
0	0
110	1
258	1
63	0
395	0
76	1
799	4
1429	2
141	3
243	1
0	0
731	6
0	0
81	1
1391	3
0	0
119	0
142	2
0	0
0	0
0	0
0	0
22	1
0	0
678	0
0	0
0	0
0	0
0	0
337	1
185	0
92	0
92	0
0	0
92	0
0	0
127	0
0	0
150	1
0	0
123	1
13	0
92	0
0	0
0	0
350	2
135	0
87	1
0	0
0	0
0	0
54	0
215	1
0	0
139	1
0	0
0	0
0	0
0	0
0	0
0	0
21	0
0	0
0	0
0	0
0	0
0	0
1123	1
53	0
0	0
0	0
213	0
17	0
0	0
444	1
0	0
597	2
0	0
1364	4
702	1
80	0
55	1
226	0
276	2
0	0
0	0
67	0
0	0
33	1
0	0
294	1
0	0
0	0
0	0
0	0
0	0
95	0
136	0
417	5
93	2
1568	9
78	1
199	0
0	0
0	0
0	0
99	1
262	1
0	0
204	0
0	0
0	0
0	0
123	1
47	0
0	0
70	1
51	0
657	1
0	0
0	0
36	1
54	1
96	0
0	0
658	1
770	0
0	0
0	0
318	2
293	2
0	0
173	0
49	1
531	1
300	1
120	0
0	0
1853	7
140	1
0	0
96	1
832	1
73	1
0	0
301	3
56	1
358	2
1252	2
182	1
0	0
1189	0
745	1
651	1
0	0
0	0
0	0
0	0
28	1
0	0
105	0
264	0
0	0
453	1
350	1
0	0
96	3
355	2
177	1
228	0
544	3
176	1
0	0
264	0
0	0
264	0
73	0
0	0
0	0
162	0
184	0
0	0
526	1
0	0
0	0
76	1
520	1
667	3
225	0
0	0
0	0
0	0
0	0
0	0
80	1
0	0
29	0
0	0
38	3
245	1
133	0
1149	0
0	0
98	1
739	2
0	0
0	0
0	0
0	0
0	0
0	0
0	0
0	0
0	0
65	0
0	0
146	1
0	0
0	0
0	0
108	0
0	0
488	1
46	0
88	1
0	0
191	1
666	4
18	0
1174	0
0	0
878	6
0	0
228	0
0	0
81	0
106	0
0	0
132	0
6	1
616	2
91	1
0	0
0	0
378	1
100	1
0	0
121	1
472	0
0	0
0	0
0	0
1447	4
0	0
0	0
95	0
0	0
1659	2
34	1
39	0
14	0
132	0
0	0
86	0
49	0
1896	6
1127	3
0	0
0	0
0	0
0	0
0	0
0	0
19	0
122	0
294	0
0	0
0	0
0	0
0	0
39	0
112	0
0	0
39	0
61	0
0	0
0	0
73	0
0	0
0	0
0	0
89	0
52	0
42	1
0	0
0	0
0	0
0	0
140	2
784	1
399	1
494	4
110	0
0	0
53	0
0	0
227	2
89	0
87	0
150	1
247	0
182	0
436	2
0	0
0	0
90	0
78	0
0	0
0	0
0	0
0	0
0	0
143	0
0	0
96	0
0	0
32	1
451	1
0	0
0	0
63	0
890	2
0	0
494	1
0	0
0	0
0	0
0	0
273	0
1921	2
0	0
0	0
55	0
0	0
394	0
294	1
2000	11
0	0
109	0
0	0
0	0
355	0
0	0
43	0
0	0
120	1
0	0
565	2
1897	4
0	0
0	0
0	0
28	0
0	0
666	1
0	0
0	0
64	0
85	0
0	0
0	0
65	1
332	0
0	0
0	0
0	0
0	0
0	0
0	0
81	0
156	0
298	0
0	0
81	0
0	0
142	0
16	0
0	0
597	0
0	0
56	0
0	0
0	0
0	0
482	0
0	0
0	0
0	0
0	0
0	0
0	0
0	0
82	0
0	0
0	0
395	1
127	0
0	0
101	0
140	1
0	0
0	0
0	0
0	0
108	0
0	0
0	0
0	0
0	0
0	0
87	0
0	0
0	0
257	2
0	0
0	0
149	0
322	0
0	0
253	0
105	0
0	0
614	0
86	1
0	0
0	0
0	0
152	1
0	0
384	1
0	0
0	0
207	0
60	0
0	0
79	0
65	0
105	0
0	0
81	0
0	0
0	0
113	0
0	0
161	1
252	0
0	0
21	0
191	0
0	0
0	0
252	0
1944	6
59	0
0	0
49	0
238	0
0	0
493	1
67	0
82	0
292	0
0	0
57	0
137	1
0	0
0	0
0	0
0	0
0	0
39	0
82	0
87	0
0	0
0	0
0	0
0	0
245	0
1580	0
0	0
0	0
0	0
0	0
0	0
0	0
0	0
0	0
0	0
0	0
33	0
0	0
73	0
0	0
0	0
0	0
63	0
57	0
205	0
157	0
0	0
0	0
0	0
0	0
0	0
[truncated: 10,532 more rows]
