# Supplementary material for: Competing for Attention in Social Media under Information Overload Conditions
Source: PLoS One. 2015 Jul 10;10(7):e0126090. doi: 10.1371/journal.pone.0126090 (PMC4498816; doi:10.1371/journal.pone.0126090)
Supplement: S1 File — This zip file contains the sharing details of all of the microblogs we have used in the Figs 2 and 3. Among the files, ‘Instruction.txt’ describes the contents of the files. (ZIP) [file pone.0126090.s001.zip › Data/12566_222.txt]

301	0
291	0
99	0
0	0
29	0
86	0
0	0
0	0
0	0
0	0
0	0
0	0
0	0
0	0
159	0
0	0
366	0
30	0
6	0
0	0
1725	0
0	0
0	0
202	0
0	0
0	0
226	0
0	0
0	0
99	0
0	0
449	0
213	0
0	0
0	0
0	0
0	0
0	0
0	0
0	0
0	0
0	0
0	0
0	0
0	0
0	0
335	0
0	0
21	0
0	0
0	0
415	0
0	0
0	0
0	0
0	0
0	0
0	0
0	0
0	0
0	0
0	0
0	0
429	2
0	0
0	0
50	0
0	0
89	0
312	0
0	0
0	0
0	0
0	0
0	0
1164	0
0	0
1458	1
0	0
0	0
0	0
0	0
0	0
0	0
297	0
110	0
117	0
255	0
0	0
0	0
0	0
0	0
0	0
0	0
0	0
0	0
0	0
323	0
133	0
172	0
231	0
0	0
0	0
1215	0
0	0
0	0
1142	0
0	0
151	0
98	0
179	0
0	0
0	0
691	0
0	0
0	0
0	0
44	0
0	0
0	0
162	0
0	0
0	0
0	0
70	0
0	0
0	0
0	0
0	0
0	0
235	0
63	0
0	0
368	0
463	1
0	0
127	0
0	0
0	0
0	0
1083	0
0	0
0	0
0	0
217	0
0	0
0	0
0	0
0	0
0	0
0	0
0	0
195	0
89	1
0	0
0	0
0	0
0	0
0	0
0	0
1064	0
0	0
0	0
239	0
0	0
441	0
1989	0
0	0
47	0
120	0
0	0
184	0
254	0
0	0
0	0
139	0
89	0
112	0
0	0
92	0
0	0
247	1
0	0
0	0
103	0
0	0
1250	0
0	0
0	0
1335	0
0	0
1590	1
53	0
0	0
461	0
0	0
0	0
1192	0
0	0
0	0
0	0
0	0
62	0
676	0
0	0
1177	1
0	0
0	0
0	0
0	0
120	0
393	1
200	0
0	0
0	0
1173	1
0	0
0	0
146	0
0	0
0	0
0	0
0	0
0	0
0	0
0	0
60	0
0	0
0	0
257	2
573	0
194	1
0	0
0	0
143	0
0	0
0	0
0	0
0	0
0	0
0	0
0	0
354	0
0	0
0	0
0	0
188	0
91	0
354	1
0	0
0	0
0	0
0	0
0	0
0	0
0	0
0	0
0	0
0	0
0	0
0	0
0	0
0	0
0	0
0	0
0	0
0	0
0	0
197	0
0	0
0	0
0	0
0	0
0	0
1906	2
0	0
0	0
1203	0
152	1
0	0
293	0
469	0
12	0
0	0
0	0
623	1
0	0
0	0
270	0
242	0
0	0
0	0
144	0
39	0
0	0
0	0
0	0
97	0
0	0
0	0
0	0
0	0
0	0
45	0
485	0
105	0
1482	0
0	0
0	0
0	0
1034	1
120	0
25	0
0	0
0	0
0	0
1174	0
0	0
202	1
114	0
0	0
0	0
0	0
0	0
0	0
0	0
0	0
0	0
0	0
0	0
0	0
0	0
0	0
0	0
0	0
0	0
0	0
0	0
203	0
0	0
0	0
0	0
0	0
0	0
0	0
0	0
0	0
81	0
0	0
0	0
281	0
0	0
0	0
0	0
0	0
0	0
0	0
0	0
0	0
0	0
0	0
0	0
422	0
120	0
0	0
0	0
0	0
158	1
229	0
0	0
1317	2
292	0
0	0
0	0
0	0
0	0
1051	0
74	0
256	0
90	0
68	0
268	0
265	0
103	0
96	0
1193	0
0	0
0	0
158	0
0	0
0	0
332	1
67	1
0	0
0	0
0	0
0	0
0	0
0	0
0	0
0	0
0	0
0	0
0	0
0	0
0	0
0	0
0	0
0	0
0	0
0	0
0	0
0	0
0	0
0	0
0	0
0	0
0	0
0	0
0	0
0	0
0	0
0	0
0	0
130	0
0	0
0	0
0	0
0	0
0	0
0	0
0	0
0	0
1182	2
0	0
92	0
0	0
0	0
0	0
309	0
1174	0
0	0
386	0
0	0
1203	0
0	0
0	0
0	0
311	1
0	0
0	0
0	0
60	0
638	0
251	1
520	0
207	0
0	0
0	0
0	0
109	0
99	0
0	0
94	0
189	1
0	0
0	0
0	0
0	0
245	0
133	0
0	0
0	0
44	0
0	0
0	0
95	0
191	1
0	0
0	0
0	0
0	0
0	0
0	0
0	0
0	0
181	0
0	0
0	0
0	0
0	0
0	0
0	0
1347	1
0	0
0	0
484	1
442	0
0	0
0	0
0	0
0	0
0	0
0	0
0	0
79	0
66	0
0	0
0	0
167	0
0	0
0	0
0	0
110	1
589	2
0	0
0	0
0	0
404	1
0	0
76	0
327	0
0	0
0	0
0	0
0	0
0	0
0	0
0	0
34	0
305	1
0	0
34	0
0	0
0	0
0	0
123	0
0	0
0	0
0	0
0	0
0	0
0	0
0	0
0	0
0	0
0	0
0	0
0	0
0	0
0	0
0	0
0	0
50	0
0	0
0	0
0	0
0	0
0	0
39	1
0	0
159	0
91	0
46	0
0	0
0	0
0	0
0	0
85	0
535	0
0	0
38	0
0	0
0	0
0	0
0	0
0	0
0	0
56	0
43	0
0	0
91	0
0	0
0	0
0	0
0	0
0	0
0	0
0	0
167	0
112	1
282	0
44	0
0	0
0	0
67	0
575	0
0	0
0	0
0	0
0	0
487	1
0	0
0	0
0	0
0	0
0	0
0	0
0	0
952	1
49	0
0	0
0	0
0	0
0	0
32	0
0	0
26	0
0	0
0	0
0	0
0	0
1314	0
218	0
0	0
0	0
15	0
110	0
0	0
1135	0
0	0
0	0
17	0
613	0
899	2
171	1
110	0
292	1
0	0
0	0
1281	1
0	0
0	0
0	0
0	0
0	0
0	0
0	0
865	1
0	0
0	0
0	0
0	0
0	0
0	0
83	1
0	0
0	0
1084	0
1087	0
0	0
221	0
0	0
0	0
0	0
0	0
0	0
0	0
0	0
0	0
0	0
0	0
0	0
1193	0
238	0
179	0
0	0
0	0
0	0
0	0
0	0
0	0
177	0
0	0
144	0
180	0
0	0
0	0
0	0
87	1
0	0
0	0
225	0
161	0
0	0
0	0
161	0
0	0
92	0
495	0
0	0
85	0
0	0
318	0
213	1
467	0
0	0
92	0
563	0
0	0
153	0
0	0
0	0
76	1
0	0
0	0
35	0
0	0
0	0
185	0
27	0
81	1
0	0
470	0
395	1
192	0
0	0
240	0
208	0
0	0
0	0
0	0
279	0
628	1
73	0
224	0
121	0
156	0
125	0
152	0
174	0
124	0
0	0
0	0
0	0
0	0
0	0
0	0
656	0
0	0
163	0
0	0
0	0
0	0
0	0
0	0
312	2
0	0
284	0
409	1
182	0
102	0
169	0
105	0
24	0
0	0
4	0
0	0
257	0
234	0
102	0
0	0
0	0
0	0
0	0
0	0
195	0
180	0
268	0
0	0
0	0
473	1
321	1
0	0
0	0
0	0
0	0
255	0
170	0
166	0
166	0
0	0
0	0
0	0
71	0
0	0
75	0
242	0
84	0
121	0
0	0
113	0
0	0
100	0
87	0
278	0
231	0
0	0
282	0
359	0
0	0
0	0
91	0
0	0
0	0
0	0
69	0
19	0
120	0
41	0
0	0
420	0
1674	2
546	0
183	2
580	1
0	0
99	0
194	0
0	0
507	1
310	0
0	0
0	0
125	0
127	0
0	0
0	0
0	0
0	0
119	0
0	0
0	0
289	0
551	0
573	0
79	0
192	0
48	0
0	0
76	0
0	0
153	0
207	0
0	0
228	0
0	0
158	0
130	0
0	0
309	0
242	0
0	0
103	0
0	0
0	0
76	0
96	1
223	0
0	0
108	1
0	0
291	1
0	0
345	0
0	0
162	0
364	2
295	0
191	0
0	0
0	0
0	0
243	0
334	0
342	0
0	0
0	0
34	0
296	1
259	0
0	0
0	0
445	0
0	0
0	0
0	0
146	0
1101	0
162	0
0	0
0	0
120	0
0	0
175	0
39	0
109	0
0	0
315	0
0	0
609	1
119	0
216	0
168	0
173	0
0	0
197	0
37	0
220	0
95	0
341	0
89	0
0	0
0	0
1104	2
0	0
407	0
0	0
0	0
0	0
0	0
0	0
0	0
0	0
0	0
372	0
0	0
0	0
305	0
0	0
273	0
50	0
69	0
0	0
0	0
301	1
375	1
0	0
0	0
38	0
0	0
0	0
267	1
55	0
0	0
0	0
0	0
0	0
271	0
71	0
114	0
94	0
209	0
0	0
140	1
53	0
0	0
188	0
222	0
257	0
66	0
82	0
221	0
272	0
143	0
0	0
0	0
0	0
204	0
376	0
262	0
178	0
71	0
131	0
0	0
0	0
78	0
237	1
159	1
158	0
0	0
0	0
0	0
0	0
65	0
220	0
0	0
0	0
0	0
0	0
0	0
59	0
394	0
298	1
107	0
60	0
0	0
0	0
0	0
81	0
378	0
0	0
0	0
33	0
0	0
362	0
0	0
0	0
0	0
430	1
0	0
418	1
551	0
108	0
0	0
0	0
39	0
191	0
0	0
41	0
307	0
0	0
1173	0
0	0
282	0
114	0
0	0
0	0
0	0
0	0
198	1
0	0
0	0
0	0
0	0
0	0
43	0
0	0
0	0
0	0
76	0
0	0
0	0
0	0
0	0
0	0
151	0
0	0
0	0
0	0
0	0
0	0
0	0
0	0
108	0
0	0
1970	0
114	0
0	0
1170	0
0	0
0	0
307	0
146	0
0	0
0	0
0	0
56	1
85	0
0	0
0	0
0	0
79	1
0	0
1108	0
166	0
0	0
0	0
0	0
0	0
0	0
0	0
1180	0
61	0
0	0
0	0
0	0
0	0
0	0
0	0
443	1
469	1
169	0
165	0
0	0
254	1
0	0
273	0
584	0
204	0
412	0
239	0
122	1
262	0
0	0
488	0
0	0
0	0
0	0
0	0
0	0
59	0
0	0
354	1
0	0
0	0
1207	0
0	0
0	0
247	0
0	0
47	0
324	0
143	0
0	0
0	0
0	0
638	0
0	0
0	0
287	1
0	0
0	0
0	0
82	0
0	0
0	0
170	0
0	0
0	0
0	0
1725	0
104	0
318	0
0	0
0	0
95	0
0	0
0	0
14	0
326	1
134	0
390	0
391	0
26	0
0	0
447	0
159	0
0	0
345	1
0	0
286	0
410	2
289	0
139	0
0	0
0	0
136	1
0	0
0	0
0	0
156	0
0	0
1165	0
1214	1
0	0
239	0
412	0
85	0
0	0
0	0
0	0
183	0
0	0
68	0
67	0
0	0
250	0
0	0
0	0
0	0
280	1
0	0
415	0
104	0
177	0
159	0
152	0
0	0
0	0
196	0
0	0
256	1
191	0
0	0
47	0
0	0
0	0
0	0
74	0
94	0
0	0
158	0
0	0
162	0
0	0
0	0
0	0
0	0
0	0
0	0
0	0
0	0
87	0
62	0
0	0
492	0
0	0
162	0
233	0
495	0
0	0
0	0
410	1
0	0
119	0
100	0
31	0
182	0
21	0
0	0
0	0
0	0
0	0
0	0
101	0
61	0
0	0
286	0
146	0
56	0
0	0
0	0
0	0
0	0
109	0
278	0
0	0
64	0
0	0
0	0
0	0
0	0
0	0
0	0
0	0
0	0
175	0
0	0
0	0
198	0
0	0
0	0
0	0
289	0
0	0
185	0
0	0
0	0
309	0
0	0
0	0
0	0
208	0
0	0
370	0
2	0
177	0
237	0
223	0
77	0
0	0
0	0
0	0
0	0
167	0
38	0
173	0
0	0
0	0
605	1
70	0
258	0
0	0
1210	0
38	0
169	0
0	0
1094	2
0	0
0	0
136	0
0	0
363	0
0	0
772	2
0	0
0	0
0	0
196	1
360	0
105	0
0	0
0	0
0	0
0	0
0	0
169	0
134	0
171	0
222	0
0	0
171	0
197	0
472	1
751	0
0	0
0	0
0	0
0	0
0	0
439	1
336	1
184	1
175	0
660	0
0	0
182	0
101	0
0	0
191	0
0	0
0	0
287	0
99	1
0	0
94	0
0	0
0	0
350	0
147	0
349	1
0	0
67	0
0	0
0	0
110	0
50	1
1982	0
0	0
710	1
355	0
0	0
447	0
0	0
406	0
0	0
1431	0
0	0
0	0
176	0
0	0
0	0
131	0
86	0
108	0
22	0
241	0
0	0
0	0
172	0
97	0
28	1
204	0
1195	0
270	0
144	0
297	1
0	0
0	0
0	0
49	0
247	0
128	0
505	1
130	1
201	2
449	0
61	0
0	0
169	0
0	0
114	1
249	0
0	0
384	1
216	0
0	0
0	0
227	1
0	0
249	0
96	0
632	0
309	0
0	0
0	0
0	0
0	0
0	0
0	0
47	0
104	0
0	0
0	0
369	0
49	1
60	0
0	0
319	1
0	0
169	0
0	0
9	0
470	1
303	0
0	0
0	0
0	0
0	0
0	0
0	0
0	0
0	0
329	0
654	0
0	0
0	0
475	0
0	0
0	0
0	0
0	0
0	0
64	0
0	0
240	0
0	0
306	1
0	0
0	0
0	0
0	0
0	0
0	0
0	0
194	1
0	0
353	0
0	0
0	0
0	0
21	0
0	0
0	0
0	0
0	0
0	0
0	0
74	0
0	0
138	0
101	1
0	0
0	0
0	0
0	0
273	0
328	0
0	0
0	0
199	0
468	1
586	0
39	0
0	0
0	0
39	0
0	0
38	0
0	0
135	0
0	0
0	0
0	0
0	0
0	0
0	0
0	0
0	0
51	1
0	0
0	0
375	0
0	0
0	0
0	0
0	0
0	0
0	0
0	0
0	0
0	0
104	0
0	0
283	1
0	0
371	1
672	1
0	0
0	0
0	0
469	3
0	0
0	0
0	0
0	0
0	0
605	1
373	0
0	0
32	1
121	0
223	0
0	0
0	0
0	0
189	0
1153	2
263	0
304	1
1166	0
136	0
0	0
69	0
273	0
0	0
0	0
0	0
0	0
64	1
0	0
85	0
826	0
241	1
335	0
0	0
0	0
100	0
0	0
95	0
1114	1
0	0
196	0
0	0
0	0
669	0
0	0
427	0
0	0
0	0
234	1
0	0
0	0
239	1
0	0
190	1
0	0
0	0
69	0
0	0
0	0
1154	1
161	0
406	1
156	0
107	0
0	0
0	0
0	0
0	0
226	0
173	0
321	0
376	1
0	0
0	0
0	0
0	0
0	0
0	0
179	0
0	0
101	0
164	0
54	0
356	0
326	0
40	0
33	0
203	1
40	0
0	0
0	0
0	0
0	0
111	0
0	0
0	0
0	0
0	0
747	0
197	0
171	0
0	0
0	0
0	0
257	0
409	1
502	0
219	0
396	0
0	0
0	0
76	0
0	0
0	0
80	0
45	0
0	0
121	0
210	0
0	0
169	0
109	0
407	1
198	0
209	1
1161	0
0	0
303	1
77	0
0	0
0	0
0	0
0	0
0	0
0	0
0	0
0	0
0	0
0	0
0	0
13	0
73	1
0	0
0	0
0	0
0	0
73	0
0	0
0	0
70	0
0	0
660	1
0	0
0	0
96	0
756	0
289	0
0	0
0	0
0	0
497	0
0	0
0	0
0	0
0	0
138	1
90	0
526	0
0	0
67	0
526	1
166	0
278	0
416	0
124	0
0	0
0	0
163	0
0	0
1836	1
117	0
70	1
94	0
157	0
0	0
0	0
179	0
29	0
0	0
597	7
59	0
85	0
0	0
556	0
312	0
171	1
126	0
0	0
196	0
0	0
198	0
431	1
141	0
0	0
91	0
0	0
141	0
86	0
88	1
732	1
0	0
0	0
0	0
0	0
1976	0
808	2
0	0
485	0
0	0
188	0
134	0
0	0
108	0
627	9
314	0
0	0
195	0
14	1
237	0
496	0
44	0
188	0
600	1
93	0
118	0
65	0
312	0
0	0
266	1
385	1
716	0
194	0
103	0
0	0
0	0
210	0
1100	1
0	0
0	0
0	0
419	0
160	0
0	0
828	6
0	0
0	0
0	0
0	0
432	2
566	0
0	0
377	0
295	0
0	0
0	0
188	1
278	1
500	1
206	1
237	1
582	1
339	1
298	0
411	0
606	1
0	0
0	0
418	0
0	0
0	0
324	0
0	0
313	0
0	0
0	0
0	0
172	0
0	0
0	0
0	0
208	0
0	0
780	5
0	0
347	0
619	2
0	0
624	0
0	0
2082	1
171	0
0	0
193	2
0	0
496	2
895	2
132	1
44	0
232	1
376	1
123	0
0	0
94	1
0	0
179	0
0	0
654	1
0	0
271	1
202	1
0	0
0	0
0	0
216	1
0	0
192	0
594	1
38	0
1090	0
155	0
208	1
136	1
0	0
0	0
0	0
195	1
239	0
0	0
120	1
351	1
223	1
0	0
236	1
150	1
301	3
134	1
213	1
311	0
62	0
598	1
640	0
277	1
258	1
0	0
469	1
415	1
217	0
151	1
286	1
119	1
289	1
590	1
97	0
279	0
92	0
0	0
754	0
0	0
125	0
81	0
0	0
421	0
96	0
409	0
240	0
678	0
0	0
0	0
153	0
238	0
143	1
0	0
0	0
402	1
514	1
93	0
0	0
0	0
0	0
103	0
0	0
274	2
0	0
0	0
0	0
0	0
0	0
0	0
743	2
0	0
0	0
35	0
0	0
78	0
193	0
0	0
710	6
0	0
0	0
387	0
0	0
58	0
41	0
69	0
0	0
0	0
0	0
187	0
0	0
173	1
133	0
173	1
53	0
315	3
619	1
0	0
0	0
0	0
621	1
790	1
434	0
0	0
91	0
0	0
326	1
137	0
187	0
0	0
83	0
0	0
452	1
153	0
552	0
86	2
0	0
396	1
128	0
[truncated: 10,566 more rows]
