# Supplementary material for: Competing for Attention in Social Media under Information Overload Conditions
Source: PLoS One. 2015 Jul 10;10(7):e0126090. doi: 10.1371/journal.pone.0126090 (PMC4498816; doi:10.1371/journal.pone.0126090)
Supplement: S1 File — This zip file contains the sharing details of all of the microblogs we have used in the Figs 2 and 3. Among the files, ‘Instruction.txt’ describes the contents of the files. (ZIP) [file pone.0126090.s001.zip › Data/12597_352.txt]

0	0
0	0
0	0
0	0
0	0
0	0
0	0
0	0
0	0
1891	9
0	0
1140	0
0	0
1195	0
0	0
349	1
68	3
115	0
462	1
0	0
1026	7
0	0
485	5
767	4
489	3
162	3
1998	1
48	2
0	0
0	0
0	0
0	0
0	0
0	0
0	0
933	2
0	0
0	0
0	0
0	0
0	0
0	0
0	0
0	0
0	0
0	0
0	0
0	0
0	0
0	0
0	0
0	0
0	0
0	0
0	0
0	0
0	0
0	0
0	0
0	0
0	0
0	0
0	0
0	0
0	0
0	0
0	0
0	0
0	0
0	0
0	0
0	0
0	0
0	0
0	0
0	0
0	0
0	0
0	0
0	0
0	0
1042	2
0	0
0	0
0	0
0	0
0	0
0	0
0	0
268	2
121	1
831	10
0	0
157	3
0	0
0	0
0	0
0	0
11	1
0	0
1228	0
0	0
0	0
0	0
0	0
0	0
0	0
0	0
0	0
0	0
0	0
0	0
1574	2
0	0
0	0
0	0
0	0
0	0
0	0
0	0
336	2
228	0
0	0
0	0
0	0
0	0
0	0
0	0
0	0
0	0
201	13
0	0
587	0
0	0
0	0
277	3
0	0
0	0
0	0
0	0
1130	0
0	0
0	0
0	0
149	2
0	0
0	0
0	0
0	0
0	0
0	0
0	0
0	0
0	0
0	0
993	11
0	0
0	0
0	0
0	0
0	0
0	0
1999	3
0	0
0	0
0	0
0	0
0	0
0	0
51	0
0	0
0	0
0	0
0	0
1081	2
0	0
0	0
0	0
0	0
0	0
1171	0
0	0
0	0
0	0
0	0
0	0
0	0
0	0
0	0
0	0
1188	0
0	0
0	0
0	0
0	0
0	0
0	0
0	0
0	0
0	0
0	0
0	0
0	0
0	0
0	0
0	0
0	0
43	6
0	0
0	0
0	0
0	0
0	0
0	0
0	0
0	0
0	0
0	0
0	0
0	0
1134	1
496	2
0	0
371	5
0	0
0	0
0	0
0	0
0	0
1126	0
0	0
99	0
0	0
120	1
0	0
0	0
0	0
0	0
0	0
0	0
0	0
0	0
0	0
0	0
0	0
269	1
224	1
1199	2
1199	2
0	0
0	0
0	0
0	0
0	0
552	1
0	0
1527	2
0	0
0	0
0	0
0	0
139	1
0	0
0	0
0	0
0	0
0	0
0	0
0	0
0	0
0	0
241	3
0	0
0	0
0	0
0	0
0	0
0	0
0	0
0	0
0	0
0	0
0	0
13	1
0	0
0	0
0	0
0	0
0	0
0	0
0	0
0	0
179	0
0	0
84	6
0	0
0	0
79	1
0	0
0	0
0	0
0	0
0	0
0	0
66	1
0	0
0	0
0	0
0	0
0	0
0	0
0	0
0	0
0	0
0	0
0	0
0	0
0	0
0	0
0	0
0	0
0	0
127	1
1070	0
0	0
0	0
71	0
0	0
0	0
0	0
0	0
0	0
0	0
1115	0
0	0
177	1
0	0
154	1
0	0
0	0
0	0
0	0
0	0
0	0
0	0
0	0
0	0
0	0
0	0
0	0
0	0
0	0
0	0
0	0
0	0
0	0
0	0
0	0
1176	0
0	0
0	0
0	0
0	0
0	0
0	0
286	2
0	0
0	0
0	0
0	0
0	0
0	0
0	0
259	5
0	0
0	0
0	0
0	0
0	0
0	0
0	0
0	0
72	1
0	0
0	0
0	0
0	0
0	0
1186	0
64	0
64	0
0	0
42	1
1111	6
0	0
222	1
66	2
0	0
0	0
0	0
250	1
0	0
0	0
0	0
64	0
0	0
0	0
0	0
0	0
0	0
0	0
0	0
0	0
0	0
118	0
876	0
0	0
0	0
71	3
0	0
0	0
0	0
0	0
0	0
0	0
0	0
0	0
0	0
0	0
433	1
0	0
1924	3
0	0
0	0
0	0
0	0
0	0
0	0
0	0
1118	0
0	0
0	0
0	0
0	0
0	0
0	0
287	0
425	1
0	0
0	0
0	0
654	4
2000	9
1996	11
0	0
0	0
256	2
0	0
0	0
0	0
0	0
0	0
0	0
0	0
0	0
0	0
0	0
0	0
0	0
195	2
0	0
0	0
0	0
0	0
1136	1
0	0
652	4
40	1
0	0
170	1
0	0
0	0
0	0
0	0
0	0
0	0
440	3
0	0
0	0
0	0
0	0
0	0
0	0
0	0
0	0
0	0
0	0
254	3
0	0
0	0
0	0
0	0
0	0
0	0
0	0
148	1
116	1
0	0
0	0
0	0
0	0
0	0
0	0
0	0
0	0
93	3
56	1
0	0
0	0
0	0
0	0
43	6
824	1
0	0
0	0
0	0
0	0
0	0
0	0
0	0
93	1
0	0
0	0
0	0
173	3
0	0
0	0
0	0
0	0
0	0
1744	4
0	0
0	0
0	0
0	0
0	0
0	0
512	9
0	0
1165	0
0	0
0	0
139	1
0	0
138	2
0	0
0	0
0	0
0	0
0	0
0	0
0	0
0	0
80	6
0	0
0	0
0	0
0	0
0	0
0	0
0	0
1138	0
0	0
0	0
0	0
0	0
0	0
0	0
0	0
0	0
0	0
0	0
0	0
90	2
0	0
0	0
0	0
1772	9
0	0
469	2
547	4
206	1
0	0
0	0
0	0
0	0
0	0
0	0
0	0
0	0
0	0
0	0
0	0
42	1
0	0
0	0
670	2
0	0
0	0
931	4
0	0
0	0
0	0
896	5
1774	5
0	0
36	0
0	0
0	0
0	0
0	0
0	0
0	0
0	0
0	0
0	0
0	0
0	0
0	0
0	0
0	0
0	0
0	0
0	0
0	0
1146	0
0	0
0	0
82	0
0	0
0	0
0	0
0	0
0	0
0	0
75	2
0	0
1221	1
0	0
0	0
0	0
0	0
583	11
0	0
0	0
50	3
0	0
0	0
0	0
0	0
0	0
0	0
132	10
59	5
230	1
901	7
112	1
126	1
0	0
0	0
0	0
96	2
0	0
0	0
0	0
1002	0
0	0
0	0
0	0
1196	0
0	0
0	0
0	0
85	1
0	0
0	0
0	0
66	1
0	0
0	0
0	0
0	0
0	0
0	0
0	0
0	0
31	2
0	0
121	0
0	0
0	0
0	0
118	4
725	2
200	1
0	0
360	3
544	8
255	1
272	1
140	3
0	0
0	0
218	0
0	0
0	0
0	0
0	0
0	0
0	0
0	0
0	0
0	0
0	0
0	0
0	0
0	0
0	0
0	0
0	0
0	0
0	0
110	2
468	9
149	1
0	0
1999	16
0	0
0	0
0	0
0	0
0	0
138	1
0	0
1137	0
43	6
143	2
144	3
41	0
765	1
0	0
765	1
126	1
487	3
167	12
291	1
176	0
22	0
0	0
0	0
139	4
380	2
339	5
0	0
0	0
0	0
0	0
337	2
866	22
123	2
37	1
150	2
87	1
1972	4
844	7
2312	23
146	2
0	0
0	0
0	0
0	0
0	0
0	0
0	0
0	0
0	0
0	0
32	2
0	0
0	0
56	0
1337	1
357	2
177	2
35	1
0	0
0	0
35	2
0	0
137	1
39	0
0	0
0	0
72	1
135	2
1181	2
44	1
0	0
127	2
133	2
668	5
0	0
0	0
0	0
416	3
0	0
86	0
1084	4
809	4
2226	3
130	2
0	0
0	0
0	0
136	3
24	0
0	0
0	0
1960	4
63	3
373	3
85	1
1396	10
0	0
0	0
212	2
0	0
457	5
0	0
0	0
110	2
0	0
0	0
61	2
0	0
0	0
291	0
246	2
216	0
0	0
0	0
0	0
0	0
923	3
63	1
1243	4
299	1
82	1
315	4
0	0
1302	4
0	0
0	0
0	0
76	0
62	0
164	3
0	0
0	0
496	6
179	1
193	3
0	0
0	0
0	0
583	4
0	0
27	0
373	2
0	0
312	0
466	3
269	4
535	2
0	0
0	0
0	0
1985	26
287	0
57	0
0	0
162	1
602	5
316	1
64	0
52	0
402	1
617	1
371	1
255	3
1256	13
467	1
0	0
0	0
118	0
228	1
0	0
32	0
0	0
56	0
145	0
0	0
118	0
0	0
323	3
0	0
784	1
102	0
135	2
50	0
0	0
291	0
287	0
261	1
1110	9
0	0
0	0
367	3
0	0
529	3
868	5
0	0
514	7
1020	1
1998	3
429	4
0	0
0	0
0	0
198	2
156	4
223	2
46	1
324	3
0	0
11	0
63	2
140	1
0	0
227	2
49	1
411	4
0	0
86	0
0	0
54	1
264	6
90	2
0	0
0	0
0	0
587	1
0	0
149	2
0	0
117	3
361	3
0	0
0	0
0	0
0	0
0	0
53	1
86	1
272	0
0	0
93	1
0	0
319	3
0	0
113	1
0	0
617	7
236	26
413	4
0	0
1995	5
180	6
0	0
487	10
0	0
166	2
1157	7
325	5
161	1
862	8
0	0
0	0
0	0
0	0
0	0
0	0
451	3
957	5
757	4
0	0
2000	5
81	1
812	8
339	1
128	1
60	2
0	0
418	3
190	2
185	2
195	0
153	1
181	3
590	3
1916	7
1939	2
0	0
545	6
187	1
59	4
0	0
0	0
0	0
373	6
0	0
0	0
1260	13
91	3
0	0
201	5
701	6
0	0
0	0
0	0
162	2
0	0
293	1
1277	2
0	0
175	2
0	0
721	9
84	3
68	0
252	3
777	2
0	0
15	1
900	11
277	0
0	0
298	5
0	0
2998	19
485	6
983	7
68	0
0	0
0	0
0	0
513	4
0	0
0	0
1464	16
567	7
547	2
30	2
464	7
23	1
696	7
185	2
79	3
981	1
128	2
0	0
547	5
187	2
0	0
0	0
0	0
30	2
0	0
75	2
321	1
127	0
1141	11
0	0
0	0
349	2
144	1
0	0
0	0
645	6
183	2
0	0
0	0
0	0
57	1
418	0
0	0
0	0
364	7
0	0
1054	16
665	6
207	3
50	2
647	0
647	0
1870	2
268	0
0	0
500	7
0	0
0	0
0	0
0	0
0	0
304	6
72	2
0	0
0	0
91	3
0	0
0	0
76	3
0	0
0	0
0	0
0	0
0	0
2300	20
0	0
1581	7
0	0
342	2
0	0
0	0
640	7
143	1
659	14
0	0
832	5
0	0
48	1
36	1
59	1
470	4
240	2
0	0
334	5
275	4
123	3
0	0
83	3
0	0
0	0
0	0
587	7
102	3
518	6
0	0
0	0
429	6
363	4
259	3
440	5
0	0
307	4
361	6
1318	7
576	6
341	4
1181	0
254	3
768	9
254	5
356	4
169	2
0	0
356	4
603	3
359	10
200	2
0	0
675	8
0	0
1876	16
598	5
493	3
1876	16
1418	13
0	0
148	6
279	2
399	4
0	0
292	8
168	2
65	2
1053	18
270	5
1846	6
495	8
1955	5
630	6
244	3
261	1
368	5
439	4
169	3
2877	26
243	5
1667	24
0	0
0	0
497	7
0	0
0	0
748	6
64	3
0	0
0	0
217	4
390	3
0	0
1114	14
719	5
325	1
736	6
1988	12
1999	9
0	0
1857	12
288	3
1998	12
0	0
934	6
934	6
0	0
237	1
2120	22
1045	3
1795	11
1343	14
1916	9
2972	8
0	0
1977	13
0	0
858	6
1977	13
2814	22
1982	15
0	0
0	0
0	0
121	2
0	0
0	0
0	0
0	0
1125	0
0	0
0	0
0	0
0	0
0	0
0	0
425	6
425	6
0	0
0	0
0	0
0	0
0	0
0	0
70	0
239	5
0	0
0	0
395	7
0	0
0	0
0	0
0	0
0	0
493	2
0	0
0	0
699	4
309	49
142	2
0	0
0	0
0	0
2000	14
0	0
0	0
0	0
697	2
0	0
0	0
0	0
0	0
0	0
0	0
0	0
0	0
0	0
0	0
0	0
775	3
0	0
0	0
0	0
0	0
0	0
0	0
0	0
224	1
0	0
0	0
1159	0
0	0
342	1
1310	2
0	0
0	0
0	0
0	0
0	0
0	0
0	0
0	0
79	1
185	1
0	0
0	0
0	0
0	0
47	0
523	31
120	1
0	0
0	0
0	0
0	0
0	0
0	0
0	0
0	0
0	0
0	0
0	0
0	0
1146	0
0	0
0	0
0	0
191	11
0	0
0	0
0	0
0	0
0	0
0	0
0	0
1081	0
0	0
0	0
0	0
0	0
0	0
0	0
0	0
225	4
1165	0
0	0
0	0
0	0
0	0
0	0
0	0
0	0
0	0
0	0
0	0
0	0
0	0
0	0
0	0
0	0
0	0
0	0
0	0
0	0
1155	0
0	0
0	0
0	0
0	0
0	0
196	0
31	1
288	5
36	1
414	3
0	0
0	0
0	0
61	2
0	0
0	0
21	1
191	11
0	0
0	0
0	0
0	0
35	1
0	0
0	0
0	0
34	3
134	13
307	2
0	0
0	0
0	0
260	1
0	0
0	0
0	0
0	0
0	0
0	0
0	0
714	5
92	0
0	0
0	0
0	0
168	2
0	0
0	0
0	0
0	0
1176	0
0	0
0	0
0	0
217	0
0	0
48	1
0	0
0	0
0	0
0	0
0	0
0	0
1189	0
0	0
163	0
0	0
0	0
0	0
0	0
370	1
0	0
0	0
182	0
0	0
0	0
0	0
0	0
0	0
0	0
0	0
0	0
0	0
0	0
0	0
0	0
0	0
1193	0
0	0
0	0
0	0
0	0
0	0
0	0
0	0
0	0
0	0
0	0
0	0
0	0
0	0
0	0
1249	0
0	0
205	7
0	0
320	8
0	0
0	0
0	0
199	1
0	0
0	0
0	0
0	0
0	0
0	0
0	0
0	0
0	0
0	0
0	0
0	0
0	0
0	0
0	0
0	0
0	0
0	0
0	0
1094	1
0	0
1180	0
0	0
112	7
0	0
0	0
0	0
0	0
0	0
0	0
0	0
0	0
0	0
0	0
0	0
86	2
0	0
0	0
0	0
167	2
0	0
0	0
0	0
0	0
125	1
0	0
0	0
0	0
96	15
0	0
197	3
203	1
0	0
0	0
0	0
0	0
0	0
198	0
0	0
0	0
585	22
0	0
0	0
0	0
0	0
0	0
0	0
0	0
0	0
0	0
0	0
0	0
392	1
0	0
505	1
0	0
0	0
57	1
0	0
245	11
235	15
688	9
19	1
293	26
0	0
130	3
108	1
0	0
62	0
0	0
456	3
0	0
0	0
0	0
1637	2
1132	7
0	0
0	0
388	1
215	3
0	0
128	1
1163	0
0	0
166	1
237	3
0	0
0	0
0	0
0	0
0	0
0	0
192	0
418	2
335	1
0	0
414	1
0	0
223	1
0	0
0	0
0	0
0	0
108	0
332	1
327	1
373	1
141	1
292	1
113	0
0	0
192	10
380	1
212	1
0	0
160	1
0	0
0	0
225	1
445	1
330	1
96	1
183	6
0	0
236	1
330	1
313	2
411	3
242	1
131	1
269	1
0	0
0	0
355	1
195	3
115	1
973	1
280	2
210	1
0	0
463	1
0	0
279	1
415	2
305	1
0	0
423	16
105	7
169	3
0	0
0	0
0	0
346	3
0	0
0	0
2053	6
300	39
0	0
0	0
0	0
158	15
0	0
0	0
739	3
342	3
912	4
0	0
0	0
0	0
1200	1
0	0
102	0
0	0
0	0
1115	2
0	0
0	0
0	0
0	0
0	0
179	2
0	0
0	0
0	0
0	0
0	0
0	0
53	5
0	0
1324	0
467	3
0	0
1889	5
0	0
295	3
0	0
285	1
0	0
322	10
1965	13
0	0
0	0
0	0
0	0
0	0
0	0
83	16
950	97
0	0
0	0
32	2
106	3
381	0
0	0
0	0
1209	0
0	0
83	15
300	36
83	15
83	15
83	15
0	0
83	15
0	0
0	0
0	0
32	1
0	0
0	0
302	4
32	2
88	3
0	0
0	0
57	2
0	0
0	0
0	0
43	6
0	0
0	0
0	0
0	0
0	0
0	0
0	0
0	0
0	0
96	4
0	0
0	0
67	3
0	0
0	0
83	14
83	14
83	14
83	14
83	14
83	14
83	14
83	14
83	14
83	14
83	14
83	14
0	0
300	36
0	0
0	0
0	0
0	0
0	0
0	0
56	1
0	0
0	0
0	0
0	0
0	0
0	0
0	0
0	0
0	0
0	0
0	0
0	0
0	0
0	0
0	0
0	0
0	0
0	0
0	0
0	0
1163	0
0	0
0	0
0	0
0	0
59	3
0	0
0	0
0	0
0	0
142	3
0	0
32	1
0	0
1097	2
309	1
236	2
0	0
300	35
1226	2
448	53
0	0
277	1
331	3
150	14
143	0
161	0
99	1
0	0
0	0
578	8
0	0
1584	7
0	0
0	0
0	0
0	0
0	0
0	0
0	0
0	0
0	0
0	0
0	0
147	1
0	0
0	0
820	1
0	0
0	0
5	1
117	2
0	0
0	0
0	0
0	0
0	0
31	3
0	0
590	43
0	0
0	0
0	0
0	0
0	0
0	0
107	1
0	0
158	7
0	0
0	0
0	0
0	0
0	0
167	7
0	0
0	0
1996	5
117	1
0	0
1997	9
0	0
0	0
1969	8
243	11
0	0
226	7
1975	3
0	0
619	2
0	0
0	0
0	0
654	4
106	7
300	34
0	0
205	5
186	3
0	0
0	0
0	0
111	4
0	0
0	0
0	0
0	0
0	0
0	0
1201	1
0	0
0	0
0	0
0	0
0	0
0	0
0	0
0	0
0	0
1238	0
0	0
0	0
0	0
0	0
0	0
0	0
0	0
0	0
0	0
0	0
0	0
0	0
0	0
491	2
0	0
0	0
0	0
0	0
0	0
0	0
0	0
136	9
0	0
121	3
83	14
0	0
186	5
0	0
0	0
0	0
0	0
342	2
300	34
0	0
0	0
0	0
0	0
0	0
0	0
32	2
32	2
32	2
57	6
0	0
0	0
0	0
0	0
10	0
0	0
[truncated: 10,597 more rows]
