# Supplementary material for: Competing for Attention in Social Media under Information Overload Conditions
Source: PLoS One. 2015 Jul 10;10(7):e0126090. doi: 10.1371/journal.pone.0126090 (PMC4498816; doi:10.1371/journal.pone.0126090)
Supplement: S1 File — This zip file contains the sharing details of all of the microblogs we have used in the Figs 2 and 3. Among the files, ‘Instruction.txt’ describes the contents of the files. (ZIP) [file pone.0126090.s001.zip › Data/12616_645.txt]

0	0
1242	1
0	0
0	0
0	0
133	0
744	0
0	0
0	0
0	0
44	0
0	0
1445	0
1387	0
0	0
0	0
0	0
0	0
173	0
68	0
0	0
0	0
0	0
0	0
0	0
0	0
0	0
0	0
0	0
0	0
0	0
0	0
0	0
0	0
0	0
0	0
0	0
0	0
295	0
0	0
0	0
64	0
0	0
0	0
0	0
0	0
0	0
0	0
0	0
0	0
0	0
0	0
0	0
232	0
0	0
0	0
139	0
0	0
0	0
0	0
276	0
0	0
0	0
1139	0
0	0
0	0
0	0
0	0
0	0
0	0
148	0
0	0
0	0
0	0
0	0
0	0
66	0
0	0
0	0
0	0
0	0
1086	2
0	0
0	0
1165	0
0	0
0	0
74	0
0	0
0	0
0	0
0	0
0	0
0	0
0	0
0	0
0	0
0	0
0	0
0	0
0	0
0	0
0	0
0	0
394	0
0	0
27	0
0	0
0	0
0	0
0	0
0	0
0	0
0	0
0	0
0	0
0	0
0	0
0	0
0	0
0	0
0	0
0	0
0	0
126	0
0	0
396	0
0	0
1160	0
0	0
0	0
0	0
390	1
0	0
55	0
0	0
0	0
0	0
138	1
101	1
0	0
0	0
242	0
0	0
0	0
0	0
0	0
0	0
0	0
0	0
0	0
0	0
119	0
0	0
0	0
0	0
0	0
0	0
0	0
0	0
0	0
0	0
0	0
0	0
0	0
333	0
0	0
0	0
1198	0
0	0
0	0
0	0
160	0
0	0
0	0
0	0
184	1
0	0
0	0
0	0
0	0
0	0
0	0
0	0
0	0
0	0
177	0
0	0
197	0
202	0
0	0
0	0
0	0
0	0
0	0
0	0
1450	0
0	0
0	0
0	0
0	0
0	0
1195	0
0	0
0	0
0	0
0	0
0	0
0	0
0	0
0	0
0	0
1083	0
0	0
0	0
337	0
0	0
0	0
0	0
123	0
0	0
1173	0
0	0
0	0
0	0
0	0
0	0
0	0
0	0
0	0
0	0
0	0
0	0
0	0
200	1
0	0
0	0
0	0
0	0
0	0
0	0
1135	1
0	0
0	0
0	0
0	0
0	0
0	0
0	0
0	0
0	0
0	0
0	0
0	0
533	0
0	0
102	0
0	0
1126	0
0	0
0	0
1127	0
0	0
145	1
0	0
0	0
0	0
0	0
84	0
0	0
0	0
0	0
0	0
0	0
0	0
0	0
121	1
0	0
0	0
0	0
605	0
1141	0
0	0
0	0
0	0
0	0
0	0
0	0
0	0
0	0
0	0
0	0
0	0
0	0
0	0
0	0
0	0
0	0
0	0
130	0
0	0
0	0
0	0
0	0
0	0
0	0
0	0
0	0
0	0
0	0
257	0
0	0
0	0
0	0
0	0
235	0
0	0
0	0
0	0
0	0
0	0
0	0
0	0
745	0
1139	0
0	0
0	0
0	0
0	0
0	0
0	0
0	0
87	0
0	0
0	0
0	0
13	0
0	0
0	0
97	0
0	0
0	0
0	0
0	0
0	0
1047	0
182	0
0	0
0	0
328	0
71	0
0	0
0	0
0	0
0	0
0	0
0	0
0	0
0	0
0	0
0	0
0	0
0	0
0	0
121	0
0	0
0	0
0	0
0	0
0	0
0	0
249	0
0	0
0	0
0	0
0	0
0	0
0	0
0	0
0	0
0	0
0	0
0	0
0	0
0	0
1043	0
0	0
0	0
1196	0
0	0
0	0
0	0
0	0
0	0
200	0
0	0
0	0
0	0
0	0
0	0
0	0
0	0
0	0
0	0
0	0
0	0
0	0
0	0
0	0
0	0
0	0
0	0
0	0
120	2
0	0
0	0
0	0
0	0
1188	0
0	0
45	1
0	0
0	0
0	0
0	0
210	0
0	0
0	0
0	0
0	0
1196	0
0	0
0	0
0	0
0	0
0	0
0	0
0	0
0	0
0	0
0	0
0	0
0	0
0	0
0	0
0	0
0	0
0	0
0	0
0	0
237	1
0	0
0	0
0	0
0	0
288	0
0	0
0	0
0	0
0	0
0	0
0	0
0	0
0	0
0	0
0	0
0	0
0	0
0	0
0	0
1120	1
0	0
0	0
0	0
160	0
0	0
111	0
57	0
155	0
225	0
0	0
0	0
0	0
0	0
87	0
0	0
83	0
0	0
0	0
0	0
0	0
0	0
0	0
0	0
0	0
0	0
0	0
0	0
0	0
0	0
0	0
0	0
107	0
0	0
162	0
0	0
0	0
0	0
205	0
0	0
0	0
0	0
1077	0
0	0
0	0
0	0
0	0
0	0
0	0
0	0
0	0
0	0
0	0
0	0
0	0
0	0
0	0
0	0
0	0
0	0
0	0
0	0
0	0
0	0
160	0
0	0
0	0
0	0
0	0
274	0
0	0
0	0
0	0
0	0
0	0
0	0
0	0
0	0
0	0
0	0
0	0
0	0
0	0
107	0
0	0
0	0
0	0
0	0
0	0
0	0
0	0
0	0
0	0
0	0
0	0
222	0
0	0
0	0
0	0
0	0
0	0
0	0
0	0
702	0
0	0
0	0
0	0
0	0
0	0
110	1
0	0
0	0
0	0
0	0
0	0
0	0
0	0
0	0
0	0
0	0
0	0
0	0
0	0
0	0
0	0
0	0
0	0
0	0
0	0
383	0
0	0
0	0
67	0
1153	0
0	0
1094	0
0	0
0	0
0	0
0	0
0	0
0	0
0	0
146	1
0	0
0	0
270	0
0	0
0	0
0	0
0	0
0	0
0	0
0	0
0	0
0	0
1233	1
0	0
0	0
0	0
0	0
0	0
0	0
18	0
0	0
0	0
0	0
0	0
0	0
0	0
0	0
0	0
0	0
0	0
0	0
0	0
0	0
1156	1
0	0
0	0
0	0
1085	0
218	0
0	0
0	0
0	0
0	0
0	0
0	0
0	0
0	0
0	0
0	0
0	0
0	0
0	0
0	0
0	0
0	0
545	0
116	0
0	0
0	0
221	1
538	0
943	0
0	0
0	0
0	0
84	0
0	0
0	0
73	0
0	0
0	0
0	0
69	0
0	0
184	0
218	0
0	0
0	0
36	0
0	0
0	0
0	0
0	0
0	0
0	0
0	0
142	0
190	0
0	0
0	0
0	0
0	0
0	0
0	0
0	0
0	0
0	0
0	0
8	0
137	1
0	0
0	0
0	0
0	0
137	0
0	0
0	0
0	0
350	0
0	0
0	0
0	0
0	0
1167	0
150	0
0	0
0	0
0	0
0	0
37	0
0	0
0	0
0	0
0	0
0	0
0	0
0	0
0	0
0	0
0	0
0	0
0	0
0	0
0	0
0	0
369	0
0	0
207	1
258	0
0	0
0	0
0	0
0	0
0	0
371	0
0	0
20	0
148	0
0	0
67	0
0	0
0	0
0	0
0	0
0	0
0	0
0	0
0	0
0	0
0	0
409	1
288	0
0	0
0	0
270	0
0	0
0	0
0	0
129	0
0	0
0	0
351	0
0	0
0	0
0	0
1233	0
0	0
0	0
397	0
0	0
1336	0
0	0
0	0
0	0
0	0
0	0
0	0
0	0
0	0
0	0
0	0
0	0
0	0
0	0
0	0
0	0
190	1
128	0
0	0
0	0
0	0
0	0
101	0
177	0
1151	0
0	0
0	0
0	0
0	0
0	0
0	0
0	0
0	0
0	0
0	0
0	0
0	0
0	0
397	0
974	0
0	0
391	0
1244	0
0	0
0	0
413	0
0	0
0	0
0	0
0	0
0	0
0	0
0	0
0	0
0	0
0	0
921	0
0	0
0	0
0	0
657	0
1974	0
0	0
384	0
0	0
0	0
0	0
0	0
0	0
0	0
0	0
0	0
0	0
0	0
0	0
0	0
0	0
0	0
0	0
0	0
0	0
0	0
0	0
0	0
0	0
0	0
0	0
729	1
0	0
0	0
0	0
0	0
0	0
0	0
0	0
0	0
0	0
286	0
0	0
0	0
0	0
148	1
0	0
0	0
0	0
231	2
0	0
0	0
0	0
0	0
0	0
0	0
0	0
0	0
1068	0
0	0
0	0
0	0
0	0
50	0
0	0
0	0
29	0
0	0
0	0
75	0
242	1
0	0
0	0
0	0
0	0
0	0
60	0
288	0
65	1
0	0
0	0
0	0
0	0
124	0
0	0
0	0
0	0
275	0
0	0
454	0
0	0
0	0
0	0
0	0
0	0
165	0
0	0
0	0
0	0
66	0
74	0
179	0
0	0
42	0
0	0
54	0
0	0
0	0
0	0
145	0
75	0
0	0
146	0
0	0
0	0
0	0
0	0
0	0
96	0
0	0
314	1
0	0
0	0
0	0
0	0
0	0
0	0
393	0
0	0
0	0
193	0
0	0
0	0
0	0
35	0
210	0
288	0
27	0
0	0
0	0
0	0
0	0
0	0
0	0
0	0
0	0
0	0
0	0
194	0
1999	0
0	0
0	0
0	0
1152	0
0	0
0	0
0	0
0	0
0	0
1215	0
0	0
0	0
0	0
0	0
0	0
0	0
116	0
0	0
646	0
207	0
0	0
0	0
187	0
0	0
0	0
0	0
0	0
0	0
0	0
0	0
63	0
75	0
0	0
0	0
0	0
0	0
1170	0
0	0
192	1
80	0
0	0
195	0
0	0
452	0
1142	0
189	0
0	0
0	0
339	0
0	0
303	0
0	0
0	0
0	0
133	0
0	0
34	0
157	0
35	0
0	0
0	0
0	0
244	0
0	0
0	0
0	0
32	0
0	0
0	0
0	0
0	0
0	0
0	0
0	0
203	0
0	0
0	0
390	0
0	0
0	0
0	0
0	0
0	0
0	0
0	0
0	0
0	0
0	0
0	0
0	0
0	0
0	0
0	0
0	0
0	0
0	0
0	0
1180	0
0	0
0	0
0	0
0	0
0	0
0	0
0	0
0	0
0	0
0	0
0	0
0	0
0	0
0	0
0	0
0	0
0	0
0	0
0	0
0	0
117	0
0	0
0	0
0	0
0	0
0	0
0	0
0	0
0	0
1102	0
0	0
0	0
0	0
0	0
0	0
0	0
0	0
0	0
0	0
0	0
0	0
0	0
0	0
76	0
0	0
0	0
0	0
0	0
24	0
0	0
150	0
0	0
194	0
340	0
0	0
192	0
0	0
0	0
288	0
37	0
0	0
0	0
0	0
0	0
0	0
238	0
0	0
135	0
13	0
0	0
142	0
0	0
253	0
0	0
0	0
0	0
97	0
0	0
0	0
117	0
15	0
0	0
0	0
250	0
1363	0
0	0
0	0
0	0
0	0
0	0
0	0
141	0
0	0
0	0
0	0
0	0
0	0
0	0
0	0
0	0
0	0
0	0
0	0
0	0
0	0
0	0
0	0
0	0
1085	0
0	0
0	0
13	0
0	0
1071	1
0	0
0	0
543	0
0	0
0	0
117	0
76	0
0	0
291	1
0	0
0	0
0	0
0	0
1183	1
0	0
0	0
0	0
0	0
1126	0
0	0
0	0
0	0
0	0
117	0
0	0
0	0
0	0
65	0
0	0
0	0
0	0
0	0
0	0
0	0
75	0
0	0
0	0
0	0
373	0
0	0
0	0
0	0
0	0
0	0
0	0
0	0
1115	0
0	0
0	0
0	0
0	0
317	0
22	0
0	0
0	0
0	0
0	0
0	0
0	0
0	0
0	0
0	0
342	0
0	0
25	0
0	0
0	0
0	0
89	0
1260	1
0	0
144	0
0	0
0	0
0	0
0	0
0	0
0	0
0	0
0	0
0	0
0	0
0	0
500	0
119	0
0	0
0	0
141	1
0	0
443	1
201	1
0	0
0	0
180	0
135	0
0	0
0	0
66	0
0	0
99	0
0	0
0	0
0	0
61	0
0	0
182	0
525	0
0	0
0	0
0	0
57	0
224	0
0	0
0	0
0	0
21	0
0	0
0	0
0	0
0	0
0	0
146	1
0	0
0	0
61	0
61	0
0	0
0	0
0	0
0	0
1132	0
86	1
117	0
0	0
0	0
0	0
259	0
0	0
0	0
269	0
96	1
0	0
0	0
0	0
0	0
0	0
0	0
73	0
0	0
0	0
174	1
0	0
0	0
0	0
142	0
317	1
33	1
0	0
0	0
0	0
0	0
0	0
0	0
0	0
0	0
0	0
0	0
0	0
0	0
0	0
46	0
0	0
0	0
0	0
0	0
0	0
50	0
0	0
0	0
0	0
0	0
1177	1
0	0
0	0
458	1
0	0
0	0
1125	0
0	0
0	0
0	0
0	0
0	0
0	0
0	0
0	0
0	0
0	0
0	0
0	0
0	0
144	0
0	0
0	0
0	0
0	0
0	0
0	0
0	0
0	0
0	0
0	0
0	0
0	0
1326	0
0	0
0	0
1150	0
0	0
0	0
0	0
288	0
0	0
0	0
0	0
192	0
257	0
1182	0
0	0
0	0
0	0
0	0
0	0
0	0
0	0
75	0
0	0
336	0
153	0
0	0
0	0
0	0
132	0
0	0
0	0
0	0
0	0
0	0
229	0
182	0
0	0
159	0
214	0
0	0
48	0
0	0
69	1
146	1
159	0
177	1
224	0
0	0
0	0
0	0
0	0
227	0
52	0
0	0
0	0
0	0
0	0
0	0
99	0
0	0
0	0
0	0
0	0
0	0
0	0
0	0
0	0
75	0
489	0
0	0
0	0
0	0
0	0
0	0
0	0
0	0
0	0
0	0
0	0
0	0
0	0
0	0
0	0
0	0
0	0
305	0
0	0
0	0
0	0
0	0
676	0
0	0
0	0
0	0
0	0
206	0
0	0
0	0
57	0
196	1
58	0
216	1
285	0
0	0
0	0
0	0
0	0
0	0
0	0
0	0
136	0
69	0
0	0
0	0
0	0
0	0
0	0
0	0
53	0
43	0
128	0
205	0
0	0
0	0
0	0
0	0
43	0
1438	0
0	0
0	0
0	0
262	0
288	0
139	0
0	0
0	0
0	0
129	0
0	0
0	0
0	0
0	0
0	0
0	0
0	0
0	0
0	0
0	0
0	0
0	0
0	0
0	0
0	0
0	0
0	0
0	0
0	0
0	0
20	0
0	0
0	0
0	0
1210	1
0	0
0	0
0	0
0	0
0	0
0	0
0	0
0	0
0	0
0	0
0	0
0	0
0	0
0	0
0	0
1198	0
0	0
0	0
0	0
0	0
0	0
1193	0
0	0
0	0
1176	0
0	0
0	0
177	0
0	0
0	0
278	0
0	0
0	0
88	0
199	0
571	0
282	0
138	0
389	0
46	0
0	0
0	0
871	0
0	0
131	1
162	0
204	0
0	0
52	0
0	0
71	0
288	0
0	0
0	0
253	0
184	1
0	0
0	0
90	0
0	0
0	0
0	0
0	0
0	0
0	0
0	0
341	0
0	0
94	0
346	0
0	0
0	0
365	0
0	0
0	0
377	0
0	0
0	0
207	0
1	0
152	0
152	0
0	0
155	2
0	0
204	0
0	0
127	1
0	0
429	1
163	0
0	0
123	0
0	0
97	0
0	0
210	0
0	0
214	0
104	1
695	0
0	0
0	0
0	0
100	0
56	0
0	0
0	0
0	0
0	0
254	0
0	0
146	0
88	0
744	0
48	0
0	0
0	0
0	0
140	0
1157	0
0	0
17	0
0	0
205	0
83	0
1208	0
131	0
188	0
102	0
0	0
0	0
208	0
0	0
0	0
0	0
0	0
164	0
0	0
0	0
0	0
0	0
388	0
0	0
466	0
56	0
136	0
0	0
0	0
0	0
0	0
52	0
124	0
0	0
0	0
0	0
0	0
0	0
0	0
0	0
61	0
0	0
545	0
0	0
62	0
0	0
0	0
0	0
105	0
0	0
0	0
0	0
0	0
357	0
0	0
0	0
0	0
0	0
0	0
0	0
0	0
0	0
0	0
0	0
0	0
0	0
0	0
0	0
1159	0
0	0
0	0
0	0
238	0
1196	0
0	0
0	0
0	0
0	0
0	0
100	0
0	0
1167	0
0	0
0	0
144	0
328	0
0	0
328	0
180	0
193	0
14	0
0	0
0	0
1233	0
0	0
97	0
0	0
187	0
383	0
0	0
0	0
0	0
118	0
1206	0
0	0
1514	1
0	0
160	0
25	0
143	1
311	0
245	0
0	0
47	0
0	0
129	0
0	0
241	0
89	0
198	1
89	0
147	0
39	0
0	0
0	0
0	0
160	0
54	0
0	0
356	0
0	0
80	0
0	0
178	0
0	0
0	0
0	0
0	0
0	0
0	0
233	0
0	0
0	0
127	0
301	0
0	0
295	0
138	0
476	0
362	0
94	0
0	0
0	0
226	0
37	0
0	0
137	0
28	0
0	0
345	0
231	0
0	0
0	0
0	0
0	0
28	0
0	0
0	0
0	0
0	0
263	0
0	0
386	0
171	0
118	0
100	0
0	0
0	0
0	0
0	0
22	0
243	0
257	1
60	0
0	0
0	0
175	0
0	0
0	0
146	0
0	0
297	0
63	1
1404	0
152	1
0	0
844	0
0	0
0	0
78	0
13	0
0	0
297	0
0	0
0	0
0	0
0	0
0	0
127	1
0	0
0	0
179	0
0	0
136	0
255	0
34	0
680	1
0	0
0	0
665	0
866	1
1521	0
428	0
209	0
218	0
349	0
0	0
0	0
168	0
27	0
0	0
55	0
54	0
39	0
430	0
0	0
0	0
127	0
0	0
0	0
563	1
89	0
0	0
338	0
307	1
0	0
159	0
36	0
0	0
0	0
0	0
0	0
0	0
0	0
68	0
394	3
231	0
0	0
96	0
0	0
238	0
0	0
0	0
157	0
119	0
0	0
0	0
216	0
181	0
329	1
0	0
0	0
0	0
317	1
0	0
0	0
111	0
440	1
0	0
0	0
488	0
0	0
0	0
293	0
195	1
388	0
499	1
0	0
0	0
0	0
0	0
[truncated: 10,616 more rows]
