# Supplementary material for: Competing for Attention in Social Media under Information Overload Conditions
Source: PLoS One. 2015 Jul 10;10(7):e0126090. doi: 10.1371/journal.pone.0126090 (PMC4498816; doi:10.1371/journal.pone.0126090)
Supplement: S1 File — This zip file contains the sharing details of all of the microblogs we have used in the Figs 2 and 3. Among the files, ‘Instruction.txt’ describes the contents of the files. (ZIP) [file pone.0126090.s001.zip › Data/12644_649.txt]

0	0
0	0
0	0
0	0
0	0
1896	6
0	0
0	0
0	0
0	0
0	0
0	0
0	0
0	0
0	0
0	0
0	0
0	0
0	0
0	0
0	0
0	0
0	0
0	0
0	0
0	0
0	0
0	0
0	0
0	0
0	0
0	0
0	0
0	0
0	0
0	0
0	0
0	0
0	0
0	0
0	0
1187	1
0	0
0	0
0	0
0	0
1140	0
0	0
0	0
0	0
0	0
0	0
0	0
0	0
0	0
0	0
0	0
0	0
0	0
0	0
0	0
1099	0
153	0
0	0
0	0
1106	0
0	0
180	0
95	0
0	0
0	0
1135	0
0	0
0	0
0	0
0	0
0	0
0	0
0	0
0	0
0	0
0	0
0	0
0	0
0	0
0	0
0	0
0	0
0	0
0	0
0	0
0	0
0	0
0	0
88	1
0	0
0	0
0	0
0	0
0	0
0	0
0	0
0	0
0	0
0	0
0	0
0	0
1106	0
0	0
0	0
0	0
0	0
0	0
0	0
0	0
0	0
0	0
0	0
0	0
0	0
76	2
0	0
0	0
53	2
86	1
0	0
0	0
1134	0
0	0
0	0
1169	0
0	0
0	0
0	0
0	0
0	0
0	0
0	0
0	0
0	0
0	0
0	0
0	0
0	0
0	0
0	0
0	0
0	0
0	0
0	0
0	0
0	0
0	0
1360	2
0	0
0	0
0	0
0	0
0	0
298	3
0	0
0	0
150	3
0	0
0	0
0	0
0	0
0	0
0	0
0	0
0	0
0	0
0	0
0	0
0	0
0	0
0	0
0	0
0	0
197	2
0	0
0	0
0	0
0	0
0	0
0	0
0	0
0	0
0	0
0	0
0	0
0	0
0	0
0	0
1137	0
0	0
0	0
0	0
0	0
0	0
0	0
0	0
0	0
0	0
0	0
0	0
0	0
0	0
0	0
0	0
0	0
0	0
0	0
0	0
61	1
0	0
0	0
0	0
0	0
0	0
76	2
1226	0
0	0
0	0
0	0
0	0
0	0
0	0
0	0
0	0
33	0
0	0
0	0
1141	0
0	0
0	0
0	0
0	0
0	0
0	0
0	0
0	0
0	0
0	0
306	1
0	0
44	1
0	0
206	0
877	8
0	0
0	0
0	0
0	0
272	4
0	0
0	0
0	0
0	0
0	0
0	0
648	2
0	0
0	0
0	0
0	0
0	0
0	0
0	0
0	0
0	0
184	3
312	1
258	1
0	0
0	0
0	0
0	0
0	0
0	0
0	0
0	0
0	0
0	0
0	0
0	0
0	0
0	0
0	0
0	0
163	4
0	0
0	0
0	0
439	2
0	0
0	0
0	0
0	0
0	0
0	0
0	0
0	0
0	0
0	0
0	0
0	0
124	1
0	0
0	0
1187	1
0	0
0	0
0	0
0	0
0	0
0	0
432	2
69	0
0	0
0	0
0	0
0	0
411	4
74	0
627	1
0	0
0	0
73	1
0	0
0	0
0	0
0	0
0	0
1332	0
0	0
0	0
0	0
0	0
334	0
0	0
0	0
0	0
0	0
0	0
1144	0
0	0
0	0
0	0
0	0
0	0
0	0
1138	0
0	0
0	0
0	0
0	0
304	1
132	0
0	0
0	0
0	0
0	0
0	0
0	0
0	0
0	0
0	0
59	1
523	0
523	0
0	0
0	0
290	0
0	0
0	0
103	1
0	0
0	0
0	0
0	0
0	0
0	0
195	1
0	0
0	0
0	0
0	0
0	0
0	0
0	0
0	0
0	0
0	0
0	0
0	0
0	0
0	0
0	0
0	0
0	0
0	0
0	0
0	0
0	0
0	0
0	0
0	0
0	0
0	0
0	0
0	0
0	0
0	0
18	1
0	0
0	0
0	0
0	0
0	0
0	0
0	0
0	0
0	0
0	0
0	0
0	0
0	0
0	0
0	0
0	0
0	0
128	1
0	0
0	0
0	0
0	0
0	0
1181	0
0	0
0	0
0	0
0	0
0	0
0	0
0	0
0	0
0	0
0	0
1258	1
0	0
0	0
112	1
102	1
104	1
189	0
820	4
0	0
568	0
188	0
0	0
1539	1
0	0
0	0
0	0
0	0
0	0
0	0
1106	0
0	0
1105	1
0	0
0	0
0	0
0	0
0	0
1139	0
0	0
0	0
0	0
0	0
0	0
0	0
0	0
0	0
0	0
0	0
0	0
0	0
1174	0
0	0
0	0
0	0
0	0
1087	0
0	0
0	0
0	0
0	0
0	0
0	0
0	0
0	0
0	0
0	0
0	0
0	0
0	0
1450	0
0	0
0	0
0	0
0	0
0	0
0	0
0	0
0	0
0	0
0	0
1262	1
0	0
0	0
0	0
0	0
0	0
0	0
0	0
0	0
0	0
0	0
0	0
0	0
0	0
0	0
0	0
0	0
0	0
0	0
0	0
296	4
20	1
807	3
864	6
1169	2
739	1
0	0
222	0
366	0
164	1
366	4
0	0
0	0
0	0
0	0
0	0
0	0
0	0
0	0
175	1
111	0
0	0
0	0
0	0
0	0
0	0
0	0
117	1
0	0
0	0
0	0
0	0
0	0
0	0
0	0
0	0
0	0
0	0
0	0
153	1
0	0
587	4
0	0
0	0
213	2
0	0
0	0
1037	1
0	0
0	0
0	0
0	0
0	0
0	0
0	0
0	0
0	0
0	0
0	0
0	0
0	0
0	0
0	0
295	2
0	0
0	0
0	0
0	0
0	0
0	0
0	0
0	0
0	0
1108	0
0	0
0	0
0	0
0	0
0	0
0	0
0	0
0	0
168	2
0	0
0	0
305	1
0	0
0	0
0	0
0	0
0	0
0	0
0	0
0	0
0	0
0	0
0	0
0	0
0	0
0	0
0	0
0	0
0	0
0	0
0	0
84	2
0	0
177	3
0	0
0	0
60	0
0	0
0	0
0	0
56	0
0	0
0	0
0	0
0	0
1146	0
0	0
0	0
0	0
0	0
0	0
0	0
147	3
321	1
1162	0
0	0
0	0
0	0
272	3
0	0
0	0
0	0
0	0
0	0
0	0
0	0
0	0
0	0
23	1
0	0
0	0
0	0
0	0
0	0
0	0
0	0
0	0
0	0
1101	0
0	0
0	0
0	0
0	0
0	0
0	0
0	0
0	0
0	0
0	0
1180	0
0	0
0	0
0	0
0	0
1117	1
0	0
0	0
0	0
0	0
0	0
1186	1
0	0
410	1
0	0
0	0
500	2
427	0
0	0
0	0
0	0
0	0
0	0
0	0
0	0
0	0
0	0
519	5
0	0
50	3
63	1
0	0
0	0
0	0
0	0
0	0
158	2
0	0
0	0
0	0
49	0
83	0
0	0
0	0
0	0
0	0
0	0
0	0
0	0
0	0
0	0
0	0
0	0
0	0
0	0
0	0
0	0
0	0
0	0
0	0
0	0
0	0
0	0
0	0
0	0
0	0
0	0
0	0
770	0
0	0
0	0
0	0
0	0
0	0
0	0
0	0
0	0
0	0
0	0
0	0
0	0
542	3
0	0
0	0
0	0
0	0
1237	0
0	0
1167	0
0	0
0	0
0	0
0	0
939	0
0	0
0	0
0	0
0	0
265	1
0	0
1050	6
85	3
113	1
1997	4
152	4
0	0
596	2
172	2
0	0
0	0
335	2
0	0
0	0
0	0
0	0
0	0
0	0
0	0
0	0
0	0
0	0
0	0
0	0
0	0
0	0
0	0
0	0
0	0
0	0
348	4
0	0
0	0
0	0
0	0
0	0
0	0
0	0
1283	0
0	0
0	0
0	0
0	0
0	0
0	0
0	0
0	0
0	0
301	1
0	0
0	0
0	0
0	0
0	0
0	0
0	0
1141	2
0	0
0	0
0	0
0	0
0	0
0	0
0	0
0	0
0	0
0	0
0	0
0	0
0	0
1083	1
0	0
0	0
239	4
0	0
327	3
507	2
239	1
1291	2
106	3
267	0
0	0
272	3
270	2
998	4
299	2
528	2
57	0
0	0
1117	0
0	0
1624	11
266	2
0	0
194	2
70	0
311	3
597	6
433	3
388	3
345	2
112	2
0	0
0	0
0	0
0	0
1091	0
0	0
0	0
0	0
0	0
1167	0
0	0
0	0
0	0
0	0
0	0
0	0
0	0
0	0
633	0
0	0
0	0
0	0
0	0
0	0
0	0
0	0
0	0
0	0
0	0
204	0
0	0
0	0
0	0
0	0
0	0
0	0
0	0
0	0
0	0
0	0
0	0
0	0
0	0
0	0
0	0
0	0
0	0
0	0
0	0
0	0
1150	0
0	0
0	0
0	0
0	0
0	0
1145	1
0	0
0	0
0	0
0	0
0	0
0	0
0	0
0	0
0	0
0	0
0	0
0	0
0	0
0	0
0	0
0	0
0	0
0	0
0	0
0	0
0	0
1236	0
0	0
0	0
0	0
0	0
0	0
0	0
0	0
0	0
0	0
0	0
0	0
1541	0
0	0
133	2
0	0
0	0
1140	1
0	0
0	0
0	0
0	0
0	0
0	0
0	0
0	0
0	0
0	0
0	0
0	0
0	0
0	0
1281	0
104	2
0	0
41	1
155	3
262	3
240	0
372	2
0	0
80	1
0	0
287	0
0	0
0	0
0	0
0	0
202	0
0	0
0	0
0	0
0	0
0	0
0	0
0	0
0	0
0	0
0	0
1066	0
456	4
0	0
1170	0
0	0
0	0
0	0
0	0
0	0
262	3
0	0
529	4
0	0
0	0
354	4
570	1
467	5
0	0
110	0
414	3
0	0
0	0
781	1
0	0
0	0
430	1
443	2
0	0
381	5
501	2
0	0
362	3
1601	8
1242	0
168	0
245	1
196	0
285	1
251	2
350	1
211	1
418	2
292	1
2027	4
640	0
345	2
1366	3
446	1
1845	2
134	1
0	0
0	0
0	0
641	3
323	1
0	0
0	0
0	0
1311	5
0	0
0	0
0	0
0	0
403	4
212	1
0	0
157	2
0	0
0	0
185	3
0	0
1177	0
0	0
0	0
0	0
1272	1
326	4
634	1
0	0
0	0
0	0
0	0
0	0
152	1
0	0
0	0
0	0
0	0
0	0
0	0
0	0
0	0
0	0
0	0
0	0
0	0
0	0
0	0
0	0
0	0
1174	1
0	0
0	0
0	0
0	0
1084	0
0	0
0	0
0	0
0	0
0	0
0	0
0	0
0	0
0	0
0	0
0	0
0	0
0	0
267	1
0	0
0	0
0	0
0	0
0	0
0	0
0	0
1187	0
0	0
0	0
0	0
0	0
0	0
1112	0
0	0
0	0
0	0
0	0
0	0
0	0
0	0
0	0
0	0
1169	0
0	0
0	0
0	0
0	0
0	0
0	0
0	0
0	0
0	0
0	0
0	0
0	0
0	0
0	0
0	0
0	0
0	0
0	0
0	0
1110	0
0	0
0	0
0	0
0	0
0	0
0	0
0	0
0	0
0	0
970	10
0	0
0	0
0	0
0	0
0	0
498	2
326	1
554	0
0	0
0	0
0	0
0	0
896	7
0	0
855	2
0	0
185	2
0	0
0	0
686	10
0	0
0	0
161	1
0	0
1192	0
0	0
143	1
0	0
0	0
371	3
0	0
0	0
0	0
0	0
225	2
180	2
0	0
0	0
92	2
156	4
365	3
0	0
132	2
411	1
0	0
0	0
302	3
60	0
359	0
47	0
0	0
0	0
138	0
0	0
0	0
0	0
1994	10
0	0
0	0
0	0
1189	1
0	0
374	5
0	0
0	0
0	0
0	0
0	0
151	0
0	0
0	0
0	0
0	0
0	0
0	0
0	0
0	0
1151	1
0	0
0	0
0	0
0	0
0	0
0	0
639	1
1077	3
0	0
0	0
0	0
0	0
0	0
0	0
231	5
690	8
264	1
111	0
192	0
242	1
80	0
17	0
118	1
0	0
435	3
166	0
35	1
269	1
70	1
568	1
0	0
183	1
310	2
0	0
355	3
374	4
300	1
0	0
1175	2
806	2
177	2
255	1
0	0
143	1
216	2
28	1
236	0
0	0
912	7
0	0
57	2
185	2
0	0
138	1
0	0
160	1
0	0
0	0
2000	5
602	4
0	0
1999	9
228	1
1762	4
65	2
0	0
0	0
0	0
278	3
0	0
220	0
65	0
402	2
39	0
181	1
160	2
0	0
489	1
112	1
0	0
0	0
580	1
1773	6
363	1
188	1
0	0
0	0
2000	4
0	0
1251	3
142	0
84	1
146	2
593	7
0	0
0	0
209	2
0	0
0	0
0	0
0	0
0	0
0	0
145	2
0	0
0	0
0	0
0	0
1192	0
113	0
0	0
0	0
123	1
0	0
1690	8
0	0
338	2
0	0
0	0
0	0
0	0
0	0
0	0
0	0
155	1
121	2
0	0
365	1
216	5
0	0
405	1
406	3
407	2
120	0
230	2
393	2
289	1
724	4
0	0
257	1
136	3
191	3
92	0
119	4
117	1
0	0
0	0
0	0
205	1
278	2
564	4
0	0
54	0
504	2
2000	7
317	2
0	0
0	0
0	0
1813	3
186	1
1089	7
0	0
303	2
242	1
216	3
294	3
295	2
120	1
66	2
201	2
572	6
0	0
286	2
158	4
0	0
17	0
283	2
0	0
162	2
0	0
261	3
0	0
0	0
136	3
655	4
0	0
150	1
56	0
403	2
0	0
132	1
500	2
253	0
295	0
0	0
106	3
101	0
232	3
54	1
104	1
355	3
0	0
32	1
0	0
215	4
198	1
362	5
78	0
615	1
0	0
117	1
262	2
195	1
177	0
400	1
227	1
0	0
227	0
346	1
536	1
61	1
183	3
863	5
487	3
0	0
0	0
140	0
0	0
0	0
0	0
391	4
424	0
0	0
0	0
0	0
134	1
1449	6
337	2
315	2
144	1
50	1
277	2
685	4
895	5
521	3
80	1
419	4
1081	3
340	2
934	5
179	3
79	2
338	2
86	0
686	3
131	1
198	0
214	1
783	4
68	1
267	3
608	1
0	0
99	0
224	1
208	1
40	0
159	1
0	0
901	5
336	0
308	6
202	1
276	6
257	4
347	0
1998	5
0	0
425	4
150	2
95	1
293	1
113	4
0	0
417	4
132	1
476	3
1990	2
20	2
234	0
0	0
198	2
87	1
0	0
0	0
404	1
207	2
167	0
86	1
60	0
56	1
0	0
229	1
0	0
575	1
49	1
182	1
107	0
0	0
510	1
180	0
60	1
0	0
0	0
120	1
383	2
601	4
0	0
0	0
193	0
437	1
139	0
0	0
91	0
425	2
59	2
67	2
0	0
354	2
0	0
0	0
1762	13
0	0
75	0
50	1
0	0
0	0
1119	1
228	3
342	1
444	0
136	1
53	0
163	2
0	0
0	0
2367	2
511	1
154	1
496	4
387	3
0	0
0	0
180	0
98	0
0	0
0	0
796	1
777	2
1105	4
0	0
91	0
0	0
0	0
450	0
78	1
498	2
106	1
255	2
760	3
398	1
0	0
294	2
239	3
35	1
67	1
0	0
125	0
260	1
0	0
192	1
0	0
0	0
554	4
550	1
42	1
0	0
113	3
183	1
242	1
0	0
187	2
0	0
0	0
31	2
122	1
315	1
84	0
0	0
93	4
0	0
0	0
467	0
229	2
192	0
23	0
0	0
184	2
350	2
0	0
0	0
89	1
86	0
378	0
231	1
0	0
0	0
1845	3
0	0
0	0
237	0
0	0
419	2
95	2
0	0
476	2
365	2
68	1
0	0
0	0
0	0
55	0
0	0
363	1
0	0
0	0
360	2
0	0
0	0
561	2
0	0
0	0
0	0
52	2
0	0
0	0
0	0
0	0
0	0
96	2
96	2
0	0
0	0
0	0
0	0
0	0
0	0
0	0
0	0
1149	1
1165	0
0	0
0	0
0	0
0	0
0	0
0	0
1161	0
0	0
0	0
0	0
346	1
0	0
221	4
0	0
162	2
0	0
0	0
0	0
0	0
0	0
0	0
0	0
0	0
0	0
0	0
0	0
424	4
0	0
0	0
0	0
0	0
408	3
0	0
0	0
0	0
146	1
1119	0
0	0
0	0
0	0
0	0
295	1
0	0
0	0
116	1
0	0
137	0
0	0
0	0
0	0
634	2
0	0
0	0
0	0
0	0
0	0
0	0
0	0
159	3
0	0
0	0
0	0
0	0
0	0
0	0
0	0
0	0
256	1
0	0
0	0
0	0
0	0
867	5
0	0
0	0
228	2
0	0
0	0
0	0
0	0
0	0
0	0
144	0
0	0
644	1
0	0
0	0
1805	5
1453	3
0	0
132	0
76	1
0	0
0	0
11	1
1588	3
0	0
427	1
0	0
0	0
95	2
0	0
0	0
0	0
0	0
0	0
0	0
0	0
0	0
122	0
1999	10
634	5
0	0
0	0
842	7
0	0
0	0
1355	0
0	0
634	1
271	1
638	6
534	0
336	2
0	0
88	2
0	0
551	0
0	0
0	0
0	0
1907	6
0	0
0	0
204	2
0	0
0	0
0	0
58	1
0	0
452	1
0	0
0	0
0	0
0	0
380	3
0	0
116	2
0	0
2558	15
468	2
1995	8
0	0
0	0
469	3
1106	0
0	0
0	0
343	1
0	0
0	0
288	2
44	2
187	2
44	2
0	0
271	1
0	0
187	2
103	1
205	0
85	1
57	0
795	5
0	0
0	0
348	3
269	3
1155	5
197	2
250	8
0	0
28	2
183	2
105	2
296	0
40	0
0	0
0	0
334	4
24	0
354	0
0	0
0	0
234	1
122	3
298	2
0	0
685	0
1	0
0	0
131	1
219	2
657	5
0	0
0	0
0	0
317	1
0	0
0	0
300	0
81	0
96	1
97	4
0	0
0	0
0	0
1837	6
386	0
204	0
0	0
370	2
180	0
315	1
119	0
280	0
0	0
0	0
0	0
189	1
93	2
35	1
279	3
410	4
248	0
228	2
1188	2
0	0
524	2
0	0
63	0
0	0
1085	1
92	0
1975	4
279	2
[truncated: 10,644 more rows]
