# Supplementary material for: Competing for Attention in Social Media under Information Overload Conditions
Source: PLoS One. 2015 Jul 10;10(7):e0126090. doi: 10.1371/journal.pone.0126090 (PMC4498816; doi:10.1371/journal.pone.0126090)
Supplement: S1 File — This zip file contains the sharing details of all of the microblogs we have used in the Figs 2 and 3. Among the files, ‘Instruction.txt’ describes the contents of the files. (ZIP) [file pone.0126090.s001.zip › Data/12705_383.txt]

0	0
0	0
0	0
0	0
0	0
0	0
0	0
0	0
0	0
0	0
0	0
0	0
0	0
0	0
0	0
0	0
1187	0
0	0
0	0
0	0
0	0
0	0
0	0
0	0
0	0
0	0
0	0
0	0
0	0
0	0
0	0
0	0
0	0
0	0
0	0
0	0
0	0
1185	0
0	0
0	0
0	0
0	0
0	0
0	0
0	0
0	0
0	0
0	0
0	0
0	0
0	0
0	0
0	0
0	0
0	0
1146	0
0	0
0	0
0	0
0	0
0	0
0	0
1222	0
1170	0
0	0
0	0
0	0
0	0
0	0
0	0
0	0
0	0
0	0
0	0
146	0
0	0
0	0
0	0
0	0
0	0
0	0
0	0
0	0
0	0
0	0
0	0
256	6
0	0
0	0
0	0
0	0
0	0
0	0
0	0
0	0
0	0
0	0
0	0
0	0
0	0
0	0
1101	0
0	0
0	0
0	0
0	0
0	0
0	0
0	0
0	0
0	0
0	0
1367	0
0	0
0	0
0	0
0	0
0	0
0	0
0	0
0	0
0	0
1169	0
0	0
58	2
0	0
1106	0
0	0
0	0
0	0
0	0
0	0
0	0
1183	0
0	0
0	0
0	0
0	0
0	0
0	0
1111	0
0	0
0	0
0	0
0	0
0	0
1141	2
0	0
230	2
0	0
0	0
0	0
0	0
0	0
0	0
0	0
0	0
0	0
0	0
0	0
0	0
0	0
0	0
0	0
0	0
0	0
0	0
0	0
0	0
0	0
0	0
0	0
0	0
0	0
0	0
1181	0
0	0
0	0
0	0
0	0
0	0
0	0
0	0
0	0
39	0
0	0
0	0
101	0
0	0
0	0
0	0
0	0
0	0
0	0
0	0
0	0
0	0
0	0
0	0
0	0
0	0
0	0
0	0
0	0
0	0
0	0
0	0
0	0
0	0
0	0
0	0
0	0
0	0
0	0
1999	2
0	0
0	0
0	0
0	0
0	0
0	0
0	0
0	0
0	0
1193	0
129	1
0	0
369	3
0	0
82	0
126	1
346	0
48	0
0	0
1173	0
0	0
23	0
0	0
0	0
0	0
0	0
0	0
0	0
0	0
0	0
0	0
137	1
0	0
57	1
1601	2
0	0
0	0
0	0
480	1
0	0
0	0
0	0
99	1
0	0
433	4
0	0
1166	0
1165	0
0	0
0	0
0	0
0	0
0	0
1500	7
0	0
0	0
0	0
0	0
248	0
0	0
231	3
0	0
0	0
75	3
1169	0
0	0
176	1
150	3
0	0
0	0
0	0
0	0
0	0
0	0
0	0
181	4
0	0
175	1
0	0
0	0
0	0
0	0
0	0
0	0
51	0
89	1
1965	27
798	5
440	2
0	0
0	0
0	0
0	0
0	0
0	0
0	0
0	0
0	0
91	2
0	0
0	0
661	2
2107	13
0	0
1965	26
0	0
0	0
339	0
0	0
131	3
225	2
19	1
990	0
0	0
0	0
89	1
561	3
0	0
0	0
0	0
0	0
0	0
0	0
0	0
0	0
0	0
0	0
0	0
84	2
0	0
0	0
0	0
0	0
0	0
0	0
0	0
0	0
81	0
213	2
0	0
199	2
108	0
232	0
0	0
0	0
0	0
0	0
0	0
0	0
0	0
0	0
0	0
0	0
1162	0
1188	0
0	0
1320	0
176	1
0	0
113	1
0	0
0	0
25	1
0	0
0	0
0	0
0	0
0	0
1829	15
0	0
202	2
0	0
199	1
0	0
0	0
0	0
194	0
0	0
1799	22
181	3
230	1
1981	25
119	1
0	0
306	1
258	1
657	8
241	5
1955	14
793	5
1214	11
0	0
1416	21
288	0
0	0
0	0
290	2
380	9
2500	23
1088	4
494	2
1834	36
99	1
0	0
33	2
0	0
688	14
0	0
0	0
1999	15
0	0
1960	8
0	0
0	0
691	24
0	0
96	1
0	0
0	0
179	3
150	1
91	1
602	6
261	8
688	13
0	0
760	5
324	1
1238	27
0	0
0	0
0	0
66	3
0	0
134	4
0	0
0	0
0	0
338	0
0	0
57	0
0	0
0	0
36	1
0	0
0	0
93	2
0	0
0	0
0	0
272	0
0	0
44	1
50	0
349	6
196	3
191	0
323	3
68	1
462	2
1740	5
0	0
445	2
1799	20
100	2
338	1
54	1
123	1
0	0
169	1
51	2
392	5
155	0
44	1
1221	14
0	0
81	0
0	0
63	2
0	0
0	0
0	0
110	1
0	0
0	0
0	0
1995	0
0	0
0	0
0	0
0	0
0	0
0	0
30	1
0	0
0	0
0	0
0	0
1079	3
123	2
0	0
0	0
0	0
0	0
0	0
0	0
1199	1
297	1
1221	0
1120	5
254	2
2494	17
303	0
9	0
271	3
174	1
170	2
391	2
30	2
0	0
179	1
516	2
0	0
30	2
0	0
188	3
281	0
98	1
128	1
388	0
0	0
101	1
9	1
135	2
235	0
40	1
1191	2
147	1
1096	6
0	0
68	2
0	0
0	0
0	0
120	3
0	0
0	0
0	0
0	0
0	0
0	0
0	0
1974	9
0	0
111	1
0	0
0	0
0	0
117	0
0	0
102	0
0	0
0	0
0	0
0	0
0	0
55	1
58	1
168	4
496	11
54	0
168	4
0	0
0	0
0	0
50	0
201	2
0	0
0	0
34	0
202	5
0	0
51	1
0	0
0	0
0	0
443	7
126	1
176	0
393	1
0	0
251	3
115	2
1618	15
0	0
0	0
0	0
129	1
0	0
0	0
126	1
264	4
41	1
0	0
1403	2
63	1
0	0
0	0
0	0
98	3
31	2
100	2
0	0
162	2
128	4
172	1
0	0
133	0
305	1
589	1
0	0
290	1
425	2
195	1
0	0
125	1
113	0
58	2
143	3
0	0
0	0
0	0
0	0
2090	4
281	2
0	0
94	0
47	1
0	0
0	0
188	1
0	0
271	3
120	2
0	0
368	1
210	0
0	0
0	0
0	0
0	0
0	0
1185	2
92	0
0	0
0	0
222	4
0	0
259	3
378	2
166	3
0	0
124	0
0	0
331	1
0	0
0	0
190	1
280	1
0	0
166	3
0	0
0	0
321	1
93	1
0	0
230	2
139	2
482	0
126	0
120	1
0	0
158	2
0	0
0	0
604	6
162	2
0	0
1307	4
838	3
0	0
0	0
106	1
0	0
1742	17
226	1
107	1
339	3
118	1
0	0
0	0
81	1
385	3
298	1
1090	1
0	0
157	2
0	0
348	4
79	2
58	2
0	0
57	1
78	0
0	0
96	1
178	3
0	0
188	1
224	1
0	0
170	3
0	0
0	0
144	2
0	0
118	2
0	0
87	1
0	0
87	0
0	0
0	0
104	1
187	0
44	1
101	1
335	1
150	2
0	0
477	3
610	8
0	0
0	0
0	0
364	2
130	1
118	0
0	0
0	0
239	2
0	0
0	0
0	0
639	1
158	2
0	0
1045	7
187	1
0	0
109	2
0	0
1821	22
0	0
85	1
172	2
0	0
145	2
151	2
569	3
53	2
73	2
1994	46
90	3
207	2
0	0
337	2
182	2
0	0
101	1
362	3
163	1
94	2
333	2
175	1
0	0
0	0
0	0
0	0
92	1
256	1
79	3
149	3
0	0
42	2
259	3
0	0
589	7
121	2
238	2
308	1
105	0
90	2
384	3
103	2
289	3
159	2
70	1
82	2
0	0
249	2
0	0
0	0
548	2
174	1
155	0
262	1
0	0
150	2
0	0
38	1
2000	8
57	1
0	0
152	1
232	1
0	0
0	0
1040	2
0	0
0	0
0	0
235	4
1139	2
95	1
57	1
181	1
125	1
559	4
0	0
0	0
0	0
134	2
0	0
0	0
0	0
230	2
0	0
0	0
213	2
281	4
473	4
136	1
148	0
367	3
0	0
62	1
138	0
94	3
56	1
270	1
259	2
0	0
0	0
0	0
515	3
0	0
910	4
0	0
489	1
0	0
165	3
332	2
198	1
79	1
72	1
792	1
374	1
0	0
0	0
0	0
0	0
0	0
695	4
0	0
83	1
136	2
0	0
87	3
0	0
930	13
171	1
96	1
0	0
0	0
0	0
207	3
0	0
895	3
0	0
0	0
303	1
182	3
191	2
0	0
146	1
413	1
311	5
1897	1
190	2
259	8
168	1
0	0
261	1
525	2
102	3
216	2
237	2
0	0
0	0
162	3
0	0
202	1
125	1
164	2
389	2
0	0
100	1
0	0
0	0
0	0
0	0
0	0
138	0
737	1
142	1
614	2
341	5
0	0
126	1
40	1
0	0
0	0
217	2
556	6
216	1
602	1
343	1
332	4
226	4
204	4
0	0
0	0
0	0
153	3
676	3
0	0
0	0
0	0
152	1
146	3
358	3
0	0
974	1
509	2
192	2
246	1
0	0
220	1
464	1
299	1
191	1
299	2
505	1
0	0
583	2
0	0
0	0
465	3
0	0
204	2
316	2
601	6
0	0
97	0
0	0
91	1
319	6
863	6
874	7
200	1
108	2
19	2
354	1
292	4
0	0
319	6
474	8
318	3
0	0
725	3
344	4
102	3
0	0
0	0
0	0
852	1
1737	3
730	4
0	0
762	2
103	2
666	3
285	2
418	6
244	2
274	5
299	1
59	1
267	4
341	4
299	4
857	2
318	2
1201	1
859	2
793	2
309	3
129	1
1976	18
71	1
1187	2
316	1
0	0
65	1
504	2
1819	4
191	1
229	2
378	1
193	1
328	2
37	1
1002	3
477	3
105	1
302	3
48	1
17	1
0	0
409	4
0	0
241	1
521	1
0	0
569	7
0	0
178	1
0	0
0	0
0	0
0	0
360	2
237	4
409	4
156	1
0	0
237	1
2000	15
0	0
355	3
227	2
0	0
1202	9
563	2
0	0
348	1
499	6
445	5
298	1
0	0
0	0
125	2
135	1
0	0
998	3
699	7
480	3
0	0
0	0
85	2
0	0
185	3
212	4
673	6
1714	24
0	0
0	0
0	0
104	2
0	0
86	0
0	0
56	0
250	3
164	0
80	1
0	0
417	0
222	1
0	0
0	0
0	0
179	2
0	0
488	3
75	0
0	0
137	1
0	0
0	0
41	1
429	1
0	0
0	0
253	0
175	0
49	1
0	0
21	0
0	0
228	2
0	0
63	1
0	0
0	0
0	0
123	2
167	2
169	0
167	2
0	0
111	2
401	4
65	0
557	4
389	1
136	2
845	0
845	0
845	0
845	0
143	0
0	0
0	0
0	0
0	0
0	0
0	0
0	0
397	0
265	0
171	1
81	1
712	3
1202	9
0	0
129	1
0	0
0	0
0	0
0	0
210	3
280	1
0	0
0	0
0	0
0	0
175	0
167	0
167	0
2461	39
0	0
104	1
0	0
89	2
206	1
433	2
1796	14
99	1
234	1
63	1
42	2
0	0
111	1
297	6
112	1
722	2
200	0
0	0
0	0
122	1
211	1
0	0
616	2
127	0
205	3
205	3
1902	10
225	1
60	1
153	1
778	4
100	0
141	0
0	0
0	0
70	0
78	1
0	0
114	1
0	0
105	3
232	3
242	2
93	1
0	0
64	1
97	0
0	0
208	0
564	0
0	0
0	0
0	0
108	1
113	1
83	1
309	1
286	0
415	2
48	1
0	0
106	0
0	0
212	2
37	1
375	3
0	0
263	1
125	0
0	0
51	2
35	2
0	0
210	0
37	1
0	0
162	0
210	0
0	0
0	0
0	0
52	1
14	1
199	0
85	0
143	0
1690	4
8	0
1690	4
169	0
1784	1
0	0
221	2
461	2
2000	3
0	0
53	0
105	0
475	1
277	2
12	0
182	1
21	0
639	2
613	2
442	1
144	1
0	0
393	1
1010	5
332	2
210	2
0	0
0	0
102	1
156	0
112	1
0	0
347	0
150	0
170	2
790	4
0	0
176	1
150	0
110	2
56	2
0	0
230	2
137	1
0	0
0	0
207	3
0	0
122	1
53	1
0	0
102	1
136	1
310	1
122	0
367	1
91	1
0	0
0	0
114	2
689	2
222	0
750	1
251	1
904	6
0	0
260	2
1384	3
0	0
275	1
144	0
87	0
522	1
157	1
146	0
0	0
0	0
102	1
286	1
0	0
66	0
0	0
531	0
702	4
144	0
213	0
1091	4
384	0
0	0
161	1
212	1
78	0
645	3
224	3
64	1
157	1
163	1
207	1
495	0
522	0
237	1
0	0
1169	0
0	0
100	1
0	0
232	0
0	0
60	0
0	0
173	1
97	1
0	0
92	0
58	0
64	0
34	1
0	0
165	2
0	0
108	0
218	1
0	0
432	1
0	0
0	0
164	0
275	1
209	3
0	0
377	1
0	0
319	2
0	0
250	3
0	0
201	1
0	0
44	0
255	0
76	0
0	0
0	0
0	0
139	2
490	0
95	0
117	1
283	0
0	0
163	2
717	2
345	1
1976	8
126	0
128	1
0	0
0	0
84	1
124	0
206	1
173	2
0	0
272	1
70	0
136	3
0	0
0	0
1670	3
0	0
182	0
0	0
0	0
41	1
219	2
110	0
0	0
121	2
170	0
0	0
98	0
66	1
0	0
53	0
119	0
198	1
20	0
381	1
193	1
260	1
183	2
0	0
250	2
0	0
0	0
0	0
1134	8
0	0
0	0
222	3
322	1
0	0
881	4
192	1
285	1
0	0
183	1
1887	14
0	0
206	1
64	0
247	1
0	0
196	1
712	3
184	1
132	0
182	0
196	0
865	3
0	0
0	0
0	0
176	0
0	0
98	0
474	2
410	2
0	0
0	0
101	1
65	1
100	0
97	0
24	1
260	0
140	1
273	1
248	6
44	0
146	1
335	4
119	0
265	0
0	0
417	5
116	0
0	0
352	2
118	0
172	0
363	1
55	0
210	0
61	0
598	2
0	0
22	0
71	3
97	0
287	2
280	1
0	0
85	0
271	0
823	3
420	1
343	6
132	1
0	0
36	1
358	5
554	3
0	0
0	0
115	1
0	0
0	0
139	3
0	0
539	0
0	0
0	0
0	0
1985	9
395	0
95	2
0	0
0	0
80	1
0	0
226	1
0	0
208	0
157	1
0	0
94	1
296	0
855	0
97	0
79	2
587	0
177	0
1990	9
0	0
0	0
66	0
494	1
176	0
0	0
1983	17
336	1
73	1
219	1
42	0
315	7
311	1
150	1
363	9
192	0
0	0
117	0
0	0
256	2
0	0
454	0
514	4
334	3
0	0
0	0
74	0
87	1
91	0
49	1
0	0
0	0
0	0
0	0
0	0
60	1
0	0
1053	2
0	0
235	1
298	0
205	0
0	0
185	0
0	0
407	0
697	1
0	0
234	1
767	3
52	1
136	1
126	1
0	0
314	2
0	0
1973	14
92	0
95	0
143	2
0	0
289	1
510	1
258	2
0	0
0	0
570	1
0	0
515	0
89	1
0	0
415	1
0	0
95	1
114	1
0	0
1954	13
71	0
0	0
545	5
0	0
135	0
0	0
0	0
958	3
380	2
163	1
0	0
230	0
392	1
272	1
263	2
0	0
0	0
232	0
0	0
611	0
278	0
585	1
378	1
0	0
571	2
0	0
0	0
86	0
0	0
2001	9
0	0
35	0
0	0
194	1
0	0
124	0
1997	5
202	1
128	0
0	0
92	0
172	1
149	2
0	0
377	1
343	4
704	4
639	1
0	0
0	0
0	0
272	3
73	2
168	1
35	0
564	5
79	1
0	0
0	0
0	0
78	0
39	1
119	1
968	2
1991	2
59	1
240	3
0	0
0	0
0	0
289	1
164	1
1922	11
152	2
274	0
0	0
89	1
249	2
1698	0
244	0
0	0
453	1
397	1
170	1
416	1
261	0
1989	23
169	0
491	3
122	0
365	4
0	0
213	1
0	0
717	8
127	1
0	0
73	0
585	2
0	0
41	1
134	2
35	1
874	5
313	1
169	1
46	0
214	0
220	3
44	0
90	1
0	0
303	0
2000	10
456	1
879	10
130	1
247	3
2000	11
250	1
131	0
80	2
242	2
84	1
172	0
223	0
241	0
387	1
0	0
515	3
567	2
0	0
266	4
335	1
168	1
136	2
0	0
0	0
84	1
259	3
177	1
0	0
386	1
273	0
129	1
221	1
71	1
207	1
551	1
131	0
113	0
0	0
142	0
0	0
230	0
185	0
0	0
0	0
158	3
78	1
112	0
289	2
259	0
53	1
544	2
177	2
426	2
249	1
219	0
92	0
1986	2
84	0
0	0
510	1
113	0
0	0
196	1
126	0
220	1
528	6
0	0
151	2
0	0
116	0
44	0
0	0
0	0
225	1
0	0
492	2
143	1
141	2
235	1
84	0
1924	12
0	0
84	1
503	0
159	0
176	0
0	0
471	0
195	1
1536	5
1601	2
170	0
168	0
0	0
0	0
240	0
103	0
0	0
204	0
62	0
160	2
131	1
172	1
275	2
91	0
466	1
370	1
424	3
419	1
0	0
161	0
0	0
0	0
244	1
0	0
32	0
296	0
33	0
0	0
331	1
407	3
0	0
56	1
290	2
175	0
132	1
120	1
0	0
378	0
337	0
569	4
99	0
0	0
324	1
643	0
211	2
0	0
2000	13
353	5
0	0
35	0
309	1
139	0
20	0
240	0
0	0
303	0
0	0
1258	3
674	5
0	0
87	1
0	0
0	0
0	0
1499	10
479	1
2107	5
1043	4
0	0
106	2
467	2
227	1
0	0
187	1
0	0
139	1
299	1
232	2
286	1
0	0
0	0
262	0
175	1
296	0
0	0
0	0
781	3
367	2
472	0
162	0
0	0
135	1
0	0
766	4
493	1
109	2
368	0
282	0
0	0
109	2
1368	2
0	0
369	2
650	2
0	0
171	3
157	0
739	2
264	1
117	2
361	1
0	0
173	1
531	5
0	0
0	0
248	0
1124	4
0	0
0	0
575	9
155	1
49	0
1124	4
297	1
0	0
150	1
224	3
172	1
0	0
532	2
[truncated: 10,705 more rows]
