# Supplementary material for: Competing for Attention in Social Media under Information Overload Conditions
Source: PLoS One. 2015 Jul 10;10(7):e0126090. doi: 10.1371/journal.pone.0126090 (PMC4498816; doi:10.1371/journal.pone.0126090)
Supplement: S1 File — This zip file contains the sharing details of all of the microblogs we have used in the Figs 2 and 3. Among the files, ‘Instruction.txt’ describes the contents of the files. (ZIP) [file pone.0126090.s001.zip › Data/12735_170.txt]

0	0
69	1
0	0
1002	3
0	0
0	0
0	0
0	0
0	0
0	0
0	0
0	0
0	0
0	0
0	0
0	0
0	0
0	0
0	0
0	0
0	0
0	0
0	0
238	0
0	0
0	0
0	0
0	0
0	0
0	0
172	1
0	0
0	0
0	0
0	0
0	0
0	0
60	1
0	0
0	0
0	0
0	0
31	0
44	0
0	0
0	0
0	0
1294	0
0	0
0	0
0	0
0	0
0	0
0	0
0	0
0	0
0	0
0	0
0	0
0	0
0	0
0	0
0	0
0	0
0	0
0	0
0	0
0	0
0	0
0	0
0	0
0	0
0	0
0	0
0	0
0	0
0	0
0	0
0	0
0	0
132	0
0	0
0	0
0	0
0	0
0	0
118	1
0	0
0	0
0	0
0	0
1217	0
0	0
0	0
0	0
0	0
0	0
0	0
0	0
0	0
0	0
0	0
0	0
0	0
0	0
1170	0
0	0
0	0
0	0
0	0
0	0
0	0
0	0
0	0
0	0
0	0
0	0
0	0
0	0
0	0
0	0
0	0
0	0
151	1
0	0
0	0
0	0
504	1
1129	0
0	0
0	0
0	0
474	1
0	0
0	0
0	0
0	0
0	0
0	0
0	0
224	3
0	0
0	0
0	0
1692	2
0	0
639	3
0	0
0	0
0	0
0	0
0	0
75	2
1187	1
0	0
0	0
0	0
0	0
0	0
0	0
0	0
0	0
2000	0
49	0
0	0
0	0
0	0
0	0
1221	0
0	0
0	0
0	0
0	0
0	0
0	0
0	0
185	1
0	0
158	0
234	4
0	0
0	0
0	0
382	3
0	0
0	0
0	0
0	0
0	0
0	0
0	0
105	0
0	0
0	0
0	0
0	0
0	0
440	3
0	0
82	0
233	0
0	0
0	0
0	0
0	0
0	0
0	0
0	0
0	0
0	0
0	0
0	0
54	1
54	1
234	0
0	0
0	0
0	0
0	0
0	0
0	0
0	0
0	0
0	0
106	0
0	0
101	3
0	0
1427	4
0	0
0	0
0	0
0	0
0	0
0	0
0	0
0	0
0	0
350	1
0	0
1047	3
1417	1
0	0
0	0
0	0
89	0
0	0
0	0
0	0
0	0
0	0
0	0
0	0
0	0
0	0
0	0
0	0
0	0
0	0
0	0
0	0
0	0
0	0
0	0
0	0
0	0
0	0
0	0
0	0
0	0
0	0
0	0
0	0
0	0
0	0
0	0
222	3
0	0
0	0
0	0
1172	1
0	0
0	0
0	0
0	0
0	0
0	0
0	0
0	0
157	0
0	0
0	0
0	0
0	0
0	0
47	0
0	0
0	0
0	0
0	0
0	0
132	1
15	0
0	0
201	1
0	0
0	0
79	1
79	1
0	0
0	0
190	1
0	0
99	0
0	0
0	0
1154	0
0	0
0	0
0	0
0	0
0	0
0	0
0	0
119	0
0	0
66	1
0	0
0	0
0	0
0	0
0	0
0	0
57	0
0	0
0	0
106	0
0	0
0	0
0	0
0	0
0	0
0	0
0	0
0	0
0	0
0	0
0	0
0	0
0	0
0	0
0	0
201	1
0	0
0	0
0	0
0	0
0	0
0	0
0	0
0	0
0	0
0	0
0	0
0	0
0	0
0	0
0	0
0	0
0	0
0	0
0	0
0	0
0	0
0	0
0	0
9	0
0	0
0	0
0	0
145	0
0	0
0	0
1210	0
0	0
607	3
38	0
0	0
140	1
0	0
0	0
36	0
0	0
0	0
0	0
0	0
0	0
0	0
0	0
0	0
1129	0
0	0
1292	0
0	0
0	0
0	0
31	0
0	0
0	0
164	1
0	0
0	0
1147	0
285	1
0	0
0	0
0	0
0	0
0	0
77	1
0	0
318	2
84	1
0	0
210	3
0	0
0	0
0	0
0	0
0	0
0	0
95	0
0	0
0	0
0	0
0	0
71	0
0	0
0	0
1132	1
315	2
0	0
0	0
53	0
0	0
0	0
0	0
1161	1
1194	0
0	0
0	0
0	0
1218	0
0	0
0	0
0	0
0	0
0	0
0	0
0	0
0	0
0	0
0	0
0	0
0	0
0	0
0	0
0	0
0	0
0	0
0	0
0	0
0	0
0	0
1209	0
0	0
0	0
0	0
0	0
0	0
0	0
0	0
0	0
0	0
0	0
0	0
0	0
0	0
0	0
0	0
0	0
0	0
0	0
0	0
0	0
0	0
0	0
0	0
0	0
0	0
0	0
0	0
0	0
1220	1
1298	0
0	0
0	0
0	0
0	0
0	0
0	0
0	0
1158	0
0	0
143	1
0	0
241	0
0	0
680	0
1020	0
0	0
0	0
0	0
0	0
0	0
0	0
0	0
0	0
0	0
0	0
0	0
0	0
0	0
0	0
0	0
0	0
0	0
0	0
0	0
0	0
0	0
0	0
0	0
0	0
0	0
0	0
0	0
0	0
44	0
38	2
23	0
0	0
0	0
0	0
0	0
0	0
0	0
0	0
0	0
0	0
0	0
0	0
0	0
0	0
0	0
0	0
0	0
0	0
1341	0
1065	0
0	0
0	0
0	0
0	0
103	0
0	0
0	0
0	0
0	0
0	0
0	0
0	0
0	0
0	0
0	0
1157	0
0	0
0	0
53	0
1164	0
0	0
0	0
1128	0
0	0
0	0
240	0
0	0
1190	0
0	0
0	0
0	0
0	0
0	0
0	0
0	0
0	0
0	0
0	0
0	0
0	0
1325	0
55	1
106	0
0	0
0	0
1069	0
0	0
0	0
0	0
0	0
0	0
0	0
0	0
0	0
0	0
0	0
0	0
0	0
0	0
0	0
0	0
0	0
0	0
0	0
0	0
0	0
0	0
0	0
0	0
0	0
261	1
223	1
1123	1
0	0
0	0
0	0
0	0
0	0
0	0
0	0
0	0
0	0
0	0
0	0
0	0
0	0
0	0
42	3
0	0
0	0
0	0
0	0
428	0
0	0
0	0
30	0
0	0
0	0
753	4
0	0
0	0
0	0
0	0
0	0
0	0
1999	3
0	0
0	0
0	0
0	0
0	0
0	0
0	0
0	0
0	0
0	0
0	0
0	0
0	0
0	0
0	0
0	0
0	0
80	0
0	0
0	0
1215	1
292	1
0	0
0	0
0	0
0	0
0	0
0	0
0	0
0	0
0	0
0	0
0	0
0	0
553	2
1201	0
0	0
0	0
0	0
0	0
0	0
0	0
0	0
0	0
0	0
0	0
0	0
0	0
0	0
0	0
0	0
0	0
525	3
0	0
0	0
1141	1
0	0
0	0
316	2
580	0
0	0
0	0
341	3
0	0
1073	0
0	0
0	0
0	0
122	1
0	0
0	0
0	0
0	0
0	0
1174	0
0	0
0	0
0	0
0	0
0	0
0	0
0	0
0	0
0	0
0	0
0	0
41	1
0	0
0	0
0	0
0	0
0	0
0	0
0	0
1230	0
0	0
174	0
0	0
0	0
0	0
0	0
0	0
1133	0
0	0
0	0
0	0
0	0
0	0
0	0
0	0
95	0
0	0
0	0
0	0
0	0
0	0
0	0
0	0
0	0
0	0
0	0
0	0
425	1
0	0
0	0
86	1
0	0
37	1
0	0
0	0
0	0
0	0
0	0
0	0
0	0
0	0
0	0
0	0
0	0
0	0
0	0
0	0
0	0
0	0
0	0
0	0
0	0
0	0
0	0
0	0
0	0
0	0
0	0
0	0
0	0
0	0
0	0
0	0
0	0
1322	0
0	0
0	0
0	0
0	0
0	0
0	0
0	0
0	0
87	0
78	0
0	0
0	0
929	2
0	0
0	0
0	0
0	0
0	0
0	0
0	0
0	0
0	0
0	0
0	0
0	0
0	0
0	0
0	0
0	0
12	0
0	0
0	0
0	0
1183	0
0	0
0	0
143	1
0	0
0	0
0	0
1125	0
0	0
0	0
0	0
0	0
0	0
0	0
0	0
0	0
0	0
0	0
0	0
0	0
0	0
1367	1
112	1
0	0
0	0
0	0
0	0
0	0
0	0
0	0
1168	1
631	3
0	0
0	0
0	0
0	0
95	1
1198	0
0	0
0	0
0	0
0	0
0	0
0	0
183	2
0	0
0	0
0	0
0	0
0	0
607	3
61	0
0	0
89	0
0	0
0	0
0	0
0	0
0	0
0	0
0	0
0	0
0	0
0	0
0	0
0	0
0	0
0	0
0	0
0	0
0	0
0	0
0	0
0	0
0	0
0	0
0	0
0	0
0	0
0	0
0	0
0	0
0	0
0	0
0	0
0	0
0	0
0	0
0	0
0	0
0	0
0	0
0	0
0	0
1145	0
0	0
0	0
469	2
0	0
0	0
0	0
0	0
0	0
0	0
1415	0
0	0
132	1
0	0
0	0
0	0
0	0
0	0
0	0
0	0
120	5
0	0
0	0
0	0
0	0
0	0
0	0
0	0
0	0
0	0
0	0
1146	0
0	0
0	0
0	0
0	0
0	0
1086	0
205	3
0	0
717	0
0	0
0	0
0	0
0	0
0	0
0	0
0	0
157	0
0	0
0	0
0	0
0	0
0	0
0	0
0	0
0	0
0	0
0	0
0	0
0	0
0	0
0	0
0	0
0	0
0	0
0	0
0	0
311	0
0	0
0	0
0	0
0	0
3000	0
0	0
0	0
0	0
1404	1
0	0
0	0
0	0
1200	0
0	0
0	0
0	0
0	0
0	0
0	0
0	0
1052	0
0	0
0	0
0	0
0	0
0	0
0	0
1493	0
0	0
0	0
0	0
0	0
0	0
0	0
0	0
0	0
0	0
0	0
0	0
0	0
0	0
0	0
0	0
0	0
0	0
0	0
0	0
0	0
0	0
0	0
0	0
0	0
0	0
0	0
0	0
0	0
0	0
0	0
0	0
0	0
0	0
0	0
0	0
0	0
77	0
0	0
0	0
0	0
606	4
0	0
0	0
0	0
0	0
0	0
0	0
0	0
0	0
113	0
0	0
0	0
0	0
0	0
0	0
0	0
0	0
0	0
0	0
0	0
0	0
0	0
0	0
0	0
0	0
0	0
0	0
0	0
0	0
1300	0
0	0
0	0
0	0
0	0
0	0
0	0
0	0
155	0
0	0
0	0
1157	0
0	0
0	0
398	4
172	0
0	0
0	0
0	0
0	0
0	0
0	0
0	0
0	0
63	0
176	0
0	0
0	0
0	0
0	0
0	0
0	0
0	0
0	0
0	0
0	0
0	0
0	0
0	0
0	0
0	0
0	0
0	0
0	0
0	0
403	2
0	0
0	0
0	0
0	0
0	0
0	0
43	0
1204	0
0	0
0	0
0	0
0	0
0	0
0	0
0	0
0	0
0	0
0	0
0	0
0	0
0	0
0	0
0	0
0	0
0	0
0	0
0	0
0	0
0	0
0	0
0	0
0	0
0	0
0	0
0	0
0	0
0	0
0	0
0	0
0	0
0	0
0	0
0	0
0	0
1135	0
0	0
1151	1
0	0
0	0
0	0
1362	1
0	0
0	0
0	0
0	0
1078	0
0	0
0	0
1189	0
0	0
0	0
0	0
0	0
0	0
29	0
0	0
0	0
1852	2
0	0
0	0
1678	1
52	1
0	0
41	0
0	0
106	0
0	0
110	0
0	0
0	0
79	0
0	0
0	0
139	2
0	0
0	0
0	0
0	0
280	0
0	0
0	0
0	0
0	0
0	0
0	0
106	3
118	1
0	0
0	0
159	2
0	0
0	0
0	0
0	0
0	0
1223	1
88	0
720	1
503	0
0	0
0	0
0	0
0	0
0	0
0	0
0	0
0	0
0	0
0	0
0	0
0	0
0	0
0	0
0	0
0	0
1212	0
0	0
0	0
0	0
0	0
186	2
0	0
0	0
0	0
0	0
0	0
0	0
0	0
0	0
0	0
0	0
1141	0
0	0
0	0
0	0
0	0
0	0
0	0
0	0
0	0
0	0
0	0
1200	1
0	0
0	0
0	0
0	0
0	0
0	0
0	0
85	0
1039	0
0	0
0	0
0	0
0	0
0	0
0	0
221	1
156	0
0	0
0	0
0	0
0	0
0	0
0	0
17	0
0	0
0	0
0	0
1118	0
0	0
0	0
0	0
1767	1
0	0
0	0
0	0
0	0
199	1
1959	4
0	0
0	0
0	0
0	0
0	0
305	3
318	2
0	0
0	0
0	0
0	0
761	4
0	0
0	0
0	0
0	0
1345	0
1888	5
0	0
0	0
1766	1
0	0
0	0
0	0
0	0
0	0
0	0
0	0
0	0
1151	0
68	0
0	0
0	0
0	0
0	0
0	0
0	0
1083	1
0	0
0	0
0	0
8	0
0	0
0	0
0	0
0	0
0	0
0	0
0	0
0	0
0	0
0	0
0	0
0	0
0	0
0	0
0	0
0	0
0	0
0	0
0	0
0	0
0	0
0	0
166	0
0	0
0	0
168	1
0	0
0	0
0	0
0	0
0	0
0	0
0	0
0	0
0	0
0	0
0	0
0	0
0	0
0	0
0	0
106	0
0	0
0	0
0	0
0	0
0	0
0	0
0	0
0	0
0	0
0	0
0	0
0	0
0	0
0	0
0	0
0	0
0	0
0	0
58	4
0	0
0	0
0	0
0	0
0	0
0	0
0	0
0	0
116	0
81	0
0	0
0	0
0	0
0	0
126	1
315	2
39	0
0	0
0	0
0	0
0	0
0	0
0	0
0	0
0	0
0	0
0	0
0	0
0	0
0	0
832	0
0	0
0	0
0	0
0	0
0	0
0	0
0	0
0	0
0	0
0	0
0	0
0	0
0	0
0	0
0	0
0	0
52	0
0	0
0	0
0	0
0	0
0	0
0	0
0	0
0	0
0	0
0	0
1131	0
0	0
226	2
0	0
0	0
1120	0
0	0
391	2
0	0
0	0
97	0
142	0
1126	0
0	0
805	3
156	0
0	0
0	0
1233	0
66	0
0	0
0	0
0	0
1224	2
163	0
0	0
0	0
151	0
0	0
98	0
0	0
172	1
25	0
539	58
0	0
0	0
279	0
0	0
27	0
0	0
0	0
355	0
0	0
0	0
0	0
0	0
0	0
0	0
0	0
32	0
0	0
0	0
0	0
0	0
49	0
0	0
679	2
299	0
0	0
0	0
0	0
0	0
0	0
75	0
0	0
0	0
0	0
0	0
0	0
0	0
0	0
0	0
0	0
0	0
272	25
0	0
0	0
0	0
204	3
6	0
0	0
0	0
371	2
0	0
884	0
0	0
0	0
0	0
0	0
0	0
0	0
188	3
962	1
0	0
0	0
0	0
0	0
0	0
0	0
0	0
0	0
0	0
0	0
1269	0
0	0
0	0
0	0
0	0
0	0
0	0
0	0
0	0
0	0
0	0
0	0
0	0
0	0
0	0
0	0
0	0
0	0
0	0
0	0
123	1
31	0
0	0
0	0
0	0
1120	1
0	0
0	0
23	1
0	0
0	0
0	0
0	0
0	0
0	0
0	0
0	0
0	0
0	0
0	0
0	0
309	1
0	0
0	0
0	0
0	0
0	0
0	0
0	0
0	0
0	0
0	0
0	0
0	0
1220	0
0	0
0	0
0	0
0	0
1182	1
0	0
0	0
0	0
0	0
0	0
0	0
0	0
0	0
0	0
0	0
0	0
0	0
0	0
0	0
0	0
0	0
0	0
0	0
0	0
0	0
0	0
0	0
0	0
0	0
0	0
0	0
0	0
1151	0
0	0
0	0
0	0
0	0
0	0
0	0
0	0
0	0
0	0
0	0
0	0
0	0
0	0
0	0
0	0
0	0
0	0
0	0
1236	0
0	0
0	0
245	0
0	0
0	0
0	0
0	0
0	0
0	0
1085	0
0	0
0	0
0	0
0	0
0	0
0	0
0	0
46	1
0	0
0	0
379	2
15	0
0	0
86	1
0	0
63	0
0	0
28	0
0	0
0	0
164	0
133	2
0	0
0	0
0	0
47	0
349	1
0	0
0	0
111	4
0	0
0	0
39	0
0	0
0	0
0	0
0	0
1149	0
0	0
0	0
0	0
0	0
0	0
213	1
17	0
0	0
0	0
0	0
0	0
0	0
0	0
0	0
0	0
0	0
0	0
0	0
288	1
0	0
0	0
8	0
0	0
0	0
0	0
0	0
0	0
0	0
0	0
0	0
0	0
0	0
0	0
0	0
0	0
0	0
0	0
115	0
0	0
0	0
0	0
373	0
0	0
0	0
0	0
0	0
0	0
0	0
0	0
0	0
0	0
0	0
0	0
0	0
0	0
0	0
0	0
1131	0
0	0
0	0
0	0
0	0
33	0
88	0
54	0
0	0
0	0
0	0
0	0
0	0
0	0
0	0
0	0
0	0
0	0
0	0
0	0
0	0
0	0
0	0
50	0
0	0
0	0
564	1
397	0
0	0
0	0
171	1
0	0
0	0
0	0
0	0
0	0
132	0
0	0
0	0
0	0
1123	0
33	1
0	0
0	0
48	0
10	0
0	0
0	0
0	0
0	0
0	0
0	0
0	0
140	1
0	0
0	0
0	0
1164	0
0	0
0	0
0	0
0	0
0	0
0	0
0	0
0	0
0	0
0	0
74	1
239	0
0	0
0	0
0	0
0	0
0	0
0	0
0	0
593	1
0	0
1154	0
1150	0
0	0
37	1
0	0
1694	3
0	0
1073	0
0	0
0	0
0	0
0	0
254	4
0	0
0	0
71	1
0	0
0	0
0	0
0	0
0	0
103	1
0	0
0	0
0	0
0	0
0	0
0	0
0	0
0	0
0	0
771	1
0	0
0	0
0	0
0	0
0	0
0	0
0	0
0	0
0	0
0	0
0	0
0	0
0	0
0	0
0	0
0	0
0	0
0	0
0	0
0	0
0	0
0	0
0	0
0	0
0	0
0	0
0	0
0	0
0	0
0	0
0	0
0	0
0	0
0	0
0	0
0	0
0	0
0	0
0	0
0	0
0	0
0	0
0	0
0	0
0	0
0	0
0	0
[truncated: 10,735 more rows]
