# Supplementary material for: Competing for Attention in Social Media under Information Overload Conditions
Source: PLoS One. 2015 Jul 10;10(7):e0126090. doi: 10.1371/journal.pone.0126090 (PMC4498816; doi:10.1371/journal.pone.0126090)
Supplement: S1 File — This zip file contains the sharing details of all of the microblogs we have used in the Figs 2 and 3. Among the files, ‘Instruction.txt’ describes the contents of the files. (ZIP) [file pone.0126090.s001.zip › Data/12841_134.txt]

0	0
0	0
0	0
0	0
0	0
0	0
0	0
7	0
0	0
0	0
0	0
0	0
0	0
0	0
55	1
77	0
0	0
0	0
0	0
0	0
0	0
0	0
0	0
0	0
0	0
1198	1
0	0
0	0
0	0
0	0
0	0
0	0
0	0
21	0
0	0
0	0
0	0
0	0
0	0
0	0
0	0
0	0
0	0
0	0
0	0
255	1
0	0
0	0
0	0
0	0
0	0
0	0
0	0
0	0
0	0
0	0
0	0
0	0
0	0
0	0
0	0
1161	0
0	0
1500	2
0	0
0	0
0	0
0	0
0	0
0	0
0	0
0	0
0	0
0	0
0	0
0	0
0	0
0	0
354	21
0	0
0	0
0	0
0	0
0	0
0	0
0	0
625	3
1093	1
0	0
273	1
590	5
303	1
0	0
0	0
0	0
0	0
0	0
0	0
0	0
0	0
0	0
0	0
0	0
0	0
162	0
0	0
0	0
0	0
0	0
451	1
98	2
144	0
0	0
214	0
0	0
0	0
0	0
0	0
0	0
0	0
0	0
1113	0
0	0
0	0
0	0
0	0
0	0
0	0
195	0
0	0
0	0
0	0
314	2
0	0
0	0
103	2
426	7
0	0
0	0
0	0
0	0
0	0
0	0
0	0
0	0
0	0
162	1
181	0
0	0
0	0
537	1
194	0
194	0
0	0
0	0
347	0
0	0
34	2
0	0
0	0
0	0
450	1
32	0
0	0
401	0
0	0
0	0
0	0
0	0
0	0
348	2
213	2
0	0
0	0
351	10
423	0
482	2
0	0
177	0
37	4
111	0
161	0
0	0
150	0
79	1
0	0
0	0
237	1
541	0
1168	0
0	0
0	0
0	0
0	0
0	0
53	2
0	0
1208	0
0	0
0	0
0	0
0	0
185	2
72	1
0	0
0	0
0	0
102	3
590	2
0	0
0	0
217	0
0	0
0	0
17	1
0	0
0	0
0	0
0	0
207	1
0	0
84	0
229	12
783	1
0	0
1089	2
0	0
0	0
0	0
0	0
176	4
153	3
279	6
0	0
0	0
0	0
0	0
140	1
64	2
1123	0
0	0
0	0
0	0
380	3
0	0
0	0
0	0
510	0
0	0
0	0
0	0
0	0
0	0
0	0
0	0
0	0
0	0
103	2
0	0
0	0
0	0
320	25
0	0
160	1
694	6
1735	3
162	0
0	0
940	1
0	0
112	0
0	0
0	0
0	0
0	0
346	2
0	0
0	0
0	0
0	0
0	0
0	0
406	1
0	0
327	0
0	0
0	0
325	1
0	0
0	0
177	1
422	2
30	1
0	0
0	0
218	23
0	0
51	3
0	0
0	0
0	0
0	0
0	0
0	0
830	2
159	3
285	6
400	1
383	3
296	0
590	27
403	3
0	0
370	7
0	0
110	0
0	0
0	0
0	0
0	0
266	0
100	4
0	0
187	3
0	0
0	0
0	0
92	3
0	0
0	0
30	1
241	1
503	1
206	0
0	0
0	0
541	7
219	1
0	0
117	0
138	1
1167	1
0	0
0	0
0	0
800	3
0	0
0	0
409	2
47	0
266	0
0	0
1161	0
0	0
0	0
1108	0
0	0
0	0
527	1
99	1
0	0
209	0
0	0
55	3
79	0
1011	3
0	0
973	1
661	1
100	0
0	0
0	0
0	0
0	0
246	10
202	0
235	3
330	2
0	0
265	2
185	1
0	0
0	0
478	4
0	0
0	0
278	2
0	0
0	0
0	0
0	0
0	0
0	0
0	0
0	0
0	0
0	0
347	2
1992	7
336	1
561	0
0	0
0	0
344	1
0	0
0	0
0	0
0	0
0	0
306	2
0	0
226	2
169	0
0	0
0	0
0	0
0	0
758	5
0	0
278	1
0	0
99	1
245	1
556	4
208	2
383	0
172	0
119	1
457	2
112	1
329	0
0	0
201	0
258	33
0	0
0	0
0	0
125	1
338	42
2500	3
230	3
202	3
139	1
0	0
0	0
710	1
0	0
0	0
389	1
0	0
0	0
0	0
613	0
0	0
0	0
0	0
0	0
300	0
184	0
309	0
875	1
268	1
0	0
223	1
319	0
67	2
0	0
71	0
0	0
222	0
622	2
0	0
0	0
0	0
0	0
187	1
1247	1
0	0
0	0
0	0
387	4
789	1
385	4
0	0
248	0
878	9
135	0
29	0
0	0
0	0
0	0
0	0
0	0
1130	0
0	0
0	0
0	0
0	0
0	0
0	0
192	0
375	1
0	0
434	2
224	2
994	1
0	0
0	0
920	2
79	2
161	1
601	1
0	0
207	7
0	0
0	0
351	2
0	0
1926	0
275	2
58	0
104	1
195	0
92	1
0	0
0	0
292	1
452	1
86	5
0	0
192	0
133	4
147	0
261	0
79	0
0	0
719	0
0	0
0	0
52	0
740	24
63	1
104	2
270	1
294	2
0	0
529	3
0	0
176	1
651	2
197	1
0	0
0	0
58	0
190	0
0	0
430	9
0	0
0	0
0	0
296	49
0	0
120	0
0	0
369	0
0	0
300	1
202	2
0	0
0	0
0	0
211	9
0	0
0	0
1158	2
116	1
199	3
39	0
0	0
0	0
1228	0
145	1
105	1
0	0
0	0
0	0
383	2
981	0
0	0
1401	0
263	3
1199	0
330	0
456	2
295	1
683	3
0	0
185	1
1982	8
374	1
210	14
164	0
0	0
35	2
0	0
364	1
527	3
171	1
509	0
0	0
180	0
202	0
118	1
0	0
0	0
66	1
750	1
122	1
219	1
0	0
255	1
552	3
502	0
0	0
0	0
0	0
0	0
0	0
319	2
0	0
0	0
216	0
387	0
0	0
371	1
178	0
170	2
495	2
0	0
405	1
187	3
142	1
1983	8
0	0
1815	1
1311	2
1555	1
1999	7
0	0
0	0
1199	0
0	0
0	0
456	2
108	0
81	16
0	0
0	0
115	1
56	1
0	0
0	0
582	0
0	0
466	0
402	1
0	0
72	0
0	0
543	2
0	0
0	0
202	1
202	1
0	0
192	2
0	0
0	0
0	0
0	0
340	2
70	1
406	1
0	0
246	0
1909	3
546	2
136	0
205	2
262	1
0	0
190	1
288	0
0	0
0	0
529	3
0	0
98	2
0	0
0	0
219	2
404	0
0	0
493	0
1177	11
76	0
251	1
100	2
0	0
0	0
97	2
0	0
97	1
136	1
108	3
310	1
61	1
361	3
331	1
275	2
404	2
220	2
0	0
0	0
116	0
0	0
662	2
199	0
394	0
198	3
363	2
457	3
354	2
78	0
354	1
435	3
818	1
291	2
73	0
293	0
163	0
0	0
943	3
0	0
153	0
70	0
231	1
0	0
0	0
107	0
536	3
421	3
338	1
370	0
127	0
0	0
61	0
680	1
300	2
235	0
333	2
395	3
1101	1
369	2
386	2
896	1
235	0
253	2
392	0
521	4
558	2
218	0
438	5
265	0
70	0
272	2
0	0
363	9
220	0
0	0
208	1
117	1
75	0
0	0
0	0
252	3
155	0
340	2
381	2
447	1
652	2
106	1
333	1
0	0
0	0
76	0
381	3
148	0
151	2
146	1
344	2
395	3
889	2
0	0
340	1
430	1
201	2
0	0
0	0
0	0
230	6
100	0
54	0
82	0
525	0
406	0
306	2
125	1
422	28
824	1
172	2
0	0
0	0
0	0
616	1
357	0
0	0
382	1
599	2
379	0
121	0
113	0
263	1
0	0
245	1
186	4
94	2
354	3
0	0
244	0
313	1
0	0
0	0
240	1
498	2
340	1
419	1
203	3
399	1
0	0
151	0
251	2
520	0
229	1
280	1
0	0
205	0
328	1
469	1
213	0
296	3
129	1
110	1
541	1
538	1
0	0
593	2
815	6
231	4
572	1
224	0
52	0
1149	0
0	0
0	0
729	3
477	0
307	3
480	2
358	3
492	3
95	1
134	0
0	0
307	1
377	2
292	3
0	0
292	3
865	3
184	1
295	1
0	0
205	1
328	0
0	0
61	0
667	2
202	1
193	1
0	0
392	2
256	1
282	1
169	1
346	2
217	2
0	0
0	0
372	1
312	0
194	1
0	0
140	0
226	2
324	2
71	2
0	0
331	3
555	2
357	2
484	0
259	1
185	0
96	0
158	0
1015	7
367	1
240	1
635	2
0	0
36	0
0	0
131	0
93	1
153	1
97	0
0	0
329	4
144	0
244	1
147	0
246	1
193	0
118	1
129	0
577	2
0	0
0	0
102	1
1021	3
954	0
500	1
0	0
0	0
0	0
739	1
40	0
0	0
263	2
242	1
372	1
435	1
740	2
70	0
0	0
141	0
0	0
78	1
433	2
246	1
0	0
73	1
68	1
330	1
40	1
584	1
325	5
77	0
108	0
811	0
291	3
223	0
373	0
432	1
457	0
277	1
864	2
119	0
211	0
841	3
0	0
152	0
1107	1
442	0
355	2
317	4
296	0
96	0
0	0
705	3
610	2
0	0
264	1
240	1
460	2
388	0
180	0
92	0
72	1
329	1
98	0
0	0
505	0
104	0
199	0
387	3
598	0
143	5
292	1
207	0
576	2
63	1
104	0
244	0
460	3
255	1
203	1
344	1
0	0
881	1
437	4
0	0
349	1
167	1
374	1
146	2
142	0
99	1
238	5
460	1
105	1
228	2
103	1
138	2
170	1
198	2
859	4
62	0
466	1
842	2
133	1
239	2
245	2
889	2
0	0
0	0
446	5
409	0
245	0
440	2
0	0
0	0
106	0
1280	3
257	5
516	2
169	1
474	0
0	0
264	2
99	1
102	0
387	1
0	0
300	1
237	1
420	2
0	0
282	0
550	3
116	1
0	0
0	0
0	0
314	3
22	3
0	0
0	0
1086	5
176	0
1057	0
401	0
348	1
165	1
263	1
215	1
800	5
397	0
0	0
259	1
68	0
183	1
0	0
120	1
432	1
238	3
186	0
96	1
0	0
0	0
150	0
0	0
134	1
0	0
947	5
0	0
148	0
0	0
0	0
211	1
305	2
211	1
309	3
0	0
535	1
62	1
120	0
143	0
1320	4
217	0
124	2
1228	1
62	1
0	0
0	0
292	1
482	1
0	0
190	2
0	0
750	5
224	1
0	0
403	3
477	1
333	2
179	1
1011	5
0	0
172	1
0	0
331	0
0	0
234	3
113	1
723	3
84	0
154	1
614	3
0	0
0	0
347	1
0	0
222	1
0	0
274	2
319	1
0	0
29	0
0	0
192	1
128	0
0	0
0	0
0	0
0	0
366	2
0	0
0	0
327	0
205	0
1264	8
511	3
39	1
0	0
201	2
266	0
161	4
0	0
402	3
145	0
239	3
0	0
0	0
0	0
239	0
537	2
457	1
269	1
0	0
298	0
271	0
26	0
279	12
67	1
0	0
64	0
424	0
177	2
258	0
193	1
515	0
790	4
394	0
140	0
118	2
181	2
125	1
282	2
0	0
171	0
327	0
190	1
0	0
0	0
23	0
137	0
0	0
290	1
41	0
0	0
0	0
0	0
153	0
0	0
69	0
208	0
394	0
82	1
350	0
0	0
453	1
412	1
456	2
0	0
554	1
145	1
68	2
2108	5
0	0
42	1
492	3
356	2
46	0
515	3
149	0
1272	6
558	3
0	0
0	0
107	0
282	1
188	0
222	1
0	0
209	1
467	3
477	0
379	2
603	3
243	0
1282	6
225	2
420	0
0	0
282	1
752	3
268	0
81	0
347	1
263	2
726	2
181	1
380	2
101	0
290	2
156	1
176	2
1342	7
0	0
260	0
0	0
0	0
0	0
167	1
404	1
119	0
0	0
701	3
360	0
139	2
29	1
301	1
0	0
416	4
404	2
702	1
238	0
0	0
153	1
202	1
0	0
1260	0
424	1
38	1
0	0
218	0
326	2
0	0
140	1
0	0
5	0
224	2
0	0
220	0
315	2
382	2
566	2
249	1
1057	6
0	0
372	0
1517	6
236	5
569	3
0	0
54	1
164	1
294	0
1184	15
0	0
320	2
468	1
300	1
211	1
271	0
224	1
0	0
369	0
48	1
356	1
373	1
466	1
2000	3
135	0
0	0
794	4
1033	2
314	4
119	0
513	2
85	1
1090	3
210	0
179	1
135	1
0	0
277	1
325	1
558	2
169	2
1354	7
386	0
0	0
0	0
0	0
161	2
0	0
659	4
62	1
656	3
1229	6
1923	2
865	2
305	0
110	2
190	1
272	3
381	4
0	0
128	3
0	0
164	2
0	0
165	1
299	2
62	2
558	4
60	1
0	0
361	1
0	0
96	1
716	3
583	1
0	0
2004	5
497	3
561	3
0	0
0	0
0	0
249	1
140	1
0	0
456	1
0	0
0	0
138	1
497	3
0	0
304	2
328	2
0	0
0	0
857	3
417	2
202	2
270	0
254	1
1293	2
0	0
248	0
203	2
226	2
232	0
0	0
173	0
0	0
593	2
549	2
122	0
252	2
0	0
621	1
361	1
0	0
547	2
275	4
294	0
457	0
461	3
565	1
399	8
949	2
0	0
455	1
126	1
533	0
121	0
0	0
219	1
484	3
0	0
188	1
218	0
583	1
352	1
89	1
183	0
850	1
279	0
68	0
86	0
256	0
1238	5
499	6
0	0
75	1
295	0
263	0
204	0
80	1
416	2
230	1
168	1
81	0
0	0
0	0
461	1
263	3
536	0
100	1
26	0
58	2
0	0
2500	3
0	0
24	1
186	2
587	2
309	0
40	1
420	3
195	1
350	2
317	1
219	0
1324	5
0	0
1146	3
565	2
876	1
408	3
294	2
0	0
430	3
96	1
105	0
0	0
347	1
720	2
65	1
180	0
240	1
216	0
235	1
147	1
374	0
199	0
0	0
897	1
0	0
574	1
520	1
175	0
357	2
318	2
278	2
558	0
224	1
73	1
1216	2
0	0
564	6
319	1
113	1
193	1
193	1
149	1
196	3
172	1
351	1
0	0
237	1
429	2
215	2
386	3
131	1
0	0
729	3
484	1
460	2
0	0
473	5
768	6
0	0
0	0
323	2
0	0
277	1
28	0
1997	17
200	1
410	0
165	1
662	3
230	1
0	0
406	2
197	0
98	0
304	4
64	2
0	0
506	1
240	0
446	1
0	0
494	1
472	1
143	0
613	2
888	1
466	1
496	1
55	1
1985	5
0	0
0	0
1056	5
138	1
0	0
0	0
0	0
0	0
208	1
315	2
0	0
294	13
265	1
120	1
933	0
465	2
1045	2
123	1
0	0
0	0
71	1
224	0
0	0
0	0
0	0
0	0
32	1
522	2
53	0
213	0
79	1
0	0
367	0
345	1
0	0
0	0
219	0
470	0
29	0
112	1
520	0
0	0
487	0
109	0
91	0
555	3
0	0
0	0
133	0
145	0
101	0
124	1
69	0
522	2
331	3
244	1
0	0
1764	9
1418	1
121	1
0	0
866	5
0	0
217	1
2000	2
0	0
307	2
513	3
41	0
371	3
0	0
78	2
274	2
0	0
96	0
90	1
0	0
763	7
53	0
294	2
105	0
223	1
0	0
187	1
0	0
113	0
0	0
108	1
193	0
212	0
262	3
0	0
179	1
216	0
0	0
63	0
147	1
317	5
267	1
39	0
116	0
249	2
153	0
359	3
124	1
965	1
397	0
159	1
115	1
155	0
137	1
275	4
0	0
0	0
0	0
234	0
155	0
163	0
183	1
168	1
0	0
0	0
223	1
94	1
271	0
120	2
162	0
420	3
0	0
385	0
166	1
104	0
93	0
219	0
254	0
0	0
0	0
287	1
969	3
196	0
652	1
294	1
1135	0
279	2
389	0
0	0
158	1
562	7
302	0
0	0
45	1
985	5
0	0
0	0
0	0
103	0
176	2
24	0
397	0
104	0
0	0
0	0
1542	0
0	0
1858	1
0	0
0	0
111	0
73	0
0	0
333	1
0	0
1199	4
0	0
678	0
0	0
202	1
0	0
0	0
131	0
65	0
59	0
346	0
257	2
41	0
402	4
239	1
126	0
230	0
548	3
60	1
59	2
333	2
239	1
0	0
0	0
0	0
59	0
0	0
0	0
0	0
411	2
431	0
892	6
100	1
173	0
0	0
156	1
0	0
58	0
0	0
217	1
0	0
626	2
103	1
28	0
16	0
0	0
340	2
0	0
0	0
114	0
476	1
88	1
182	3
71	0
0	0
217	2
405	3
0	0
358	0
143	0
601	3
0	0
0	0
34	0
988	0
0	0
0	0
411	3
0	0
985	3
444	4
360	1
333	2
0	0
0	0
0	0
0	0
0	0
270	1
0	0
0	0
89	0
307	1
68	0
893	2
0	0
0	0
0	0
197	2
233	3
0	0
0	0
208	0
438	1
122	0
285	1
288	2
188	0
0	0
150	0
192	2
226	1
0	0
471	1
641	3
737	3
310	0
0	0
131	1
152	1
894	4
116	0
722	2
200	1
205	0
251	1
0	0
306	0
861	1
0	0
15	0
259	0
6	0
0	0
296	2
396	2
1445	0
1751	3
467	1
343	1
41	0
0	0
1999	8
0	0
1054	5
76	0
0	0
130	2
274	2
83	1
902	5
188	1
127	1
83	0
1982	4
2000	11
0	0
1117	0
160	0
0	0
1736	13
0	0
172	0
1017	8
0	0
133	0
0	0
286	1
264	0
163	1
0	0
102	1
0	0
75	0
0	0
1890	8
98	0
0	0
53	0
0	0
258	0
0	0
71	0
0	0
84	0
0	0
0	0
131	1
0	0
321	1
0	0
279	50
498	3
155	2
183	1
426	1
0	0
977	4
85	0
135	2
144	0
245	1
94	1
0	0
0	0
0	0
0	0
0	0
233	1
473	1
336	0
195	1
75	1
236	0
391	1
0	0
74	0
0	0
194	0
0	0
0	0
1070	2
0	0
0	0
133	2
291	0
223	0
234	0
105	0
174	2
221	0
254	0
0	0
669	4
93	0
327	3
369	1
156	0
529	1
[truncated: 10,841 more rows]
