# Supplementary material for: Competing for Attention in Social Media under Information Overload Conditions
Source: PLoS One. 2015 Jul 10;10(7):e0126090. doi: 10.1371/journal.pone.0126090 (PMC4498816; doi:10.1371/journal.pone.0126090)
Supplement: S1 File — This zip file contains the sharing details of all of the microblogs we have used in the Figs 2 and 3. Among the files, ‘Instruction.txt’ describes the contents of the files. (ZIP) [file pone.0126090.s001.zip › Data/12859_342.txt]

230	0
0	0
0	0
875	0
126	0
0	0
0	0
0	0
0	0
15	0
0	0
0	0
0	0
0	0
232	0
0	0
449	0
0	0
0	0
0	0
0	0
0	0
0	0
0	0
1291	1
0	0
0	0
0	0
69	0
0	0
0	0
0	0
0	0
0	0
68	0
1137	1
1158	0
0	0
0	0
0	0
88	0
0	0
0	0
0	0
0	0
0	0
0	0
0	0
1211	0
0	0
0	0
0	0
0	0
0	0
135	0
0	0
1193	1
0	0
1135	1
0	0
0	0
0	0
0	0
0	0
49	0
0	0
0	0
0	0
0	0
0	0
0	0
0	0
0	0
0	0
0	0
0	0
0	0
0	0
0	0
0	0
0	0
0	0
0	0
0	0
0	0
0	0
0	0
0	0
850	0
0	0
0	0
0	0
0	0
0	0
0	0
0	0
0	0
0	0
0	0
0	0
0	0
0	0
0	0
90	1
0	0
0	0
1184	0
0	0
0	0
0	0
0	0
0	0
0	0
0	0
0	0
0	0
0	0
0	0
0	0
0	0
1193	1
0	0
0	0
0	0
0	0
0	0
376	0
0	0
0	0
0	0
0	0
0	0
0	0
70	0
0	0
0	0
0	0
0	0
0	0
0	0
0	0
0	0
0	0
0	0
0	0
0	0
0	0
0	0
0	0
0	0
0	0
0	0
1183	0
1185	0
44	0
0	0
0	0
0	0
1145	0
385	0
0	0
0	0
0	0
0	0
0	0
0	0
0	0
0	0
0	0
0	0
0	0
0	0
0	0
1133	0
0	0
0	0
0	0
0	0
0	0
0	0
0	0
291	0
0	0
0	0
0	0
0	0
0	0
0	0
0	0
0	0
0	0
0	0
0	0
0	0
100	0
0	0
157	0
0	0
0	0
0	0
0	0
0	0
0	0
0	0
0	0
0	0
0	0
0	0
322	0
195	0
0	0
0	0
0	0
0	0
0	0
0	0
0	0
0	0
0	0
0	0
0	0
0	0
0	0
563	0
0	0
0	0
95	0
0	0
0	0
0	0
1213	0
0	0
1163	0
0	0
0	0
0	0
0	0
0	0
0	0
0	0
0	0
0	0
0	0
0	0
0	0
0	0
1152	0
0	0
0	0
27	0
1216	0
0	0
0	0
0	0
0	0
0	0
0	0
0	0
0	0
0	0
0	0
0	0
0	0
0	0
0	0
0	0
0	0
0	0
0	0
0	0
0	0
0	0
0	0
0	0
0	0
50	1
0	0
0	0
0	0
0	0
0	0
0	0
0	0
0	0
0	0
0	0
150	0
0	0
0	0
0	0
0	0
0	0
0	0
0	0
0	0
0	0
0	0
0	0
0	0
0	0
0	0
0	0
0	0
0	0
0	0
0	0
0	0
0	0
0	0
0	0
0	0
0	0
0	0
0	0
0	0
0	0
0	0
0	0
4	0
0	0
0	0
0	0
0	0
0	0
0	0
0	0
0	0
83	0
0	0
0	0
0	0
0	0
1423	1
0	0
0	0
0	0
0	0
260	1
0	0
0	0
0	0
0	0
0	0
0	0
0	0
1124	1
1157	0
0	0
0	0
0	0
0	0
0	0
0	0
0	0
0	0
0	0
1825	0
0	0
0	0
0	0
46	0
0	0
1	0
0	0
0	0
0	0
146	1
0	0
0	0
0	0
335	0
127	0
0	0
0	0
0	0
0	0
269	0
57	0
0	0
66	0
1122	0
0	0
0	0
0	0
0	0
0	0
0	0
0	0
0	0
0	0
0	0
0	0
0	0
0	0
0	0
0	0
1248	0
0	0
0	0
0	0
0	0
0	0
0	0
0	0
0	0
0	0
0	0
0	0
0	0
0	0
0	0
0	0
0	0
0	0
0	0
0	0
0	0
0	0
0	0
0	0
0	0
0	0
0	0
0	0
0	0
0	0
155	0
0	0
0	0
0	0
0	0
377	0
0	0
0	0
1230	0
0	0
0	0
0	0
94	0
0	0
0	0
0	0
0	0
0	0
0	0
0	0
0	0
271	0
0	0
0	0
0	0
0	0
1199	0
0	0
0	0
0	0
0	0
0	0
0	0
0	0
0	0
0	0
0	0
0	0
0	0
0	0
0	0
0	0
0	0
0	0
0	0
0	0
0	0
0	0
0	0
0	0
1182	0
0	0
26	0
0	0
0	0
0	0
632	0
0	0
0	0
0	0
0	0
0	0
0	0
97	0
0	0
0	0
0	0
1083	1
1061	0
0	0
0	0
0	0
0	0
0	0
0	0
0	0
0	0
0	0
1203	0
0	0
0	0
0	0
0	0
0	0
1117	0
0	0
0	0
0	0
0	0
0	0
0	0
0	0
0	0
0	0
0	0
0	0
0	0
0	0
0	0
0	0
0	0
0	0
0	0
0	0
0	0
0	0
0	0
0	0
0	0
0	0
0	0
0	0
0	0
1270	0
0	0
0	0
0	0
0	0
0	0
0	0
0	0
0	0
0	0
255	0
0	0
0	0
0	0
134	0
0	0
515	0
0	0
0	0
198	0
0	0
0	0
0	0
0	0
0	0
0	0
0	0
0	0
0	0
0	0
0	0
0	0
0	0
0	0
0	0
0	0
0	0
0	0
0	0
185	0
0	0
0	0
0	0
0	0
0	0
0	0
0	0
0	0
0	0
0	0
0	0
0	0
0	0
1225	0
0	0
0	0
0	0
0	0
0	0
0	0
0	0
0	0
0	0
0	0
0	0
0	0
0	0
0	0
0	0
0	0
0	0
0	0
0	0
0	0
0	0
0	0
0	0
1073	0
0	0
0	0
0	0
246	0
1235	0
0	0
0	0
0	0
0	0
172	0
0	0
124	0
43	0
0	0
630	0
0	0
0	0
0	0
128	1
74	0
0	0
0	0
0	0
0	0
0	0
0	0
0	0
1118	0
0	0
0	0
0	0
0	0
241	0
0	0
0	0
0	0
0	0
18	0
1315	0
0	0
0	0
0	0
0	0
0	0
0	0
0	0
0	0
0	0
0	0
0	0
0	0
0	0
0	0
0	0
0	0
0	0
0	0
0	0
0	0
158	0
0	0
463	0
0	0
0	0
507	1
0	0
58	0
0	0
959	1
0	0
0	0
0	0
0	0
0	0
0	0
0	0
0	0
0	0
0	0
0	0
0	0
0	0
0	0
0	0
0	0
0	0
0	0
0	0
0	0
0	0
0	0
0	0
69	0
0	0
0	0
0	0
0	0
0	0
0	0
0	0
0	0
0	0
0	0
68	0
0	0
0	0
0	0
0	0
72	0
0	0
36	0
0	0
0	0
0	0
0	0
0	0
0	0
0	0
102	0
0	0
0	0
0	0
0	0
0	0
0	0
0	0
0	0
0	0
0	0
0	0
0	0
0	0
0	0
0	0
0	0
0	0
222	0
0	0
0	0
34	1
0	0
149	0
0	0
0	0
0	0
0	0
0	0
0	0
0	0
0	0
0	0
0	0
0	0
0	0
0	0
0	0
0	0
0	0
143	0
247	0
207	0
0	0
0	0
0	0
1132	2
0	0
0	0
0	0
149	0
197	0
0	0
80	0
159	0
0	0
0	0
1472	0
0	0
66	0
0	0
264	0
0	0
0	0
0	0
0	0
0	0
0	0
0	0
0	0
0	0
0	0
54	0
141	0
0	0
0	0
0	0
0	0
0	0
248	0
0	0
0	0
0	0
0	0
0	0
0	0
0	0
0	0
0	0
1157	0
0	0
0	0
0	0
0	0
0	0
0	0
1060	0
0	0
0	0
0	0
1161	0
0	0
0	0
0	0
0	0
0	0
0	0
0	0
0	0
0	0
76	0
0	0
0	0
160	0
0	0
0	0
0	0
0	0
0	0
0	0
0	0
2500	0
0	0
0	0
0	0
0	0
0	0
0	0
0	0
0	0
0	0
339	0
931	1
0	0
0	0
180	0
174	0
0	0
0	0
0	0
0	0
9	0
0	0
0	0
0	0
744	0
0	0
54	0
0	0
0	0
0	0
0	0
0	0
0	0
1111	0
0	0
0	0
0	0
0	0
0	0
0	0
0	0
0	0
0	0
0	0
0	0
0	0
0	0
0	0
0	0
0	0
0	0
0	0
0	0
0	0
0	0
0	0
0	0
243	0
0	0
0	0
0	0
62	1
0	0
0	0
0	0
0	0
0	0
0	0
0	0
0	0
0	0
0	0
0	0
0	0
248	0
0	0
0	0
0	0
0	0
0	0
0	0
0	0
0	0
0	0
0	0
0	0
0	0
960	0
0	0
1924	1
0	0
0	0
0	0
0	0
0	0
0	0
0	0
0	0
0	0
0	0
0	0
0	0
0	0
0	0
0	0
0	0
0	0
0	0
0	0
0	0
0	0
0	0
0	0
1192	0
0	0
0	0
0	0
0	0
0	0
0	0
0	0
0	0
0	0
0	0
0	0
0	0
0	0
0	0
0	0
0	0
0	0
0	0
0	0
0	0
0	0
0	0
0	0
0	0
0	0
0	0
0	0
0	0
0	0
0	0
0	0
0	0
0	0
0	0
0	0
0	0
0	0
0	0
0	0
0	0
0	0
0	0
0	0
0	0
0	0
0	0
0	0
0	0
0	0
0	0
481	0
0	0
0	0
355	0
203	0
0	0
0	0
0	0
0	0
0	0
0	0
1173	1
0	0
0	0
51	1
0	0
0	0
0	0
0	0
0	0
0	0
401	1
0	0
1190	1
0	0
0	0
0	0
0	0
0	0
0	0
0	0
0	0
0	0
0	0
0	0
0	0
0	0
0	0
0	0
0	0
0	0
0	0
0	0
0	0
225	0
0	0
0	0
0	0
0	0
0	0
0	0
0	0
0	0
0	0
0	0
0	0
1170	0
0	0
0	0
0	0
0	0
0	0
139	0
0	0
0	0
0	0
0	0
0	0
0	0
0	0
1192	0
0	0
0	0
0	0
0	0
0	0
0	0
0	0
41	0
0	0
71	0
0	0
0	0
0	0
0	0
0	0
0	0
0	0
0	0
0	0
0	0
0	0
0	0
0	0
0	0
0	0
0	0
0	0
0	0
1259	0
0	0
0	0
0	0
0	0
0	0
0	0
0	0
0	0
0	0
0	0
0	0
0	0
0	0
1143	0
0	0
1156	0
0	0
0	0
0	0
0	0
80	0
0	0
0	0
0	0
1216	0
0	0
0	0
0	0
0	0
0	0
0	0
0	0
0	0
0	0
0	0
0	0
0	0
0	0
0	0
0	0
0	0
0	0
0	0
1136	0
0	0
0	0
0	0
0	0
0	0
0	0
1077	0
0	0
1511	0
156	0
0	0
0	0
0	0
0	0
0	0
0	0
106	0
47	0
0	0
0	0
0	0
235	0
29	0
193	0
0	0
0	0
0	0
0	0
0	0
1228	0
0	0
0	0
0	0
0	0
0	0
0	0
0	0
0	0
0	0
0	0
0	0
0	0
0	0
0	0
0	0
0	0
0	0
0	0
262	0
0	0
0	0
0	0
0	0
0	0
0	0
0	0
0	0
0	0
0	0
0	0
0	0
0	0
0	0
0	0
0	0
320	0
0	0
1166	1
0	0
0	0
0	0
0	0
0	0
0	0
0	0
0	0
0	0
0	0
0	0
208	1
0	0
0	0
0	0
0	0
0	0
0	0
0	0
24	0
0	0
0	0
0	0
0	0
0	0
224	0
0	0
59	1
0	0
0	0
0	0
0	0
1306	0
0	0
0	0
0	0
0	0
0	0
1177	0
0	0
0	0
0	0
0	0
0	0
0	0
0	0
0	0
0	0
0	0
0	0
0	0
0	0
0	0
0	0
58	0
0	0
0	0
0	0
686	0
0	0
0	0
423	0
80	1
0	0
0	0
0	0
0	0
0	0
0	0
0	0
0	0
0	0
139	0
0	0
0	0
0	0
0	0
0	0
0	0
0	0
1179	0
0	0
0	0
0	0
0	0
0	0
0	0
0	0
0	0
0	0
0	0
0	0
0	0
0	0
0	0
0	0
0	0
0	0
0	0
0	0
0	0
0	0
1237	2
117	0
0	0
0	0
0	0
0	0
0	0
0	0
0	0
413	0
0	0
0	0
0	0
0	0
517	1
0	0
365	0
0	0
0	0
18	0
550	0
0	0
0	0
0	0
117	0
0	0
0	0
193	0
0	0
0	0
0	0
0	0
1181	0
144	1
0	0
0	0
182	0
0	0
0	0
0	0
0	0
166	0
0	0
0	0
0	0
0	0
0	0
0	0
0	0
0	0
0	0
0	0
0	0
0	0
0	0
0	0
0	0
0	0
0	0
0	0
0	0
0	0
0	0
0	0
0	0
0	0
0	0
1123	0
99	0
38	0
0	0
0	0
0	0
0	0
0	0
0	0
0	0
0	0
0	0
0	0
0	0
1160	0
0	0
1088	0
0	0
0	0
0	0
0	0
0	0
0	0
0	0
0	0
0	0
0	0
0	0
1198	0
0	0
0	0
0	0
0	0
0	0
0	0
0	0
0	0
0	0
0	0
0	0
0	0
0	0
1182	0
0	0
0	0
0	0
0	0
0	0
0	0
0	0
0	0
0	0
0	0
0	0
0	0
0	0
0	0
216	0
0	0
1159	0
361	0
0	0
0	0
0	0
301	0
0	0
0	0
0	0
0	0
0	0
709	1
0	0
0	0
0	0
0	0
0	0
0	0
0	0
0	0
0	0
0	0
0	0
0	0
0	0
0	0
0	0
0	0
0	0
1159	1
0	0
0	0
0	0
0	0
0	0
0	0
0	0
0	0
0	0
0	0
0	0
0	0
0	0
0	0
0	0
0	0
0	0
0	0
0	0
0	0
0	0
0	0
0	0
72	0
0	0
648	0
0	0
0	0
0	0
0	0
65	0
0	0
0	0
0	0
1141	0
0	0
0	0
187	0
83	0
0	0
0	0
0	0
0	0
0	0
0	0
0	0
0	0
0	0
0	0
0	0
0	0
1202	0
0	0
268	1
0	0
0	0
0	0
0	0
0	0
0	0
0	0
0	0
1160	0
0	0
0	0
0	0
1167	0
0	0
0	0
0	0
1097	0
0	0
0	0
0	0
0	0
0	0
0	0
0	0
0	0
0	0
0	0
0	0
92	0
0	0
0	0
0	0
0	0
0	0
0	0
0	0
0	0
0	0
0	0
0	0
248	0
0	0
0	0
0	0
0	0
0	0
0	0
0	0
0	0
0	0
859	1
0	0
0	0
0	0
0	0
0	0
0	0
0	0
250	0
0	0
0	0
428	0
105	0
222	0
344	0
0	0
32	0
0	0
69	0
0	0
0	0
0	0
0	0
93	0
0	0
41	0
0	0
0	0
0	0
0	0
0	0
0	0
183	0
0	0
0	0
0	0
0	0
0	0
0	0
0	0
1312	0
287	1
0	0
0	0
0	0
0	0
0	0
0	0
0	0
422	0
134	0
0	0
1146	0
0	0
0	0
0	0
0	0
0	0
0	0
0	0
0	0
0	0
0	0
0	0
0	0
0	0
0	0
0	0
0	0
0	0
55	0
0	0
0	0
0	0
0	0
132	0
0	0
0	0
0	0
0	0
52	0
0	0
0	0
0	0
0	0
0	0
0	0
202	0
85	0
0	0
0	0
91	0
0	0
0	0
0	0
1195	0
0	0
23	0
0	0
0	0
0	0
0	0
0	0
0	0
0	0
158	0
0	0
0	0
0	0
0	0
0	0
0	0
187	0
0	0
0	0
124	0
0	0
0	0
0	0
0	0
0	0
0	0
0	0
0	0
1127	0
786	1
173	1
0	0
0	0
0	0
0	0
0	0
0	0
0	0
0	0
178	0
225	0
0	0
0	0
0	0
0	0
0	0
0	0
0	0
1110	0
0	0
0	0
114	0
0	0
0	0
0	0
0	0
0	0
0	0
0	0
0	0
1145	0
1090	0
0	0
0	0
0	0
0	0
0	0
0	0
155	0
0	0
0	0
0	0
0	0
0	0
0	0
0	0
0	0
0	0
0	0
0	0
0	0
0	0
0	0
0	0
0	0
0	0
0	0
0	0
1154	0
0	0
0	0
0	0
0	0
0	0
157	0
0	0
157	0
0	0
572	0
0	0
0	0
49	0
0	0
0	0
4	0
0	0
0	0
0	0
0	0
791	1
121	0
394	0
0	0
0	0
154	0
0	0
0	0
278	0
204	0
0	0
202	0
191	0
380	0
123	0
177	0
106	0
0	0
0	0
0	0
0	0
0	0
235	0
0	0
0	0
0	0
231	0
0	0
0	0
0	0
0	0
0	0
0	0
10	0
0	0
0	0
0	0
0	0
0	0
0	0
0	0
0	0
0	0
1981	1
0	0
0	0
134	0
0	0
0	0
0	0
638	0
0	0
1169	0
0	0
0	0
0	0
0	0
0	0
0	0
322	0
0	0
134	0
0	0
0	0
0	0
0	0
102	1
312	0
0	0
0	0
0	0
0	0
0	0
0	0
0	0
73	0
364	0
231	0
0	0
0	0
0	0
0	0
27	0
177	0
0	0
1656	0
55	0
430	0
0	0
0	0
0	0
0	0
0	0
0	0
0	0
0	0
0	0
0	0
0	0
0	0
0	0
44	0
0	0
0	0
0	0
0	0
0	0
1	0
0	0
0	0
1306	0
1158	0
0	0
0	0
0	0
185	0
277	0
82	1
0	0
105	0
0	0
656	0
0	0
179	0
850	0
0	0
0	0
0	0
0	0
14	1
0	0
150	0
0	0
1159	0
110	0
0	0
0	0
0	0
91	0
105	0
0	0
308	1
0	0
92	0
0	0
0	0
0	0
0	0
0	0
0	0
0	0
0	0
168	0
0	0
0	0
0	0
327	0
0	0
0	0
0	0
0	0
125	1
0	0
0	0
0	0
0	0
1189	0
0	0
0	0
0	0
0	0
0	0
0	0
1194	0
0	0
0	0
0	0
0	0
0	0
0	0
0	0
264	0
0	0
0	0
0	0
0	0
385	1
169	1
0	0
0	0
0	0
978	0
0	0
249	0
0	0
0	0
79	0
0	0
0	0
0	0
0	0
[truncated: 10,859 more rows]
