# Supplementary material for: Competing for Attention in Social Media under Information Overload Conditions
Source: PLoS One. 2015 Jul 10;10(7):e0126090. doi: 10.1371/journal.pone.0126090 (PMC4498816; doi:10.1371/journal.pone.0126090)
Supplement: S1 File — This zip file contains the sharing details of all of the microblogs we have used in the Figs 2 and 3. Among the files, ‘Instruction.txt’ describes the contents of the files. (ZIP) [file pone.0126090.s001.zip › Data/12935_856.txt]

0	0
0	0
0	0
0	0
0	0
43	0
0	0
0	0
0	0
0	0
0	0
0	0
0	0
0	0
0	0
517	0
0	0
0	0
120	0
0	0
0	0
0	0
64	0
183	0
0	0
0	0
98	1
0	0
97	0
0	0
317	0
433	0
292	0
0	0
0	0
27	0
60	0
0	0
0	0
0	0
0	0
0	0
0	0
0	0
0	0
0	0
0	0
44	0
0	0
0	0
0	0
944	0
719	0
427	2
0	0
0	0
0	0
77	1
0	0
0	0
0	0
0	0
0	0
97	0
1685	0
43	0
377	0
0	0
0	0
0	0
0	0
0	0
0	0
0	0
58	0
719	0
0	0
0	0
124	0
0	0
0	0
0	0
184	0
0	0
0	0
171	0
0	0
136	1
78	0
0	0
0	0
1152	0
1145	0
0	0
49	1
169	1
0	0
0	0
136	0
321	0
0	0
166	2
269	1
0	0
95	0
0	0
21	1
1240	0
0	0
0	0
0	0
0	0
635	0
0	0
0	0
0	0
0	0
0	0
0	0
0	0
0	0
0	0
84	0
0	0
0	0
0	0
0	0
0	0
0	0
0	0
0	0
0	0
0	0
0	0
0	0
170	0
0	0
1363	0
111	0
0	0
429	0
1400	0
170	0
0	0
358	0
0	0
0	0
0	0
0	0
0	0
0	0
969	0
1150	1
0	0
174	0
0	0
0	0
0	0
98	0
434	0
78	0
0	0
0	0
0	0
134	0
1207	1
0	0
0	0
0	0
19	1
0	0
0	0
0	0
0	0
0	0
0	0
92	0
0	0
0	0
1199	0
0	0
0	0
380	0
0	0
0	0
0	0
0	0
355	0
381	0
0	0
157	1
0	0
0	0
0	0
0	0
0	0
0	0
0	0
0	0
0	0
0	0
0	0
0	0
0	0
0	0
0	0
0	0
0	0
0	0
133	0
0	0
72	0
39	0
0	0
0	0
1195	0
0	0
0	0
1244	0
137	0
0	0
0	0
0	0
0	0
0	0
150	0
0	0
0	0
0	0
0	0
0	0
0	0
0	0
0	0
0	0
262	1
161	0
0	0
62	0
0	0
63	0
0	0
0	0
42	0
0	0
0	0
0	0
129	0
0	0
169	0
984	0
0	0
0	0
0	0
0	0
0	0
0	0
0	0
115	0
0	0
0	0
0	0
97	0
0	0
307	0
0	0
0	0
0	0
0	0
0	0
0	0
199	0
198	1
183	0
225	2
473	2
0	0
1160	0
0	0
0	0
0	0
0	0
0	0
0	0
0	0
0	0
0	0
0	0
355	0
0	0
0	0
0	0
0	0
0	0
0	0
0	0
0	0
0	0
0	0
0	0
0	0
0	0
0	0
0	0
0	0
836	0
0	0
146	0
115	0
17	0
0	0
0	0
0	0
0	0
0	0
0	0
0	0
0	0
0	0
1145	0
0	0
218	0
0	0
0	0
0	0
0	0
1147	1
95	0
0	0
0	0
0	0
0	0
295	0
0	0
0	0
0	0
0	0
0	0
0	0
312	0
102	1
171	0
0	0
0	0
0	0
0	0
0	0
0	0
229	0
229	0
0	0
8	1
0	0
0	0
0	0
0	0
0	0
0	0
0	0
0	0
0	0
0	0
0	0
125	1
19	0
0	0
0	0
189	0
0	0
425	0
0	0
0	0
0	0
0	0
0	0
0	0
0	0
0	0
188	0
0	0
0	0
0	0
0	0
0	0
0	0
0	0
0	0
88	0
73	0
0	0
79	0
0	0
82	0
0	0
0	0
182	0
0	0
0	0
0	0
129	0
0	0
0	0
0	0
308	1
213	0
130	1
0	0
0	0
0	0
0	0
0	0
0	0
0	0
0	0
0	0
176	0
0	0
0	0
0	0
163	0
1982	1
0	0
240	1
0	0
0	0
1956	0
0	0
0	0
0	0
0	0
339	0
170	0
168	0
0	0
0	0
0	0
1228	0
455	2
0	0
0	0
0	0
0	0
0	0
0	0
0	0
0	0
1393	0
0	0
214	0
274	0
167	0
166	0
0	0
0	0
0	0
22	0
0	0
1126	0
0	0
0	0
0	0
0	0
0	0
0	0
0	0
0	0
0	0
0	0
1517	0
58	1
0	0
0	0
0	0
0	0
0	0
1116	1
0	0
0	0
87	0
48	0
127	1
219	0
0	0
0	0
0	0
110	0
0	0
89	0
0	0
274	2
156	0
0	0
198	0
229	1
0	0
269	1
120	1
546	0
440	1
0	0
1014	1
0	0
0	0
0	0
189	1
262	1
311	1
85	1
126	1
919	3
0	0
873	1
607	0
133	0
0	0
1196	1
217	0
246	0
134	0
0	0
114	0
103	0
0	0
0	0
180	0
0	0
0	0
512	1
0	0
0	0
0	0
231	0
873	1
0	0
0	0
0	0
0	0
50	0
13	0
0	0
0	0
0	0
0	0
50	0
719	0
0	0
605	0
0	0
0	0
0	0
0	0
0	0
219	0
0	0
0	0
229	0
0	0
0	0
164	0
0	0
429	2
0	0
730	1
0	0
0	0
0	0
89	0
0	0
12	0
0	0
232	0
270	2
238	0
0	0
0	0
0	0
0	0
0	0
0	0
0	0
0	0
0	0
0	0
18	0
0	0
0	0
0	0
0	0
0	0
0	0
178	0
0	0
0	0
0	0
223	1
0	0
0	0
0	0
12	0
0	0
213	0
0	0
0	0
0	0
0	0
0	0
0	0
0	0
246	0
281	0
0	0
0	0
24	0
0	0
89	0
38	0
0	0
0	0
7	0
0	0
1193	0
0	0
0	0
0	0
0	0
0	0
0	0
1316	0
0	0
0	0
0	0
0	0
0	0
0	0
224	0
0	0
0	0
0	0
0	0
0	0
0	0
0	0
0	0
0	0
0	0
0	0
0	0
0	0
0	0
0	0
0	0
0	0
0	0
0	0
16	0
0	0
148	0
0	0
280	1
161	0
0	0
212	0
0	0
165	0
0	0
0	0
0	0
0	0
282	2
0	0
0	0
0	0
1439	0
0	0
0	0
80	0
0	0
0	0
0	0
0	0
0	0
0	0
733	1
0	0
0	0
0	0
0	0
0	0
215	0
0	0
0	0
0	0
133	0
0	0
0	0
0	0
0	0
284	0
0	0
294	0
23	0
0	0
0	0
0	0
198	0
0	0
0	0
1130	0
77	0
0	0
0	0
0	0
0	0
639	0
0	0
0	0
0	0
0	0
0	0
13	0
0	0
0	0
1080	0
0	0
0	0
0	0
0	0
0	0
0	0
0	0
0	0
0	0
0	0
0	0
0	0
0	0
64	0
0	0
1146	0
221	0
31	0
0	0
169	0
0	0
0	0
0	0
0	0
105	0
0	0
0	0
0	0
1159	0
0	0
151	0
0	0
0	0
0	0
0	0
0	0
0	0
0	0
111	0
0	0
0	0
0	0
0	0
46	0
0	0
0	0
0	0
95	0
136	0
231	0
0	0
78	0
0	0
1452	0
97	0
0	0
379	2
500	0
0	0
95	0
0	0
0	0
0	0
0	0
0	0
46	0
0	0
0	0
0	0
1091	0
0	0
0	0
0	0
0	0
0	0
0	0
0	0
0	0
0	0
0	0
187	0
0	0
0	0
170	0
0	0
0	0
0	0
287	0
0	0
0	0
1174	0
0	0
0	0
0	0
182	0
0	0
0	0
0	0
0	0
0	0
63	1
0	0
0	0
195	0
0	0
0	0
0	0
15	0
0	0
0	0
0	0
0	0
0	0
0	0
0	0
0	0
0	0
0	0
0	0
0	0
1153	1
0	0
0	0
0	0
547	0
0	0
0	0
0	0
0	0
0	0
0	0
0	0
0	0
0	0
190	0
1128	0
295	0
39	0
530	0
0	0
0	0
0	0
0	0
0	0
0	0
0	0
0	0
0	0
0	0
0	0
0	0
92	0
0	0
0	0
0	0
0	0
8	0
0	0
0	0
0	0
0	0
149	0
0	0
0	0
0	0
120	0
155	0
0	0
0	0
49	0
0	0
0	0
0	0
0	0
0	0
1138	0
0	0
0	0
0	0
483	0
0	0
0	0
1	0
0	0
0	0
0	0
0	0
0	0
0	0
0	0
0	0
0	0
0	0
118	0
0	0
1188	0
0	0
0	0
165	0
0	0
0	0
0	0
0	0
0	0
0	0
0	0
0	0
0	0
0	0
0	0
0	0
0	0
177	0
0	0
0	0
0	0
0	0
0	0
0	0
188	0
0	0
0	0
300	0
0	0
0	0
497	2
0	0
168	0
1286	0
0	0
0	0
0	0
0	0
0	0
0	0
0	0
33	0
56	0
0	0
0	0
255	0
27	0
0	0
0	0
0	0
0	0
0	0
0	0
0	0
0	0
130	0
0	0
0	0
0	0
0	0
0	0
0	0
0	0
122	0
76	0
0	0
0	0
0	0
0	0
116	0
0	0
212	1
0	0
0	0
0	0
0	0
0	0
0	0
0	0
0	0
0	0
0	0
0	0
0	0
0	0
0	0
0	0
0	0
1151	0
293	0
354	0
0	0
0	0
0	0
0	0
0	0
1161	0
95	1
0	0
0	0
604	0
0	0
0	0
48	0
0	0
0	0
0	0
219	0
221	0
0	0
86	0
0	0
80	0
173	0
0	0
176	0
0	0
0	0
0	0
186	0
0	0
0	0
0	0
0	0
0	0
0	0
0	0
0	0
0	0
0	0
0	0
119	0
177	1
172	0
0	0
0	0
26	0
0	0
0	0
1079	0
0	0
448	0
0	0
0	0
6	1
0	0
0	0
0	0
0	0
0	0
31	0
0	0
176	0
429	0
0	0
50	0
0	0
0	0
0	0
0	0
0	0
0	0
0	0
304	0
0	0
0	0
89	0
0	0
0	0
0	0
0	0
674	0
0	0
0	0
0	0
0	0
443	0
1026	1
0	0
0	0
353	1
0	0
0	0
0	0
348	0
0	0
0	0
0	0
0	0
0	0
216	0
1183	0
0	0
0	0
0	0
0	0
0	0
0	0
67	0
0	0
0	0
0	0
1221	1
0	0
111	0
853	0
0	0
0	0
0	0
0	0
0	0
0	0
0	0
0	0
428	0
0	0
0	0
0	0
57	0
0	0
202	0
0	0
0	0
0	0
0	0
0	0
0	0
0	0
0	0
0	0
77	0
0	0
0	0
0	0
49	0
0	0
0	0
0	0
0	0
0	0
0	0
0	0
150	0
102	0
0	0
0	0
0	0
0	0
0	0
0	0
0	0
0	0
0	0
0	0
230	0
294	0
0	0
0	0
0	0
0	0
0	0
0	0
127	0
0	0
1183	1
0	0
0	0
0	0
0	0
0	0
171	0
0	0
0	0
0	0
0	0
0	0
0	0
0	0
1	0
0	0
0	0
0	0
0	0
0	0
337	0
19	0
0	0
0	0
0	0
0	0
0	0
0	0
0	0
0	0
0	0
0	0
0	0
391	0
0	0
0	0
0	0
0	0
106	1
1185	0
0	0
0	0
187	0
0	0
0	0
0	0
0	0
0	0
0	0
0	0
0	0
0	0
0	0
0	0
0	0
0	0
0	0
0	0
0	0
0	0
0	0
0	0
0	0
0	0
80	0
0	0
278	0
0	0
0	0
0	0
0	0
0	0
0	0
0	0
0	0
0	0
0	0
0	0
0	0
0	0
0	0
0	0
0	0
0	0
0	0
0	0
0	0
0	0
0	0
0	0
0	0
0	0
0	0
0	0
1964	1
0	0
0	0
0	0
0	0
0	0
0	0
0	0
0	0
0	0
0	0
23	0
0	0
0	0
0	0
0	0
3	0
0	0
0	0
128	1
0	0
0	0
0	0
104	0
0	0
0	0
0	0
460	0
0	0
135	0
248	0
18	0
0	0
168	0
701	1
0	0
58	0
285	0
197	0
225	1
61	0
0	0
0	0
395	1
0	0
0	0
0	0
0	0
62	0
2000	2
0	0
0	0
0	0
0	0
49	0
0	0
0	0
0	0
0	0
0	0
0	0
0	0
0	0
223	0
0	0
0	0
0	0
0	0
0	0
75	0
265	0
0	0
26	0
0	0
0	0
168	0
0	0
0	0
420	0
0	0
0	0
0	0
0	0
81	0
0	0
0	0
384	0
188	0
0	0
0	0
95	1
198	0
377	0
1220	1
0	0
0	0
0	0
0	0
0	0
0	0
0	0
0	0
0	0
96	2
0	0
97	0
0	0
0	0
0	0
0	0
0	0
0	0
0	0
0	0
294	0
0	0
0	0
0	0
0	0
33	0
0	0
0	0
0	0
0	0
0	0
0	0
0	0
0	0
0	0
0	0
0	0
0	0
1167	0
0	0
0	0
0	0
0	0
0	0
0	0
0	0
1146	1
0	0
0	0
0	0
0	0
0	0
0	0
340	1
0	0
0	0
0	0
0	0
0	0
0	0
396	0
0	0
0	0
0	0
0	0
0	0
54	0
0	0
0	0
0	0
0	0
0	0
0	0
0	0
0	0
0	0
0	0
0	0
42	0
0	0
921	0
0	0
15	0
0	0
0	0
0	0
287	0
0	0
0	0
0	0
222	0
0	0
426	1
212	0
0	0
0	0
0	0
0	0
0	0
0	0
0	0
114	0
0	0
0	0
0	0
0	0
228	0
0	0
0	0
251	0
0	0
0	0
0	0
0	0
0	0
0	0
0	0
0	0
0	0
0	0
0	0
0	0
0	0
0	0
1204	0
0	0
0	0
0	0
0	0
0	0
0	0
0	0
0	0
150	0
0	0
0	0
321	0
0	0
168	0
100	0
0	0
0	0
0	0
96	0
0	0
0	0
0	0
0	0
0	0
0	0
0	0
0	0
0	0
0	0
0	0
0	0
0	0
0	0
0	0
733	0
0	0
1130	0
0	0
39	0
0	0
164	0
96	0
0	0
0	0
1168	1
0	0
0	0
0	0
0	0
18	0
0	0
0	0
0	0
0	0
0	0
0	0
0	0
0	0
0	0
0	0
0	0
61	0
1189	0
0	0
0	0
0	0
0	0
97	1
105	0
0	0
0	0
0	0
0	0
0	0
0	0
75	0
113	0
93	0
0	0
0	0
0	0
0	0
0	0
0	0
144	0
0	0
0	0
0	0
0	0
0	0
233	0
0	0
0	0
139	1
263	0
772	0
0	0
0	0
0	0
0	0
0	0
0	0
0	0
384	0
0	0
0	0
0	0
1192	0
0	0
0	0
63	0
0	0
202	1
0	0
552	2
0	0
0	0
1167	0
0	0
0	0
0	0
0	0
0	0
0	0
0	0
0	0
0	0
408	0
0	0
874	0
0	0
0	0
1217	0
1150	1
0	0
0	0
0	0
0	0
0	0
0	0
1109	0
0	0
0	0
0	0
133	0
0	0
0	0
0	0
103	0
0	0
0	0
0	0
0	0
1161	1
426	0
0	0
0	0
238	1
1161	0
0	0
0	0
0	0
445	0
0	0
1301	0
0	0
0	0
719	0
278	0
73	0
281	0
482	0
0	0
0	0
0	0
0	0
43	0
0	0
0	0
0	0
50	1
739	0
199	0
0	0
39	0
0	0
236	0
0	0
197	0
0	0
0	0
0	0
0	0
1333	0
113	1
0	0
61	0
0	0
0	0
0	0
0	0
0	0
0	0
86	1
0	0
0	0
0	0
0	0
7	0
0	0
0	0
71	0
0	0
423	0
0	0
0	0
181	1
127	0
0	0
0	0
0	0
0	0
253	1
0	0
0	0
154	1
225	0
0	0
0	0
0	0
0	0
136	0
0	0
0	0
518	0
0	0
93	0
0	0
311	0
0	0
0	0
0	0
0	0
0	0
172	0
0	0
0	0
0	0
18	0
0	0
206	0
0	0
1237	0
0	0
0	0
115	0
0	0
0	0
8	0
0	0
0	0
134	0
0	0
0	0
0	0
106	0
184	0
0	0
0	0
181	0
46	0
235	0
326	0
0	0
0	0
0	0
8	0
0	0
0	0
0	0
0	0
0	0
233	0
0	0
183	0
0	0
306	0
244	1
0	0
0	0
0	0
0	0
292	0
139	0
191	1
0	0
0	0
0	0
0	0
226	0
0	0
0	0
125	0
0	0
0	0
0	0
0	0
828	1
0	0
743	2
0	0
0	0
223	0
0	0
0	0
0	0
0	0
0	0
0	0
0	0
0	0
0	0
0	0
1138	0
0	0
0	0
0	0
676	0
1182	0
0	0
0	0
0	0
0	0
0	0
0	0
0	0
0	0
0	0
1164	0
0	0
0	0
1265	0
0	0
138	0
145	0
0	0
0	0
0	0
230	0
0	0
0	0
0	0
0	0
0	0
1202	0
0	0
0	0
0	0
0	0
0	0
0	0
0	0
0	0
0	0
0	0
307	0
0	0
0	0
0	0
0	0
0	0
0	0
0	0
1129	0
0	0
0	0
0	0
0	0
0	0
0	0
297	0
0	0
0	0
0	0
0	0
0	0
0	0
427	1
0	0
0	0
332	0
0	0
0	0
0	0
0	0
131	0
0	0
383	0
0	0
0	0
1131	0
372	0
0	0
0	0
4	0
602	0
0	0
155	0
349	0
121	0
0	0
45	0
0	0
0	0
53	0
0	0
0	0
0	0
0	0
0	0
0	0
173	0
0	0
49	0
129	0
96	0
1139	0
0	0
0	0
0	0
1917	0
0	0
35	0
0	0
0	0
43	0
0	0
0	0
0	0
0	0
105	0
0	0
0	0
0	0
68	0
0	0
0	0
225	0
0	0
0	0
0	0
43	0
907	0
0	0
1149	0
0	0
0	0
91	0
0	0
0	0
69	0
0	0
0	0
0	0
1173	0
0	0
7	0
0	0
0	0
0	0
0	0
157	0
55	0
0	0
246	0
91	0
0	0
0	0
0	0
0	0
0	0
0	0
198	0
0	0
0	0
0	0
0	0
0	0
0	0
0	0
0	0
0	0
0	0
195	0
0	0
0	0
218	0
0	0
0	0
0	0
0	0
0	0
0	0
0	0
0	0
[truncated: 10,935 more rows]
