# Supplementary material for: Competing for Attention in Social Media under Information Overload Conditions
Source: PLoS One. 2015 Jul 10;10(7):e0126090. doi: 10.1371/journal.pone.0126090 (PMC4498816; doi:10.1371/journal.pone.0126090)
Supplement: S1 File — This zip file contains the sharing details of all of the microblogs we have used in the Figs 2 and 3. Among the files, ‘Instruction.txt’ describes the contents of the files. (ZIP) [file pone.0126090.s001.zip › Data/13008_143.txt]

207	1
152	2
0	0
528	77
0	0
0	0
0	0
0	0
0	0
0	0
0	0
0	0
0	0
0	0
0	0
0	0
1069	55
79	1
0	0
0	0
0	0
0	0
0	0
0	0
638	1
0	0
0	0
0	0
0	0
0	0
0	0
0	0
0	0
0	0
0	0
1104	0
0	0
0	0
0	0
0	0
1979	226
0	0
0	0
0	0
0	0
0	0
0	0
0	0
0	0
0	0
0	0
0	0
0	0
0	0
0	0
0	0
0	0
0	0
0	0
0	0
0	0
0	0
0	0
0	0
0	0
0	0
0	0
0	0
0	0
0	0
0	0
0	0
0	0
0	0
71	0
0	0
0	0
0	0
0	0
0	0
170	0
0	0
0	0
40	1
0	0
0	0
14	0
0	0
0	0
7	2
0	0
0	0
0	0
0	0
1177	0
0	0
0	0
0	0
0	0
0	0
0	0
0	0
0	0
0	0
0	0
0	0
0	0
0	0
0	0
0	0
0	0
0	0
0	0
0	0
0	0
0	0
0	0
0	0
0	0
0	0
0	0
0	0
0	0
0	0
0	0
0	0
0	0
0	0
0	0
0	0
0	0
0	0
0	0
0	0
0	0
0	0
0	0
0	0
0	0
0	0
0	0
0	0
0	0
0	0
0	0
0	0
0	0
117	0
0	0
0	0
0	0
0	0
0	0
0	0
0	0
0	0
0	0
0	0
0	0
682	1
0	0
0	0
0	0
0	0
0	0
0	0
0	0
0	0
0	0
21	1
0	0
0	0
0	0
0	0
0	0
0	0
0	0
0	0
418	2
531	126
0	0
524	10
0	0
0	0
0	0
0	0
0	0
0	0
0	0
0	0
52	1
177	1
0	0
0	0
0	0
1145	0
0	0
0	0
0	0
0	0
456	17
0	0
0	0
0	0
0	0
0	0
0	0
0	0
0	0
0	0
0	0
0	0
0	0
0	0
0	0
0	0
0	0
0	0
0	0
0	0
0	0
0	0
0	0
0	0
407	1
0	0
0	0
0	0
0	0
0	0
1112	0
0	0
0	0
0	0
0	0
0	0
0	0
0	0
0	0
0	0
0	0
0	0
0	0
0	0
0	0
0	0
0	0
0	0
0	0
0	0
0	0
1162	0
0	0
0	0
0	0
0	0
0	0
0	0
0	0
0	0
0	0
441	1
0	0
1119	0
0	0
0	0
0	0
0	0
0	0
0	0
0	0
0	0
0	0
0	0
0	0
0	0
155	1
0	0
0	0
0	0
0	0
0	0
266	1
0	0
0	0
0	0
0	0
0	0
1146	0
0	0
0	0
0	0
0	0
1095	2
0	0
0	0
0	0
0	0
0	0
0	0
0	0
0	0
0	0
23	0
0	0
246	0
0	0
0	0
0	0
0	0
0	0
0	0
0	0
0	0
0	0
0	0
0	0
0	0
0	0
0	0
0	0
0	0
0	0
0	0
90	7
0	0
0	0
0	0
0	0
0	0
0	0
0	0
0	0
0	0
0	0
0	0
0	0
0	0
0	0
0	0
652	14
0	0
0	0
0	0
0	0
952	0
0	0
0	0
0	0
2000	16
1000	13
0	0
0	0
0	0
0	0
0	0
0	0
14	6
0	0
0	0
0	0
0	0
0	0
0	0
0	0
0	0
0	0
0	0
0	0
0	0
0	0
0	0
0	0
0	0
0	0
0	0
0	0
0	0
0	0
413	1
0	0
1196	0
0	0
0	0
0	0
0	0
0	0
0	0
0	0
0	0
113	1
1132	1
0	0
0	0
0	0
0	0
0	0
0	0
1196	0
0	0
0	0
0	0
0	0
260	29
0	0
0	0
0	0
0	0
0	0
0	0
0	0
1231	0
0	0
0	0
0	0
63	1
0	0
0	0
0	0
0	0
0	0
0	0
0	0
0	0
0	0
0	0
0	0
0	0
0	0
0	0
0	0
0	0
43	4
0	0
0	0
0	0
0	0
0	0
0	0
0	0
0	0
0	0
0	0
0	0
0	0
0	0
0	0
0	0
0	0
1391	0
0	0
0	0
0	0
0	0
0	0
0	0
0	0
770	3
0	0
0	0
0	0
0	0
0	0
0	0
315	1
206	29
0	0
0	0
0	0
0	0
0	0
0	0
0	0
0	0
0	0
0	0
0	0
0	0
0	0
0	0
0	0
1352	0
0	0
240	2
0	0
0	0
0	0
0	0
0	0
0	0
0	0
0	0
0	0
0	0
0	0
0	0
0	0
0	0
0	0
0	0
0	0
0	0
0	0
676	0
194	5
0	0
0	0
0	0
0	0
0	0
19	5
19	5
0	0
0	0
249	1
123	0
77	10
160	0
130	1
0	0
0	0
0	0
76	0
292	4
144	0
0	0
0	0
74	0
0	0
46	1
0	0
0	0
0	0
0	0
1127	0
0	0
0	0
0	0
392	1
491	1
43	0
0	0
1092	78
1092	78
1092	78
0	0
0	0
0	0
0	0
0	0
0	0
287	27
0	0
0	0
0	0
0	0
0	0
0	0
0	0
0	0
0	0
0	0
0	0
85	4
85	4
301	8
0	0
0	0
0	0
0	0
0	0
0	0
0	0
206	29
0	0
0	0
206	29
0	0
0	0
0	0
0	0
0	0
0	0
0	0
1144	0
0	0
0	0
0	0
452	1
145	2
0	0
0	0
0	0
75	0
0	0
0	0
41	4
0	0
0	0
325	72
0	0
0	0
0	0
0	0
206	28
206	28
206	28
206	28
206	28
206	28
179	9
0	0
0	0
0	0
0	0
0	0
0	0
0	0
224	1
300	3
0	0
0	0
0	0
0	0
0	0
185	1
185	1
0	0
0	0
312	3
0	0
180	38
0	0
0	0
0	0
0	0
0	0
0	0
0	0
0	0
0	0
0	0
0	0
0	0
0	0
0	0
144	1
0	0
0	0
0	0
0	0
0	0
0	0
0	0
0	0
0	0
0	0
251	1
0	0
0	0
0	0
0	0
0	0
0	0
0	0
37	0
0	0
0	0
0	0
0	0
0	0
0	0
0	0
77	1
243	2
1598	211
0	0
345	0
0	0
0	0
0	0
0	0
0	0
0	0
0	0
0	0
0	0
0	0
0	0
0	0
42	0
49	2
861	4
307	1
0	0
0	0
0	0
0	0
0	0
0	0
0	0
0	0
0	0
211	6
0	0
0	0
0	0
1181	1
282	6
0	0
0	0
0	0
179	9
179	9
0	0
106	1
344	2
0	0
186	19
186	19
0	0
0	0
0	0
0	0
0	0
0	0
0	0
0	0
575	1
0	0
0	0
0	0
0	0
0	0
0	0
0	0
0	0
144	0
0	0
0	0
0	0
0	0
0	0
0	0
0	0
0	0
0	0
0	0
0	0
0	0
0	0
193	0
1536	0
0	0
189	1
0	0
0	0
0	0
0	0
0	0
0	0
0	0
0	0
0	0
0	0
0	0
0	0
0	0
0	0
0	0
0	0
0	0
0	0
0	0
75	2
0	0
56	5
65	1
65	1
0	0
0	0
0	0
0	0
0	0
0	0
0	0
1143	0
0	0
0	0
0	0
0	0
0	0
0	0
0	0
1123	0
0	0
141	0
0	0
20	1
0	0
0	0
151	4
0	0
0	0
0	0
0	0
0	0
0	0
0	0
1122	1
0	0
107	0
0	0
0	0
0	0
0	0
179	9
1130	0
308	3
0	0
0	0
0	0
0	0
0	0
0	0
0	0
0	0
0	0
0	0
0	0
68	2
0	0
1130	0
0	0
0	0
229	0
0	0
0	0
0	0
0	0
63	1
62	0
0	0
0	0
0	0
46	2
0	0
49	2
0	0
0	0
0	0
0	0
0	0
0	0
162	1
224	1
180	0
0	0
0	0
75	4
0	0
0	0
562	1
167	1
0	0
0	0
1031	9
0	0
299	1
182	0
0	0
0	0
87	14
0	0
0	0
0	0
0	0
0	0
0	0
24	3
0	0
0	0
0	0
0	0
1150	0
0	0
0	0
0	0
0	0
0	0
151	22
54	2
0	0
0	0
0	0
0	0
101	16
0	0
0	0
0	0
0	0
179	9
0	0
0	0
0	0
0	0
0	0
1121	0
30	1
0	0
0	0
0	0
0	0
0	0
0	0
0	0
150	1
77	1
0	0
0	0
0	0
0	0
0	0
0	0
0	0
0	0
0	0
0	0
298	1
0	0
0	0
0	0
475	0
577	2
0	0
0	0
0	0
0	0
675	19
0	0
0	0
0	0
0	0
325	72
0	0
0	0
0	0
0	0
0	0
974	2
0	0
0	0
0	0
169	12
0	0
0	0
0	0
29	5
0	0
0	0
0	0
0	0
0	0
136	2
34	1
123	6
0	0
0	0
245	0
753	105
0	0
46	2
0	0
0	0
1192	0
0	0
225	30
0	0
106	1
0	0
0	0
0	0
52	1
0	0
0	0
0	0
0	0
0	0
0	0
0	0
0	0
0	0
1196	0
0	0
433	1
390	0
0	0
39	0
0	0
0	0
0	0
233	1
0	0
0	0
386	43
0	0
0	0
0	0
0	0
0	0
0	0
0	0
0	0
0	0
0	0
0	0
0	0
0	0
0	0
216	4
0	0
0	0
0	0
0	0
94	6
0	0
0	0
0	0
0	0
746	0
0	0
0	0
1382	0
0	0
0	0
0	0
0	0
311	32
311	32
0	0
0	0
0	0
217	2
0	0
0	0
0	0
0	0
0	0
0	0
1184	0
1024	1
0	0
0	0
0	0
0	0
0	0
0	0
0	0
0	0
0	0
0	0
0	0
0	0
0	0
286	1
0	0
317	10
0	0
0	0
0	0
0	0
0	0
0	0
0	0
0	0
0	0
0	0
0	0
0	0
301	1
786	1
786	1
1175	0
163	33
163	33
0	0
0	0
0	0
0	0
0	0
0	0
362	5
51	3
51	3
192	0
645	49
0	0
0	0
0	0
0	0
0	0
111	3
0	0
0	0
0	0
0	0
0	0
0	0
0	0
0	0
0	0
0	0
0	0
0	0
126	1
0	0
0	0
0	0
0	0
0	0
183	5
150	0
0	0
0	0
348	2
0	0
0	0
0	0
0	0
0	0
0	0
0	0
0	0
0	0
0	0
0	0
0	0
0	0
0	0
171	1
0	0
0	0
0	0
0	0
0	0
121	3
765	1
0	0
0	0
0	0
93	1
94	4
0	0
0	0
0	0
48	1
209	0
72	5
0	0
0	0
98	20
0	0
0	0
0	0
0	0
0	0
159	0
0	0
0	0
152	1
152	1
197	1
0	0
0	0
0	0
0	0
0	0
0	0
0	0
0	0
0	0
0	0
0	0
302	9
0	0
0	0
0	0
375	12
0	0
512	12
337	1
0	0
0	0
0	0
0	0
0	0
339	1
1964	4
0	0
140	7
0	0
40	3
0	0
0	0
0	0
0	0
136	11
0	0
0	0
122	1
0	0
387	4
165	6
16	1
0	0
0	0
0	0
171	3
0	0
378	15
0	0
0	0
0	0
0	0
0	0
1960	26
1960	26
0	0
8	1
460	1
230	12
297	1
0	0
0	0
63	6
200	1
14	1
326	1
843	0
0	0
0	0
221	1
156	1
0	0
0	0
137	2
0	0
0	0
0	0
0	0
0	0
256	0
0	0
0	0
0	0
0	0
0	0
0	0
315	2
0	0
0	0
0	0
321	2
0	0
0	0
0	0
33	4
61	4
0	0
0	0
136	1
475	23
0	0
177	7
0	0
61	2
0	0
0	0
1181	0
0	0
0	0
196	4
0	0
0	0
0	0
0	0
0	0
79	3
906	1
0	0
161	3
27	3
0	0
0	0
0	0
0	0
0	0
0	0
0	0
0	0
0	0
0	0
0	0
0	0
0	0
0	0
0	0
312	43
0	0
0	0
0	0
0	0
0	0
0	0
683	1
0	0
0	0
0	0
303	2
102	1
0	0
0	0
0	0
0	0
71	4
0	0
0	0
0	0
0	0
0	0
0	0
0	0
0	0
0	0
240	40
902	4
0	0
0	0
0	0
61	1
0	0
0	0
0	0
0	0
0	0
0	0
0	0
517	0
1004	0
174	0
174	0
54	7
54	7
14	1
176	2
0	0
316	2
77	8
0	0
0	0
0	0
0	0
273	1
0	0
0	0
42	0
137	0
0	0
0	0
0	0
0	0
0	0
0	0
11	1
0	0
0	0
0	0
187	22
129	0
558	1
0	0
0	0
0	0
0	0
0	0
0	0
0	0
49	3
95	4
95	4
95	8
39	2
576	3
323	16
746	134
0	0
139	5
0	0
0	0
0	0
167	1
0	0
0	0
0	0
44	3
247	9
489	32
202	1
0	0
0	0
0	0
0	0
0	0
0	0
0	0
0	0
0	0
246	50
0	0
181	0
0	0
0	0
21	1
42	3
0	0
0	0
333	1
0	0
0	0
0	0
0	0
140	1
0	0
0	0
0	0
405	12
0	0
45	2
0	0
0	0
0	0
0	0
0	0
0	0
0	0
0	0
57	3
0	0
34	1
0	0
0	0
68	1
135	2
75	1
0	0
0	0
0	0
0	0
378	4
378	4
0	0
302	3
302	3
0	0
0	0
1959	3
0	0
1375	266
342	4
238	3
0	0
0	0
387	4
818	84
130	1
228	11
0	0
411	93
0	0
0	0
0	0
0	0
415	73
235	35
0	0
56	2
0	0
0	0
0	0
0	0
0	0
0	0
0	0
0	0
0	0
0	0
0	0
0	0
0	0
0	0
0	0
0	0
39	2
156	39
41	2
156	39
196	5
225	15
0	0
0	0
0	0
485	5
1745	2
0	0
0	0
0	0
473	17
241	38
0	0
0	0
0	0
156	10
246	48
0	0
92	6
0	0
0	0
0	0
1365	185
1365	185
1365	185
1365	185
236	0
414	74
0	0
246	48
0	0
0	0
1758	1
1997	0
0	0
0	0
0	0
108	25
0	0
0	0
0	0
0	0
207	10
378	77
239	28
246	48
0	0
0	0
0	0
0	0
0	0
0	0
130	13
0	0
747	0
0	0
409	60
21	3
0	0
0	0
16	4
16	4
1010	0
16	4
0	0
0	0
16	4
0	0
157	29
0	0
0	0
190	46
0	0
0	0
145	2
0	0
0	0
247	9
0	0
0	0
0	0
71	8
208	4
282	5
0	0
0	0
0	0
241	1
0	0
0	0
409	2
27	5
1068	119
25	1
0	0
0	0
0	0
354	0
170	1
0	0
0	0
513	64
0	0
0	0
0	0
0	0
0	0
82	4
0	0
0	0
0	0
0	0
0	0
0	0
0	0
256	9
0	0
0	0
0	0
0	0
0	0
0	0
0	0
198	0
74	0
0	0
0	0
256	31
0	0
0	0
404	2
0	0
246	47
0	0
246	47
102	1
246	47
246	47
0	0
0	0
0	0
0	0
0	0
0	0
246	47
246	47
21	3
0	0
265	20
441	3
265	20
126	29
126	29
246	47
126	29
0	0
246	47
246	47
0	0
126	29
0	0
0	0
0	0
0	0
126	29
189	0
0	0
0	0
246	47
126	29
0	0
126	29
246	47
0	0
354	2
0	0
0	0
169	1
11	2
0	0
246	47
99	12
246	47
246	47
0	0
225	1
0	0
95	7
0	0
430	0
246	47
173	1
0	0
0	0
246	47
0	0
500	32
322	21
0	0
0	0
0	0
76	1
246	47
378	4
0	0
0	0
0	0
0	0
0	0
0	0
299	45
0	0
299	3
44	1
0	0
0	0
97	1
0	0
0	0
0	0
246	48
0	0
0	0
0	0
0	0
0	0
0	0
185	0
0	0
191	3
124	1
134	0
583	0
0	0
206	1
314	1
0	0
0	0
0	0
0	0
0	0
273	1
156	44
769	181
0	0
0	0
206	27
0	0
57	1
274	1
0	0
0	0
14	1
16	4
16	4
149	1
16	4
16	4
291	1
192	1
0	0
140	10
0	0
551	1
335	1
0	0
365	2
139	1
452	1
0	0
141	1
333	1
477	1
24	4
0	0
109	0
0	0
248	0
294	1
0	0
1758	1
111	1
0	0
0	0
0	0
0	0
2000	166
0	0
0	0
43	1
0	0
0	0
0	0
0	0
784	1
0	0
316	18
1045	72
28	7
0	0
0	0
0	0
228	2
379	52
8	1
346	18
181	4
260	1
0	0
321	5
0	0
0	0
1375	258
0	0
0	0
0	0
0	0
0	0
0	0
0	0
0	0
0	0
0	0
0	0
0	0
34	0
206	26
0	0
139	5
0	0
169	1
0	0
0	0
0	0
0	0
0	0
0	0
951	3
0	0
0	0
0	0
0	0
0	0
0	0
2500	378
0	0
381	0
284	1
462	145
0	0
2500	377
2500	377
2500	377
2500	377
2500	377
2500	377
247	9
2500	377
395	1
2500	377
2500	377
0	0
0	0
0	0
692	0
0	0
0	0
0	0
413	31
0	0
0	0
0	0
178	1
0	0
220	20
0	0
0	0
0	0
0	0
0	0
0	0
179	0
212	29
0	0
0	0
0	0
0	0
0	0
0	0
0	0
0	0
0	0
0	0
0	0
64	9
0	0
0	0
0	0
0	0
0	0
302	3
203	43
302	3
0	0
0	0
0	0
0	0
0	0
0	0
0	0
119	0
0	0
0	0
0	0
0	0
0	0
0	0
44	3
0	0
0	0
145	4
0	0
0	0
0	0
186	3
415	70
253	3
0	0
0	0
246	45
333	1
0	0
0	0
0	0
0	0
246	45
246	45
56	2
246	45
157	28
37	2
49	3
0	0
363	5
0	0
0	0
1959	3
164	1
0	0
0	0
0	0
397	12
0	0
0	0
0	0
0	0
0	0
219	6
219	6
0	0
342	4
0	0
0	0
0	0
534	70
195	40
0	0
0	0
462	143
73	13
0	0
0	0
0	0
0	0
0	0
387	3
0	0
0	0
0	0
225	14
235	34
0	0
0	0
0	0
196	5
0	0
0	0
1745	2
0	0
0	0
0	0
0	0
485	4
0	0
[truncated: 11,008 more rows]
