# Supplementary material for: Competing for Attention in Social Media under Information Overload Conditions
Source: PLoS One. 2015 Jul 10;10(7):e0126090. doi: 10.1371/journal.pone.0126090 (PMC4498816; doi:10.1371/journal.pone.0126090)
Supplement: S1 File — This zip file contains the sharing details of all of the microblogs we have used in the Figs 2 and 3. Among the files, ‘Instruction.txt’ describes the contents of the files. (ZIP) [file pone.0126090.s001.zip › Data/13085_832.txt]

0	0
0	0
0	0
0	0
0	0
391	0
0	0
0	0
0	0
0	0
0	0
0	0
0	0
0	0
0	0
0	0
0	0
11	0
0	0
0	0
0	0
0	0
0	0
0	0
1116	0
0	0
0	0
0	0
0	0
0	0
0	0
0	0
0	0
0	0
0	0
0	0
0	0
0	0
0	0
0	0
0	0
0	0
0	0
268	1
0	0
0	0
386	0
0	0
0	0
0	0
0	0
1137	0
0	0
0	0
0	0
0	0
0	0
0	0
0	0
0	0
0	0
0	0
0	0
0	0
0	0
143	0
0	0
0	0
0	0
0	0
0	0
0	0
0	0
0	0
0	0
1117	1
0	0
0	0
0	0
0	0
0	0
0	0
0	0
0	0
0	0
0	0
0	0
0	0
1220	0
528	2
0	0
0	0
0	0
0	0
0	0
0	0
0	0
1234	0
1069	0
0	0
0	0
0	0
0	0
0	0
0	0
1163	0
0	0
0	0
0	0
0	0
0	0
0	0
0	0
0	0
0	0
0	0
103	0
0	0
0	0
0	0
0	0
0	0
0	0
0	0
0	0
0	0
0	0
0	0
0	0
0	0
0	0
0	0
79	0
0	0
1166	1
34	0
0	0
0	0
0	0
0	0
0	0
0	0
0	0
0	0
0	0
0	0
0	0
0	0
0	0
0	0
0	0
0	0
0	0
0	0
0	0
0	0
0	0
0	0
0	0
0	0
0	0
0	0
0	0
0	0
0	0
0	0
0	0
0	0
0	0
0	0
0	0
0	0
0	0
0	0
0	0
0	0
0	0
0	0
0	0
1127	0
0	0
0	0
0	0
0	0
0	0
0	0
0	0
0	0
0	0
0	0
0	0
0	0
0	0
0	0
0	0
1913	1
0	0
0	0
0	0
0	0
0	0
0	0
421	0
0	0
0	0
0	0
0	0
0	0
0	0
0	0
0	0
0	0
0	0
0	0
0	0
0	0
0	0
0	0
0	0
0	0
0	0
0	0
0	0
0	0
0	0
0	0
0	0
0	0
0	0
0	0
0	0
0	0
0	0
0	0
0	0
1216	1
0	0
0	0
0	0
0	0
0	0
0	0
0	0
0	0
0	0
0	0
0	0
0	0
0	0
0	0
128	1
0	0
0	0
0	0
0	0
0	0
0	0
0	0
0	0
0	0
0	0
0	0
0	0
0	0
0	0
0	0
0	0
0	0
11	0
0	0
0	0
0	0
0	0
0	0
0	0
0	0
0	0
0	0
0	0
0	0
0	0
0	0
0	0
0	0
0	0
0	0
0	0
0	0
0	0
0	0
0	0
0	0
0	0
0	0
0	0
0	0
0	0
0	0
0	0
0	0
0	0
0	0
0	0
0	0
0	0
194	0
0	0
0	0
0	0
0	0
0	0
0	0
0	0
0	0
0	0
0	0
0	0
0	0
36	0
0	0
0	0
0	0
0	0
1420	0
0	0
0	0
0	0
0	0
0	0
0	0
1173	0
0	0
0	0
0	0
1183	0
0	0
0	0
0	0
0	0
0	0
0	0
0	0
0	0
1157	0
0	0
350	0
0	0
0	0
0	0
0	0
103	0
0	0
801	0
0	0
0	0
0	0
0	0
0	0
0	0
0	0
0	0
0	0
0	0
0	0
0	0
0	0
0	0
0	0
0	0
0	0
0	0
0	0
0	0
439	0
0	0
0	0
0	0
0	0
0	0
0	0
0	0
0	0
0	0
0	0
0	0
0	0
0	0
0	0
0	0
55	0
0	0
1238	1
0	0
1157	0
0	0
0	0
0	0
0	0
0	0
0	0
0	0
1127	0
0	0
0	0
0	0
0	0
0	0
0	0
0	0
1397	1
0	0
0	0
0	0
0	0
0	0
0	0
0	0
528	1
0	0
0	0
0	0
0	0
0	0
0	0
0	0
0	0
0	0
0	0
138	0
0	0
0	0
1153	1
0	0
0	0
0	0
0	0
0	0
0	0
0	0
1314	2
0	0
0	0
0	0
0	0
0	0
0	0
0	0
1314	1
0	0
0	0
0	0
0	0
0	0
0	0
0	0
0	0
0	0
1163	0
0	0
0	0
0	0
0	0
0	0
0	0
0	0
0	0
0	0
0	0
0	0
0	0
0	0
0	0
0	0
0	0
0	0
0	0
0	0
0	0
0	0
0	0
0	0
0	0
0	0
0	0
0	0
0	0
0	0
0	0
0	0
0	0
0	0
0	0
0	0
0	0
0	0
0	0
0	0
0	0
0	0
0	0
0	0
0	0
0	0
0	0
0	0
0	0
0	0
1164	0
0	0
0	0
0	0
0	0
0	0
0	0
0	0
0	0
0	0
0	0
0	0
0	0
0	0
0	0
0	0
0	0
0	0
0	0
0	0
0	0
0	0
0	0
0	0
0	0
0	0
0	0
0	0
0	0
0	0
0	0
0	0
0	0
0	0
0	0
0	0
0	0
0	0
0	0
0	0
0	0
0	0
0	0
1204	0
0	0
0	0
0	0
0	0
0	0
0	0
0	0
0	0
0	0
0	0
0	0
0	0
0	0
0	0
0	0
0	0
0	0
0	0
0	0
0	0
0	0
0	0
0	0
0	0
0	0
0	0
0	0
0	0
289	0
0	0
0	0
0	0
0	0
0	0
1179	0
0	0
0	0
0	0
0	0
0	0
0	0
0	0
0	0
0	0
0	0
0	0
1263	0
0	0
0	0
0	0
0	0
0	0
0	0
0	0
0	0
0	0
0	0
0	0
0	0
0	0
0	0
324	0
0	0
0	0
0	0
1181	1
0	0
0	0
0	0
0	0
0	0
0	0
0	0
1160	0
0	0
0	0
0	0
0	0
0	0
0	0
0	0
0	0
0	0
0	0
0	0
0	0
0	0
0	0
0	0
0	0
0	0
0	0
0	0
0	0
0	0
0	0
0	0
0	0
0	0
0	0
1137	0
0	0
0	0
0	0
0	0
0	0
0	0
0	0
0	0
0	0
0	0
0	0
0	0
0	0
0	0
0	0
0	0
0	0
0	0
0	0
0	0
0	0
0	0
0	0
1066	0
0	0
0	0
0	0
0	0
0	0
1169	0
0	0
0	0
1187	0
0	0
0	0
0	0
1124	0
0	0
0	0
0	0
0	0
0	0
0	0
0	0
0	0
0	0
0	0
0	0
0	0
0	0
0	0
0	0
0	0
0	0
0	0
0	0
0	0
0	0
0	0
0	0
0	0
0	0
0	0
219	0
0	0
0	0
0	0
0	0
0	0
0	0
0	0
0	0
0	0
155	0
0	0
0	0
0	0
0	0
0	0
0	0
0	0
0	0
0	0
0	0
0	0
0	0
0	0
0	0
0	0
0	0
0	0
0	0
0	0
0	0
0	0
0	0
0	0
152	0
0	0
1161	1
0	0
0	0
0	0
0	0
0	0
0	0
0	0
1203	0
0	0
0	0
0	0
1235	0
0	0
0	0
0	0
0	0
0	0
0	0
0	0
18	0
116	1
0	0
0	0
0	0
358	0
0	0
0	0
0	0
0	0
1107	1
0	0
0	0
0	0
0	0
0	0
0	0
0	0
0	0
0	0
0	0
1190	0
0	0
42	0
0	0
0	0
0	0
0	0
0	0
0	0
0	0
0	0
0	0
0	0
0	0
0	0
1158	0
0	0
0	0
0	0
0	0
0	0
0	0
0	0
0	0
0	0
0	0
0	0
0	0
191	1
0	0
0	0
0	0
1161	0
0	0
0	0
0	0
0	0
0	0
0	0
0	0
0	0
1145	0
0	0
0	0
0	0
0	0
0	0
0	0
0	0
0	0
0	0
0	0
0	0
0	0
0	0
0	0
0	0
0	0
0	0
1152	0
0	0
0	0
0	0
0	0
0	0
0	0
0	0
0	0
0	0
0	0
0	0
0	0
0	0
0	0
0	0
0	0
0	0
0	0
0	0
0	0
0	0
1097	0
0	0
0	0
0	0
0	0
0	0
0	0
0	0
0	0
0	0
0	0
229	0
0	0
0	0
0	0
0	0
0	0
0	0
0	0
0	0
0	0
0	0
0	0
0	0
0	0
0	0
0	0
0	0
0	0
0	0
0	0
0	0
0	0
252	0
0	0
0	0
0	0
0	0
0	0
0	0
0	0
1210	0
0	0
0	0
0	0
0	0
1176	0
0	0
0	0
0	0
0	0
0	0
0	0
0	0
0	0
0	0
0	0
0	0
0	0
0	0
0	0
0	0
0	0
39	0
1064	0
0	0
0	0
9	0
0	0
0	0
0	0
0	0
0	0
0	0
0	0
0	0
0	0
0	0
0	0
0	0
0	0
0	0
0	0
0	0
0	0
0	0
0	0
0	0
0	0
0	0
0	0
0	0
0	0
429	0
0	0
0	0
0	0
0	0
0	0
0	0
0	0
0	0
0	0
0	0
0	0
0	0
0	0
0	0
0	0
0	0
0	0
0	0
0	0
0	0
0	0
0	0
0	0
0	0
0	0
0	0
64	0
0	0
0	0
0	0
0	0
177	0
0	0
0	0
0	0
0	0
0	0
0	0
0	0
0	0
0	0
0	0
0	0
0	0
0	0
0	0
0	0
0	0
0	0
0	0
0	0
0	0
0	0
0	0
0	0
0	0
0	0
0	0
0	0
0	0
0	0
0	0
0	0
0	0
0	0
0	0
0	0
0	0
0	0
0	0
0	0
0	0
0	0
0	0
0	0
0	0
0	0
0	0
0	0
319	1
0	0
0	0
0	0
0	0
0	0
0	0
0	0
0	0
0	0
0	0
135	0
0	0
0	0
0	0
0	0
226	1
0	0
1166	1
0	0
0	0
0	0
0	0
0	0
0	0
0	0
0	0
0	0
0	0
0	0
0	0
0	0
0	0
1145	0
0	0
145	0
0	0
0	0
0	0
0	0
0	0
320	0
0	0
0	0
1128	1
0	0
0	0
0	0
0	0
0	0
0	0
0	0
0	0
103	0
0	0
0	0
0	0
0	0
0	0
32	0
0	0
130	0
0	0
0	0
0	0
0	0
0	0
0	0
0	0
0	0
0	0
0	0
0	0
0	0
0	0
0	0
0	0
0	0
0	0
0	0
1159	0
1126	0
0	0
0	0
0	0
1121	0
0	0
0	0
0	0
0	0
0	0
0	0
0	0
0	0
0	0
0	0
0	0
0	0
0	0
0	0
0	0
0	0
0	0
0	0
0	0
0	0
0	0
0	0
0	0
0	0
0	0
0	0
0	0
0	0
1336	0
0	0
0	0
0	0
0	0
0	0
0	0
0	0
0	0
0	0
0	0
0	0
0	0
0	0
0	0
0	0
0	0
0	0
0	0
0	0
0	0
0	0
0	0
0	0
0	0
0	0
0	0
0	0
0	0
0	0
0	0
0	0
0	0
0	0
0	0
0	0
0	0
0	0
0	0
0	0
0	0
0	0
0	0
0	0
0	0
0	0
0	0
0	0
0	0
0	0
0	0
0	0
0	0
177	1
0	0
0	0
0	0
0	0
0	0
0	0
0	0
0	0
0	0
0	0
99	0
0	0
0	0
20	0
1183	0
1162	0
0	0
0	0
0	0
0	0
0	0
0	0
0	0
0	0
0	0
0	0
253	0
0	0
0	0
0	0
0	0
0	0
0	0
0	0
0	0
0	0
0	0
0	0
0	0
70	0
0	0
2114	1
0	0
1132	0
0	0
0	0
1122	0
0	0
0	0
0	0
13	0
0	0
1124	0
71	0
0	0
0	0
0	0
0	0
1167	0
0	0
0	0
0	0
0	0
0	0
1214	0
0	0
0	0
0	0
1189	0
0	0
0	0
0	0
0	0
0	0
0	0
0	0
0	0
0	0
0	0
0	0
0	0
0	0
0	0
0	0
0	0
0	0
0	0
1168	0
0	0
0	0
0	0
0	0
0	0
0	0
0	0
1145	0
0	0
0	0
0	0
0	0
0	0
0	0
0	0
0	0
0	0
0	0
0	0
0	0
0	0
1246	0
100	1
0	0
1219	0
0	0
0	0
0	0
0	0
0	0
0	0
0	0
0	0
0	0
0	0
0	0
0	0
0	0
0	0
0	0
0	0
0	0
0	0
0	0
0	0
0	0
0	0
0	0
0	0
0	0
0	0
0	0
0	0
0	0
0	0
0	0
0	0
0	0
0	0
0	0
0	0
2000	2
0	0
0	0
0	0
0	0
0	0
0	0
0	0
0	0
0	0
0	0
0	0
0	0
0	0
0	0
0	0
0	0
0	0
0	0
0	0
0	0
0	0
1207	1
0	0
248	0
0	0
0	0
1138	0
0	0
0	0
0	0
0	0
1212	1
0	0
0	0
0	0
0	0
0	0
0	0
0	0
0	0
0	0
0	0
0	0
0	0
0	0
0	0
0	0
0	0
55	0
0	0
0	0
0	0
0	0
9	0
0	0
0	0
0	0
0	0
0	0
0	0
1194	1
0	0
111	0
0	0
0	0
0	0
135	0
0	0
1209	0
0	0
0	0
1333	1
0	0
0	0
0	0
0	0
0	0
1096	0
0	0
0	0
0	0
0	0
0	0
0	0
0	0
0	0
0	0
0	0
1098	0
0	0
0	0
1083	0
0	0
0	0
0	0
0	0
0	0
0	0
1152	0
0	0
0	0
0	0
0	0
0	0
0	0
26	1
0	0
0	0
0	0
0	0
0	0
0	0
0	0
0	0
0	0
0	0
1145	1
0	0
0	0
0	0
0	0
0	0
0	0
0	0
0	0
0	0
1100	0
0	0
0	0
0	0
34	0
0	0
0	0
0	0
0	0
0	0
0	0
0	0
0	0
0	0
0	0
1192	0
0	0
0	0
0	0
0	0
0	0
0	0
0	0
0	0
0	0
41	0
0	0
0	0
0	0
0	0
0	0
0	0
308	2
0	0
0	0
0	0
0	0
0	0
0	0
0	0
1061	0
0	0
0	0
0	0
0	0
0	0
0	0
1096	0
0	0
0	0
0	0
13	0
0	0
0	0
0	0
0	0
0	0
0	0
0	0
0	0
0	0
0	0
0	0
0	0
0	0
0	0
0	0
0	0
0	0
0	0
0	0
0	0
0	0
0	0
0	0
0	0
0	0
0	0
0	0
0	0
0	0
0	0
0	0
0	0
1173	0
0	0
0	0
0	0
0	0
0	0
0	0
0	0
0	0
0	0
0	0
0	0
0	0
0	0
369	0
0	0
0	0
0	0
0	0
0	0
0	0
0	0
0	0
0	0
0	0
0	0
0	0
0	0
0	0
0	0
0	0
0	0
0	0
0	0
0	0
0	0
0	0
0	0
0	0
0	0
0	0
0	0
0	0
295	1
0	0
144	0
0	0
607	0
324	2
0	0
0	0
0	0
0	0
0	0
0	0
0	0
0	0
143	0
0	0
0	0
0	0
0	0
387	2
0	0
0	0
0	0
0	0
0	0
0	0
0	0
96	0
0	0
0	0
0	0
0	0
0	0
0	0
0	0
0	0
50	0
0	0
0	0
1344	1
0	0
0	0
0	0
172	1
0	0
0	0
0	0
0	0
0	0
0	0
0	0
0	0
0	0
0	0
0	0
0	0
0	0
0	0
0	0
207	0
0	0
0	0
0	0
0	0
0	0
0	0
0	0
0	0
0	0
30	0
0	0
0	0
0	0
0	0
0	0
0	0
0	0
0	0
0	0
0	0
0	0
0	0
0	0
0	0
0	0
0	0
0	0
0	0
0	0
0	0
0	0
0	0
0	0
0	0
0	0
0	0
0	0
0	0
0	0
0	0
1355	0
0	0
0	0
0	0
0	0
0	0
0	0
0	0
0	0
0	0
0	0
0	0
0	0
0	0
0	0
0	0
0	0
0	0
0	0
0	0
0	0
0	0
0	0
0	0
0	0
0	0
0	0
0	0
0	0
0	0
0	0
0	0
0	0
0	0
0	0
0	0
0	0
0	0
0	0
0	0
0	0
0	0
0	0
0	0
0	0
0	0
0	0
0	0
0	0
0	0
0	0
0	0
0	0
0	0
0	0
0	0
0	0
0	0
0	0
0	0
0	0
0	0
0	0
0	0
0	0
0	0
0	0
0	0
231	0
0	0
21	0
0	0
0	0
217	0
0	0
0	0
0	0
0	0
0	0
0	0
0	0
0	0
0	0
452	0
34	1
0	0
0	0
0	0
0	0
698	0
0	0
0	0
0	0
0	0
1212	2
0	0
0	0
0	0
0	0
0	0
0	0
0	0
161	0
0	0
0	0
0	0
0	0
0	0
0	0
0	0
0	0
0	0
0	0
0	0
0	0
0	0
0	0
0	0
0	0
0	0
1367	0
0	0
0	0
0	0
0	0
0	0
0	0
0	0
0	0
0	0
0	0
94	1
0	0
0	0
0	0
0	0
0	0
0	0
0	0
0	0
0	0
0	0
0	0
0	0
0	0
0	0
0	0
0	0
0	0
0	0
0	0
0	0
0	0
0	0
0	0
0	0
1196	0
1151	0
0	0
0	0
1072	0
0	0
0	0
0	0
0	0
0	0
0	0
86	0
0	0
0	0
0	0
0	0
0	0
0	0
0	0
0	0
0	0
0	0
0	0
0	0
0	0
0	0
0	0
0	0
0	0
0	0
0	0
0	0
0	0
0	0
0	0
0	0
0	0
0	0
0	0
12	1
0	0
0	0
0	0
112	1
0	0
0	0
0	0
0	0
0	0
0	0
0	0
0	0
0	0
0	0
0	0
0	0
0	0
0	0
0	0
0	0
0	0
0	0
0	0
0	0
0	0
0	0
0	0
0	0
1207	0
0	0
0	0
0	0
0	0
0	0
0	0
0	0
0	0
0	0
1231	0
0	0
0	0
0	0
0	0
0	0
0	0
1130	0
0	0
0	0
0	0
0	0
0	0
0	0
0	0
0	0
0	0
0	0
0	0
0	0
0	0
0	0
0	0
0	0
0	0
0	0
0	0
0	0
0	0
0	0
0	0
0	0
1174	0
0	0
0	0
0	0
0	0
104	1
0	0
0	0
0	0
0	0
0	0
0	0
0	0
0	0
0	0
0	0
0	0
[truncated: 11,085 more rows]
