# Supplementary material for: Competing for Attention in Social Media under Information Overload Conditions
Source: PLoS One. 2015 Jul 10;10(7):e0126090. doi: 10.1371/journal.pone.0126090 (PMC4498816; doi:10.1371/journal.pone.0126090)
Supplement: S1 File — This zip file contains the sharing details of all of the microblogs we have used in the Figs 2 and 3. Among the files, ‘Instruction.txt’ describes the contents of the files. (ZIP) [file pone.0126090.s001.zip › Data/13143_185.txt]

0	0
0	0
0	0
0	0
1195	0
0	0
1367	0
1710	0
590	4
0	0
31	0
261	1
122	0
0	0
180	1
0	0
0	0
0	0
0	0
0	0
16	0
190	0
0	0
403	1
0	0
0	0
0	0
0	0
60	1
0	0
290	1
0	0
0	0
0	0
68	0
270	3
138	1
0	0
93	0
0	0
100	0
0	0
0	0
491	0
47	0
0	0
479	2
331	1
0	0
0	0
272	1
102	0
50	1
317	1
0	0
225	0
0	0
202	1
0	0
0	0
0	0
0	0
0	0
53	0
0	0
81	0
0	0
0	0
1123	0
0	0
253	0
0	0
0	0
0	0
130	1
0	0
0	0
0	0
750	4
467	1
0	0
0	0
303	1
125	1
100	1
0	0
0	0
0	0
61	0
0	0
214	2
0	0
0	0
433	2
0	0
0	0
0	0
0	0
0	0
0	0
435	0
0	0
0	0
0	0
0	0
0	0
0	0
0	0
0	0
0	0
95	1
0	0
0	0
0	0
0	0
130	0
0	0
469	1
28	0
0	0
182	0
581	1
0	0
0	0
75	1
0	0
0	0
0	0
0	0
520	1
39	0
0	0
0	0
0	0
1179	0
94	0
0	0
0	0
0	0
0	0
0	0
0	0
63	1
134	1
737	0
0	0
0	0
0	0
0	0
0	0
0	0
0	0
363	1
0	0
0	0
1197	1
0	0
0	0
0	0
0	0
0	0
0	0
1200	0
0	0
591	1
0	0
76	0
133	0
0	0
0	0
0	0
0	0
0	0
0	0
0	0
0	0
0	0
0	0
0	0
803	1
0	0
256	0
635	0
0	0
0	0
1169	0
0	0
0	0
0	0
1263	0
0	0
0	0
0	0
0	0
0	0
0	0
0	0
0	0
0	0
0	0
0	0
0	0
0	0
205	1
0	0
0	0
0	0
0	0
0	0
0	0
0	0
0	0
0	0
0	0
0	0
0	0
201	0
1509	2
1	0
0	0
4	0
61	0
74	1
65	0
107	1
0	0
83	0
118	0
0	0
0	0
0	0
0	0
0	0
422	2
106	2
0	0
0	0
9	0
77	0
0	0
0	0
0	0
207	1
1141	0
238	0
0	0
0	0
0	0
172	0
0	0
2000	5
0	0
0	0
0	0
0	0
0	0
0	0
0	0
0	0
0	0
179	0
128	1
0	0
510	1
0	0
0	0
0	0
0	0
0	0
0	0
0	0
141	0
187	0
0	0
322	0
0	0
0	0
46	1
0	0
280	0
0	0
0	0
838	0
838	0
0	0
0	0
0	0
0	0
958	1
0	0
0	0
0	0
0	0
0	0
0	0
0	0
0	0
0	0
0	0
0	0
0	0
0	0
0	0
0	0
0	0
0	0
0	0
0	0
80	0
0	0
0	0
0	0
0	0
1210	0
0	0
1168	0
0	0
0	0
0	0
0	0
0	0
0	0
114	0
0	0
0	0
0	0
18	0
1140	0
0	0
0	0
0	0
0	0
0	0
0	0
0	0
0	0
0	0
0	0
0	0
0	0
0	0
1104	1
0	0
0	0
0	0
252	2
0	0
0	0
0	0
0	0
0	0
0	0
0	0
95	1
0	0
0	0
0	0
0	0
0	0
0	0
0	0
0	0
0	0
0	0
0	0
0	0
0	0
0	0
0	0
0	0
218	1
0	0
70	0
0	0
0	0
0	0
0	0
0	0
35	1
0	0
0	0
0	0
283	2
0	0
0	0
167	1
360	1
485	1
372	0
0	0
0	0
0	0
0	0
0	0
0	0
0	0
0	0
0	0
0	0
0	0
210	0
115	1
0	0
0	0
0	0
0	0
0	0
75	0
256	1
62	0
0	0
0	0
0	0
0	0
0	0
65	0
0	0
0	0
0	0
0	0
0	0
0	0
0	0
572	0
0	0
0	0
0	0
0	0
0	0
495	0
0	0
236	2
0	0
0	0
109	0
130	0
0	0
0	0
0	0
0	0
0	0
149	0
33	0
0	0
0	0
0	0
495	1
305	0
0	0
0	0
653	2
0	0
0	0
0	0
0	0
937	2
1176	1
0	0
150	3
0	0
0	0
0	0
0	0
221	1
1193	0
0	0
0	0
0	0
1150	0
0	0
0	0
0	0
0	0
0	0
0	0
0	0
0	0
0	0
0	0
0	0
0	0
0	0
0	0
0	0
0	0
0	0
0	0
0	0
0	0
1201	0
0	0
0	0
0	0
0	0
0	0
248	1
0	0
0	0
122	1
154	1
527	1
0	0
0	0
0	0
0	0
0	0
0	0
0	0
0	0
0	0
0	0
1226	0
0	0
212	1
280	1
0	0
108	0
116	1
67	0
45	0
116	1
0	0
131	2
0	0
441	1
1342	2
0	0
0	0
0	0
0	0
241	1
308	1
240	0
0	0
128	0
0	0
0	0
0	0
0	0
235	0
0	0
111	0
0	0
0	0
0	0
0	0
0	0
0	0
0	0
0	0
0	0
0	0
0	0
0	0
0	0
149	1
0	0
199	1
0	0
0	0
0	0
161	0
225	1
94	0
0	0
0	0
0	0
0	0
223	0
73	0
102	0
327	0
569	0
198	0
0	0
296	7
1384	1
0	0
0	0
0	0
0	0
0	0
0	0
0	0
0	0
0	0
0	0
1089	0
0	0
0	0
0	0
0	0
0	0
0	0
0	0
0	0
0	0
0	0
145	0
0	0
0	0
0	0
107	0
94	0
277	0
0	0
191	0
62	1
0	0
0	0
0	0
164	0
108	0
65	1
0	0
155	1
49	0
0	0
149	0
0	0
0	0
0	0
0	0
0	0
65	1
0	0
0	0
0	0
0	0
0	0
0	0
1076	0
0	0
0	0
0	0
0	0
0	0
25	0
0	0
0	0
0	0
1152	1
0	0
0	0
438	2
88	1
0	0
0	0
0	0
0	0
0	0
0	0
0	0
0	0
0	0
0	0
0	0
160	1
0	0
0	0
0	0
0	0
0	0
157	0
36	0
73	0
0	0
0	0
0	0
0	0
0	0
0	0
0	0
0	0
0	0
458	0
0	0
0	0
0	0
0	0
0	0
1132	0
0	0
0	0
391	0
0	0
0	0
0	0
0	0
0	0
0	0
0	0
0	0
0	0
0	0
0	0
0	0
94	0
0	0
0	0
0	0
0	0
0	0
0	0
226	0
1129	0
0	0
0	0
108	0
41	0
41	0
53	0
0	0
15	0
165	0
411	1
792	0
0	0
0	0
1195	1
0	0
0	0
90	0
0	0
0	0
0	0
294	1
222	0
0	0
0	0
0	0
0	0
0	0
0	0
0	0
0	0
0	0
0	0
0	0
76	0
172	0
0	0
0	0
0	0
0	0
0	0
112	0
0	0
0	0
0	0
0	0
0	0
0	0
0	0
0	0
0	0
0	0
0	0
0	0
18	0
0	0
0	0
296	0
1181	0
0	0
87	0
0	0
0	0
43	0
441	2
0	0
0	0
0	0
0	0
0	0
0	0
345	1
0	0
0	0
134	1
0	0
0	0
0	0
0	0
107	1
426	0
211	0
0	0
0	0
0	0
0	0
0	0
0	0
0	0
1181	0
158	5
320	1
0	0
0	0
0	0
0	0
0	0
0	0
0	0
222	0
0	0
148	0
0	0
0	0
0	0
0	0
0	0
240	0
0	0
0	0
0	0
0	0
0	0
0	0
0	0
0	0
0	0
0	0
94	1
0	0
0	0
0	0
0	0
0	0
135	0
0	0
0	0
227	0
127	0
0	0
65	1
0	0
0	0
0	0
0	0
30	0
1145	0
0	0
30	0
0	0
68	0
0	0
89	0
151	0
0	0
0	0
0	0
66	0
0	0
0	0
0	0
0	0
1214	0
0	0
66	0
257	0
0	0
0	0
0	0
0	0
0	0
0	0
0	0
0	0
0	0
0	0
0	0
0	0
0	0
0	0
0	0
0	0
0	0
0	0
0	0
166	0
0	0
66	1
433	0
1062	0
0	0
0	0
252	4
0	0
0	0
0	0
172	2
187	0
0	0
111	0
0	0
0	0
195	0
0	0
124	2
0	0
695	0
0	0
67	0
0	0
0	0
0	0
0	0
0	0
181	0
0	0
64	0
0	0
0	0
103	0
0	0
0	0
0	0
0	0
0	0
103	0
0	0
0	0
0	0
0	0
1124	0
0	0
0	0
1236	0
0	0
0	0
0	0
0	0
0	0
0	0
0	0
0	0
0	0
0	0
0	0
0	0
0	0
0	0
0	0
0	0
0	0
0	0
0	0
0	0
0	0
0	0
0	0
0	0
0	0
0	0
0	0
1148	0
0	0
0	0
0	0
0	0
0	0
416	1
334	0
344	1
0	0
0	0
244	0
1159	0
0	0
0	0
0	0
0	0
1215	0
56	0
392	0
141	0
0	0
141	0
129	0
0	0
0	0
0	0
0	0
620	0
0	0
0	0
808	1
757	2
0	0
0	0
0	0
0	0
0	0
0	0
0	0
0	0
146	1
0	0
173	0
0	0
154	2
0	0
0	0
0	0
266	0
0	0
0	0
0	0
0	0
0	0
0	0
0	0
0	0
0	0
0	0
0	0
0	0
0	0
0	0
0	0
0	0
0	0
0	0
0	0
0	0
164	0
0	0
0	0
0	0
1969	2
0	0
0	0
131	2
38	1
0	0
0	0
1173	0
147	1
0	0
317	3
88	1
0	0
703	4
0	0
343	3
0	0
124	0
171	2
0	0
0	0
0	0
445	3
50	1
0	0
69	0
0	0
0	0
131	2
67	0
79	0
0	0
0	0
0	0
82	0
0	0
156	2
0	0
0	0
0	0
0	0
0	0
0	0
0	0
0	0
0	0
0	0
262	1
1355	0
0	0
0	0
206	1
468	1
262	0
0	0
0	0
0	0
252	2
0	0
241	1
27	2
241	0
34	1
0	0
0	0
1946	3
0	0
0	0
0	0
197	1
0	0
883	4
0	0
0	0
0	0
0	0
0	0
0	0
0	0
90	0
289	0
52	1
0	0
0	0
86	2
393	0
109	0
0	0
0	0
0	0
0	0
101	2
492	2
476	1
0	0
0	0
93	0
0	0
0	0
0	0
170	1
0	0
0	0
0	0
0	0
0	0
0	0
0	0
245	1
0	0
0	0
0	0
271	3
0	0
1159	0
0	0
0	0
323	1
131	0
675	0
0	0
0	0
0	0
0	0
227	0
0	0
0	0
0	0
0	0
0	0
0	0
0	0
0	0
169	2
0	0
80	0
0	0
0	0
0	0
0	0
0	0
0	0
257	2
177	2
0	0
0	0
0	0
0	0
0	0
81	0
0	0
0	0
0	0
0	0
715	0
0	0
0	0
0	0
0	0
0	0
394	0
0	0
133	1
294	1
0	0
344	0
289	1
0	0
127	1
172	1
0	0
439	1
0	0
0	0
0	0
0	0
656	1
0	0
0	0
0	0
9	0
105	1
626	3
466	1
31	0
0	0
387	1
128	0
1069	0
0	0
147	0
58	1
0	0
0	0
0	0
115	3
0	0
0	0
0	0
61	0
0	0
0	0
40	0
0	0
0	0
114	1
1094	0
0	0
96	0
676	2
0	0
0	0
187	1
27	0
0	0
0	0
158	0
273	0
126	0
156	0
0	0
0	0
0	0
84	0
0	0
0	0
0	0
246	1
0	0
0	0
0	0
0	0
0	0
1190	0
0	0
0	0
161	1
1186	1
0	0
191	1
0	0
0	0
0	0
0	0
0	0
0	0
0	0
0	0
0	0
544	0
0	0
262	0
0	0
1244	1
0	0
0	0
0	0
532	0
0	0
1160	0
0	0
0	0
82	0
0	0
170	1
76	0
295	0
166	2
0	0
1279	2
110	0
113	0
139	0
0	0
1206	0
109	1
0	0
151	2
0	0
0	0
0	0
211	3
299	2
0	0
0	0
0	0
0	0
199	0
0	0
0	0
246	2
0	0
111	2
60	1
0	0
384	0
0	0
210	2
124	1
0	0
171	0
238	5
0	0
249	3
34	0
108	2
0	0
23	1
0	0
0	0
0	0
0	0
0	0
0	0
13	0
0	0
0	0
125	1
0	0
0	0
0	0
0	0
0	0
0	0
0	0
0	0
0	0
1103	0
0	0
0	0
213	0
0	0
218	0
0	0
0	0
0	0
0	0
0	0
0	0
902	15
0	0
233	0
0	0
311	0
0	0
310	1
394	0
354	2
0	0
1229	0
159	1
492	0
301	3
72	0
852	1
0	0
0	0
1146	1
830	1
1497	1
182	0
223	1
0	0
0	0
0	0
0	0
0	0
0	0
0	0
462	2
146	0
532	2
0	0
0	0
0	0
51	0
409	1
1234	0
80	1
0	0
0	0
0	0
0	0
1639	0
595	0
478	0
236	0
242	1
195	2
6	0
0	0
76	0
0	0
0	0
114	0
314	2
175	4
0	0
0	0
0	0
0	0
263	0
0	0
0	0
0	0
1156	0
0	0
147	1
0	0
0	0
499	0
385	2
271	0
94	0
0	0
221	0
0	0
0	0
0	0
500	2
157	0
1179	0
0	0
0	0
0	0
0	0
51	1
0	0
0	0
0	0
0	0
0	0
0	0
0	0
0	0
0	0
0	0
0	0
0	0
0	0
0	0
0	0
0	0
0	0
0	0
1492	2
0	0
0	0
0	0
0	0
190	1
247	1
159	0
395	1
0	0
0	0
502	1
0	0
31	0
0	0
38	0
99	1
247	1
108	0
0	0
58	0
0	0
0	0
95	1
0	0
0	0
0	0
273	1
1391	1
76	0
0	0
0	0
0	0
215	2
256	1
0	0
0	0
155	1
174	0
0	0
341	1
83	0
189	0
0	0
0	0
0	0
225	1
203	2
0	0
0	0
27	1
0	0
0	0
0	0
0	0
314	1
658	1
411	1
23	0
224	0
0	0
109	1
0	0
1928	4
0	0
196	1
0	0
0	0
76	0
0	0
598	1
91	3
125	0
64	1
232	3
0	0
0	0
1208	0
200	1
0	0
264	0
162	0
160	0
135	0
200	1
321	2
621	0
68	1
173	0
306	6
191	5
96	1
0	0
328	0
149	0
0	0
94	0
95	0
334	0
0	0
155	0
355	2
0	0
54	1
144	2
1153	0
230	1
117	1
95	0
0	0
0	0
122	1
112	0
400	1
0	0
388	2
72	1
678	1
340	0
0	0
681	0
474	0
170	1
0	0
153	2
153	2
0	0
236	2
0	0
0	0
0	0
243	0
1003	0
658	1
0	0
978	2
71	2
0	0
0	0
0	0
402	1
0	0
0	0
0	0
0	0
0	0
0	0
0	0
0	0
551	1
0	0
239	1
0	0
0	0
0	0
0	0
0	0
0	0
0	0
217	2
0	0
659	1
202	1
147	1
0	0
626	1
1182	4
10	0
129	0
284	1
80	0
739	0
0	0
0	0
131	0
192	1
0	0
105	1
127	0
228	1
115	1
728	3
122	0
0	0
211	0
197	0
0	0
611	1
0	0
0	0
1165	0
1825	1
44	1
0	0
0	0
71	0
269	0
0	0
0	0
0	0
0	0
1188	0
240	0
74	0
23	1
0	0
0	0
0	0
0	0
0	0
102	1
0	0
0	0
95	0
120	0
65	0
0	0
31	0
111	0
251	0
0	0
0	0
0	0
100	0
0	0
98	0
233	0
62	0
0	0
0	0
0	0
0	0
41	0
0	0
1149	0
94	0
0	0
0	0
0	0
0	0
0	0
0	0
1060	0
0	0
0	0
63	0
205	2
0	0
0	0
0	0
0	0
0	0
0	0
0	0
61	1
263	2
224	0
0	0
118	0
257	0
783	0
32	0
36	0
90	0
29	0
222	0
391	1
0	0
230	0
0	0
0	0
0	0
250	0
375	1
451	1
316	0
282	1
0	0
254	0
68	0
0	0
175	0
0	0
218	0
294	1
0	0
0	0
110	0
53	0
0	0
1231	0
268	0
190	0
215	0
292	0
186	1
0	0
0	0
577	1
0	0
292	0
0	0
0	0
0	0
0	0
333	1
728	3
277	1
1056	1
1443	2
268	2
131	0
158	1
0	0
0	0
0	0
0	0
0	0
165	0
0	0
308	0
421	3
1268	2
706	4
80	0
52	0
0	0
584	1
246	0
0	0
1976	6
201	1
0	0
235	0
80	1
185	0
155	0
83	0
116	0
149	0
0	0
0	0
0	0
215	1
9	0
91	1
501	2
0	0
0	0
1266	1
0	0
0	0
491	2
235	1
0	0
1162	0
611	3
0	0
0	0
1133	0
449	3
1128	0
204	0
0	0
0	0
0	0
0	0
0	0
0	0
0	0
0	0
0	0
0	0
0	0
0	0
0	0
0	0
0	0
0	0
0	0
0	0
0	0
0	0
0	0
0	0
0	0
0	0
0	0
0	0
0	0
0	0
0	0
0	0
0	0
0	0
0	0
0	0
0	0
0	0
0	0
0	0
0	0
78	1
306	2
447	0
157	0
0	0
0	0
1417	0
0	0
0	0
1140	0
0	0
0	0
0	0
0	0
159	1
183	1
58	0
137	0
0	0
0	0
42	0
131	1
246	0
0	0
480	2
0	0
0	0
225	1
0	0
0	0
139	0
148	0
0	0
379	1
45	0
13	0
53	0
0	0
199	1
125	0
962	0
724	1
0	0
0	0
0	0
44	0
400	0
0	0
0	0
0	0
412	2
663	2
0	0
0	0
240	0
303	1
503	1
0	0
177	2
486	1
0	0
0	0
0	0
0	0
565	1
0	0
0	0
0	0
0	0
0	0
0	0
1154	0
0	0
0	0
0	0
0	0
217	1
0	0
0	0
0	0
0	0
0	0
103	0
61	0
0	0
0	0
0	0
303	3
0	0
0	0
159	1
0	0
0	0
0	0
0	0
0	0
0	0
0	0
0	0
0	0
0	0
0	0
0	0
0	0
0	0
0	0
0	0
0	0
0	0
461	0
0	0
0	0
0	0
0	0
0	0
864	0
0	0
0	0
0	0
0	0
0	0
0	0
0	0
[truncated: 11,143 more rows]
