# Supplementary material for: Competing for Attention in Social Media under Information Overload Conditions
Source: PLoS One. 2015 Jul 10;10(7):e0126090. doi: 10.1371/journal.pone.0126090 (PMC4498816; doi:10.1371/journal.pone.0126090)
Supplement: S1 File — This zip file contains the sharing details of all of the microblogs we have used in the Figs 2 and 3. Among the files, ‘Instruction.txt’ describes the contents of the files. (ZIP) [file pone.0126090.s001.zip › Data/13149_411.txt]

0	0
126	0
0	0
0	0
0	0
0	0
0	0
0	0
0	0
0	0
0	0
0	0
0	0
0	0
68	0
0	0
1157	1
0	0
247	0
1146	0
0	0
0	0
0	0
1205	0
0	0
0	0
0	0
0	0
0	0
0	0
0	0
0	0
0	0
0	0
0	0
0	0
0	0
0	0
0	0
0	0
0	0
0	0
0	0
0	0
0	0
0	0
0	0
0	0
0	0
0	0
0	0
0	0
0	0
1173	0
0	0
113	0
0	0
0	0
0	0
0	0
0	0
0	0
0	0
0	0
0	0
189	0
189	0
0	0
0	0
0	0
0	0
0	0
0	0
0	0
0	0
0	0
0	0
0	0
0	0
0	0
0	0
1085	0
0	0
0	0
0	0
0	0
0	0
0	0
0	0
0	0
0	0
0	0
0	0
0	0
0	0
0	0
0	0
0	0
0	0
0	0
0	0
0	0
0	0
0	0
0	0
0	0
0	0
0	0
0	0
0	0
0	0
0	0
0	0
0	0
173	0
0	0
0	0
0	0
1127	1
0	0
1131	0
0	0
0	0
0	0
0	0
0	0
0	0
0	0
0	0
0	0
0	0
0	0
0	0
0	0
0	0
1090	0
0	0
0	0
1127	0
0	0
0	0
0	0
0	0
97	0
0	0
0	0
0	0
0	0
0	0
0	0
0	0
0	0
0	0
0	0
1154	0
0	0
0	0
0	0
0	0
0	0
416	0
0	0
0	0
0	0
0	0
0	0
0	0
0	0
0	0
0	0
0	0
0	0
0	0
0	0
0	0
0	0
0	0
0	0
0	0
0	0
0	0
0	0
0	0
0	0
0	0
0	0
0	0
0	0
0	0
0	0
0	0
1087	0
0	0
0	0
0	0
0	0
0	0
0	0
0	0
0	0
0	0
0	0
0	0
24	0
1164	0
0	0
0	0
97	1
0	0
0	0
0	0
0	0
0	0
1108	0
0	0
0	0
0	0
0	0
0	0
0	0
0	0
0	0
0	0
1237	0
0	0
0	0
0	0
0	0
0	0
281	1
1193	0
0	0
0	0
0	0
0	0
94	1
0	0
0	0
0	0
0	0
0	0
0	0
41	0
0	0
0	0
0	0
0	0
0	0
0	0
0	0
0	0
0	0
0	0
0	0
0	0
0	0
45	0
0	0
0	0
0	0
0	0
0	0
0	0
0	0
0	0
0	0
0	0
0	0
0	0
0	0
0	0
0	0
0	0
0	0
0	0
0	0
0	0
0	0
0	0
0	0
0	0
0	0
0	0
457	2
15	1
0	0
1184	0
0	0
0	0
0	0
0	0
0	0
0	0
0	0
1154	0
0	0
0	0
0	0
0	0
0	0
0	0
0	0
0	0
0	0
0	0
0	0
0	0
0	0
0	0
0	0
1193	0
0	0
1178	0
0	0
0	0
1148	0
0	0
0	0
0	0
0	0
187	1
0	0
0	0
38	0
0	0
0	0
0	0
0	0
0	0
0	0
0	0
0	0
0	0
0	0
0	0
0	0
0	0
0	0
0	0
0	0
0	0
0	0
0	0
0	0
0	0
0	0
0	0
25	1
34	0
0	0
0	0
0	0
0	0
0	0
0	0
0	0
0	0
60	0
0	0
0	0
0	0
0	0
0	0
0	0
0	0
0	0
0	0
0	0
215	0
0	0
0	0
0	0
0	0
0	0
0	0
0	0
0	0
0	0
79	0
0	0
0	0
217	0
0	0
151	0
0	0
127	1
0	0
0	0
0	0
0	0
0	0
0	0
0	0
0	0
72	0
0	0
0	0
0	0
0	0
0	0
0	0
0	0
0	0
0	0
0	0
0	0
0	0
0	0
0	0
0	0
0	0
0	0
0	0
0	0
0	0
0	0
0	0
308	0
0	0
0	0
0	0
0	0
0	0
0	0
0	0
0	0
0	0
0	0
1119	0
0	0
326	0
0	0
0	0
0	0
0	0
164	0
0	0
0	0
0	0
0	0
42	1
0	0
0	0
0	0
0	0
0	0
0	0
0	0
0	0
162	1
115	1
0	0
0	0
0	0
0	0
0	0
0	0
0	0
0	0
0	0
0	0
0	0
0	0
1130	0
66	0
0	0
0	0
0	0
0	0
0	0
0	0
0	0
0	0
0	0
0	0
152	0
0	0
619	1
107	0
0	0
0	0
0	0
0	0
0	0
0	0
0	0
0	0
59	0
0	0
0	0
0	0
0	0
0	0
47	0
0	0
0	0
254	0
690	4
1997	2
0	0
0	0
338	1
325	2
0	0
0	0
548	1
0	0
539	0
0	0
87	0
0	0
0	0
197	0
0	0
0	0
0	0
0	0
0	0
0	0
0	0
157	0
0	0
1166	0
0	0
0	0
0	0
0	0
0	0
0	0
473	0
156	0
0	0
0	0
0	0
0	0
0	0
0	0
0	0
0	0
0	0
0	0
0	0
0	0
0	0
0	0
0	0
0	0
47	0
0	0
58	1
0	0
0	0
97	0
0	0
0	0
0	0
0	0
330	0
0	0
274	0
0	0
0	0
121	0
142	0
0	0
0	0
0	0
0	0
0	0
348	0
633	0
0	0
0	0
0	0
6	1
0	0
0	0
0	0
0	0
0	0
0	0
0	0
0	0
0	0
0	0
186	0
0	0
0	0
0	0
0	0
0	0
0	0
291	0
369	0
0	0
0	0
0	0
0	0
0	0
0	0
0	0
0	0
0	0
310	1
0	0
0	0
0	0
0	0
0	0
0	0
0	0
0	0
0	0
0	0
0	0
0	0
0	0
0	0
0	0
0	0
0	0
0	0
0	0
0	0
0	0
0	0
0	0
0	0
0	0
0	0
0	0
1183	0
0	0
940	1
181	1
0	0
0	0
0	0
0	0
0	0
0	0
146	0
0	0
0	0
0	0
0	0
0	0
0	0
0	0
36	0
0	0
0	0
0	0
0	0
0	0
148	0
0	0
0	0
0	0
0	0
0	0
0	0
0	0
0	0
0	0
0	0
0	0
89	0
193	0
0	0
0	0
0	0
117	0
104	0
0	0
0	0
0	0
194	0
177	0
0	0
0	0
482	2
0	0
0	0
417	0
0	0
0	0
0	0
182	0
199	0
0	0
0	0
0	0
0	0
0	0
96	0
0	0
0	0
0	0
0	0
0	0
0	0
0	0
0	0
22	0
0	0
265	0
0	0
0	0
305	0
0	0
0	0
264	0
21	0
0	0
0	0
0	0
0	0
0	0
0	0
0	0
0	0
0	0
0	0
0	0
1999	0
0	0
0	0
0	0
0	0
0	0
0	0
0	0
105	0
161	0
0	0
0	0
146	0
0	0
416	0
0	0
0	0
0	0
63	0
0	0
0	0
0	0
0	0
576	0
0	0
189	0
1565	2
0	0
1190	0
189	0
129	0
0	0
0	0
132	0
131	1
356	0
0	0
0	0
0	0
0	0
0	0
0	0
0	0
0	0
1105	1
0	0
0	0
51	0
0	0
0	0
0	0
0	0
0	0
0	0
0	0
0	0
0	0
0	0
0	0
0	0
0	0
0	0
0	0
0	0
0	0
1121	0
0	0
0	0
552	0
592	0
166	0
0	0
345	0
105	0
194	0
0	0
192	0
0	0
0	0
375	0
0	0
0	0
0	0
241	0
0	0
0	0
0	0
84	0
0	0
0	0
0	0
19	0
0	0
0	0
135	0
0	0
0	0
0	0
0	0
0	0
128	0
0	0
0	0
91	0
0	0
0	0
0	0
0	0
0	0
0	0
0	0
117	0
0	0
0	0
0	0
0	0
1146	0
0	0
0	0
0	0
0	0
0	0
52	0
89	0
944	2
0	0
1377	0
0	0
0	0
0	0
0	0
0	0
153	0
0	0
0	0
0	0
182	0
0	0
0	0
0	0
0	0
0	0
0	0
0	0
0	0
0	0
93	0
0	0
0	0
0	0
188	0
0	0
0	0
0	0
0	0
0	0
0	0
0	0
96	1
0	0
0	0
834	1
0	0
0	0
0	0
0	0
0	0
0	0
0	0
0	0
0	0
0	0
0	0
0	0
0	0
0	0
0	0
0	0
0	0
0	0
0	0
144	0
0	0
0	0
0	0
0	0
0	0
0	0
0	0
0	0
1129	1
257	0
0	0
0	0
0	0
0	0
594	0
424	0
270	0
1124	0
120	0
0	0
0	0
0	0
0	0
36	0
892	1
0	0
25	0
0	0
0	0
0	0
0	0
67	1
87	0
0	0
0	0
1158	0
0	0
0	0
47	1
0	0
75	0
19	0
64	0
0	0
0	0
0	0
53	0
0	0
0	0
0	0
0	0
0	0
0	0
0	0
0	0
102	0
0	0
0	0
0	0
0	0
0	0
0	0
70	0
198	0
0	0
0	0
0	0
0	0
0	0
0	0
270	0
298	0
0	0
0	0
0	0
0	0
282	0
0	0
871	0
145	0
0	0
0	0
188	0
390	0
567	0
0	0
0	0
192	0
1120	0
182	0
683	0
152	0
0	0
0	0
259	0
573	0
973	0
0	0
656	0
0	0
0	0
95	0
0	0
0	0
169	0
0	0
0	0
0	0
0	0
307	1
166	0
674	0
0	0
0	0
0	0
0	0
0	0
174	0
0	0
0	0
0	0
0	0
0	0
0	0
0	0
0	0
0	0
0	0
144	0
97	0
1514	0
172	0
0	0
227	0
239	0
0	0
0	0
500	1
0	0
136	0
515	2
849	1
121	0
192	0
0	0
0	0
0	0
216	2
217	0
0	0
0	0
0	0
246	0
238	0
844	1
0	0
0	0
62	1
0	0
592	0
267	0
0	0
380	0
54	0
513	0
104	0
0	0
226	0
133	0
188	0
0	0
10	0
0	0
0	0
0	0
0	0
0	0
0	0
0	0
0	0
0	0
0	0
0	0
0	0
0	0
353	0
0	0
0	0
0	0
0	0
0	0
0	0
296	0
472	1
0	0
209	0
0	0
0	0
57	0
217	0
0	0
0	0
0	0
141	0
1565	0
329	0
49	1
231	0
0	0
0	0
515	2
0	0
1057	0
0	0
9	0
0	0
14	0
0	0
29	0
0	0
0	0
249	0
525	0
285	0
0	0
0	0
0	0
109	1
0	0
0	0
0	0
0	0
0	0
299	0
56	0
0	0
0	0
273	0
0	0
0	0
0	0
135	0
0	0
0	0
0	0
0	0
0	0
0	0
0	0
0	0
0	0
1142	0
0	0
1998	1
56	0
0	0
219	0
0	0
1151	0
0	0
0	0
125	0
0	0
0	0
0	0
0	0
1199	1
0	0
1189	0
0	0
0	0
0	0
0	0
0	0
0	0
0	0
0	0
0	0
111	1
308	1
1226	0
0	0
0	0
0	0
0	0
0	0
375	0
38	0
0	0
180	0
270	0
0	0
69	0
0	0
0	0
335	0
590	0
188	0
0	0
0	0
179	0
0	0
0	0
170	0
0	0
167	0
0	0
67	0
90	0
185	0
0	0
0	0
0	0
0	0
0	0
157	0
0	0
966	0
0	0
0	0
0	0
0	0
513	0
0	0
3	0
0	0
0	0
384	0
0	0
49	0
224	0
174	0
31	0
33	0
652	0
52	0
110	0
0	0
204	0
0	0
0	0
1	0
0	0
94	0
0	0
0	0
0	0
0	0
0	0
0	0
192	0
0	0
56	0
0	0
0	0
0	0
287	0
14	0
0	0
0	0
723	0
0	0
0	0
1	0
0	0
290	1
0	0
37	0
33	0
0	0
0	0
0	0
0	0
0	0
0	0
52	0
0	0
118	0
0	0
0	0
0	0
250	0
0	0
0	0
0	0
0	0
0	0
0	0
310	1
0	0
0	0
0	0
0	0
150	0
0	0
0	0
0	0
0	0
146	1
0	0
0	0
0	0
0	0
0	0
187	0
0	0
0	0
188	1
0	0
310	0
0	0
0	0
100	0
0	0
217	0
0	0
0	0
0	0
0	0
0	0
206	0
0	0
0	0
226	0
172	0
149	0
0	0
0	0
0	0
0	0
1105	0
397	0
44	0
90	0
150	0
45	0
0	0
0	0
0	0
0	0
0	0
14	0
0	0
109	0
0	0
0	0
0	0
0	0
0	0
0	0
47	0
578	0
359	0
246	0
0	0
0	0
515	2
0	0
0	0
141	0
58	0
0	0
146	0
0	0
262	0
125	0
59	0
0	0
0	0
0	0
81	0
123	0
0	0
2	0
128	1
119	0
119	0
0	0
0	0
0	0
0	0
0	0
0	0
0	0
75	0
0	0
0	0
80	0
0	0
233	0
470	0
278	0
0	0
173	0
102	1
179	0
0	0
1214	0
0	0
210	0
0	0
0	0
79	0
0	0
0	0
0	0
0	0
0	0
0	0
0	0
0	0
0	0
0	0
165	0
0	0
0	0
213	0
1209	0
0	0
0	0
0	0
58	0
236	0
52	0
76	0
362	1
318	0
382	0
0	0
0	0
0	0
252	0
0	0
0	0
0	0
0	0
0	0
0	0
115	1
0	0
273	0
0	0
0	0
0	0
0	0
0	0
0	0
0	0
0	0
0	0
0	0
0	0
0	0
0	0
0	0
0	0
0	0
0	0
0	0
0	0
0	0
0	0
303	0
0	0
0	0
161	0
0	0
91	0
208	0
0	0
0	0
615	0
0	0
0	0
149	0
0	0
0	0
343	0
0	0
0	0
0	0
0	0
268	0
259	0
0	0
0	0
155	0
0	0
324	1
0	0
409	0
0	0
0	0
0	0
0	0
0	0
0	0
191	0
0	0
0	0
0	0
0	0
0	0
0	0
0	0
0	0
0	0
0	0
314	1
0	0
59	0
58	0
0	0
0	0
0	0
0	0
0	0
47	0
320	0
0	0
118	0
0	0
288	0
0	0
0	0
71	0
0	0
181	0
54	0
215	0
0	0
275	0
481	0
0	0
538	1
519	0
236	0
0	0
254	0
559	0
0	0
0	0
390	0
204	0
114	0
0	0
459	1
1074	0
212	0
0	0
0	0
51	0
46	0
0	0
0	0
214	0
51	0
196	0
0	0
0	0
1194	0
0	0
0	0
373	0
0	0
0	0
0	0
0	0
0	0
31	1
0	0
0	0
0	0
0	0
0	0
0	0
0	0
0	0
0	0
22	0
0	0
0	0
0	0
0	0
0	0
0	0
0	0
31	0
0	0
0	0
0	0
0	0
252	0
0	0
0	0
0	0
0	0
0	0
0	0
0	0
0	0
0	0
0	0
0	0
1192	0
0	0
0	0
0	0
0	0
0	0
0	0
527	1
71	0
0	0
1201	0
68	1
0	0
613	0
410	0
0	0
1167	0
42	0
0	0
34	0
0	0
0	0
101	1
345	0
226	0
0	0
211	0
133	1
0	0
0	0
0	0
452	0
0	0
0	0
361	0
0	0
54	0
614	0
47	0
0	0
128	0
0	0
187	0
88	0
0	0
0	0
0	0
51	0
55	0
148	0
0	0
0	0
96	0
264	0
0	0
214	0
235	0
23	1
23	0
0	0
62	0
0	0
250	0
130	0
0	0
94	0
158	0
0	0
418	0
0	0
210	0
406	0
0	0
0	0
839	0
0	0
0	0
0	0
752	1
186	0
327	0
0	0
320	0
253	0
133	0
1450	1
277	0
261	0
0	0
386	0
86	0
0	0
0	0
1540	0
0	0
55	0
0	0
467	1
47	0
0	0
768	0
0	0
0	0
168	0
85	1
65	0
0	0
307	0
0	0
0	0
410	0
1214	0
190	0
741	1
0	0
0	0
0	0
0	0
0	0
0	0
0	0
0	0
0	0
74	0
0	0
0	0
0	0
0	0
577	0
0	0
54	0
158	0
61	0
88	0
0	0
283	0
76	0
0	0
275	0
0	0
0	0
0	0
573	0
0	0
0	0
0	0
0	0
1395	0
200	0
273	0
0	0
0	0
0	0
130	1
71	0
214	0
1382	0
40	0
234	0
0	0
0	0
379	0
70	0
136	0
0	0
0	0
227	1
861	0
275	0
0	0
0	0
0	0
0	0
0	0
0	0
0	0
0	0
0	0
0	0
127	0
0	0
0	0
0	0
0	0
0	0
0	0
0	0
0	0
42	0
91	0
0	0
0	0
0	0
0	0
0	0
0	0
259	0
0	0
0	0
0	0
1142	0
0	0
269	0
0	0
494	0
161	0
0	0
1106	2
0	0
0	0
1152	0
0	0
0	0
187	0
271	0
1819	2
349	0
106	0
0	0
0	0
0	0
0	0
6	0
0	0
0	0
21	0
0	0
473	0
63	1
100	0
0	0
225	0
0	0
124	0
318	0
390	0
37	0
528	0
244	0
244	0
680	0
375	0
0	0
0	0
0	0
25	0
0	0
0	0
182	0
0	0
0	0
0	0
0	0
0	0
0	0
70	0
536	0
0	0
81	0
0	0
42	0
226	0
112	0
278	0
0	0
0	0
0	0
0	0
0	0
54	0
0	0
128	0
0	0
0	0
277	0
0	0
0	0
73	0
102	0
44	0
0	0
114	0
0	0
36	0
0	0
0	0
0	0
320	0
0	0
0	0
485	1
0	0
193	0
0	0
847	0
266	0
239	0
0	0
401	0
0	0
232	0
249	0
174	0
106	0
64	0
0	0
0	0
88	0
178	0
0	0
100	0
55	0
0	0
0	0
310	0
0	0
329	0
0	0
0	0
156	2
44	1
0	0
0	0
98	0
142	0
103	0
624	0
0	0
0	0
1429	0
186	0
269	0
0	0
0	0
0	0
0	0
96	0
0	0
82	0
128	0
64	0
209	0
677	1
434	0
0	0
0	0
100	0
0	0
0	0
118	0
46	1
0	0
27	0
206	1
0	0
0	0
0	0
0	0
0	0
0	0
241	0
32	1
101	0
115	0
294	0
144	0
0	0
0	0
0	0
215	0
0	0
0	0
0	0
0	0
108	0
324	0
0	0
61	0
144	0
369	0
0	0
121	0
0	0
555	1
0	0
158	1
383	0
481	0
0	0
[truncated: 11,149 more rows]
