# Supplementary material for: Competing for Attention in Social Media under Information Overload Conditions
Source: PLoS One. 2015 Jul 10;10(7):e0126090. doi: 10.1371/journal.pone.0126090 (PMC4498816; doi:10.1371/journal.pone.0126090)
Supplement: S1 File — This zip file contains the sharing details of all of the microblogs we have used in the Figs 2 and 3. Among the files, ‘Instruction.txt’ describes the contents of the files. (ZIP) [file pone.0126090.s001.zip › Data/13197_791.txt]

0	0
0	0
0	0
0	0
0	0
1171	0
17	0
0	0
0	0
0	0
0	0
0	0
0	0
0	0
71	0
299	0
0	0
0	0
0	0
0	0
0	0
0	0
0	0
1176	0
0	0
0	0
0	0
540	2
0	0
0	0
0	0
0	0
0	0
0	0
10	0
0	0
1184	1
0	0
0	0
0	0
1195	0
0	0
28	1
0	0
0	0
0	0
0	0
0	0
0	0
0	0
0	0
0	0
0	0
1171	0
0	0
0	0
0	0
0	0
0	0
0	0
0	0
0	0
0	0
0	0
0	0
0	0
433	0
0	0
122	0
0	0
0	0
0	0
0	0
0	0
0	0
0	0
0	0
0	0
0	0
0	0
0	0
1112	0
0	0
0	0
0	0
0	0
144	0
460	1
0	0
136	0
0	0
0	0
1248	0
0	0
0	0
174	0
0	0
0	0
0	0
0	0
0	0
0	0
0	0
0	0
0	0
0	0
0	0
0	0
0	0
0	0
0	0
0	0
0	0
0	0
0	0
0	0
0	0
103	0
0	0
0	0
0	0
0	0
251	1
0	0
0	0
0	0
0	0
0	0
87	0
0	0
0	0
0	0
0	0
0	0
0	0
0	0
0	0
0	0
0	0
0	0
0	0
0	0
0	0
0	0
0	0
0	0
0	0
0	0
0	0
0	0
0	0
0	0
0	0
0	0
0	0
0	0
0	0
0	0
0	0
85	1
0	0
0	0
349	1
0	0
0	0
0	0
0	0
0	0
0	0
1189	1
0	0
0	0
0	0
0	0
0	0
104	2
0	0
0	0
0	0
0	0
0	0
0	0
0	0
0	0
0	0
0	0
0	0
0	0
1221	0
0	0
0	0
0	0
0	0
0	0
0	0
0	0
0	0
0	0
0	0
0	0
0	0
34	0
0	0
0	0
0	0
0	0
0	0
0	0
0	0
0	0
0	0
0	0
0	0
0	0
0	0
0	0
0	0
0	0
0	0
0	0
0	0
0	0
0	0
0	0
0	0
0	0
1002	1
0	0
0	0
0	0
0	0
0	0
0	0
0	0
0	0
0	0
0	0
0	0
0	0
0	0
0	0
0	0
1324	0
0	0
0	0
0	0
0	0
0	0
0	0
0	0
0	0
0	0
0	0
0	0
0	0
0	0
0	0
0	0
0	0
0	0
0	0
1044	1
0	0
1165	1
0	0
0	0
0	0
0	0
1157	3
1101	0
1356	1
0	0
0	0
0	0
115	0
1155	1
0	0
0	0
0	0
0	0
0	0
0	0
0	0
0	0
0	0
367	0
0	0
0	0
0	0
30	0
0	0
0	0
0	0
0	0
0	0
0	0
0	0
0	0
0	0
0	0
1229	0
0	0
977	3
1238	1
176	0
0	0
0	0
0	0
93	0
0	0
0	0
0	0
0	0
0	0
0	0
426	2
0	0
0	0
846	1
0	0
0	0
0	0
0	0
0	0
0	0
0	0
0	0
0	0
1085	1
0	0
0	0
0	0
0	0
0	0
0	0
0	0
0	0
0	0
122	0
0	0
336	0
0	0
0	0
0	0
0	0
0	0
230	0
270	0
0	0
0	0
0	0
100	0
0	0
0	0
0	0
36	0
0	0
0	0
0	0
0	0
0	0
0	0
0	0
0	0
0	0
1374	0
0	0
0	0
0	0
0	0
0	0
0	0
0	0
0	0
0	0
0	0
0	0
0	0
0	0
0	0
89	1
140	0
0	0
0	0
0	0
45	1
445	1
63	1
0	0
0	0
780	3
0	0
0	0
172	1
0	0
75	0
1157	1
505	1
0	0
0	0
25	0
0	0
0	0
0	0
0	0
0	0
0	0
0	0
0	0
0	0
0	0
0	0
0	0
0	0
0	0
0	0
577	0
0	0
0	0
0	0
0	0
0	0
0	0
227	1
0	0
554	0
0	0
0	0
0	0
0	0
0	0
0	0
177	0
0	0
0	0
0	0
0	0
0	0
0	0
0	0
141	1
359	0
0	0
0	0
0	0
0	0
0	0
0	0
1157	0
0	0
0	0
0	0
0	0
1187	1
0	0
1096	0
65	0
0	0
0	0
0	0
0	0
0	0
0	0
0	0
0	0
0	0
0	0
0	0
1136	0
0	0
37	0
0	0
0	0
0	0
0	0
0	0
0	0
0	0
0	0
0	0
0	0
0	0
0	0
0	0
0	0
0	0
0	0
0	0
0	0
63	0
0	0
0	0
0	0
0	0
299	0
0	0
0	0
0	0
0	0
1157	0
0	0
0	0
0	0
0	0
0	0
0	0
0	0
0	0
0	0
0	0
0	0
138	1
0	0
0	0
0	0
0	0
54	0
1644	4
0	0
0	0
0	0
0	0
0	0
0	0
248	0
128	0
0	0
0	0
0	0
0	0
0	0
0	0
0	0
0	0
0	0
0	0
0	0
0	0
0	0
0	0
0	0
0	0
222	0
0	0
207	0
0	0
1226	0
0	0
0	0
0	0
0	0
0	0
0	0
0	0
0	0
0	0
0	0
0	0
0	0
0	0
0	0
0	0
0	0
0	0
0	0
0	0
0	0
0	0
0	0
0	0
0	0
0	0
0	0
1142	1
0	0
296	2
0	0
0	0
0	0
183	0
0	0
0	0
0	0
0	0
0	0
0	0
0	0
0	0
0	0
100	1
0	0
0	0
0	0
237	0
0	0
0	0
0	0
0	0
0	0
582	0
0	0
0	0
0	0
0	0
0	0
0	0
0	0
0	0
0	0
1167	0
43	0
0	0
0	0
0	0
0	0
0	0
222	2
66	0
0	0
0	0
0	0
0	0
0	0
0	0
0	0
0	0
0	0
0	0
0	0
0	0
0	0
48	0
0	0
0	0
0	0
0	0
1069	1
123	0
0	0
0	0
0	0
0	0
0	0
0	0
0	0
413	2
98	2
0	0
0	0
0	0
77	1
0	0
0	0
0	0
0	0
0	0
0	0
0	0
0	0
0	0
0	0
0	0
0	0
0	0
0	0
0	0
0	0
0	0
0	0
0	0
0	0
0	0
224	1
0	0
0	0
0	0
0	0
0	0
0	0
1243	0
0	0
985	3
0	0
0	0
0	0
0	0
0	0
0	0
0	0
0	0
0	0
968	0
0	0
0	0
81	0
0	0
0	0
0	0
0	0
0	0
0	0
0	0
0	0
0	0
0	0
0	0
0	0
0	0
0	0
1112	0
0	0
0	0
0	0
1162	0
0	0
0	0
1129	0
0	0
0	0
0	0
0	0
0	0
0	0
1184	0
310	0
367	1
0	0
0	0
0	0
0	0
0	0
0	0
292	1
0	0
0	0
0	0
0	0
0	0
0	0
0	0
0	0
0	0
40	0
0	0
0	0
0	0
0	0
1152	0
25	0
144	0
610	2
0	0
61	0
0	0
0	0
93	0
0	0
0	0
190	1
182	1
1257	1
1819	0
0	0
0	0
0	0
0	0
0	0
0	0
0	0
0	0
0	0
270	1
118	1
1645	2
0	0
0	0
0	0
0	0
0	0
1199	0
0	0
0	0
117	1
0	0
0	0
0	0
0	0
0	0
0	0
0	0
0	0
0	0
124	1
0	0
0	0
0	0
0	0
0	0
0	0
1059	0
0	0
1220	0
0	0
0	0
0	0
0	0
65	1
0	0
0	0
135	0
0	0
79	2
152	0
0	0
0	0
0	0
0	0
285	1
1188	0
0	0
0	0
0	0
670	1
0	0
0	0
0	0
209	0
0	0
117	0
1998	4
67	0
0	0
0	0
0	0
0	0
0	0
0	0
39	0
0	0
0	0
0	0
0	0
33	2
0	0
0	0
0	0
0	0
477	1
0	0
248	1
0	0
0	0
537	2
243	1
0	0
363	1
1093	1
25	1
592	1
173	0
0	0
0	0
0	0
0	0
1090	0
318	1
0	0
0	0
0	0
0	0
0	0
0	0
0	0
475	1
1159	0
0	0
0	0
0	0
0	0
0	0
0	0
137	0
0	0
0	0
0	0
0	0
0	0
0	0
0	0
0	0
0	0
0	0
0	0
0	0
1550	1
0	0
1175	1
0	0
155	1
0	0
0	0
0	0
104	0
0	0
0	0
0	0
0	0
0	0
0	0
57	1
0	0
991	3
127	1
0	0
18	1
90	0
0	0
50	1
106	0
0	0
0	0
91	0
101	1
0	0
200	1
0	0
0	0
0	0
54	0
0	0
281	2
0	0
80	0
0	0
0	0
0	0
0	0
0	0
0	0
198	1
0	0
0	0
0	0
0	0
0	0
0	0
122	0
0	0
0	0
0	0
0	0
0	0
0	0
0	0
0	0
0	0
0	0
0	0
0	0
0	0
0	0
1534	3
100	0
0	0
0	0
0	0
0	0
0	0
91	1
0	0
0	0
0	0
0	0
144	0
0	0
0	0
0	0
0	0
0	0
0	0
0	0
0	0
0	0
0	0
0	0
0	0
129	1
0	0
0	0
0	0
0	0
0	0
0	0
0	0
0	0
0	0
0	0
0	0
0	0
0	0
52	0
0	0
0	0
0	0
0	0
0	0
0	0
0	0
0	0
0	0
0	0
0	0
0	0
1187	1
0	0
1188	0
0	0
0	0
0	0
0	0
0	0
0	0
0	0
0	0
0	0
0	0
0	0
0	0
0	0
0	0
0	0
0	0
0	0
0	0
0	0
0	0
63	0
0	0
154	1
0	0
0	0
1150	1
0	0
0	0
0	0
0	0
0	0
0	0
0	0
0	0
0	0
1128	0
0	0
0	0
0	0
0	0
0	0
0	0
0	0
211	0
0	0
0	0
0	0
0	0
0	0
52	0
89	0
0	0
0	0
0	0
0	0
0	0
0	0
0	0
0	0
0	0
0	0
0	0
0	0
0	0
0	0
0	0
0	0
222	0
98	0
0	0
0	0
0	0
0	0
326	0
0	0
0	0
0	0
0	0
0	0
0	0
0	0
42	0
0	0
0	0
0	0
0	0
0	0
0	0
0	0
0	0
0	0
464	0
1110	0
260	0
0	0
0	0
0	0
0	0
0	0
0	0
0	0
0	0
0	0
0	0
0	0
82	0
0	0
0	0
66	0
0	0
0	0
0	0
19	0
1260	1
120	1
0	0
0	0
44	0
0	0
0	0
0	0
0	0
0	0
0	0
0	0
76	0
0	0
0	0
0	0
0	0
0	0
1276	1
0	0
0	0
0	0
116	0
0	0
0	0
19	0
1011	0
31	0
0	0
0	0
0	0
0	0
0	0
0	0
0	0
0	0
0	0
1100	0
0	0
195	1
0	0
792	2
1148	0
0	0
0	0
0	0
0	0
0	0
0	0
0	0
0	0
0	0
0	0
0	0
0	0
0	0
0	0
0	0
0	0
0	0
0	0
0	0
0	0
0	0
0	0
0	0
0	0
0	0
0	0
0	0
38	0
238	1
0	0
0	0
0	0
0	0
0	0
1154	0
0	0
0	0
0	0
0	0
0	0
0	0
0	0
0	0
0	0
0	0
0	0
0	0
0	0
0	0
0	0
0	0
0	0
0	0
0	0
0	0
0	0
0	0
0	0
1161	0
0	0
0	0
0	0
0	0
0	0
0	0
0	0
0	0
0	0
0	0
0	0
0	0
0	0
1147	0
0	0
0	0
0	0
0	0
0	0
0	0
0	0
0	0
0	0
58	0
0	0
0	0
880	0
0	0
52	1
0	0
0	0
0	0
417	2
0	0
0	0
0	0
0	0
0	0
0	0
0	0
0	0
0	0
0	0
0	0
2	0
0	0
0	0
104	0
284	0
0	0
0	0
1198	0
0	0
92	1
0	0
0	0
0	0
0	0
387	0
0	0
0	0
0	0
0	0
200	0
0	0
1889	0
0	0
0	0
0	0
0	0
0	0
0	0
0	0
0	0
0	0
22	0
0	0
215	1
0	0
0	0
0	0
0	0
1501	1
298	0
0	0
238	0
0	0
144	1
154	0
0	0
0	0
200	3
0	0
0	0
0	0
349	3
326	1
0	0
0	0
0	0
0	0
0	0
0	0
0	0
0	0
0	0
0	0
0	0
0	0
0	0
0	0
0	0
0	0
0	0
0	0
1075	0
0	0
1128	3
0	0
68	0
0	0
0	0
0	0
490	1
1229	0
0	0
0	0
194	1
534	0
0	0
0	0
64	0
896	1
0	0
0	0
0	0
0	0
0	0
0	0
0	0
0	0
196	1
0	0
0	0
0	0
129	1
0	0
0	0
0	0
0	0
0	0
0	0
0	0
0	0
0	0
0	0
0	0
0	0
1195	0
0	0
0	0
0	0
0	0
0	0
0	0
0	0
0	0
0	0
0	0
0	0
0	0
0	0
0	0
0	0
0	0
0	0
0	0
0	0
0	0
0	0
0	0
0	0
0	0
0	0
274	0
0	0
0	0
0	0
0	0
0	0
1285	0
0	0
0	0
40	0
0	0
1171	0
0	0
0	0
0	0
0	0
0	0
0	0
0	0
0	0
133	1
0	0
0	0
0	0
0	0
169	0
0	0
0	0
114	0
0	0
217	0
176	0
198	1
157	2
0	0
0	0
0	0
0	0
0	0
0	0
264	0
0	0
0	0
174	0
147	1
0	0
0	0
0	0
0	0
0	0
0	0
0	0
0	0
0	0
0	0
0	0
0	0
0	0
0	0
0	0
0	0
0	0
0	0
0	0
0	0
68	0
0	0
120	1
0	0
0	0
170	0
0	0
0	0
0	0
0	0
87	0
0	0
0	0
0	0
636	0
0	0
138	0
42	1
0	0
0	0
0	0
0	0
0	0
0	0
0	0
110	0
0	0
0	0
21	1
0	0
159	2
0	0
0	0
0	0
0	0
0	0
0	0
0	0
0	0
25	0
79	0
0	0
0	0
0	0
0	0
0	0
0	0
0	0
0	0
366	0
0	0
0	0
78	2
0	0
0	0
0	0
0	0
0	0
0	0
0	0
0	0
203	0
0	0
0	0
0	0
1264	0
0	0
107	0
218	1
41	0
0	0
0	0
0	0
0	0
0	0
0	0
0	0
68	0
197	2
0	0
0	0
0	0
0	0
0	0
751	1
0	0
0	0
0	0
68	2
0	0
0	0
0	0
0	0
0	0
0	0
0	0
108	0
145	1
0	0
0	0
0	0
231	1
1234	0
1086	1
15	0
318	4
0	0
0	0
0	0
0	0
0	0
0	0
0	0
1159	0
0	0
0	0
0	0
0	0
0	0
0	0
1350	0
0	0
0	0
0	0
0	0
0	0
0	0
0	0
0	0
0	0
0	0
0	0
91	0
0	0
0	0
0	0
0	0
0	0
0	0
0	0
0	0
0	0
0	0
0	0
0	0
0	0
0	0
1186	0
0	0
0	0
0	0
0	0
0	0
165	2
1106	0
165	2
0	0
0	0
0	0
0	0
0	0
811	1
0	0
188	1
0	0
0	0
0	0
0	0
0	0
0	0
0	0
0	0
0	0
0	0
0	0
0	0
135	0
0	0
57	0
0	0
193	0
0	0
258	0
352	1
51	0
0	0
654	1
1051	1
0	0
40	1
74	0
0	0
0	0
129	1
0	0
0	0
0	0
0	0
247	0
0	0
0	0
0	0
0	0
0	0
0	0
325	1
0	0
325	1
0	0
1183	0
1198	3
0	0
0	0
0	0
213	1
0	0
0	0
394	2
0	0
0	0
0	0
822	1
0	0
0	0
0	0
1266	0
0	0
32	1
37	1
0	0
0	0
862	2
822	1
0	0
195	2
0	0
0	0
129	1
0	0
0	0
597	1
0	0
0	0
0	0
0	0
1170	0
0	0
82	1
0	0
158	0
0	0
0	0
0	0
245	1
70	1
0	0
832	2
0	0
0	0
76	0
0	0
0	0
1561	6
0	0
0	0
0	0
0	0
0	0
937	1
0	0
0	0
0	0
549	0
0	0
22	1
0	0
0	0
0	0
206	2
0	0
0	0
0	0
0	0
0	0
0	0
1196	0
1208	0
0	0
1184	0
0	0
0	0
0	0
0	0
1117	1
0	0
0	0
0	0
0	0
415	0
0	0
0	0
0	0
0	0
0	0
0	0
0	0
134	1
0	0
0	0
0	0
0	0
0	0
0	0
0	0
0	0
23	1
0	0
0	0
0	0
0	0
0	0
1164	0
0	0
0	0
0	0
0	0
0	0
0	0
0	0
0	0
404	2
0	0
0	0
73	1
0	0
0	0
0	0
149	1
0	0
0	0
0	0
1112	1
40	0
0	0
0	0
0	0
0	0
0	0
1271	0
1111	0
0	0
0	0
1140	0
0	0
0	0
0	0
0	0
0	0
0	0
0	0
0	0
0	0
0	0
0	0
0	0
0	0
0	0
0	0
0	0
0	0
0	0
0	0
0	0
0	0
0	0
0	0
0	0
0	0
0	0
0	0
0	0
0	0
0	0
0	0
270	1
0	0
0	0
0	0
246	3
0	0
0	0
0	0
0	0
0	0
0	0
0	0
0	0
0	0
148	0
0	0
0	0
1193	0
0	0
343	1
125	0
0	0
479	0
161	1
0	0
1101	0
78	0
164	0
0	0
1116	0
0	0
0	0
597	0
91	0
604	0
0	0
113	0
0	0
0	0
303	2
0	0
0	0
0	0
33	0
0	0
0	0
0	0
1188	1
0	0
53	0
0	0
949	0
0	0
0	0
0	0
0	0
0	0
181	1
39	0
84	0
61	1
0	0
0	0
46	1
38	0
376	2
124	0
0	0
346	1
0	0
0	0
146	2
0	0
141	1
0	0
0	0
0	0
0	0
73	1
0	0
0	0
0	0
0	0
372	1
75	0
0	0
0	0
0	0
0	0
0	0
128	0
0	0
0	0
0	0
0	0
17	1
0	0
0	0
0	0
29	0
0	0
0	0
0	0
82	0
0	0
0	0
0	0
0	0
0	0
0	0
0	0
0	0
0	0
333	0
0	0
100	1
0	0
410	2
67	0
0	0
0	0
31	0
0	0
0	0
0	0
0	0
0	0
0	0
0	0
0	0
192	1
53	0
523	0
0	0
0	0
0	0
[truncated: 11,197 more rows]
