# Supplementary material for: Competing for Attention in Social Media under Information Overload Conditions
Source: PLoS One. 2015 Jul 10;10(7):e0126090. doi: 10.1371/journal.pone.0126090 (PMC4498816; doi:10.1371/journal.pone.0126090)
Supplement: S1 File — This zip file contains the sharing details of all of the microblogs we have used in the Figs 2 and 3. Among the files, ‘Instruction.txt’ describes the contents of the files. (ZIP) [file pone.0126090.s001.zip › Data/13203_223.txt]

1208	0
1358	0
1202	1
280	0
0	0
0	0
256	0
420	1
67	0
364	0
0	0
0	0
0	0
115	0
0	0
184	0
97	0
157	0
0	0
214	0
0	0
24	1
403	0
0	0
52	1
0	0
178	0
0	0
0	0
0	0
0	0
0	0
82	2
0	0
341	1
0	0
0	0
0	0
0	0
0	0
173	1
140	1
0	0
205	0
1149	0
0	0
0	0
21	0
514	0
0	0
0	0
0	0
0	0
0	0
0	0
1141	0
0	0
0	0
0	0
0	0
0	0
0	0
0	0
0	0
324	0
56	0
0	0
0	0
0	0
146	0
0	0
0	0
0	0
0	0
0	0
0	0
0	0
0	0
1178	0
73	0
0	0
0	0
76	1
0	0
0	0
0	0
0	0
0	0
0	0
292	0
0	0
0	0
143	0
0	0
171	0
0	0
0	0
0	0
0	0
0	0
94	0
0	0
0	0
0	0
0	0
195	0
0	0
562	0
0	0
1196	0
0	0
0	0
0	0
280	0
0	0
289	0
8	0
1271	0
0	0
0	0
3	0
0	0
1194	0
0	0
1241	0
0	0
0	0
0	0
0	0
0	0
0	0
0	0
2000	0
0	0
0	0
0	0
0	0
0	0
0	0
37	0
487	0
0	0
0	0
0	0
0	0
0	0
0	0
0	0
514	1
102	0
0	0
0	0
0	0
0	0
0	0
0	0
0	0
79	0
94	0
0	0
1161	0
281	1
311	0
0	0
0	0
0	0
0	0
0	0
52	0
0	0
191	0
0	0
0	0
200	0
0	0
0	0
0	0
0	0
214	0
0	0
0	0
0	0
0	0
0	0
0	0
0	0
0	0
0	0
0	0
0	0
166	0
0	0
0	0
0	0
0	0
0	0
736	0
0	0
0	0
0	0
0	0
0	0
0	0
0	0
0	0
0	0
471	0
43	0
0	0
0	0
0	0
242	0
0	0
206	0
0	0
50	0
0	0
0	0
0	0
380	0
154	0
183	0
202	0
82	0
0	0
0	0
0	0
0	0
63	1
0	0
0	0
0	0
203	2
0	0
0	0
1146	0
1197	0
0	0
0	0
0	0
0	0
0	0
0	0
0	0
224	1
391	1
0	0
0	0
0	0
202	0
0	0
0	0
0	0
0	0
0	0
0	0
0	0
0	0
1150	0
0	0
208	0
0	0
1152	1
0	0
187	0
0	0
0	0
0	0
0	0
202	0
102	0
0	0
155	1
0	0
0	0
0	0
0	0
0	0
0	0
45	0
41	0
273	1
0	0
0	0
0	0
0	0
0	0
0	0
0	0
0	0
0	0
0	0
174	0
83	0
0	0
0	0
0	0
0	0
0	0
0	0
0	0
394	0
0	0
0	0
0	0
0	0
0	0
0	0
0	0
0	0
0	0
0	0
0	0
0	0
0	0
0	0
0	0
0	0
0	0
220	0
42	1
214	0
0	0
0	0
0	0
0	0
0	0
0	0
0	0
0	0
158	1
78	0
281	0
0	0
0	0
207	0
0	0
0	0
0	0
212	0
0	0
0	0
0	0
0	0
259	0
0	0
0	0
0	0
0	0
0	0
0	0
0	0
138	0
0	0
0	0
0	0
0	0
0	0
0	0
0	0
0	0
0	0
0	0
0	0
0	0
0	0
135	0
0	0
0	0
898	2
0	0
0	0
197	0
0	0
0	0
0	0
0	0
0	0
0	0
265	0
0	0
0	0
210	0
0	0
1133	0
0	0
606	0
0	0
245	0
0	0
0	0
0	0
180	0
154	1
313	0
0	0
0	0
0	0
234	1
190	0
189	0
182	0
0	0
0	0
212	0
0	0
0	0
188	0
209	1
68	0
0	0
0	0
143	0
0	0
0	0
0	0
0	0
0	0
0	0
0	0
0	0
0	0
0	0
0	0
0	0
0	0
0	0
0	0
212	0
0	0
0	0
0	0
0	0
0	0
0	0
0	0
0	0
0	0
0	0
0	0
0	0
69	0
189	0
63	0
0	0
0	0
50	0
0	0
0	0
660	1
223	0
0	0
0	0
0	0
0	0
0	0
0	0
0	0
361	1
38	0
0	0
0	0
196	0
295	1
0	0
0	0
0	0
305	0
0	0
0	0
0	0
0	0
252	0
0	0
0	0
0	0
0	0
0	0
0	0
0	0
0	0
0	0
132	0
0	0
252	0
0	0
0	0
0	0
0	0
51	1
57	0
0	0
0	0
0	0
399	0
0	0
0	0
0	0
0	0
0	0
301	0
0	0
0	0
1245	1
0	0
0	0
0	0
0	0
52	0
608	0
0	0
0	0
0	0
344	0
138	3
0	0
1197	0
0	0
0	0
1107	0
0	0
0	0
0	0
0	0
0	0
0	0
0	0
0	0
0	0
0	0
0	0
0	0
0	0
0	0
0	0
0	0
259	1
317	0
487	1
126	0
135	0
175	0
0	0
92	0
114	0
128	0
0	0
0	0
247	1
0	0
0	0
156	0
39	1
333	0
0	0
200	0
0	0
0	0
0	0
0	0
0	0
0	0
0	0
0	0
0	0
39	0
0	0
0	0
141	0
252	1
0	0
549	1
366	0
0	0
0	0
2000	2
485	0
400	1
689	0
0	0
0	0
0	0
0	0
0	0
0	0
145	2
176	0
0	0
0	0
289	0
95	0
0	0
0	0
0	0
0	0
0	0
198	0
0	0
9	0
0	0
253	0
0	0
0	0
0	0
0	0
0	0
0	0
0	0
0	0
0	0
0	0
0	0
0	0
0	0
0	0
0	0
69	0
231	0
0	0
0	0
884	0
0	0
0	0
162	0
0	0
124	0
0	0
0	0
421	0
0	0
131	0
1191	0
0	0
0	0
0	0
0	0
0	0
247	0
317	0
0	0
0	0
115	0
282	0
0	0
0	0
0	0
0	0
416	2
0	0
0	0
1226	0
0	0
0	0
76	0
383	1
203	0
0	0
440	0
0	0
237	0
0	0
0	0
0	0
0	0
251	0
65	0
0	0
0	0
90	0
0	0
446	0
0	0
95	0
45	0
0	0
166	0
0	0
0	0
0	0
0	0
0	0
188	0
0	0
366	0
0	0
0	0
0	0
0	0
0	0
0	0
0	0
158	0
0	0
66	0
88	0
0	0
0	0
223	1
0	0
0	0
0	0
1208	0
0	0
0	0
0	0
0	0
198	0
218	0
130	0
227	1
0	0
0	0
0	0
123	1
0	0
0	0
478	0
638	0
0	0
134	0
296	1
0	0
0	0
3	0
137	0
56	1
64	1
131	0
0	0
0	0
0	0
274	0
201	1
791	3
310	1
381	0
0	0
0	0
207	1
179	0
158	0
0	0
0	0
153	0
148	0
487	0
239	0
617	0
188	0
210	0
0	0
196	0
0	0
0	0
51	0
309	0
0	0
30	0
0	0
283	0
0	0
0	0
500	2
190	0
30	0
63	0
192	0
0	0
0	0
0	0
0	0
0	0
107	0
113	0
0	0
257	0
258	0
224	0
67	0
0	0
192	0
0	0
0	0
0	0
0	0
0	0
170	0
212	2
0	0
296	0
89	0
220	0
0	0
205	1
0	0
70	0
0	0
39	0
0	0
62	0
0	0
264	0
680	0
426	1
570	0
0	0
104	0
124	0
135	0
0	0
0	0
0	0
0	0
0	0
0	0
0	0
0	0
0	0
247	0
0	0
35	0
0	0
0	0
193	0
149	0
0	0
1083	2
0	0
221	1
312	0
357	0
0	0
546	0
0	0
235	0
451	1
0	0
0	0
0	0
0	0
631	0
145	0
85	1
154	0
161	0
0	0
0	0
0	0
322	0
292	0
133	1
142	1
0	0
0	0
256	1
0	0
0	0
0	0
331	2
486	0
167	1
0	0
0	0
0	0
0	0
643	1
0	0
465	1
193	0
193	0
102	2
0	0
0	0
285	0
166	0
0	0
137	0
137	0
247	0
248	2
452	0
250	0
0	0
0	0
47	0
51	0
457	0
136	0
0	0
0	0
0	0
75	0
288	1
0	0
531	0
122	1
225	0
0	0
255	0
351	0
37	2
0	0
430	0
0	0
0	0
281	1
1431	0
0	0
0	0
0	0
115	0
0	0
0	0
204	0
313	1
606	0
632	0
149	0
79	0
112	0
183	0
212	0
0	0
0	0
0	0
0	0
0	0
1155	0
347	2
0	0
529	0
0	0
449	0
0	0
334	0
142	0
77	0
65	0
0	0
50	1
697	0
356	0
0	0
220	1
0	0
0	0
70	0
298	1
0	0
0	0
200	0
382	2
0	0
136	0
105	0
243	0
400	0
0	0
0	0
0	0
0	0
0	0
0	0
0	0
0	0
0	0
0	0
0	0
0	0
0	0
0	0
0	0
890	0
0	0
0	0
652	0
0	0
87	0
0	0
0	0
0	0
0	0
239	1
0	0
0	0
0	0
0	0
0	0
0	0
228	0
0	0
0	0
0	0
0	0
0	0
0	0
0	0
104	0
170	0
0	0
85	0
24	0
96	0
167	0
0	0
0	0
0	0
199	0
230	1
281	1
0	0
160	0
0	0
0	0
228	0
0	0
0	0
0	0
0	0
91	0
0	0
0	0
0	0
107	0
271	1
172	0
846	1
249	0
0	0
376	0
107	0
258	0
0	0
0	0
0	0
0	0
0	0
0	0
0	0
122	1
0	0
126	0
567	0
36	0
0	0
0	0
0	0
38	0
0	0
1208	0
0	0
97	1
164	1
229	0
0	0
0	0
0	0
0	0
285	1
128	0
790	0
0	0
569	1
0	0
0	0
1494	1
22	0
441	2
373	0
0	0
0	0
208	1
0	0
122	1
301	0
0	0
0	0
189	0
0	0
81	0
0	0
155	0
0	0
203	2
206	0
0	0
134	1
148	0
0	0
0	0
0	0
0	0
0	0
0	0
0	0
620	1
0	0
521	1
281	0
0	0
137	0
176	0
0	0
732	0
196	1
294	0
174	1
0	0
258	0
0	0
1143	0
0	0
0	0
0	0
0	0
458	0
165	0
0	0
170	1
572	0
0	0
532	0
0	0
0	0
203	0
301	1
172	0
129	0
0	0
0	0
198	0
0	0
0	0
203	0
0	0
51	0
106	0
0	0
363	1
0	0
263	1
132	0
168	0
0	0
158	0
0	0
204	0
0	0
223	0
356	0
2000	1
0	0
283	2
1369	0
0	0
0	0
0	0
0	0
387	0
0	0
0	0
213	0
2000	3
338	1
404	0
0	0
0	0
0	0
0	0
0	0
0	0
0	0
0	0
329	1
0	0
0	0
0	0
0	0
231	0
0	0
0	0
0	0
0	0
282	0
353	0
362	0
112	1
0	0
30	0
297	0
199	0
0	0
144	0
9	1
0	0
0	0
27	1
179	0
408	0
0	0
0	0
0	0
298	1
0	0
141	0
345	1
838	1
0	0
121	1
48	1
172	2
289	0
542	2
224	1
311	0
145	0
1200	1
156	1
363	1
145	0
286	2
0	0
130	0
292	2
734	2
0	0
0	0
0	0
471	2
1643	2
106	0
0	0
0	0
0	0
0	0
0	0
0	0
0	0
0	0
0	0
152	0
250	0
0	0
264	0
0	0
222	0
0	0
22	1
731	0
273	0
86	0
163	1
0	0
0	0
0	0
0	0
681	0
90	0
126	0
124	1
0	0
0	0
0	0
0	0
289	1
430	0
19	0
0	0
0	0
0	0
1189	0
630	0
0	0
0	0
0	0
630	0
0	0
0	0
0	0
0	0
0	0
0	0
604	1
0	0
0	0
0	0
0	0
0	0
0	0
0	0
0	0
0	0
10	0
135	0
0	0
0	0
1167	0
0	0
161	0
0	0
0	0
409	0
123	0
1117	0
190	0
0	0
0	0
0	0
135	0
130	0
189	1
176	0
0	0
0	0
104	0
194	0
281	0
0	0
0	0
207	0
348	0
0	0
222	0
0	0
0	0
136	0
67	2
258	0
23	0
306	0
278	0
273	1
0	0
0	0
360	1
0	0
129	0
162	1
150	0
0	0
1229	0
198	0
0	0
197	2
140	0
102	0
0	0
0	0
414	1
118	1
0	0
416	1
394	1
839	2
192	0
70	0
0	0
1101	1
392	0
0	0
0	0
88	0
1147	0
0	0
0	0
191	0
0	0
228	0
0	0
547	0
389	0
0	0
274	0
0	0
0	0
0	0
0	0
0	0
0	0
137	0
0	0
152	0
0	0
0	0
0	0
190	0
0	0
160	0
299	0
0	0
42	1
59	0
34	0
382	0
0	0
121	0
182	1
473	1
0	0
594	0
529	0
52	1
170	1
0	0
293	0
0	0
291	0
0	0
139	2
90	0
0	0
173	1
196	0
173	0
231	1
205	1
47	0
166	0
88	1
120	1
120	1
251	1
306	1
253	1
236	1
270	0
0	0
0	0
0	0
184	0
138	0
128	0
103	1
0	0
0	0
0	0
0	0
0	0
249	0
0	0
0	0
186	0
216	0
314	0
55	0
20	0
164	0
370	0
76	0
276	0
0	0
101	0
86	0
158	0
232	1
0	0
138	0
0	0
0	0
92	1
60	0
256	1
88	1
273	1
391	0
423	2
230	0
921	1
201	0
197	1
0	0
0	0
0	0
0	0
340	0
0	0
146	0
287	0
0	0
0	0
0	0
223	0
34	0
0	0
122	0
0	0
185	1
0	0
47	0
0	0
0	0
0	0
336	0
483	0
933	1
345	0
0	0
113	0
174	1
40	0
650	0
99	1
339	0
0	0
207	0
388	1
221	0
109	0
0	0
1277	2
160	1
0	0
435	0
0	0
175	0
85	1
0	0
337	0
0	0
0	0
380	1
311	0
0	0
0	0
0	0
0	0
259	1
342	0
51	0
301	0
164	0
593	0
194	0
0	0
450	1
560	0
0	0
18	1
60	1
428	0
271	0
0	0
369	1
614	0
342	0
0	0
638	0
0	0
166	0
29	1
16	0
0	0
290	0
0	0
0	0
0	0
388	0
0	0
105	0
96	0
0	0
408	0
0	0
458	2
594	1
54	0
240	2
211	1
249	1
258	0
255	0
0	0
164	1
0	0
427	1
0	0
0	0
69	0
569	1
0	0
0	0
0	0
180	0
0	0
230	0
0	0
1009	1
1178	1
0	0
0	0
0	0
0	0
0	0
0	0
158	1
0	0
160	0
250	0
0	0
0	0
187	1
218	0
0	0
0	0
397	0
0	0
0	0
171	0
0	0
0	0
159	0
1147	0
438	0
195	0
251	0
0	0
0	0
114	0
0	0
98	0
0	0
289	1
113	0
222	2
162	1
358	0
226	0
0	0
308	0
663	0
0	0
83	0
144	1
0	0
0	0
290	1
0	0
0	0
276	1
395	0
275	0
294	1
203	0
206	0
47	0
0	0
251	1
284	0
1032	0
0	0
177	0
451	1
256	0
94	0
222	0
191	1
0	0
0	0
112	0
0	0
93	0
93	0
332	2
0	0
68	0
0	0
305	0
0	0
0	0
157	0
0	0
0	0
78	1
271	1
181	0
0	0
179	0
650	0
251	0
533	0
0	0
0	0
391	0
0	0
92	0
0	0
0	0
0	0
0	0
0	0
0	0
224	0
0	0
149	0
226	0
1158	0
0	0
171	0
189	0
977	0
133	0
112	0
0	0
132	0
0	0
0	0
96	2
441	2
233	0
0	0
1374	0
0	0
411	0
0	0
0	0
401	1
83	0
0	0
92	0
0	0
113	0
421	1
229	0
365	0
168	0
111	1
0	0
0	0
84	0
128	0
1187	0
0	0
1265	1
0	0
202	0
0	0
432	1
342	0
145	0
255	0
0	0
625	1
311	0
496	0
0	0
0	0
269	0
0	0
148	0
0	0
0	0
426	0
1970	0
0	0
0	0
269	1
166	0
0	0
644	0
0	0
117	1
0	0
238	0
0	0
0	0
0	0
120	0
0	0
0	0
0	0
0	0
0	0
0	0
204	0
0	0
0	0
165	0
83	0
0	0
385	0
261	0
0	0
202	0
0	0
68	0
0	0
52	1
166	0
149	0
180	1
176	1
0	0
0	0
162	0
283	0
0	0
0	0
0	0
0	0
243	0
0	0
189	0
0	0
97	0
138	1
0	0
233	0
102	0
80	0
0	0
52	1
114	0
270	2
155	0
262	0
1285	1
190	0
116	0
1996	1
410	0
565	0
0	0
213	0
266	0
0	0
0	0
0	0
269	1
146	0
159	0
284	0
195	0
142	0
0	0
508	0
336	0
0	0
269	1
0	0
273	0
178	0
56	0
551	0
95	0
180	0
1961	0
109	0
218	0
0	0
192	0
271	0
86	1
417	0
248	0
559	0
264	0
0	0
0	0
489	0
0	0
0	0
172	1
262	0
0	0
0	0
420	0
276	1
117	0
250	0
293	0
396	0
343	1
658	1
0	0
0	0
315	0
148	1
0	0
406	1
479	1
395	1
419	0
0	0
308	0
0	0
236	0
0	0
0	0
0	0
489	0
0	0
1140	0
508	1
295	0
147	0
201	1
0	0
236	0
0	0
51	1
0	0
416	0
0	0
0	0
0	0
547	0
184	0
297	0
96	0
0	0
433	0
0	0
405	0
0	0
0	0
0	0
0	0
71	0
46	0
0	0
0	0
239	1
153	0
0	0
0	0
0	0
257	0
268	1
311	0
0	0
174	0
202	0
0	0
275	0
326	0
209	0
179	1
0	0
445	0
252	0
0	0
0	0
57	0
124	0
141	0
320	3
665	1
0	0
259	0
0	0
263	1
303	0
0	0
0	0
85	0
71	0
51	0
0	0
188	0
0	0
0	0
159	0
182	0
0	0
0	0
359	1
98	1
0	0
30	0
153	0
0	0
108	0
0	0
0	0
0	0
208	0
0	0
0	0
0	0
0	0
158	0
273	1
0	0
205	1
590	1
0	0
138	4
310	0
90	0
291	0
149	0
0	0
348	0
354	0
102	0
0	0
0	0
117	0
0	0
239	0
[truncated: 11,203 more rows]
