# Supplementary material for: Competing for Attention in Social Media under Information Overload Conditions
Source: PLoS One. 2015 Jul 10;10(7):e0126090. doi: 10.1371/journal.pone.0126090 (PMC4498816; doi:10.1371/journal.pone.0126090)
Supplement: S1 File — This zip file contains the sharing details of all of the microblogs we have used in the Figs 2 and 3. Among the files, ‘Instruction.txt’ describes the contents of the files. (ZIP) [file pone.0126090.s001.zip › Data/13211_168.txt]

0	0
0	0
0	0
35	0
0	0
0	0
0	0
0	0
0	0
0	0
0	0
0	0
0	0
0	0
0	0
0	0
0	0
0	0
0	0
0	0
0	0
0	0
0	0
0	0
312	0
103	0
0	0
0	0
0	0
0	0
0	0
0	0
0	0
0	0
0	0
0	0
0	0
0	0
0	0
0	0
0	0
0	0
191	0
0	0
0	0
0	0
0	0
0	0
0	0
0	0
0	0
0	0
66	0
0	0
0	0
1141	0
0	0
0	0
0	0
0	0
0	0
0	0
0	0
0	0
0	0
0	0
0	0
235	0
301	1
0	0
0	0
1196	1
0	0
164	0
0	0
0	0
0	0
0	0
0	0
28	0
0	0
0	0
0	0
474	0
0	0
0	0
0	0
0	0
0	0
0	0
0	0
0	0
0	0
0	0
0	0
0	0
124	1
0	0
119	0
0	0
0	0
0	0
0	0
0	0
0	0
0	0
62	0
0	0
0	0
1145	0
0	0
0	0
0	0
0	0
0	0
0	0
1154	1
0	0
0	0
913	0
0	0
0	0
0	0
0	0
0	0
0	0
0	0
0	0
0	0
0	0
693	1
1277	0
0	0
0	0
0	0
0	0
0	0
0	0
0	0
0	0
0	0
0	0
0	0
106	0
0	0
0	0
0	0
31	0
0	0
0	0
0	0
0	0
0	0
0	0
0	0
0	0
0	0
0	0
194	1
376	0
0	0
0	0
23	0
0	0
0	0
86	0
0	0
0	0
0	0
0	0
0	0
0	0
0	0
0	0
0	0
0	0
0	0
0	0
0	0
0	0
0	0
0	0
0	0
0	0
0	0
0	0
0	0
0	0
0	0
140	0
723	0
0	0
197	0
0	0
0	0
0	0
0	0
0	0
0	0
0	0
0	0
0	0
0	0
0	0
0	0
271	0
0	0
0	0
0	0
0	0
0	0
0	0
0	0
0	0
0	0
0	0
0	0
1120	1
0	0
0	0
0	0
0	0
0	0
0	0
0	0
0	0
0	0
0	0
0	0
0	0
0	0
0	0
0	0
0	0
0	0
120	0
91	0
0	0
44	0
0	0
0	0
0	0
0	0
0	0
0	0
0	0
0	0
0	0
0	0
0	0
0	0
0	0
0	0
0	0
267	0
0	0
0	0
0	0
0	0
0	0
0	0
0	0
210	0
0	0
1194	1
0	0
0	0
0	0
0	0
0	0
0	0
0	0
0	0
428	0
0	0
0	0
0	0
0	0
0	0
0	0
0	0
0	0
60	0
0	0
1131	2
0	0
0	0
0	0
0	0
0	0
0	0
0	0
0	0
0	0
0	0
0	0
0	0
0	0
57	0
0	0
0	0
158	0
1196	0
0	0
252	0
0	0
0	0
0	0
0	0
0	0
0	0
0	0
0	0
254	2
196	0
0	0
174	0
259	0
0	0
0	0
48	0
0	0
0	0
0	0
134	0
1513	0
0	0
0	0
0	0
0	0
0	0
197	0
1104	0
0	0
0	0
0	0
0	0
0	0
0	0
0	0
0	0
0	0
0	0
0	0
0	0
0	0
0	0
0	0
0	0
0	0
0	0
0	0
0	0
0	0
0	0
0	0
0	0
0	0
0	0
0	0
0	0
0	0
0	0
0	0
0	0
209	0
0	0
0	0
0	0
0	0
0	0
0	0
1179	0
0	0
0	0
0	0
0	0
0	0
0	0
142	0
0	0
226	0
0	0
0	0
0	0
0	0
0	0
0	0
0	0
0	0
0	0
0	0
0	0
0	0
0	0
0	0
0	0
0	0
0	0
0	0
0	0
158	1
140	0
242	0
0	0
1180	0
0	0
951	1
617	1
1146	0
0	0
1123	0
0	0
0	0
0	0
0	0
0	0
0	0
399	0
0	0
0	0
0	0
0	0
0	0
312	0
234	0
1089	0
0	0
0	0
0	0
0	0
0	0
0	0
0	0
0	0
0	0
0	0
0	0
0	0
0	0
1266	1
0	0
0	0
0	0
0	0
0	0
0	0
0	0
1225	0
0	0
0	0
0	0
0	0
0	0
0	0
0	0
0	0
0	0
0	0
0	0
0	0
0	0
0	0
0	0
0	0
0	0
0	0
0	0
0	0
0	0
0	0
0	0
0	0
0	0
0	0
0	0
0	0
0	0
0	0
0	0
178	0
0	0
0	0
0	0
0	0
170	0
0	0
0	0
0	0
0	0
0	0
0	0
0	0
0	0
0	0
0	0
10	0
0	0
0	0
0	0
0	0
0	0
0	0
0	0
0	0
0	0
0	0
0	0
0	0
0	0
0	0
0	0
0	0
399	0
121	0
105	1
0	0
0	0
0	0
0	0
0	0
0	0
0	0
0	0
0	0
0	0
0	0
0	0
1159	0
0	0
0	0
30	1
0	0
0	0
0	0
0	0
0	0
0	0
0	0
0	0
0	0
0	0
0	0
87	0
106	0
0	0
230	0
0	0
0	0
0	0
0	0
0	0
0	0
0	0
0	0
164	0
0	0
21	0
0	0
0	0
0	0
0	0
1192	1
163	1
0	0
98	0
0	0
0	0
1186	1
0	0
0	0
0	0
0	0
0	0
0	0
0	0
0	0
304	0
0	0
0	0
0	0
0	0
0	0
0	0
0	0
0	0
54	0
0	0
0	0
0	0
0	0
0	0
0	0
0	0
0	0
0	0
72	0
0	0
0	0
0	0
0	0
0	0
0	0
0	0
1119	0
0	0
0	0
0	0
0	0
1156	1
0	0
0	0
0	0
0	0
0	0
0	0
0	0
0	0
0	0
0	0
0	0
0	0
0	0
0	0
0	0
0	0
0	0
0	0
0	0
0	0
0	0
0	0
0	0
0	0
0	0
0	0
0	0
0	0
0	0
0	0
0	0
0	0
0	0
1134	0
0	0
0	0
0	0
0	0
0	0
0	0
0	0
0	0
0	0
0	0
0	0
0	0
0	0
0	0
0	0
0	0
131	1
0	0
0	0
1282	0
0	0
0	0
0	0
0	0
0	0
0	0
0	0
0	0
107	0
0	0
0	0
0	0
0	0
0	0
0	0
0	0
0	0
0	0
0	0
0	0
0	0
0	0
0	0
0	0
0	0
0	0
1256	0
0	0
0	0
0	0
0	0
0	0
0	0
0	0
69	0
0	0
542	1
0	0
0	0
0	0
0	0
0	0
0	0
0	0
0	0
0	0
107	0
0	0
0	0
0	0
0	0
0	0
0	0
0	0
191	0
107	0
0	0
217	0
0	0
424	0
0	0
0	0
0	0
0	0
0	0
0	0
0	0
0	0
0	0
0	0
0	0
0	0
0	0
1187	0
0	0
0	0
0	0
0	0
381	0
0	0
0	0
0	0
0	0
186	0
0	0
0	0
0	0
0	0
0	0
0	0
70	0
0	0
0	0
0	0
0	0
370	1
1214	0
0	0
0	0
0	0
0	0
0	0
1183	0
0	0
0	0
0	0
0	0
0	0
230	0
0	0
0	0
0	0
0	0
0	0
1103	0
0	0
0	0
0	0
44	0
0	0
1189	1
0	0
0	0
0	0
623	0
0	0
0	0
0	0
0	0
0	0
0	0
52	0
0	0
0	0
44	0
0	0
605	1
0	0
0	0
0	0
0	0
0	0
0	0
0	0
0	0
0	0
0	0
0	0
0	0
0	0
0	0
0	0
0	0
0	0
0	0
0	0
0	0
0	0
0	0
0	0
0	0
0	0
0	0
0	0
0	0
329	0
0	0
1176	0
0	0
0	0
0	0
0	0
0	0
0	0
0	0
0	0
0	0
0	0
1152	0
0	0
0	0
0	0
0	0
0	0
0	0
0	0
0	0
0	0
0	0
0	0
0	0
0	0
0	0
0	0
0	0
209	0
0	0
0	0
0	0
0	0
1183	0
0	0
0	0
0	0
95	0
0	0
381	0
0	0
0	0
0	0
0	0
0	0
0	0
0	0
0	0
0	0
0	0
0	0
0	0
0	0
0	0
0	0
0	0
0	0
0	0
0	0
0	0
0	0
0	0
0	0
0	0
0	0
0	0
0	0
0	0
100	0
0	0
0	0
0	0
0	0
0	0
0	0
0	0
124	0
0	0
439	0
0	0
0	0
155	0
1395	0
0	0
0	0
0	0
0	0
0	0
0	0
0	0
0	0
0	0
0	0
0	0
0	0
0	0
0	0
0	0
0	0
0	0
0	0
0	0
0	0
0	0
0	0
796	0
0	0
0	0
0	0
0	0
0	0
0	0
0	0
0	0
0	0
0	0
0	0
0	0
0	0
0	0
0	0
0	0
1122	0
0	0
0	0
482	1
0	0
0	0
0	0
0	0
0	0
0	0
15	0
675	0
0	0
0	0
190	0
0	0
0	0
0	0
0	0
0	0
0	0
0	0
0	0
0	0
0	0
1172	3
0	0
0	0
0	0
0	0
0	0
164	1
0	0
0	0
0	0
0	0
0	0
226	0
0	0
0	0
0	0
0	0
0	0
0	0
0	0
0	0
0	0
0	0
432	0
1169	0
0	0
0	0
0	0
0	0
0	0
0	0
0	0
0	0
0	0
1142	0
0	0
0	0
0	0
0	0
0	0
0	0
0	0
20	0
0	0
0	0
130	0
0	0
0	0
0	0
1117	0
0	0
0	0
0	0
0	0
0	0
0	0
0	0
0	0
0	0
0	0
1221	0
0	0
124	1
199	1
0	0
0	0
0	0
0	0
0	0
0	0
0	0
0	0
0	0
0	0
0	0
0	0
0	0
0	0
0	0
0	0
82	0
0	0
0	0
1219	0
0	0
0	0
0	0
0	0
0	0
0	0
0	0
0	0
280	0
0	0
0	0
0	0
0	0
0	0
0	0
0	0
0	0
0	0
37	0
61	0
0	0
0	0
0	0
0	0
1121	0
0	0
0	0
0	0
0	0
334	0
0	0
0	0
0	0
339	0
0	0
0	0
0	0
0	0
0	0
0	0
0	0
1092	1
0	0
0	0
0	0
0	0
0	0
1181	1
0	0
1386	1
0	0
0	0
0	0
0	0
0	0
0	0
0	0
0	0
0	0
0	0
0	0
0	0
0	0
862	0
0	0
0	0
0	0
0	0
0	0
0	0
0	0
0	0
0	0
1242	0
0	0
0	0
0	0
1214	0
0	0
169	0
342	0
45	0
0	0
0	0
0	0
1235	0
0	0
0	0
0	0
64	0
0	0
201	0
210	0
543	0
0	0
0	0
0	0
0	0
0	0
0	0
0	0
266	0
0	0
65	0
0	0
964	0
82	0
0	0
0	0
0	0
0	0
0	0
0	0
0	0
0	0
202	0
0	0
0	0
172	0
0	0
0	0
310	0
0	0
157	0
0	0
108	0
657	0
1113	1
66	1
0	0
0	0
31	0
0	0
0	0
0	0
0	0
0	0
305	0
0	0
0	0
0	0
0	0
0	0
0	0
0	0
0	0
0	0
0	0
0	0
0	0
0	0
0	0
0	0
0	0
0	0
0	0
0	0
0	0
0	0
0	0
0	0
0	0
0	0
0	0
0	0
0	0
0	0
0	0
0	0
0	0
0	0
0	0
0	0
0	0
1416	2
0	0
0	0
1393	0
0	0
0	0
0	0
0	0
0	0
0	0
0	0
470	0
0	0
424	0
0	0
605	0
58	0
1196	0
0	0
0	0
236	0
439	0
0	0
0	0
180	0
0	0
570	0
0	0
0	0
0	0
0	0
0	0
0	0
0	0
0	0
0	0
0	0
0	0
0	0
0	0
0	0
1334	0
0	0
0	0
1169	1
66	1
0	0
0	0
0	0
0	0
0	0
0	0
0	0
0	0
0	0
0	0
0	0
0	0
0	0
0	0
0	0
0	0
0	0
0	0
0	0
0	0
0	0
0	0
550	2
87	0
0	0
0	0
0	0
0	0
0	0
0	0
0	0
0	0
62	0
0	0
0	0
0	0
0	0
0	0
0	0
0	0
155	0
0	0
1211	1
0	0
0	0
78	1
0	0
114	1
0	0
0	0
0	0
0	0
0	0
0	0
0	0
0	0
0	0
0	0
0	0
0	0
0	0
0	0
0	0
1182	0
0	0
0	0
0	0
0	0
0	0
0	0
0	0
0	0
0	0
0	0
0	0
331	0
0	0
0	0
0	0
0	0
115	0
0	0
0	0
0	0
1162	0
0	0
0	0
0	0
0	0
0	0
0	0
0	0
0	0
1161	0
0	0
0	0
1218	1
0	0
0	0
0	0
0	0
1128	0
0	0
0	0
0	0
0	0
0	0
351	0
0	0
0	0
0	0
0	0
0	0
0	0
129	1
0	0
0	0
0	0
468	0
142	0
224	0
169	0
374	0
0	0
414	0
0	0
104	0
0	0
0	0
0	0
0	0
0	0
284	0
0	0
0	0
0	0
0	0
0	0
0	0
0	0
0	0
0	0
0	0
127	0
0	0
0	0
0	0
0	0
0	0
0	0
0	0
0	0
8	0
127	0
0	0
0	0
0	0
0	0
0	0
0	0
0	0
0	0
0	0
0	0
0	0
91	0
0	0
0	0
0	0
0	0
0	0
0	0
0	0
0	0
0	0
0	0
0	0
0	0
0	0
0	0
1147	1
1080	0
0	0
1404	1
0	0
0	0
0	0
0	0
0	0
0	0
0	0
0	0
0	0
255	0
0	0
0	0
0	0
0	0
0	0
0	0
1204	0
0	0
0	0
0	0
0	0
0	0
0	0
0	0
0	0
0	0
0	0
0	0
0	0
0	0
0	0
1116	1
0	0
0	0
0	0
294	0
0	0
0	0
0	0
0	0
107	0
0	0
1291	0
0	0
0	0
0	0
0	0
0	0
0	0
398	0
0	0
0	0
399	1
1167	1
216	0
0	0
0	0
0	0
0	0
0	0
0	0
0	0
0	0
0	0
0	0
0	0
0	0
1094	0
0	0
0	0
0	0
493	0
0	0
0	0
0	0
0	0
0	0
0	0
0	0
0	0
0	0
0	0
0	0
0	0
1213	0
0	0
0	0
0	0
0	0
0	0
0	0
0	0
0	0
0	0
0	0
0	0
0	0
0	0
0	0
0	0
1152	1
0	0
0	0
0	0
0	0
1916	1
0	0
0	0
0	0
0	0
0	0
0	0
0	0
0	0
1297	0
0	0
0	0
0	0
0	0
0	0
0	0
0	0
0	0
0	0
260	0
0	0
0	0
0	0
0	0
0	0
0	0
0	0
0	0
0	0
0	0
373	0
322	0
0	0
0	0
0	0
64	0
486	0
225	0
0	0
216	0
0	0
17	0
0	0
0	0
0	0
191	0
0	0
74	0
846	0
440	0
0	0
1174	0
0	0
304	0
0	0
0	0
259	0
590	0
0	0
0	0
113	0
0	0
0	0
0	0
0	0
0	0
0	0
1992	1
492	0
0	0
0	0
63	0
154	0
353	0
0	0
365	0
1288	0
0	0
164	1
0	0
0	0
409	0
0	0
0	0
0	0
12	1
0	0
0	0
249	2
51	0
0	0
0	0
0	0
0	0
0	0
1615	0
0	0
0	0
0	0
0	0
0	0
0	0
0	0
0	0
0	0
12	1
367	1
0	0
0	0
93	0
0	0
0	0
622	1
0	0
0	0
0	0
194	0
0	0
0	0
0	0
0	0
0	0
0	0
97	0
486	0
0	0
0	0
0	0
0	0
1138	0
0	0
82	0
0	0
0	0
287	0
422	1
344	0
0	0
0	0
0	0
0	0
0	0
138	0
0	0
0	0
0	0
0	0
0	0
0	0
0	0
0	0
0	0
0	0
0	0
176	0
0	0
0	0
0	0
78	0
0	0
0	0
0	0
0	0
0	0
121	0
0	0
0	0
284	0
602	0
108	0
67	0
0	0
0	0
0	0
63	0
60	0
0	0
0	0
0	0
0	0
0	0
35	0
106	0
0	0
0	0
0	0
1451	0
0	0
0	0
102	0
0	0
0	0
0	0
0	0
0	0
0	0
0	0
199	0
0	0
0	0
0	0
0	0
0	0
0	0
13	0
0	0
0	0
0	0
0	0
219	1
0	0
129	0
0	0
0	0
0	0
0	0
0	0
0	0
0	0
0	0
1123	0
1187	0
88	0
0	0
0	0
0	0
0	0
0	0
0	0
0	0
0	0
0	0
0	0
73	0
0	0
0	0
0	0
0	0
136	1
134	0
0	0
0	0
1106	1
0	0
0	0
0	0
0	0
0	0
0	0
0	0
0	0
0	0
0	0
0	0
0	0
0	0
0	0
1115	0
0	0
0	0
0	0
0	0
0	0
0	0
0	0
0	0
0	0
0	0
0	0
0	0
0	0
0	0
0	0
0	0
0	0
1094	0
0	0
0	0
0	0
0	0
0	0
0	0
1188	0
0	0
0	0
1146	0
0	0
0	0
1175	0
261	4
0	0
0	0
0	0
0	0
0	0
0	0
0	0
1126	0
0	0
0	0
0	0
0	0
0	0
0	0
0	0
0	0
0	0
0	0
0	0
0	0
0	0
0	0
0	0
0	0
0	0
0	0
0	0
0	0
0	0
0	0
0	0
50	0
0	0
0	0
224	0
0	0
0	0
0	0
1261	0
0	0
0	0
0	0
1206	0
0	0
0	0
0	0
1132	0
0	0
0	0
0	0
0	0
0	0
274	0
0	0
1171	0
0	0
17	0
0	0
0	0
0	0
0	0
0	0
0	0
0	0
0	0
0	0
630	0
385	0
0	0
1230	0
0	0
122	0
0	0
0	0
363	0
0	0
853	1
0	0
0	0
0	0
0	0
0	0
0	0
0	0
290	1
0	0
0	0
0	0
0	0
0	0
94	0
0	0
163	1
204	0
0	0
181	0
205	0
0	0
0	0
0	0
0	0
82	0
163	0
0	0
0	0
0	0
210	0
0	0
0	0
0	0
1148	0
0	0
834	0
0	0
0	0
0	0
0	0
0	0
0	0
385	0
0	0
0	0
0	0
0	0
172	0
0	0
0	0
0	0
0	0
28	1
0	0
246	1
0	0
0	0
0	0
0	0
210	0
0	0
0	0
[truncated: 11,211 more rows]
