# Supplementary material for: Competing for Attention in Social Media under Information Overload Conditions
Source: PLoS One. 2015 Jul 10;10(7):e0126090. doi: 10.1371/journal.pone.0126090 (PMC4498816; doi:10.1371/journal.pone.0126090)
Supplement: S1 File — This zip file contains the sharing details of all of the microblogs we have used in the Figs 2 and 3. Among the files, ‘Instruction.txt’ describes the contents of the files. (ZIP) [file pone.0126090.s001.zip › Data/13222_603.txt]

0	0
0	0
0	0
0	0
94	0
1934	1
200	1
210	1
0	0
0	0
0	0
0	0
0	0
0	0
0	0
0	0
214	2
0	0
0	0
0	0
1145	0
0	0
0	0
0	0
268	1
646	4
290	3
767	1
0	0
0	0
729	2
0	0
0	0
0	0
0	0
0	0
0	0
0	0
0	0
0	0
0	0
0	0
0	0
0	0
0	0
0	0
0	0
0	0
0	0
0	0
0	0
0	0
0	0
0	0
0	0
0	0
0	0
0	0
0	0
0	0
0	0
0	0
0	0
0	0
0	0
0	0
898	0
0	0
0	0
0	0
0	0
0	0
0	0
0	0
0	0
0	0
0	0
0	0
0	0
1271	0
0	0
0	0
0	0
0	0
0	0
0	0
0	0
110	0
0	0
0	0
0	0
0	0
0	0
0	0
1201	0
0	0
0	0
0	0
0	0
0	0
0	0
0	0
0	0
0	0
0	0
0	0
0	0
0	0
0	0
0	0
0	0
0	0
0	0
0	0
0	0
0	0
0	0
0	0
0	0
0	0
336	1
0	0
0	0
0	0
0	0
0	0
0	0
0	0
0	0
0	0
0	0
0	0
0	0
0	0
0	0
0	0
0	0
0	0
0	0
1199	0
0	0
0	0
0	0
256	3
0	0
0	0
0	0
0	0
0	0
0	0
0	0
0	0
0	0
0	0
0	0
0	0
0	0
0	0
0	0
0	0
0	0
0	0
74	0
1147	1
257	0
0	0
0	0
0	0
0	0
0	0
0	0
0	0
0	0
0	0
0	0
0	0
0	0
322	1
48	0
0	0
0	0
0	0
0	0
0	0
0	0
0	0
1160	1
0	0
0	0
0	0
0	0
0	0
0	0
0	0
92	1
0	0
0	0
1072	1
0	0
0	0
0	0
0	0
0	0
0	0
1155	0
0	0
0	0
0	0
0	0
0	0
0	0
0	0
0	0
0	0
0	0
0	0
0	0
0	0
0	0
0	0
0	0
0	0
0	0
0	0
0	0
0	0
0	0
0	0
705	3
0	0
0	0
0	0
0	0
305	1
0	0
0	0
0	0
1547	6
0	0
0	0
0	0
259	1
0	0
0	0
863	4
0	0
0	0
1123	0
0	0
0	0
0	0
0	0
0	0
0	0
55	1
649	3
0	0
0	0
0	0
0	0
0	0
79	0
0	0
0	0
0	0
0	0
0	0
0	0
94	1
1019	4
0	0
0	0
0	0
143	3
0	0
672	0
0	0
269	1
757	9
296	3
2331	38
0	0
0	0
0	0
0	0
0	0
0	0
0	0
0	0
0	0
0	0
0	0
0	0
0	0
0	0
0	0
0	0
0	0
0	0
0	0
0	0
0	0
0	0
0	0
0	0
0	0
0	0
0	0
0	0
0	0
0	0
0	0
1172	0
0	0
0	0
0	0
1082	0
0	0
0	0
1198	0
0	0
0	0
0	0
0	0
0	0
0	0
0	0
0	0
0	0
0	0
0	0
0	0
0	0
0	0
0	0
0	0
0	0
0	0
0	0
0	0
0	0
0	0
0	0
0	0
0	0
0	0
58	0
0	0
0	0
0	0
0	0
0	0
0	0
0	0
0	0
0	0
0	0
1119	0
0	0
0	0
0	0
0	0
0	0
305	1
0	0
200	1
0	0
0	0
0	0
0	0
0	0
0	0
0	0
1074	0
0	0
0	0
0	0
0	0
0	0
1179	2
0	0
0	0
0	0
0	0
0	0
0	0
320	5
0	0
0	0
493	4
0	0
0	0
1150	0
1202	0
0	0
0	0
425	0
0	0
0	0
0	0
0	0
0	0
0	0
0	0
292	0
0	0
0	0
0	0
0	0
0	0
0	0
0	0
0	0
0	0
0	0
132	0
0	0
0	0
0	0
231	1
0	0
0	0
498	0
527	1
311	0
334	0
201	0
194	1
1013	0
225	3
842	3
50	0
0	0
0	0
0	0
0	0
226	1
273	0
0	0
24	1
497	2
435	1
308	1
0	0
1009	6
8	1
0	0
0	0
1199	2
0	0
0	0
0	0
0	0
0	0
0	0
0	0
0	0
0	0
2111	10
0	0
0	0
0	0
0	0
0	0
0	0
0	0
0	0
0	0
0	0
610	4
0	0
130	0
156	1
610	3
0	0
0	0
0	0
0	0
0	0
0	0
0	0
0	0
0	0
0	0
0	0
0	0
0	0
0	0
0	0
0	0
0	0
0	0
0	0
0	0
0	0
0	0
0	0
0	0
0	0
588	7
0	0
0	0
0	0
0	0
0	0
0	0
0	0
0	0
1153	1
0	0
0	0
0	0
0	0
1010	0
0	0
0	0
0	0
129	0
0	0
0	0
32	0
0	0
1363	1
0	0
0	0
0	0
1103	0
0	0
1122	1
0	0
1241	9
58	1
0	0
179	1
358	1
0	0
0	0
196	1
0	0
200	1
67	1
0	0
0	0
0	0
412	1
0	0
0	0
2000	5
723	1
0	0
158	0
0	0
728	4
0	0
0	0
0	0
542	1
0	0
0	0
598	2
0	0
0	0
0	0
0	0
0	0
0	0
0	0
155	0
0	0
0	0
0	0
0	0
0	0
0	0
0	0
0	0
0	0
0	0
0	0
0	0
0	0
0	0
0	0
0	0
0	0
0	0
0	0
0	0
0	0
0	0
0	0
0	0
0	0
0	0
1124	1
0	0
0	0
0	0
0	0
0	0
0	0
0	0
0	0
0	0
0	0
0	0
0	0
0	0
0	0
0	0
0	0
0	0
0	0
0	0
1362	0
0	0
0	0
0	0
1116	1
0	0
0	0
0	0
0	0
0	0
0	0
174	0
350	0
0	0
0	0
0	0
178	1
0	0
0	0
0	0
0	0
60	0
166	1
67	0
0	0
0	0
0	0
1152	0
0	0
0	0
0	0
0	0
0	0
121	1
0	0
0	0
477	2
0	0
0	0
0	0
0	0
0	0
0	0
0	0
0	0
0	0
0	0
700	2
0	0
771	3
0	0
0	0
0	0
0	0
0	0
1086	0
0	0
0	0
0	0
0	0
0	0
1941	27
0	0
741	1
1946	11
0	0
0	0
0	0
0	0
0	0
0	0
0	0
0	0
0	0
0	0
0	0
1272	0
0	0
0	0
0	0
0	0
0	0
0	0
0	0
0	0
0	0
0	0
0	0
0	0
0	0
0	0
1237	0
0	0
0	0
0	0
1203	1
0	0
0	0
0	0
0	0
0	0
0	0
0	0
0	0
0	0
0	0
0	0
0	0
0	0
0	0
0	0
0	0
0	0
0	0
0	0
0	0
0	0
0	0
0	0
1240	1
0	0
0	0
0	0
0	0
0	0
0	0
0	0
0	0
0	0
0	0
0	0
0	0
0	0
0	0
0	0
0	0
0	0
0	0
0	0
0	0
1168	0
0	0
0	0
1234	0
0	0
23	2
0	0
0	0
0	0
0	0
0	0
0	0
0	0
0	0
0	0
0	0
0	0
0	0
0	0
0	0
0	0
470	5
0	0
0	0
0	0
1234	0
0	0
0	0
0	0
0	0
207	1
0	0
0	0
0	0
0	0
0	0
0	0
0	0
0	0
0	0
437	1
705	1
0	0
0	0
84	1
0	0
0	0
146	1
0	0
1111	0
0	0
1026	0
0	0
214	2
0	0
0	0
0	0
0	0
0	0
87	0
0	0
218	1
0	0
0	0
1142	1
0	0
214	0
109	1
0	0
0	0
0	0
171	2
541	2
0	0
0	0
0	0
0	0
0	0
284	2
0	0
0	0
0	0
0	0
0	0
0	0
0	0
1912	1
0	0
151	1
158	1
0	0
0	0
0	0
0	0
0	0
0	0
0	0
0	0
0	0
0	0
0	0
0	0
0	0
0	0
0	0
0	0
1258	1
0	0
0	0
0	0
0	0
0	0
0	0
0	0
0	0
0	0
0	0
0	0
0	0
0	0
0	0
1076	0
0	0
0	0
0	0
0	0
0	0
0	0
0	0
0	0
0	0
0	0
0	0
0	0
0	0
0	0
0	0
0	0
0	0
0	0
0	0
0	0
0	0
0	0
0	0
0	0
0	0
0	0
0	0
0	0
0	0
0	0
0	0
0	0
0	0
0	0
0	0
0	0
0	0
131	2
0	0
0	0
0	0
0	0
0	0
0	0
0	0
0	0
1096	0
1397	0
0	0
0	0
0	0
0	0
0	0
0	0
0	0
0	0
0	0
0	0
1122	0
0	0
0	0
1239	0
0	0
0	0
565	0
0	0
0	0
0	0
0	0
0	0
0	0
0	0
0	0
0	0
0	0
1376	0
62	1
285	1
0	0
445	1
0	0
0	0
0	0
220	1
0	0
0	0
98	0
0	0
0	0
0	0
784	1
0	0
0	0
130	1
0	0
0	0
355	2
0	0
458	3
0	0
211	1
276	1
1123	0
0	0
0	0
0	0
557	1
0	0
0	0
0	0
0	0
0	0
0	0
0	0
0	0
0	0
0	0
0	0
0	0
0	0
0	0
0	0
1159	2
0	0
0	0
378	3
0	0
0	0
395	1
668	1
668	1
0	0
0	0
135	2
0	0
0	0
0	0
0	0
0	0
203	1
452	2
0	0
193	2
448	2
97	2
0	0
210	2
0	0
783	4
0	0
0	0
0	0
0	0
0	0
178	0
0	0
0	0
0	0
0	0
0	0
183	2
1408	3
0	0
326	3
0	0
0	0
0	0
0	0
206	0
0	0
0	0
0	0
0	0
0	0
0	0
0	0
527	2
0	0
0	0
0	0
0	0
0	0
0	0
0	0
0	0
146	0
0	0
0	0
0	0
0	0
0	0
0	0
0	0
0	0
351	1
1999	9
0	0
0	0
2957	26
0	0
0	0
0	0
0	0
0	0
147	2
225	1
0	0
1069	0
0	0
0	0
0	0
0	0
0	0
0	0
741	5
0	0
349	1
0	0
0	0
0	0
0	0
1129	1
0	0
0	0
0	0
1142	0
152	0
0	0
130	0
0	0
0	0
0	0
0	0
0	0
0	0
0	0
140	1
245	1
0	0
81	2
107	1
146	1
259	0
0	0
0	0
0	0
262	1
0	0
0	0
0	0
210	0
64	0
151	2
179	0
0	0
0	0
211	0
0	0
0	0
0	0
0	0
0	0
832	3
333	0
100	1
2000	9
0	0
0	0
0	0
135	0
0	0
0	0
0	0
0	0
48	2
0	0
0	0
126	1
0	0
176	2
956	2
0	0
0	0
0	0
395	2
0	0
0	0
112	0
0	0
0	0
0	0
0	0
1085	0
81	1
451	0
0	0
278	1
0	0
67	0
155	0
193	0
0	0
443	3
1120	7
486	5
486	5
0	0
198	1
65	1
252	0
82	0
0	0
0	0
0	0
0	0
0	0
377	2
1265	1
0	0
529	0
0	0
353	3
0	0
90	1
0	0
0	0
0	0
0	0
186	0
1131	0
199	2
0	0
0	0
0	0
0	0
0	0
438	1
1137	0
0	0
0	0
0	0
0	0
0	0
0	0
0	0
0	0
214	1
0	0
0	0
0	0
0	0
0	0
0	0
0	0
0	0
0	0
276	1
0	0
0	0
0	0
0	0
0	0
804	4
0	0
0	0
0	0
112	0
0	0
0	0
0	0
286	4
0	0
255	1
0	0
0	0
74	1
0	0
376	1
175	1
0	0
477	4
0	0
283	1
0	0
171	1
0	0
15	1
0	0
1259	0
0	0
1190	12
2793	8
0	0
0	0
258	3
63	0
42	1
100	0
0	0
0	0
214	1
0	0
0	0
319	2
0	0
137	1
405	1
0	0
96	1
888	3
0	0
0	0
0	0
79	2
289	0
0	0
221	0
196	1
0	0
133	0
229	2
0	0
0	0
0	0
0	0
700	2
0	0
0	0
0	0
0	0
346	2
107	0
0	0
0	0
565	7
0	0
0	0
440	3
0	0
0	0
0	0
0	0
0	0
0	0
644	2
0	0
0	0
125	0
0	0
0	0
809	4
0	0
655	2
205	2
27	1
0	0
0	0
0	0
278	1
0	0
0	0
0	0
94	1
321	0
750	3
1999	22
62	2
325	1
175	0
0	0
64	0
0	0
487	1
0	0
0	0
193	0
0	0
0	0
1182	0
0	0
1108	0
0	0
0	0
0	0
673	2
515	1
530	1
144	0
0	0
0	0
0	0
281	2
0	0
199	1
256	1
0	0
0	0
235	1
0	0
0	0
0	0
0	0
0	0
0	0
0	0
0	0
117	2
132	2
0	0
394	2
145	1
703	3
0	0
0	0
0	0
441	0
0	0
191	0
0	0
0	0
0	0
0	0
0	0
228	2
1554	15
1554	15
0	0
0	0
0	0
240	0
239	2
413	0
0	0
0	0
0	0
0	0
544	0
97	1
26	0
0	0
0	0
0	0
558	8
0	0
0	0
0	0
144	0
362	3
146	1
1017	1
0	0
0	0
0	0
307	1
0	0
0	0
0	0
142	3
0	0
125	0
0	0
0	0
777	1
0	0
501	3
0	0
0	0
0	0
247	0
211	0
188	0
0	0
134	1
0	0
0	0
0	0
0	0
291	2
0	0
0	0
127	1
404	2
0	0
0	0
0	0
0	0
0	0
1163	0
46	1
0	0
158	3
332	0
0	0
0	0
0	0
0	0
0	0
0	0
0	0
0	0
0	0
0	0
0	0
0	0
11	1
0	0
0	0
0	0
0	0
0	0
0	0
0	0
213	0
0	0
0	0
0	0
0	0
0	0
0	0
0	0
0	0
0	0
0	0
0	0
0	0
0	0
1345	0
0	0
0	0
0	0
0	0
0	0
1173	1
0	0
0	0
1195	1
1142	0
0	0
0	0
0	0
0	0
0	0
0	0
0	0
0	0
1144	0
0	0
0	0
1151	1
0	0
332	2
0	0
0	0
0	0
0	0
0	0
0	0
0	0
0	0
0	0
1070	0
0	0
0	0
0	0
0	0
0	0
203	0
0	0
1168	0
0	0
0	0
0	0
0	0
0	0
0	0
0	0
0	0
0	0
168	5
1821	1
0	0
0	0
1662	2
0	0
0	0
0	0
0	0
0	0
190	0
143	0
486	1
352	2
352	2
0	0
0	0
0	0
0	0
0	0
0	0
0	0
0	0
0	0
1182	0
172	1
0	0
0	0
439	2
0	0
775	2
0	0
0	0
0	0
0	0
0	0
0	0
0	0
0	0
0	0
0	0
230	2
0	0
0	0
0	0
800	5
0	0
1173	0
188	0
0	0
0	0
0	0
2599	7
0	0
0	0
154	1
58	0
0	0
67	1
0	0
0	0
253	0
0	0
263	0
0	0
338	3
248	1
199	1
309	2
1919	13
0	0
145	2
0	0
0	0
139	1
0	0
0	0
202	0
176	2
0	0
26	0
0	0
0	0
199	1
354	2
865	7
208	1
0	0
435	3
49	2
0	0
411	1
0	0
252	0
0	0
411	3
84	0
0	0
0	0
0	0
0	0
118	0
0	0
1916	7
271	2
0	0
0	0
0	0
0	0
0	0
104	1
269	1
0	0
317	3
54	0
487	2
109	0
1387	1
0	0
471	2
0	0
0	0
246	2
441	2
0	0
284	0
377	0
86	0
335	2
0	0
1658	5
0	0
795	0
0	0
0	0
673	5
615	4
0	0
0	0
299	2
0	0
720	2
289	1
120	2
157	0
555	0
422	3
315	1
46	1
390	1
800	3
0	0
193	1
518	1
39	1
425	2
0	0
0	0
145	1
101	0
434	0
360	1
0	0
107	0
0	0
154	0
1163	0
0	0
244	1
328	0
188	0
1957	1
161	1
425	1
94	1
0	0
60	0
47	1
0	0
0	0
165	2
0	0
0	0
1693	1
1693	1
0	0
357	4
489	1
0	0
278	2
0	0
0	0
0	0
0	0
378	3
154	2
1804	13
787	2
1645	9
0	0
136	0
0	0
299	0
1994	42
141	2
368	3
1776	12
176	1
0	0
175	1
0	0
0	0
1081	0
734	5
153	1
1823	12
427	2
0	0
1996	3
1236	2
0	0
274	3
1082	4
0	0
0	0
1077	4
115	1
0	0
695	2
169	1
0	0
0	0
857	3
0	0
261	1
0	0
0	0
0	0
0	0
19	0
202	2
239	2
51	0
0	0
189	1
0	0
0	0
0	0
0	0
1930	9
0	0
0	0
0	0
0	0
0	0
367	0
166	2
991	4
0	0
93	1
160	1
170	1
0	0
0	0
96	2
0	0
178	1
571	1
0	0
0	0
0	0
49	1
193	1
402	3
233	0
99	0
139	0
0	0
0	0
137	1
151	1
2000	7
1664	0
93	1
0	0
256	1
61	2
211	0
0	0
1386	1
76	0
724	0
40	1
0	0
21	0
272	0
1190	2
0	0
0	0
0	0
0	0
263	0
114	1
34	0
118	1
441	1
579	1
0	0
0	0
15	1
186	0
0	0
510	1
313	1
0	0
65	0
210	0
794	7
140	2
0	0
0	0
25	1
116	0
220	0
0	0
0	0
117	1
1990	2
851	0
0	0
295	1
152	1
71	0
55	1
0	0
0	0
66	1
100	1
58	2
0	0
203	3
0	0
162	1
158	0
0	0
417	1
0	0
219	1
62	0
0	0
138	0
0	0
238	3
0	0
829	7
0	0
281	1
15	0
0	0
0	0
274	0
233	1
369	3
258	1
0	0
0	0
336	0
325	3
0	0
465	4
214	0
152	0
0	0
0	0
70	1
0	0
135	3
0	0
0	0
63	0
423	2
134	2
221	1
686	3
387	5
0	0
122	1
144	1
402	5
423	1
0	0
0	0
0	0
0	0
262	2
0	0
0	0
32	1
0	0
0	0
70	3
1882	3
119	1
0	0
132	1
273	1
100	0
0	0
0	0
559	3
156	2
1791	13
209	1
270	1
0	0
1791	12
0	0
117	1
82	2
0	0
1791	12
0	0
0	0
39	0
223	3
220	1
574	3
1056	3
352	2
131	4
179	1
299	1
0	0
0	0
400	2
0	0
106	0
0	0
174	3
0	0
226	1
349	0
0	0
1071	5
0	0
0	0
[truncated: 11,222 more rows]
