# Supplementary material for: Competing for Attention in Social Media under Information Overload Conditions
Source: PLoS One. 2015 Jul 10;10(7):e0126090. doi: 10.1371/journal.pone.0126090 (PMC4498816; doi:10.1371/journal.pone.0126090)
Supplement: S1 File — This zip file contains the sharing details of all of the microblogs we have used in the Figs 2 and 3. Among the files, ‘Instruction.txt’ describes the contents of the files. (ZIP) [file pone.0126090.s001.zip › Data/13246_524.txt]

0	0
0	0
0	0
0	0
0	0
0	0
49	0
0	0
0	0
1173	0
1111	0
0	0
0	0
0	0
0	0
0	0
0	0
0	0
0	0
0	0
0	0
0	0
0	0
0	0
0	0
0	0
0	0
1296	0
0	0
1143	1
0	0
0	0
0	0
0	0
0	0
0	0
0	0
78	0
0	0
347	6
0	0
0	0
480	3
0	0
0	0
0	0
0	0
0	0
0	0
0	0
0	0
0	0
0	0
0	0
0	0
0	0
0	0
0	0
0	0
85	0
1089	0
0	0
0	0
0	0
1154	0
0	0
0	0
0	0
0	0
147	0
0	0
1056	0
0	0
1155	0
0	0
92	0
0	0
0	0
0	0
0	0
0	0
0	0
0	0
0	0
0	0
1110	1
284	2
190	0
0	0
515	0
0	0
0	0
0	0
0	0
0	0
0	0
0	0
1199	0
0	0
0	0
0	0
0	0
0	0
0	0
895	0
0	0
0	0
0	0
0	0
0	0
0	0
0	0
0	0
0	0
0	0
0	0
0	0
0	0
0	0
0	0
0	0
0	0
0	0
0	0
0	0
0	0
0	0
0	0
0	0
0	0
0	0
0	0
0	0
1155	1
0	0
0	0
0	0
0	0
0	0
0	0
0	0
0	0
0	0
0	0
0	0
0	0
1172	0
0	0
0	0
0	0
0	0
0	0
1101	0
0	0
52	1
0	0
0	0
1124	0
0	0
0	0
0	0
0	0
1159	0
0	0
0	0
1131	0
0	0
0	0
0	0
0	0
0	0
1123	0
0	0
0	0
0	0
0	0
0	0
0	0
1183	1
0	0
0	0
0	0
1110	1
0	0
0	0
0	0
0	0
0	0
0	0
0	0
0	0
0	0
0	0
0	0
0	0
0	0
0	0
0	0
0	0
0	0
0	0
330	4
0	0
0	0
0	0
0	0
318	1
0	0
0	0
0	0
0	0
0	0
0	0
0	0
0	0
0	0
0	0
0	0
0	0
0	0
0	0
0	0
0	0
0	0
0	0
0	0
0	0
0	0
0	0
0	0
0	0
0	0
0	0
0	0
0	0
0	0
0	0
0	0
1161	0
0	0
194	1
0	0
0	0
0	0
0	0
0	0
0	0
0	0
1230	0
0	0
0	0
0	0
0	0
0	0
0	0
0	0
0	0
0	0
0	0
1717	6
0	0
0	0
0	0
0	0
0	0
0	0
0	0
0	0
291	2
0	0
1675	2
0	0
0	0
0	0
0	0
0	0
0	0
0	0
0	0
0	0
0	0
0	0
0	0
0	0
0	0
0	0
0	0
0	0
0	0
0	0
0	0
0	0
0	0
0	0
0	0
0	0
0	0
0	0
0	0
0	0
0	0
0	0
0	0
0	0
0	0
0	0
0	0
0	0
0	0
0	0
0	0
0	0
0	0
0	0
0	0
0	0
0	0
0	0
0	0
0	0
0	0
0	0
0	0
0	0
0	0
0	0
0	0
1377	0
1339	1
0	0
0	0
0	0
0	0
0	0
0	0
0	0
0	0
0	0
0	0
0	0
1127	1
0	0
0	0
0	0
0	0
0	0
0	0
0	0
0	0
0	0
0	0
0	0
0	0
0	0
0	0
0	0
0	0
0	0
0	0
0	0
0	0
0	0
0	0
0	0
180	0
0	0
0	0
0	0
0	0
0	0
0	0
0	0
0	0
0	0
0	0
0	0
0	0
0	0
0	0
0	0
1540	4
0	0
0	0
0	0
0	0
0	0
0	0
0	0
0	0
0	0
0	0
0	0
0	0
0	0
0	0
0	0
0	0
0	0
0	0
0	0
0	0
0	0
0	0
0	0
0	0
0	0
0	0
1174	1
0	0
0	0
0	0
0	0
0	0
0	0
0	0
19	0
65	3
0	0
0	0
0	0
0	0
0	0
0	0
0	0
0	0
0	0
0	0
0	0
0	0
0	0
0	0
0	0
0	0
0	0
0	0
0	0
0	0
0	0
0	0
1146	0
0	0
0	0
0	0
0	0
44	1
0	0
655	3
703	3
1127	1
96	2
0	0
0	0
227	0
722	3
0	0
159	1
0	0
0	0
0	0
0	0
0	0
0	0
0	0
0	0
0	0
0	0
0	0
0	0
0	0
0	0
0	0
0	0
0	0
0	0
0	0
0	0
0	0
0	0
0	0
1185	0
0	0
0	0
84	1
0	0
0	0
1015	4
0	0
0	0
0	0
0	0
0	0
0	0
0	0
0	0
0	0
67	1
0	0
0	0
69	1
0	0
0	0
0	0
0	0
0	0
0	0
127	0
0	0
0	0
0	0
0	0
0	0
0	0
0	0
0	0
0	0
0	0
0	0
0	0
0	0
0	0
0	0
0	0
0	0
0	0
0	0
0	0
0	0
0	0
0	0
0	0
0	0
0	0
0	0
917	0
1077	6
0	0
0	0
388	3
0	0
0	0
0	0
0	0
1129	0
0	0
0	0
0	0
0	0
0	0
0	0
0	0
0	0
44	1
0	0
0	0
0	0
0	0
0	0
1959	0
206	0
0	0
0	0
0	0
81	1
0	0
0	0
0	0
0	0
0	0
0	0
0	0
0	0
0	0
0	0
0	0
0	0
0	0
0	0
0	0
0	0
0	0
0	0
1256	0
0	0
0	0
145	1
0	0
0	0
0	0
0	0
0	0
0	0
0	0
0	0
0	0
0	0
0	0
0	0
0	0
0	0
0	0
1142	1
0	0
0	0
0	0
0	0
0	0
0	0
0	0
0	0
0	0
0	0
1120	0
0	0
0	0
0	0
0	0
0	0
0	0
0	0
0	0
0	0
0	0
0	0
0	0
0	0
0	0
1251	1
0	0
0	0
0	0
0	0
0	0
0	0
0	0
0	0
0	0
1094	1
1129	0
992	0
0	0
0	0
0	0
141	0
0	0
0	0
0	0
0	0
0	0
0	0
0	0
0	0
0	0
0	0
648	2
0	0
0	0
0	0
0	0
0	0
0	0
0	0
0	0
0	0
0	0
0	0
0	0
0	0
0	0
0	0
1203	2
0	0
0	0
0	0
0	0
0	0
1165	0
1119	0
0	0
305	1
141	0
231	1
0	0
0	0
0	0
0	0
0	0
0	0
0	0
0	0
0	0
0	0
0	0
0	0
0	0
0	0
0	0
1181	0
0	0
0	0
0	0
0	0
0	0
0	0
0	0
0	0
0	0
0	0
0	0
116	2
0	0
0	0
0	0
0	0
617	2
99	1
0	0
0	0
0	0
0	0
0	0
0	0
0	0
1132	0
0	0
0	0
0	0
0	0
0	0
0	0
0	0
0	0
0	0
0	0
0	0
0	0
0	0
0	0
0	0
0	0
0	0
0	0
0	0
0	0
0	0
0	0
0	0
0	0
1191	0
0	0
0	0
0	0
0	0
0	0
0	0
0	0
0	0
0	0
0	0
0	0
0	0
0	0
0	0
0	0
0	0
0	0
0	0
1245	0
237	1
0	0
0	0
0	0
0	0
1157	0
0	0
0	0
0	0
0	0
0	0
0	0
0	0
0	0
0	0
0	0
0	0
0	0
0	0
0	0
0	0
0	0
0	0
0	0
0	0
0	0
0	0
0	0
0	0
0	0
0	0
0	0
0	0
0	0
184	2
179	2
0	0
0	0
0	0
0	0
0	0
0	0
0	0
0	0
0	0
0	0
0	0
0	0
0	0
517	5
0	0
1155	1
0	0
0	0
0	0
126	0
1160	0
0	0
0	0
0	0
0	0
0	0
0	0
0	0
0	0
1383	1
0	0
0	0
0	0
0	0
407	1
0	0
0	0
14	1
0	0
1190	0
0	0
0	0
0	0
0	0
0	0
0	0
0	0
0	0
156	1
385	2
159	2
0	0
0	0
0	0
0	0
1085	0
47	0
0	0
0	0
0	0
0	0
0	0
0	0
0	0
0	0
0	0
0	0
0	0
0	0
0	0
1120	0
0	0
0	0
0	0
0	0
0	0
0	0
0	0
0	0
0	0
0	0
0	0
1160	1
0	0
0	0
0	0
0	0
0	0
0	0
0	0
0	0
0	0
0	0
0	0
0	0
0	0
0	0
0	0
0	0
0	0
0	0
0	0
0	0
0	0
0	0
0	0
0	0
0	0
0	0
0	0
0	0
0	0
0	0
0	0
1153	0
0	0
0	0
0	0
0	0
0	0
0	0
0	0
325	0
0	0
0	0
56	0
0	0
0	0
0	0
290	0
78	0
27	0
0	0
0	0
249	0
0	0
0	0
0	0
1139	0
191	1
0	0
732	0
0	0
0	0
0	0
46	0
0	0
1156	0
0	0
0	0
0	0
0	0
0	0
0	0
0	0
0	0
1368	0
0	0
0	0
574	2
470	8
0	0
0	0
133	0
449	1
0	0
0	0
0	0
0	0
0	0
0	0
0	0
0	0
0	0
0	0
0	0
1217	0
0	0
0	0
0	0
0	0
1125	0
0	0
0	0
0	0
345	0
0	0
0	0
0	0
0	0
297	0
0	0
0	0
0	0
0	0
0	0
591	6
0	0
639	3
73	0
133	1
0	0
0	0
0	0
59	0
0	0
0	0
0	0
0	0
474	3
0	0
0	0
0	0
0	0
0	0
600	1
1019	0
0	0
0	0
0	0
0	0
0	0
0	0
0	0
0	0
0	0
0	0
0	0
0	0
0	0
0	0
0	0
0	0
1330	0
0	0
0	0
0	0
0	0
0	0
0	0
0	0
0	0
44	2
0	0
0	0
0	0
0	0
0	0
0	0
0	0
0	0
165	1
0	0
0	0
0	0
0	0
351	7
80	1
401	3
0	0
0	0
466	4
21	0
0	0
1198	0
0	0
0	0
13	1
151	1
28	0
0	0
320	1
0	0
0	0
334	2
509	2
0	0
0	0
0	0
0	0
0	0
115	0
0	0
0	0
0	0
39	1
1204	0
0	0
1144	0
0	0
0	0
0	0
0	0
0	0
0	0
0	0
0	0
0	0
549	4
0	0
0	0
0	0
0	0
0	0
0	0
0	0
1157	0
0	0
34	1
1333	1
0	0
0	0
0	0
0	0
0	0
0	0
0	0
0	0
0	0
739	3
431	3
0	0
0	0
0	0
120	1
0	0
1066	1
0	0
0	0
44	1
0	0
0	0
0	0
0	0
0	0
0	0
1158	0
0	0
0	0
0	0
0	0
0	0
0	0
0	0
0	0
0	0
72	2
158	1
0	0
0	0
0	0
0	0
0	0
168	1
110	1
0	0
0	0
284	2
0	0
0	0
1193	0
0	0
0	0
0	0
1079	0
91	2
0	0
99	2
0	0
0	0
0	0
0	0
0	0
0	0
0	0
0	0
449	2
0	0
236	1
63	2
0	0
0	0
0	0
0	0
0	0
1062	0
0	0
0	0
0	0
0	0
0	0
0	0
0	0
0	0
0	0
0	0
0	0
0	0
0	0
121	2
0	0
0	0
0	0
0	0
0	0
0	0
87	2
0	0
0	0
0	0
1096	1
0	0
0	0
0	0
0	0
0	0
0	0
0	0
1690	9
0	0
0	0
0	0
0	0
0	0
0	0
0	0
0	0
840	0
0	0
0	0
0	0
0	0
1165	0
1249	0
0	0
0	0
879	8
1998	6
0	0
0	0
0	0
0	0
0	0
0	0
0	0
281	5
272	2
721	3
0	0
0	0
0	0
0	0
365	0
47	0
0	0
236	1
0	0
1488	5
0	0
0	0
622	5
245	3
245	3
0	0
78	0
402	0
0	0
42	0
74	1
0	0
182	2
378	6
0	0
0	0
0	0
0	0
0	0
0	0
0	0
0	0
0	0
86	1
0	0
0	0
1708	0
0	0
0	0
438	1
0	0
0	0
0	0
0	0
0	0
23	1
367	5
0	0
0	0
30	1
0	0
0	0
107	0
1998	3
189	2
63	1
0	0
0	0
0	0
205	3
0	0
49	2
721	3
443	3
439	1
0	0
194	1
0	0
46	0
108	2
0	0
350	3
903	1
0	0
226	1
29	1
535	1
124	1
0	0
261	1
192	1
0	0
79	1
0	0
113	2
0	0
0	0
0	0
814	4
0	0
0	0
1141	0
0	0
166	3
0	0
0	0
146	0
0	0
0	0
0	0
0	0
0	0
44	1
192	0
0	0
130	2
130	2
203	3
0	0
0	0
364	1
129	1
0	0
0	0
296	2
38	1
0	0
328	0
0	0
342	3
61	2
33	0
0	0
101	1
315	1
229	1
1235	0
0	0
0	0
35	2
427	2
591	3
781	1
0	0
0	0
55	0
0	0
417	1
0	0
0	0
0	0
196	1
119	0
0	0
0	0
0	0
0	0
0	0
0	0
0	0
0	0
185	0
0	0
0	0
0	0
0	0
0	0
0	0
0	0
0	0
150	1
77	2
0	0
0	0
0	0
72	1
289	1
80	1
0	0
74	1
0	0
0	0
0	0
145	2
0	0
40	1
52	1
229	1
0	0
0	0
84	1
82	1
82	1
0	0
0	0
0	0
0	0
0	0
142	1
0	0
0	0
0	0
38	1
0	0
162	1
72	2
436	5
0	0
0	0
429	0
79	1
66	1
0	0
0	0
0	0
0	0
49	1
278	0
0	0
0	0
49	0
79	1
149	1
0	0
249	1
67	1
95	1
0	0
563	10
185	0
93	1
15	1
196	2
14	2
498	2
0	0
0	0
0	0
0	0
0	0
0	0
127	3
0	0
0	0
8	1
100	2
0	0
0	0
88	1
148	4
126	2
0	0
277	6
273	1
0	0
75	3
49	2
277	6
277	6
294	2
257	1
95	5
0	0
0	0
255	2
0	0
0	0
381	1
145	1
338	1
218	3
0	0
217	2
251	5
328	1
351	1
327	3
0	0
0	0
778	2
116	2
0	0
0	0
143	1
579	3
114	1
115	2
0	0
206	0
0	0
207	3
0	0
0	0
72	1
299	1
0	0
0	0
0	0
271	1
157	1
0	0
141	1
2386	5
0	0
0	0
87	1
0	0
0	0
0	0
0	0
0	0
78	1
0	0
0	0
39	1
0	0
286	2
182	2
0	0
0	0
222	2
0	0
0	0
0	0
44	3
184	3
130	1
101	1
152	1
94	1
94	1
0	0
75	1
75	1
256	3
110	1
0	0
0	0
131	1
12	0
42	2
52	1
36	1
0	0
1178	0
0	0
0	0
54	1
215	4
65	1
0	0
0	0
0	0
0	0
136	1
0	0
136	1
0	0
96	3
218	1
84	0
20	1
163	1
0	0
27	0
158	1
73	0
89	1
200	1
200	1
303	1
158	2
177	1
0	0
0	0
0	0
228	3
0	0
0	0
148	3
0	0
148	3
255	0
0	0
0	0
78	1
0	0
0	0
225	2
166	3
687	1
0	0
194	1
227	1
0	0
0	0
0	0
0	0
165	2
0	0
80	1
0	0
168	2
189	4
202	1
372	3
575	3
0	0
0	0
0	0
81	1
0	0
340	3
196	3
0	0
0	0
0	0
594	2
0	0
24	1
61	1
248	3
74	1
0	0
111	2
47	1
108	2
136	1
326	3
61	1
96	1
0	0
0	0
0	0
0	0
593	1
79	2
197	1
168	5
668	2
1703	9
51	2
124	2
46	1
0	0
1377	2
149	3
60	1
148	2
0	0
182	1
119	2
326	1
130	2
0	0
0	0
0	0
0	0
65	1
1184	11
127	1
153	4
346	7
0	0
88	1
551	7
115	2
157	5
91	1
0	0
369	2
393	1
154	1
70	1
113	2
360	3
113	1
150	1
29	1
84	1
108	2
340	3
146	0
80	2
1996	8
280	1
56	1
146	1
0	0
264	2
212	1
450	2
445	4
99	1
193	2
1272	3
272	0
175	1
59	3
235	2
189	0
91	0
123	3
1156	5
0	0
1472	2
1626	9
36	1
0	0
476	4
257	1
651	4
105	2
0	0
66	3
362	2
129	1
250	3
0	0
80	2
0	0
0	0
319	7
0	0
123	1
80	2
218	1
169	3
47	1
0	0
170	2
158	3
0	0
156	3
0	0
224	1
171	1
429	4
800	6
200	3
0	0
0	0
200	3
47	2
160	2
0	0
0	0
92	2
177	1
0	0
0	0
31	1
101	2
142	5
426	4
0	0
165	1
0	0
364	1
335	1
59	1
205	3
200	2
401	3
313	2
229	2
0	0
0	0
401	3
0	0
52	1
0	0
0	0
687	1
558	5
186	1
248	2
0	0
0	0
0	0
220	1
138	1
185	1
0	0
523	4
79	2
0	0
335	2
0	0
121	1
247	1
0	0
61	1
0	0
0	0
0	0
0	0
281	3
0	0
1714	15
0	0
0	0
0	0
0	0
117	2
0	0
934	5
0	0
117	0
0	0
352	4
0	0
0	0
0	0
0	0
0	0
0	0
1128	1
0	0
0	0
1596	5
0	0
0	0
111	0
0	0
0	0
0	0
0	0
0	0
0	0
0	0
0	0
0	0
0	0
0	0
0	0
0	0
0	0
0	0
0	0
1994	5
0	0
0	0
0	0
0	0
0	0
0	0
0	0
0	0
0	0
0	0
0	0
0	0
0	0
0	0
0	0
0	0
0	0
0	0
0	0
0	0
0	0
0	0
1152	1
0	0
0	0
0	0
0	0
0	0
0	0
0	0
37	0
0	0
0	0
0	0
0	0
0	0
0	0
0	0
395	3
0	0
90	1
0	0
0	0
0	0
0	0
0	0
1173	0
0	0
0	0
1897	8
0	0
0	0
0	0
0	0
0	0
0	0
0	0
0	0
235	1
0	0
0	0
1193	0
0	0
0	0
12	0
1345	0
0	0
0	0
0	0
0	0
0	0
0	0
0	0
0	0
1184	1
0	0
0	0
605	0
0	0
0	0
0	0
0	0
0	0
207	0
0	0
0	0
42	1
0	0
0	0
177	0
0	0
0	0
0	0
0	0
0	0
0	0
0	0
0	0
0	0
0	0
0	0
676	1
676	1
0	0
0	0
1194	0
0	0
0	0
0	0
0	0
1240	0
0	0
0	0
0	0
152	1
0	0
0	0
0	0
[truncated: 11,246 more rows]
