# Supplementary material for: Competing for Attention in Social Media under Information Overload Conditions
Source: PLoS One. 2015 Jul 10;10(7):e0126090. doi: 10.1371/journal.pone.0126090 (PMC4498816; doi:10.1371/journal.pone.0126090)
Supplement: S1 File — This zip file contains the sharing details of all of the microblogs we have used in the Figs 2 and 3. Among the files, ‘Instruction.txt’ describes the contents of the files. (ZIP) [file pone.0126090.s001.zip › Data/13263_373.txt]

0	0
0	0
0	0
0	0
258	56
0	0
0	0
0	0
0	0
0	0
0	0
0	0
0	0
0	0
0	0
0	0
0	0
0	0
1074	1
1166	0
0	0
0	0
0	0
0	0
0	0
0	0
0	0
0	0
0	0
0	0
0	0
0	0
0	0
0	0
0	0
0	0
0	0
0	0
0	0
0	0
0	0
0	0
0	0
245	3
0	0
0	0
0	0
0	0
0	0
0	0
0	0
0	0
0	0
0	0
0	0
0	0
0	0
0	0
0	0
0	0
0	0
0	0
0	0
0	0
0	0
0	0
0	0
0	0
0	0
216	26
241	21
582	54
216	25
881	130
582	53
458	62
458	54
0	0
0	0
0	0
0	0
0	0
1115	0
0	0
0	0
0	0
0	0
0	0
0	0
0	0
0	0
0	0
0	0
0	0
0	0
0	0
0	0
0	0
0	0
0	0
0	0
0	0
0	0
0	0
0	0
0	0
0	0
0	0
0	0
0	0
0	0
0	0
0	0
0	0
1113	0
0	0
0	0
0	0
0	0
0	0
0	0
0	0
0	0
29	0
0	0
0	0
0	0
0	0
728	51
0	0
0	0
0	0
0	0
0	0
0	0
0	0
764	0
0	0
0	0
0	0
0	0
0	0
0	0
0	0
0	0
0	0
223	1
0	0
0	0
138	0
0	0
0	0
420	1
178	0
0	0
0	0
0	0
0	0
202	0
0	0
0	0
0	0
0	0
0	0
0	0
0	0
0	0
0	0
0	0
0	0
0	0
0	0
487	1
0	0
184	1
326	43
0	0
76	0
1998	0
72	0
0	0
0	0
127	0
0	0
0	0
0	0
0	0
0	0
127	0
1216	0
0	0
0	0
0	0
0	0
0	0
0	0
0	0
82	19
145	2
0	0
424	0
0	0
79	7
0	0
0	0
0	0
297	0
392	1
0	0
175	0
0	0
536	0
184	0
166	0
0	0
0	0
267	0
117	0
172	17
0	0
85	0
149	0
1594	2
0	0
0	0
256	43
256	43
280	41
556	36
0	0
50	0
0	0
168	0
0	0
0	0
0	0
399	3
0	0
0	0
235	35
0	0
1233	184
0	0
0	0
0	0
619	42
116	0
116	0
259	0
0	0
0	0
0	0
0	0
0	0
0	0
1737	1
75	0
0	0
0	0
200	0
0	0
352	2
1052	1
0	0
257	0
0	0
0	0
874	2
70	7
195	0
0	0
15	0
15	0
0	0
182	1
0	0
175	0
0	0
1314	0
0	0
0	0
0	0
202	0
0	0
146	29
7	0
1434	0
298	44
0	0
0	0
0	0
0	0
0	0
0	0
146	0
146	0
0	0
0	0
132	0
0	0
849	0
0	0
0	0
378	19
0	0
0	0
41	0
0	0
0	0
93	0
342	65
0	0
64	0
37	0
0	0
1175	0
0	0
0	0
0	0
108	0
64	0
184	0
0	0
138	1
52	1
136	21
0	0
0	0
0	0
54	0
57	4
489	107
0	0
0	0
78	0
0	0
0	0
211	1
340	27
0	0
184	0
0	0
0	0
0	0
0	0
0	0
0	0
552	77
0	0
402	48
0	0
0	0
303	0
87	1
0	0
208	0
0	0
0	0
0	0
0	0
570	44
35	3
0	0
0	0
0	0
0	0
0	0
82	4
170	9
0	0
0	0
0	0
0	0
0	0
0	0
0	0
0	0
165	0
0	0
136	23
0	0
0	0
0	0
252	12
0	0
360	21
71	0
0	0
135	0
0	0
167	28
273	13
0	0
126	16
167	28
0	0
167	28
0	0
0	0
167	28
0	0
0	0
0	0
0	0
0	0
94	0
139	3
0	0
174	7
0	0
0	0
0	0
0	0
0	0
149	28
0	0
149	28
0	0
0	0
0	0
0	0
149	28
149	28
0	0
0	0
0	0
149	28
85	0
0	0
242	17
0	0
393	30
288	2
217	32
637	0
0	0
70	0
241	19
0	0
0	0
346	28
0	0
0	0
0	0
0	0
0	0
0	0
0	0
0	0
0	0
0	0
0	0
0	0
0	0
0	0
0	0
0	0
127	4
0	0
0	0
0	0
0	0
0	0
169	7
0	0
489	105
123	0
0	0
185	0
185	16
207	28
40	0
0	0
346	28
197	30
0	0
126	0
0	0
103	7
0	0
0	0
939	18
424	4
236	35
236	35
113	0
0	0
379	34
0	0
0	0
0	0
0	0
0	0
0	0
223	0
0	0
0	0
627	0
422	0
0	0
240	0
294	13
104	0
485	61
0	0
0	0
570	43
0	0
0	0
87	1
0	0
206	0
20	0
20	0
906	168
617	2
45	0
0	0
38	7
325	0
30	1
0	0
0	0
484	15
820	177
324	51
459	0
324	51
0	0
261	24
261	24
0	0
261	24
0	0
261	24
0	0
0	0
0	0
0	0
0	0
381	63
0	0
174	12
0	0
0	0
0	0
381	63
0	0
0	0
604	40
0	0
0	0
604	40
0	0
357	10
0	0
0	0
266	37
0	0
156	32
0	0
171	3
0	0
0	0
604	40
0	0
0	0
358	9
143	29
0	0
0	0
0	0
0	0
42	1
0	0
226	10
0	0
18	0
0	0
48	0
236	34
122	13
0	0
0	0
0	0
0	0
0	0
0	0
0	0
0	0
715	102
0	0
0	0
1043	0
0	0
0	0
460	0
0	0
1212	249
592	0
93	0
0	0
227	50
279	2
106	12
0	0
0	0
0	0
0	0
0	0
0	0
1212	248
698	110
0	0
489	102
0	0
952	0
0	0
0	0
0	0
0	0
0	0
0	0
227	50
0	0
124	11
72	0
0	0
271	0
0	0
0	0
576	29
200	47
323	34
285	65
171	0
103	1
270	35
0	0
0	0
269	0
0	0
349	49
0	0
879	139
0	0
0	0
378	86
427	75
736	122
574	91
508	2
0	0
0	0
0	0
499	1
0	0
216	14
0	0
187	24
0	0
253	0
428	34
0	0
0	0
336	0
698	109
0	0
0	0
820	166
0	0
110	0
1043	0
365	2
1043	0
0	0
0	0
401	0
0	0
489	96
0	0
0	0
0	0
489	96
346	27
0	0
118	26
572	0
118	26
0	0
0	0
0	0
0	0
0	0
0	0
0	0
0	0
235	32
0	0
0	0
207	28
0	0
0	0
0	0
51	0
0	0
0	0
128	0
144	0
0	0
0	0
0	0
0	0
112	2
0	0
0	0
37	0
0	0
0	0
0	0
0	0
0	0
0	0
0	0
0	0
0	0
0	0
330	0
0	0
417	0
0	0
222	1
111	0
0	0
333	0
0	0
222	0
0	0
0	0
0	0
0	0
0	0
0	0
203	1
175	1
0	0
235	32
208	0
0	0
46	0
0	0
78	0
0	0
235	32
0	0
2242	1
0	0
0	0
99	0
0	0
0	0
0	0
0	0
0	0
316	0
258	8
0	0
0	0
627	0
0	0
0	0
283	0
0	0
12	0
12	0
0	0
486	116
0	0
627	0
0	0
328	41
0	0
0	0
1983	0
0	0
255	1
0	0
489	94
354	0
1154	76
0	0
489	94
415	37
627	0
187	36
0	0
0	0
0	0
489	93
149	0
489	93
0	0
0	0
112	5
112	5
103	0
1772	1
112	5
0	0
112	5
56	1
417	0
0	0
112	5
0	0
175	3
0	0
0	0
0	0
1058	109
0	0
0	0
898	12
0	0
0	0
609	0
0	0
0	0
373	0
0	0
52	0
147	0
1365	0
0	0
0	0
508	0
0	0
0	0
0	0
0	0
0	0
0	0
0	0
181	0
283	0
0	0
208	0
0	0
489	92
0	0
0	0
0	0
0	0
736	118
0	0
0	0
0	0
0	0
0	0
0	0
0	0
0	0
0	0
0	0
0	0
0	0
2497	1
0	0
2497	1
0	0
427	52
0	0
0	0
0	0
0	0
820	160
197	29
150	0
0	0
0	0
0	0
0	0
39	0
1415	6
0	0
0	0
0	0
98	0
0	0
102	12
0	0
0	0
207	26
348	0
0	0
0	0
0	0
746	0
0	0
0	0
0	0
171	4
0	0
0	0
378	79
279	10
0	0
0	0
0	0
0	0
279	10
0	0
0	0
0	0
0	0
0	0
238	0
202	38
0	0
0	0
0	0
0	0
0	0
0	0
215	0
95	1
179	15
0	0
38	10
0	0
303	48
916	87
0	0
0	0
0	0
0	0
0	0
916	87
1447	0
0	0
0	0
0	0
291	47
291	47
381	61
291	47
35	0
0	0
381	61
0	0
302	24
55	1
0	0
0	0
257	0
164	0
0	0
207	26
0	0
103	1
211	12
207	26
0	0
532	0
0	0
0	0
105	0
820	158
107	22
0	0
225	0
379	50
1154	74
379	50
820	157
160	13
298	49
379	49
820	156
0	0
0	0
0	0
0	0
299	0
0	0
0	0
401	0
0	0
0	0
0	0
0	0
0	0
0	0
312	0
0	0
0	0
0	0
55	0
0	0
0	0
0	0
0	0
80	0
0	0
0	0
0	0
0	0
0	0
334	43
148	0
219	30
0	0
153	0
136	19
0	0
378	76
0	0
554	54
277	30
0	0
0	0
0	0
378	75
736	116
0	0
0	0
0	0
0	0
136	19
733	0
96	4
0	0
465	0
0	0
1987	218
0	0
287	29
0	0
0	0
0	0
0	0
0	0
0	0
287	29
0	0
287	29
0	0
124	11
124	11
0	0
0	0
0	0
0	0
54	12
655	0
200	39
291	47
291	47
203	10
0	0
0	0
0	0
0	0
30	0
582	45
0	0
555	20
0	0
0	0
0	0
0	0
0	0
0	0
149	1
0	0
573	0
349	28
322	5
225	1
0	0
0	0
235	0
270	33
0	0
173	0
0	0
334	42
521	0
298	0
580	58
0	0
0	0
5	0
0	0
45	2
0	0
627	0
45	2
45	2
640	0
242	41
0	0
0	0
0	0
0	0
427	68
194	28
0	0
1006	248
941	154
154	27
364	0
0	0
0	0
941	154
675	126
1006	247
0	0
0	0
0	0
111	3
1043	0
0	0
0	0
0	0
0	0
1006	246
0	0
860	146
604	35
0	0
0	0
0	0
427	50
1006	245
0	0
1006	245
0	0
1006	245
333	42
0	0
449	36
0	0
160	40
576	55
0	0
219	9
339	0
0	0
134	0
0	0
1006	242
1006	242
315	38
441	82
0	0
0	0
576	55
0	0
1006	240
1006	240
403	75
582	41
0	0
941	151
736	109
582	41
0	0
0	0
403	75
425	25
0	0
0	0
110	20
0	0
782	87
0	0
675	122
0	0
0	0
0	0
0	0
0	0
0	0
386	51
0	0
0	0
580	57
160	13
0	0
419	48
160	39
0	0
0	0
0	0
0	0
0	0
0	0
532	83
0	0
528	0
482	91
0	0
282	0
297	20
0	0
0	0
389	62
364	56
0	0
0	0
334	37
37	0
334	37
0	0
604	34
0	0
0	0
0	0
0	0
0	0
114	0
352	35
0	0
0	0
0	0
604	34
0	0
0	0
0	0
0	0
0	0
604	34
0	0
604	34
0	0
0	0
0	0
0	0
381	55
0	0
1154	70
567	64
348	47
0	0
0	0
604	32
0	0
0	0
0	0
0	0
1154	70
0	0
160	12
0	0
279	18
1154	70
247	21
247	19
0	0
1154	70
604	32
144	0
0	0
0	0
736	105
0	0
309	55
0	0
348	47
604	32
0	0
0	0
0	0
1056	114
5	0
0	0
0	0
0	0
0	0
106	8
576	52
158	15
0	0
0	0
0	0
1154	69
513	0
101	9
379	45
736	105
0	0
0	0
0	0
0	0
0	0
0	0
736	105
0	0
0	0
0	0
0	0
72	0
0	0
101	9
0	0
0	0
0	0
279	18
0	0
0	0
0	0
254	18
604	32
0	0
0	0
0	0
1056	112
0	0
0	0
698	97
334	35
736	105
0	0
474	105
0	0
0	0
279	18
0	0
148	21
0	0
381	55
0	0
0	0
0	0
0	0
0	0
0	0
334	35
0	0
0	0
782	83
0	0
0	0
362	44
247	29
0	0
0	0
0	0
736	105
576	52
366	41
0	0
1056	111
254	39
0	0
0	0
736	105
357	0
0	0
0	0
0	0
334	35
0	0
101	9
532	78
736	104
0	0
0	0
0	0
0	0
0	0
474	105
0	0
0	0
0	0
582	40
0	0
366	41
0	0
523	98
0	0
334	35
0	0
254	39
0	0
0	0
736	103
474	105
0	0
0	0
168	9
334	35
0	0
227	10
916	78
362	44
369	21
0	0
0	0
254	39
0	0
0	0
1056	110
0	0
0	0
582	39
0	0
0	0
0	0
0	0
0	0
334	35
0	0
0	0
0	0
0	0
428	29
0	0
0	0
0	0
474	105
230	1
782	83
279	18
0	0
0	0
0	0
0	0
0	0
1056	110
0	0
0	0
207	10
576	52
254	18
0	0
381	55
0	0
0	0
0	0
0	0
0	0
297	20
0	0
0	0
0	0
0	0
0	0
0	0
0	0
0	0
0	0
736	103
0	0
457	0
0	0
61	3
0	0
0	0
0	0
0	0
0	0
0	0
207	10
0	0
143	7
0	0
604	32
0	0
0	0
0	0
736	102
0	0
782	83
0	0
0	0
0	0
253	40
2000	26
0	0
0	0
567	63
0	0
0	0
137	18
182	29
0	0
0	0
334	35
0	0
0	0
0	0
0	0
0	0
0	0
348	43
604	32
0	0
0	0
297	20
0	0
0	0
0	0
0	0
0	0
0	0
231	43
0	0
0	0
334	35
0	0
0	0
0	0
0	0
0	0
381	54
0	0
0	0
121	14
0	0
0	0
1896	0
0	0
0	0
35	0
334	35
582	39
231	39
782	82
0	0
0	0
218	39
293	62
323	74
0	0
0	0
0	0
144	0
148	10
449	34
0	0
0	0
0	0
0	0
0	0
0	0
419	43
0	0
0	0
323	73
309	53
0	0
604	30
0	0
334	35
0	0
0	0
0	0
0	0
323	73
0	0
334	35
0	0
0	0
0	0
0	0
1114	222
0	0
290	12
0	0
604	29
0	0
0	0
0	0
144	0
0	0
0	0
0	0
0	0
523	93
1114	222
523	93
182	29
0	0
0	0
0	0
0	0
0	0
297	20
182	29
698	91
604	29
633	103
0	0
582	38
0	0
0	0
0	0
1114	221
0	0
0	0
182	29
1006	218
0	0
0	0
0	0
148	10
0	0
0	0
782	80
0	0
13	1
0	0
0	0
1114	220
328	38
13	1
0	0
13	1
0	0
0	0
0	0
0	0
0	0
13	1
0	0
0	0
0	0
0	0
0	0
523	93
345	54
0	0
0	0
0	0
1006	217
0	0
226	10
69	4
0	0
0	0
0	0
0	0
867	90
297	20
0	0
100	5
0	0
0	0
0	0
0	0
0	0
604	29
0	0
0	0
0	0
0	0
140	27
0	0
0	0
0	0
570	73
0	0
0	0
0	0
0	0
0	0
0	0
0	0
0	0
0	0
0	0
325	45
212	39
0	0
212	39
123	0
0	0
0	0
0	0
174	11
0	0
231	39
0	0
345	52
0	0
0	0
291	46
1114	215
0	0
0	0
0	0
0	0
0	0
345	52
0	0
389	58
0	0
782	79
0	0
13	1
251	40
0	0
1042	105
240	20
0	0
0	0
0	0
0	0
0	0
362	42
368	5
0	0
582	36
0	0
0	0
0	0
362	42
0	0
555	19
0	0
329	46
0	0
0	0
1042	105
0	0
0	0
0	0
315	37
0	0
0	0
0	0
0	0
389	58
0	0
0	0
0	0
0	0
0	0
0	0
282	23
0	0
0	0
0	0
0	0
13	1
0	0
141	9
328	37
0	0
0	0
13	1
0	0
0	0
13	1
0	0
820	130
0	0
13	1
0	0
0	0
0	0
13	1
0	0
0	0
0	0
0	0
328	37
113	14
0	0
0	0
13	1
1042	105
13	1
0	0
13	1
342	50
0	0
0	0
523	90
0	0
13	1
0	0
389	57
328	36
146	8
0	0
0	0
13	1
323	69
0	0
174	11
13	1
142	0
249	26
0	0
0	0
91	12
0	0
174	11
13	1
297	18
13	1
389	57
0	0
315	37
0	0
13	1
13	1
0	0
0	0
0	0
276	33
0	0
0	0
0	0
0	0
1729	18
13	1
0	0
187	6
0	0
13	1
0	0
187	6
0	0
0	0
315	37
345	50
490	58
0	0
0	0
0	0
13	1
279	18
13	1
0	0
0	0
583	11
0	0
0	0
782	77
0	0
0	0
0	0
174	11
0	0
0	0
0	0
13	1
329	32
0	0
262	12
0	0
212	37
13	1
279	18
174	11
315	37
276	33
13	1
0	0
0	0
13	1
187	1
0	0
0	0
13	1
0	0
0	0
369	20
389	57
0	0
457	42
0	0
174	11
0	0
392	3
13	1
249	26
0	0
0	0
174	11
323	68
276	33
389	56
13	1
0	0
782	77
174	11
0	0
389	56
0	0
0	0
13	1
941	124
1790	85
0	0
146	3
174	11
0	0
0	0
0	0
315	37
13	1
0	0
0	0
254	18
0	0
0	0
0	0
0	0
0	0
240	18
3	0
0	0
0	0
0	0
675	105
0	0
0	0
247	20
0	0
0	0
13	1
0	0
389	56
294	47
0	0
0	0
213	31
0	0
0	0
110	5
0	0
0	0
0	0
245	28
0	0
35	0
0	0
389	56
389	56
279	18
0	0
297	17
0	0
0	0
35	0
276	32
70	4
0	0
675	103
0	0
0	0
35	0
389	56
941	121
0	0
0	0
0	0
249	26
345	49
212	37
675	103
0	0
389	56
0	0
0	0
0	0
0	0
0	0
820	126
675	103
262	12
0	0
0	0
0	0
0	0
0	0
218	37
174	11
0	0
251	38
0	0
0	0
820	126
273	11
0	0
0	0
0	0
0	0
0	0
266	2
0	0
1442	169
389	56
0	0
251	38
[truncated: 11,263 more rows]
