# Supplementary material for: Competing for Attention in Social Media under Information Overload Conditions
Source: PLoS One. 2015 Jul 10;10(7):e0126090. doi: 10.1371/journal.pone.0126090 (PMC4498816; doi:10.1371/journal.pone.0126090)
Supplement: S1 File — This zip file contains the sharing details of all of the microblogs we have used in the Figs 2 and 3. Among the files, ‘Instruction.txt’ describes the contents of the files. (ZIP) [file pone.0126090.s001.zip › Data/13285_218.txt]

16	0
0	0
0	0
0	0
0	0
0	0
0	0
0	0
0	0
0	0
0	0
0	0
0	0
0	0
0	0
0	0
0	0
0	0
0	0
0	0
165	1
0	0
507	0
0	0
0	0
0	0
106	0
0	0
0	0
0	0
0	0
0	0
254	1
123	0
0	0
0	0
206	1
0	0
0	0
0	0
0	0
0	0
0	0
0	0
0	0
1215	0
0	0
0	0
97	0
0	0
0	0
0	0
0	0
0	0
0	0
0	0
0	0
0	0
0	0
0	0
0	0
0	0
0	0
0	0
0	0
0	0
0	0
0	0
0	0
1131	0
0	0
0	0
103	1
0	0
0	0
0	0
0	0
0	0
0	0
0	0
0	0
0	0
0	0
0	0
0	0
0	0
0	0
0	0
0	0
219	0
0	0
0	0
0	0
0	0
0	0
0	0
0	0
211	0
0	0
0	0
0	0
0	0
0	0
0	0
0	0
0	0
0	0
0	0
0	0
0	0
1196	0
0	0
0	0
0	0
0	0
0	0
0	0
0	0
0	0
0	0
0	0
0	0
0	0
0	0
0	0
0	0
0	0
0	0
0	0
0	0
0	0
0	0
0	0
0	0
0	0
0	0
0	0
0	0
0	0
1155	0
0	0
1149	0
0	0
0	0
0	0
0	0
0	0
1108	0
0	0
0	0
0	0
0	0
0	0
0	0
0	0
0	0
227	2
0	0
0	0
0	0
0	0
0	0
0	0
0	0
261	0
0	0
0	0
0	0
0	0
0	0
0	0
0	0
0	0
0	0
0	0
1115	1
0	0
0	0
0	0
0	0
1165	0
0	0
0	0
0	0
0	0
0	0
0	0
0	0
0	0
0	0
0	0
358	1
0	0
0	0
0	0
0	0
0	0
1170	0
0	0
0	0
0	0
0	0
0	0
0	0
0	0
0	0
0	0
0	0
0	0
117	1
0	0
0	0
0	0
0	0
0	0
0	0
0	0
0	0
0	0
0	0
1171	1
0	0
0	0
0	0
0	0
0	0
0	0
0	0
182	0
248	0
0	0
0	0
103	0
0	0
0	0
0	0
0	0
0	0
0	0
0	0
1177	0
0	0
0	0
0	0
0	0
0	0
0	0
0	0
0	0
0	0
0	0
0	0
0	0
114	1
0	0
0	0
0	0
0	0
0	0
0	0
0	0
0	0
0	0
0	0
0	0
0	0
0	0
0	0
0	0
0	0
0	0
0	0
0	0
0	0
0	0
36	1
0	0
0	0
0	0
0	0
0	0
0	0
0	0
0	0
0	0
0	0
0	0
0	0
1200	0
0	0
0	0
0	0
0	0
0	0
0	0
0	0
0	0
99	0
191	0
0	0
1127	0
555	1
0	0
0	0
1210	0
0	0
0	0
0	0
0	0
0	0
0	0
189	0
0	0
0	0
0	0
0	0
0	0
0	0
0	0
0	0
0	0
0	0
0	0
0	0
0	0
0	0
0	0
0	0
0	0
0	0
0	0
1103	0
0	0
0	0
0	0
168	1
0	0
0	0
0	0
0	0
0	0
0	0
0	0
1126	0
0	0
0	0
0	0
0	0
0	0
1129	0
0	0
1438	0
0	0
1191	0
0	0
0	0
0	0
0	0
0	0
0	0
179	1
0	0
0	0
0	0
0	0
0	0
0	0
0	0
0	0
0	0
0	0
0	0
0	0
0	0
0	0
0	0
0	0
0	0
0	0
0	0
0	0
0	0
0	0
0	0
0	0
0	0
0	0
139	1
0	0
0	0
0	0
0	0
0	0
0	0
0	0
0	0
0	0
0	0
0	0
0	0
0	0
0	0
0	0
1228	0
0	0
0	0
0	0
648	1
141	1
0	0
0	0
0	0
0	0
0	0
0	0
0	0
0	0
0	0
0	0
0	0
0	0
270	0
0	0
295	0
0	0
429	1
301	1
0	0
0	0
253	1
0	0
0	0
0	0
0	0
0	0
0	0
0	0
0	0
0	0
0	0
0	0
0	0
1262	0
1212	0
1130	0
0	0
0	0
0	0
0	0
105	1
0	0
0	0
0	0
0	0
0	0
0	0
0	0
0	0
0	0
0	0
0	0
1090	1
1270	0
0	0
0	0
0	0
0	0
0	0
0	0
0	0
418	0
0	0
0	0
0	0
0	0
0	0
0	0
0	0
92	1
268	1
0	0
0	0
0	0
0	0
0	0
0	0
0	0
0	0
0	0
1177	0
0	0
1086	0
0	0
0	0
0	0
181	1
0	0
0	0
0	0
0	0
482	1
0	0
0	0
0	0
0	0
1195	0
0	0
0	0
0	0
0	0
0	0
0	0
0	0
0	0
0	0
1129	0
0	0
0	0
0	0
0	0
0	0
0	0
0	0
0	0
0	0
0	0
606	1
126	0
0	0
0	0
0	0
0	0
0	0
0	0
0	0
0	0
0	0
0	0
0	0
0	0
0	0
0	0
0	0
0	0
0	0
0	0
0	0
0	0
1151	1
0	0
0	0
0	0
0	0
0	0
0	0
1147	0
0	0
0	0
0	0
43	1
0	0
0	0
0	0
0	0
0	0
0	0
0	0
0	0
0	0
22	1
0	0
0	0
0	0
0	0
0	0
0	0
200	1
1162	1
0	0
0	0
170	3
0	0
0	0
0	0
0	0
0	0
0	0
0	0
0	0
0	0
0	0
0	0
0	0
0	0
0	0
0	0
0	0
0	0
0	0
0	0
0	0
0	0
0	0
0	0
0	0
0	0
0	0
0	0
1200	0
0	0
0	0
100	1
1174	0
0	0
0	0
0	0
0	0
0	0
0	0
0	0
0	0
529	2
258	0
0	0
0	0
0	0
0	0
0	0
0	0
0	0
0	0
0	0
49	1
0	0
0	0
70	2
0	0
0	0
0	0
0	0
159	1
1326	0
0	0
0	0
107	1
1107	2
0	0
147	1
409	1
52	0
185	0
0	0
0	0
0	0
0	0
198	0
0	0
0	0
0	0
0	0
0	0
0	0
0	0
770	1
0	0
0	0
0	0
1156	0
0	0
0	0
0	0
0	0
146	0
0	0
0	0
0	0
0	0
0	0
0	0
0	0
208	1
0	0
0	0
0	0
0	0
0	0
0	0
0	0
0	0
0	0
0	0
101	0
0	0
0	0
0	0
0	0
770	1
0	0
112	1
0	0
1209	1
0	0
0	0
0	0
0	0
0	0
0	0
0	0
0	0
0	0
0	0
0	0
0	0
0	0
0	0
0	0
0	0
1239	0
0	0
0	0
0	0
0	0
92	0
0	0
185	1
429	3
0	0
0	0
177	0
0	0
0	0
0	0
0	0
0	0
0	0
451	0
36	0
0	0
0	0
0	0
0	0
0	0
0	0
0	0
0	0
36	1
0	0
0	0
0	0
0	0
0	0
0	0
0	0
0	0
0	0
0	0
0	0
0	0
0	0
0	0
0	0
0	0
111	1
0	0
0	0
110	1
0	0
1163	0
0	0
0	0
0	0
0	0
0	0
364	1
0	0
0	0
1132	0
0	0
384	2
0	0
0	0
0	0
1182	0
0	0
0	0
0	0
0	0
0	0
0	0
83	0
0	0
0	0
0	0
0	0
0	0
0	0
0	0
0	0
0	0
0	0
0	0
0	0
0	0
0	0
0	0
0	0
0	0
0	0
0	0
0	0
0	0
0	0
0	0
0	0
0	0
0	0
0	0
0	0
1386	0
0	0
0	0
140	1
1136	0
1095	0
0	0
0	0
0	0
0	0
0	0
182	1
0	0
188	1
0	0
592	1
0	0
0	0
0	0
0	0
0	0
0	0
237	0
251	0
0	0
0	0
0	0
0	0
0	0
0	0
0	0
0	0
0	0
0	0
0	0
0	0
0	0
0	0
0	0
0	0
0	0
0	0
0	0
0	0
0	0
0	0
0	0
0	0
0	0
0	0
0	0
0	0
0	0
0	0
0	0
0	0
0	0
0	0
0	0
0	0
0	0
0	0
1113	0
0	0
0	0
0	0
0	0
0	0
0	0
0	0
0	0
0	0
0	0
0	0
0	0
0	0
1105	0
0	0
0	0
0	0
1354	0
1351	0
0	0
0	0
0	0
0	0
0	0
225	2
0	0
0	0
0	0
0	0
1185	1
0	0
0	0
0	0
0	0
0	0
0	0
0	0
0	0
0	0
0	0
0	0
0	0
0	0
0	0
0	0
0	0
0	0
0	0
0	0
0	0
0	0
0	0
0	0
0	0
0	0
0	0
44	1
1089	0
0	0
0	0
0	0
0	0
0	0
0	0
0	0
0	0
0	0
0	0
184	1
0	0
0	0
0	0
0	0
151	0
0	0
1132	0
0	0
1142	0
0	0
0	0
0	0
0	0
0	0
0	0
1143	1
0	0
0	0
0	0
0	0
0	0
0	0
0	0
0	0
0	0
0	0
0	0
0	0
0	0
0	0
0	0
0	0
611	1
264	1
0	0
0	0
0	0
0	0
0	0
0	0
0	0
0	0
0	0
1159	1
0	0
0	0
0	0
0	0
1188	0
753	2
0	0
0	0
0	0
0	0
0	0
0	0
0	0
0	0
0	0
0	0
0	0
129	0
1231	0
0	0
0	0
0	0
0	0
0	0
0	0
0	0
0	0
0	0
0	0
0	0
0	0
0	0
0	0
76	0
0	0
0	0
0	0
0	0
0	0
271	1
0	0
0	0
0	0
0	0
0	0
0	0
0	0
0	0
0	0
0	0
0	0
0	0
0	0
0	0
0	0
0	0
564	1
274	0
0	0
0	0
0	0
0	0
0	0
0	0
0	0
0	0
0	0
0	0
0	0
0	0
0	0
0	0
0	0
0	0
1190	0
1211	0
0	0
0	0
0	0
0	0
282	2
0	0
0	0
1147	0
0	0
155	2
0	0
0	0
0	0
0	0
0	0
0	0
0	0
0	0
0	0
0	0
0	0
128	0
148	0
0	0
0	0
1193	0
0	0
0	0
0	0
0	0
0	0
0	0
0	0
0	0
0	0
75	1
0	0
0	0
440	0
0	0
0	0
0	0
0	0
46	1
0	0
0	0
0	0
0	0
0	0
0	0
0	0
0	0
0	0
0	0
0	0
0	0
0	0
54	0
0	0
0	0
0	0
0	0
0	0
209	1
0	0
0	0
0	0
0	0
0	0
0	0
0	0
137	2
0	0
0	0
0	0
0	0
0	0
0	0
1351	0
0	0
0	0
0	0
0	0
0	0
0	0
0	0
102	1
0	0
0	0
0	0
0	0
0	0
0	0
0	0
0	0
0	0
0	0
0	0
0	0
0	0
376	2
47	1
0	0
0	0
0	0
0	0
172	3
0	0
0	0
0	0
671	0
102	1
1493	0
118	0
371	1
0	0
0	0
0	0
0	0
0	0
0	0
0	0
0	0
0	0
0	0
39	0
0	0
0	0
1182	0
208	1
0	0
0	0
0	0
0	0
0	0
0	0
0	0
0	0
1120	0
0	0
0	0
0	0
0	0
0	0
0	0
0	0
155	1
0	0
121	1
0	0
0	0
0	0
0	0
0	0
0	0
62	0
156	1
0	0
0	0
0	0
0	0
0	0
0	0
0	0
0	0
0	0
0	0
0	0
0	0
0	0
0	0
0	0
0	0
0	0
0	0
0	0
0	0
0	0
0	0
1148	1
0	0
0	0
0	0
0	0
0	0
0	0
0	0
0	0
0	0
0	0
92	1
92	1
0	0
0	0
0	0
0	0
0	0
0	0
0	0
0	0
0	0
0	0
0	0
69	1
0	0
0	0
0	0
102	1
526	2
0	0
0	0
145	0
0	0
0	0
0	0
0	0
104	1
0	0
0	0
518	1
1164	0
0	0
249	1
571	1
0	0
0	0
484	0
0	0
0	0
0	0
0	0
261	2
0	0
0	0
0	0
0	0
0	0
0	0
0	0
0	0
42	1
250	0
0	0
238	0
0	0
0	0
0	0
0	0
0	0
0	0
0	0
612	1
0	0
0	0
0	0
0	0
0	0
0	0
0	0
0	0
1115	0
0	0
0	0
489	1
0	0
0	0
0	0
0	0
0	0
0	0
197	0
0	0
0	0
0	0
1058	0
0	0
115	1
0	0
0	0
0	0
0	0
0	0
0	0
0	0
0	0
0	0
0	0
0	0
0	0
0	0
0	0
0	0
1024	0
0	0
0	0
0	0
0	0
0	0
0	0
0	0
0	0
0	0
0	0
0	0
0	0
0	0
0	0
0	0
0	0
0	0
0	0
1162	0
0	0
0	0
0	0
0	0
227	1
1214	0
0	0
0	0
0	0
0	0
0	0
0	0
0	0
0	0
0	0
0	0
0	0
0	0
0	0
41	3
65	0
488	2
723	1
275	1
2000	4
0	0
0	0
0	0
0	0
0	0
0	0
582	1
0	0
0	0
0	0
0	0
0	0
0	0
158	0
0	0
0	0
0	0
102	0
136	1
131	2
0	0
115	1
0	0
0	0
211	2
136	1
0	0
0	0
0	0
0	0
0	0
0	0
0	0
0	0
0	0
0	0
152	1
0	0
0	0
0	0
0	0
0	0
0	0
16	1
0	0
0	0
65	0
1179	0
0	0
0	0
0	0
0	0
0	0
0	0
0	0
0	0
1100	1
0	0
0	0
0	0
0	0
0	0
0	0
0	0
0	0
0	0
0	0
0	0
1129	0
0	0
0	0
0	0
0	0
0	0
0	0
1090	0
0	0
0	0
0	0
0	0
0	0
0	0
0	0
0	0
0	0
0	0
0	0
0	0
0	0
0	0
106	1
0	0
1093	0
713	3
0	0
0	0
0	0
0	0
0	0
0	0
0	0
0	0
0	0
0	0
265	0
0	0
1201	0
1179	1
0	0
0	0
0	0
0	0
0	0
0	0
0	0
0	0
59	1
0	0
0	0
0	0
1193	0
0	0
0	0
0	0
0	0
0	0
0	0
0	0
0	0
0	0
0	0
0	0
0	0
0	0
0	0
0	0
0	0
0	0
0	0
0	0
0	0
0	0
0	0
0	0
0	0
0	0
1084	0
0	0
214	1
0	0
0	0
25	1
0	0
0	0
0	0
0	0
1181	0
1205	0
343	1
0	0
0	0
1148	0
0	0
0	0
0	0
0	0
547	1
0	0
43	1
0	0
0	0
0	0
0	0
0	0
1272	1
0	0
0	0
0	0
0	0
0	0
122	1
0	0
1217	0
0	0
0	0
70	2
0	0
0	0
0	0
0	0
60	1
0	0
0	0
183	1
0	0
0	0
13	0
0	0
0	0
0	0
0	0
0	0
0	0
150	0
0	0
37	1
0	0
0	0
0	0
0	0
0	0
0	0
0	0
215	1
0	0
0	0
0	0
0	0
90	1
0	0
145	0
0	0
0	0
0	0
0	0
0	0
0	0
0	0
0	0
0	0
1184	0
0	0
0	0
0	0
0	0
0	0
0	0
0	0
1083	1
1115	0
0	0
0	0
0	0
0	0
0	0
0	0
0	0
0	0
0	0
0	0
0	0
0	0
0	0
0	0
1141	0
0	0
0	0
0	0
0	0
0	0
0	0
0	0
0	0
0	0
0	0
0	0
0	0
0	0
1226	0
0	0
0	0
0	0
0	0
0	0
1207	1
0	0
0	0
0	0
0	0
0	0
0	0
197	1
0	0
0	0
0	0
0	0
0	0
0	0
158	1
0	0
91	0
0	0
372	1
0	0
0	0
26	0
0	0
0	0
0	0
0	0
0	0
0	0
96	0
0	0
0	0
78	1
97	1
0	0
0	0
0	0
197	1
0	0
0	0
0	0
0	0
199	1
0	0
0	0
0	0
0	0
116	1
0	0
0	0
0	0
0	0
0	0
0	0
46	0
112	2
96	0
0	0
0	0
0	0
83	0
0	0
0	0
0	0
0	0
0	0
0	0
0	0
0	0
0	0
0	0
0	0
0	0
0	0
0	0
225	1
212	0
0	0
0	0
0	0
0	0
0	0
129	0
24	1
0	0
0	0
0	0
0	0
129	0
170	1
213	0
599	2
0	0
0	0
0	0
63	0
1144	0
0	0
129	0
1206	0
108	1
0	0
42	1
0	0
0	0
239	2
0	0
0	0
0	0
0	0
0	0
0	0
0	0
0	0
48	0
0	0
0	0
0	0
0	0
0	0
0	0
37	0
0	0
0	0
0	0
0	0
0	0
0	0
0	0
0	0
0	0
126	1
349	2
0	0
1224	0
0	0
0	0
0	0
0	0
0	0
0	0
0	0
1177	0
0	0
0	0
0	0
0	0
0	0
1141	1
0	0
0	0
0	0
0	0
0	0
0	0
0	0
0	0
0	0
0	0
0	0
0	0
1128	0
0	0
0	0
0	0
0	0
0	0
0	0
0	0
0	0
0	0
0	0
0	0
0	0
0	0
0	0
0	0
0	0
0	0
0	0
0	0
0	0
0	0
0	0
0	0
0	0
0	0
0	0
0	0
0	0
0	0
0	0
0	0
0	0
1115	0
0	0
0	0
0	0
0	0
0	0
0	0
0	0
0	0
0	0
0	0
0	0
1127	0
0	0
0	0
0	0
1127	0
0	0
0	0
0	0
0	0
0	0
0	0
0	0
0	0
0	0
0	0
0	0
1173	0
0	0
0	0
0	0
0	0
0	0
0	0
0	0
0	0
0	0
0	0
0	0
0	0
0	0
0	0
0	0
0	0
0	0
0	0
0	0
0	0
0	0
0	0
0	0
0	0
0	0
0	0
17	1
788	0
0	0
0	0
301	0
0	0
0	0
0	0
0	0
0	0
0	0
0	0
0	0
0	0
202	1
0	0
427	1
0	0
0	0
25	1
0	0
0	0
579	0
162	1
87	1
0	0
0	0
0	0
326	0
231	0
301	1
50	1
0	0
0	0
0	0
305	1
0	0
0	0
0	0
1096	0
0	0
286	2
0	0
0	0
0	0
0	0
0	0
0	0
0	0
1162	0
142	3
0	0
307	1
0	0
0	0
0	0
0	0
0	0
0	0
0	0
450	3
0	0
278	0
0	0
591	1
0	0
824	1
13	0
0	0
0	0
0	0
[truncated: 11,285 more rows]
