# Supplementary material for: Competing for Attention in Social Media under Information Overload Conditions
Source: PLoS One. 2015 Jul 10;10(7):e0126090. doi: 10.1371/journal.pone.0126090 (PMC4498816; doi:10.1371/journal.pone.0126090)
Supplement: S1 File — This zip file contains the sharing details of all of the microblogs we have used in the Figs 2 and 3. Among the files, ‘Instruction.txt’ describes the contents of the files. (ZIP) [file pone.0126090.s001.zip › Data/13455_215.txt]

126	0
0	0
355	0
0	0
0	0
0	0
0	0
0	0
0	0
0	0
0	0
0	0
0	0
0	0
805	0
70	0
15	0
0	0
0	0
0	0
0	0
0	0
0	0
0	0
0	0
6	0
0	0
0	0
0	0
0	0
0	0
0	0
0	0
0	0
491	0
0	0
0	0
961	0
42	0
0	0
0	0
0	0
0	0
0	0
154	0
0	0
0	0
0	0
0	0
425	0
173	0
0	0
0	0
0	0
0	0
68	0
0	0
0	0
0	0
0	0
270	0
0	0
0	0
0	0
0	0
0	0
0	0
0	0
0	0
0	0
0	0
64	0
0	0
0	0
0	0
0	0
139	0
0	0
0	0
0	0
0	0
0	0
0	0
0	0
0	0
118	0
0	0
41	0
152	0
0	0
0	0
0	0
0	0
0	0
0	0
0	0
0	0
0	0
0	0
0	0
0	0
0	0
0	0
0	0
0	0
0	0
0	0
0	0
0	0
0	0
0	0
0	0
0	0
0	0
0	0
0	0
0	0
0	0
0	0
0	0
34	0
0	0
16	0
0	0
0	0
0	0
0	0
0	0
0	0
208	0
0	0
0	0
0	0
0	0
1166	0
1181	0
0	0
0	0
0	0
0	0
0	0
0	0
0	0
0	0
0	0
1900	0
0	0
0	0
0	0
0	0
0	0
0	0
0	0
0	0
0	0
0	0
0	0
0	0
80	0
1175	0
0	0
0	0
0	0
0	0
0	0
0	0
0	0
0	0
0	0
0	0
178	1
0	0
0	0
96	0
0	0
142	0
100	0
0	0
0	0
173	0
0	0
0	0
0	0
0	0
0	0
0	0
0	0
0	0
0	0
0	0
0	0
0	0
0	0
460	0
0	0
195	0
0	0
0	0
0	0
0	0
0	0
0	0
0	0
292	0
0	0
0	0
0	0
93	0
69	0
0	0
0	0
0	0
1165	2
0	0
0	0
0	0
0	0
0	0
0	0
1019	0
0	0
0	0
0	0
0	0
0	0
0	0
0	0
0	0
0	0
0	0
0	0
0	0
0	0
0	0
0	0
0	0
0	0
0	0
0	0
0	0
0	0
0	0
0	0
0	0
0	0
1105	0
0	0
0	0
242	0
0	0
0	0
0	0
0	0
0	0
0	0
0	0
0	0
0	0
0	0
0	0
35	0
0	0
0	0
0	0
0	0
0	0
0	0
0	0
0	0
0	0
220	0
167	0
1731	1
0	0
0	0
0	0
0	0
0	0
0	0
0	0
0	0
110	0
49	0
0	0
0	0
1251	1
80	0
0	0
0	0
0	0
47	0
90	1
0	0
0	0
0	0
0	0
0	0
0	0
0	0
0	0
0	0
0	0
0	0
0	0
0	0
0	0
0	0
0	0
0	0
0	0
1037	0
0	0
47	0
0	0
0	0
0	0
1198	0
0	0
0	0
0	0
0	0
0	0
0	0
0	0
0	0
0	0
0	0
0	0
0	0
0	0
0	0
0	0
192	1
0	0
0	0
0	0
0	0
0	0
0	0
0	0
0	0
0	0
0	0
0	0
0	0
0	0
0	0
0	0
0	0
0	0
0	0
0	0
0	0
0	0
116	0
0	0
26	1
0	0
1825	0
0	0
0	0
1236	0
0	0
1	0
0	0
0	0
0	0
0	0
0	0
0	0
0	0
0	0
0	0
0	0
0	0
0	0
0	0
0	0
0	0
0	0
0	0
0	0
93	0
0	0
162	0
0	0
197	0
177	1
0	0
0	0
0	0
0	0
25	0
0	0
0	0
0	0
0	0
0	0
0	0
0	0
0	0
0	0
0	0
0	0
0	0
0	0
0	0
0	0
0	0
0	0
0	0
1154	1
0	0
310	0
295	0
108	0
0	0
435	0
0	0
0	0
0	0
0	0
530	1
0	0
0	0
0	0
0	0
0	0
0	0
0	0
0	0
0	0
0	0
0	0
0	0
0	0
0	0
0	0
0	0
0	0
0	0
94	0
61	1
0	0
0	0
0	0
0	0
0	0
0	0
12	1
0	0
0	0
0	0
0	0
0	0
0	0
0	0
0	0
0	0
0	0
202	0
0	0
0	0
0	0
1083	1
0	0
0	0
0	0
0	0
0	0
26	0
1117	2
0	0
232	0
0	0
0	0
0	0
0	0
0	0
0	0
0	0
0	0
0	0
0	0
0	0
1169	0
0	0
0	0
0	0
0	0
0	0
0	0
1090	1
0	0
72	1
0	0
0	0
0	0
0	0
0	0
154	0
18	0
0	0
0	0
0	0
0	0
0	0
0	0
0	0
0	0
0	0
198	0
0	0
0	0
0	0
0	0
0	0
0	0
0	0
0	0
0	0
0	0
0	0
1038	0
0	0
1132	0
0	0
0	0
0	0
0	0
0	0
1203	0
0	0
0	0
0	0
0	0
0	0
0	0
0	0
0	0
0	0
0	0
0	0
0	0
0	0
0	0
0	0
43	0
0	0
0	0
0	0
0	0
0	0
0	0
0	0
0	0
0	0
0	0
1078	1
0	0
0	0
0	0
0	0
0	0
0	0
0	0
0	0
0	0
0	0
0	0
0	0
0	0
0	0
0	0
0	0
0	0
0	0
0	0
0	0
0	0
0	0
0	0
0	0
0	0
0	0
0	0
0	0
0	0
0	0
0	0
0	0
156	0
0	0
0	0
36	0
0	0
0	0
0	0
0	0
0	0
0	0
0	0
0	0
40	0
0	0
0	0
0	0
0	0
0	0
0	0
169	0
0	0
0	0
0	0
0	0
0	0
0	0
0	0
0	0
0	0
0	0
0	0
0	0
0	0
0	0
0	0
0	0
0	0
59	0
0	0
80	0
0	0
0	0
0	0
1131	1
72	0
165	1
0	0
0	0
0	0
951	0
0	0
0	0
0	0
0	0
1171	0
0	0
0	0
0	0
0	0
0	0
0	0
0	0
0	0
0	0
0	0
0	0
0	0
0	0
0	0
0	0
0	0
0	0
0	0
0	0
179	0
0	0
0	0
0	0
0	0
0	0
0	0
0	0
0	0
0	0
0	0
0	0
0	0
0	0
0	0
99	0
0	0
0	0
0	0
1343	0
0	0
0	0
0	0
0	0
0	0
0	0
0	0
0	0
0	0
0	0
0	0
0	0
790	0
0	0
1114	2
0	0
0	0
0	0
159	0
134	0
0	0
0	0
0	0
167	0
0	0
0	0
43	0
0	0
0	0
0	0
0	0
0	0
0	0
0	0
238	1
0	0
46	0
26	0
0	0
0	0
0	0
0	0
0	0
0	0
0	0
0	0
0	0
1150	0
0	0
0	0
0	0
0	0
0	0
0	0
0	0
0	0
0	0
0	0
0	0
1109	0
0	0
1204	0
0	0
0	0
0	0
0	0
0	0
0	0
0	0
0	0
248	0
0	0
0	0
0	0
0	0
643	0
117	0
0	0
0	0
0	0
0	0
0	0
0	0
992	0
174	0
0	0
0	0
0	0
0	0
0	0
1091	0
0	0
0	0
0	0
0	0
0	0
0	0
0	0
0	0
0	0
0	0
0	0
0	0
0	0
0	0
0	0
0	0
0	0
0	0
623	0
623	0
0	0
0	0
0	0
0	0
0	0
0	0
456	1
0	0
0	0
0	0
0	0
0	0
0	0
0	0
0	0
1211	0
0	0
0	0
0	0
0	0
0	0
0	0
0	0
0	0
0	0
0	0
1242	0
0	0
1152	0
0	0
0	0
0	0
0	0
0	0
0	0
0	0
0	0
1143	0
0	0
0	0
54	0
1375	0
127	0
0	0
0	0
0	0
475	0
0	0
0	0
211	0
136	0
0	0
0	0
0	0
0	0
0	0
0	0
0	0
1091	0
0	0
65	0
0	0
0	0
74	1
0	0
148	1
0	0
0	0
0	0
0	0
0	0
0	0
0	0
0	0
0	0
0	0
0	0
0	0
0	0
0	0
169	0
0	0
0	0
0	0
0	0
0	0
0	0
0	0
0	0
0	0
0	0
0	0
0	0
0	0
0	0
0	0
0	0
0	0
0	0
0	0
315	0
0	0
0	0
44	0
0	0
171	1
0	0
0	0
0	0
0	0
0	0
0	0
0	0
114	0
0	0
112	0
50	0
0	0
0	0
0	0
0	0
0	0
0	0
0	0
0	0
0	0
0	0
414	0
1242	1
0	0
0	0
0	0
0	0
0	0
0	0
0	0
0	0
0	0
0	0
0	0
82	0
0	0
0	0
0	0
1252	0
0	0
734	0
0	0
0	0
0	0
12	0
0	0
0	0
0	0
0	0
0	0
0	0
0	0
0	0
60	0
0	0
0	0
0	0
294	0
0	0
0	0
28	0
0	0
0	0
0	0
0	0
0	0
0	0
0	0
68	0
0	0
0	0
0	0
0	0
1086	1
0	0
0	0
0	0
0	0
0	0
0	0
0	0
0	0
0	0
0	0
0	0
0	0
0	0
0	0
0	0
0	0
0	0
0	0
0	0
0	0
0	0
0	0
0	0
1224	0
49	0
0	0
0	0
309	0
0	0
0	0
0	0
0	0
214	1
0	0
0	0
0	0
0	0
0	0
0	0
0	0
0	0
0	0
0	0
0	0
43	1
259	0
0	0
0	0
0	0
0	0
0	0
0	0
0	0
0	0
113	1
0	0
0	0
0	0
1100	0
0	0
0	0
0	0
0	0
0	0
0	0
0	0
0	0
0	0
0	0
0	0
0	0
0	0
0	0
0	0
0	0
237	0
0	0
0	0
0	0
0	0
0	0
0	0
0	0
0	0
0	0
0	0
744	0
423	1
433	1
0	0
0	0
211	0
0	0
0	0
1136	0
423	0
327	0
0	0
0	0
1232	0
0	0
0	0
0	0
0	0
0	0
0	0
38	0
0	0
0	0
17	0
0	0
0	0
17	0
0	0
833	0
245	0
1143	1
0	0
0	0
1133	0
118	0
45	0
0	0
0	0
0	0
0	0
0	0
0	0
188	1
0	0
0	0
0	0
0	0
0	0
0	0
82	0
0	0
0	0
0	0
0	0
0	0
0	0
0	0
0	0
0	0
0	0
0	0
0	0
0	0
0	0
0	0
0	0
0	0
0	0
0	0
1200	0
0	0
0	0
0	0
0	0
0	0
0	0
0	0
0	0
0	0
0	0
0	0
0	0
1336	0
0	0
0	0
0	0
0	0
0	0
1089	0
0	0
0	0
0	0
0	0
0	0
0	0
0	0
0	0
0	0
1159	0
0	0
0	0
0	0
0	0
0	0
0	0
0	0
0	0
0	0
0	0
0	0
0	0
0	0
0	0
0	0
65	0
0	0
0	0
1173	0
0	0
0	0
0	0
0	0
166	0
0	0
0	0
12	0
0	0
0	0
0	0
0	0
0	0
0	0
0	0
0	0
0	0
0	0
0	0
0	0
0	0
0	0
0	0
0	0
0	0
0	0
0	0
0	0
1111	0
0	0
302	0
74	0
0	0
1108	0
0	0
0	0
0	0
0	0
0	0
0	0
0	0
0	0
0	0
75	0
148	0
228	0
0	0
0	0
0	0
307	0
0	0
0	0
0	0
0	0
280	0
0	0
0	0
0	0
0	0
0	0
0	0
0	0
485	0
230	0
78	0
248	0
521	0
0	0
0	0
148	0
0	0
0	0
0	0
671	0
0	0
137	1
0	0
0	0
0	0
0	0
0	0
40	0
0	0
0	0
0	0
6	0
0	0
0	0
0	0
0	0
0	0
59	1
0	0
376	1
0	0
0	0
194	1
0	0
0	0
0	0
0	0
0	0
0	0
0	0
0	0
49	0
0	0
0	0
183	0
0	0
0	0
88	0
0	0
1141	1
0	0
0	0
0	0
143	0
417	0
0	0
0	0
1158	0
1333	0
0	0
0	0
0	0
0	0
87	0
0	0
0	0
87	0
0	0
0	0
0	0
0	0
0	0
0	0
758	0
0	0
0	0
0	0
0	0
0	0
99	1
0	0
0	0
0	0
0	0
0	0
0	0
0	0
0	0
0	0
0	0
0	0
0	0
0	0
0	0
0	0
0	0
0	0
0	0
0	0
0	0
0	0
0	0
0	0
0	0
96	0
0	0
114	0
0	0
0	0
0	0
741	1
0	0
0	0
0	0
0	0
0	0
0	0
0	0
0	0
0	0
1309	0
128	0
0	0
0	0
1167	0
0	0
0	0
0	0
0	0
1161	0
0	0
155	0
0	0
0	0
0	0
0	0
0	0
0	0
0	0
191	0
0	0
0	0
0	0
1158	0
0	0
0	0
0	0
0	0
0	0
1090	0
0	0
0	0
0	0
0	0
0	0
0	0
0	0
0	0
0	0
78	0
107	0
0	0
121	0
0	0
0	0
0	0
0	0
0	0
0	0
0	0
0	0
319	0
63	0
233	0
271	0
0	0
0	0
0	0
0	0
168	0
0	0
0	0
0	0
0	0
33	0
404	0
3	0
0	0
0	0
33	0
19	0
763	0
0	0
0	0
31	0
0	0
0	0
1981	1
141	0
0	0
0	0
580	0
0	0
0	0
0	0
0	0
0	0
0	0
0	0
0	0
0	0
0	0
0	0
292	0
0	0
0	0
0	0
165	0
123	1
171	0
0	0
136	0
442	1
0	0
0	0
0	0
310	0
0	0
0	0
0	0
0	0
0	0
0	0
0	0
0	0
0	0
0	0
1148	1
0	0
0	0
0	0
0	0
916	0
0	0
169	0
121	0
103	0
0	0
0	0
0	0
0	0
0	0
161	1
0	0
136	1
0	0
0	0
0	0
0	0
0	0
0	0
0	0
0	0
0	0
0	0
0	0
594	0
0	0
33	0
0	0
0	0
0	0
0	0
0	0
0	0
0	0
0	0
208	0
0	0
0	0
0	0
208	0
0	0
0	0
0	0
191	0
0	0
0	0
0	0
0	0
0	0
0	0
35	0
0	0
0	0
0	0
0	0
0	0
0	0
209	0
0	0
0	0
0	0
414	0
0	0
0	0
282	0
0	0
0	0
0	0
0	0
0	0
0	0
0	0
0	0
0	0
650	0
0	0
0	0
0	0
117	0
0	0
255	0
210	0
0	0
0	0
82	0
0	0
0	0
0	0
1128	0
223	0
109	0
0	0
0	0
1212	0
193	0
320	0
170	0
0	0
377	0
156	0
105	0
202	0
187	0
0	0
213	0
180	0
0	0
0	0
0	0
0	0
0	0
0	0
96	0
0	0
0	0
191	0
0	0
94	1
0	0
0	0
0	0
106	0
75	1
0	0
0	0
465	1
0	0
0	0
0	0
57	0
6	0
0	0
0	0
0	0
0	0
0	0
0	0
0	0
0	0
0	0
0	0
0	0
176	0
0	0
0	0
0	0
0	0
0	0
0	0
0	0
496	0
0	0
0	0
1116	0
1137	0
0	0
0	0
0	0
15	0
0	0
0	0
297	0
0	0
1045	0
0	0
0	0
146	0
0	0
0	0
101	0
0	0
0	0
0	0
0	0
0	0
0	0
1220	0
0	0
313	0
0	0
0	0
0	0
0	0
0	0
0	0
0	0
0	0
0	0
259	0
0	0
479	0
0	0
83	0
92	0
0	0
1155	0
0	0
0	0
1592	0
0	0
0	0
1908	1
0	0
0	0
0	0
0	0
0	0
182	0
160	0
306	1
0	0
113	0
0	0
0	0
0	0
1136	0
0	0
0	0
0	0
0	0
1087	0
238	0
140	0
0	0
0	0
0	0
0	0
0	0
0	0
0	0
132	0
43	0
0	0
0	0
0	0
0	0
0	0
0	0
0	0
0	0
182	0
0	0
0	0
197	0
0	0
1096	0
0	0
197	0
0	0
78	0
1149	0
1333	0
0	0
0	0
0	0
0	0
0	0
0	0
0	0
271	0
0	0
0	0
0	0
0	0
0	0
0	0
187	0
52	0
144	1
0	0
0	0
205	1
0	0
0	0
0	0
294	1
284	0
150	0
0	0
164	0
155	0
0	0
0	0
429	1
215	0
0	0
636	0
0	0
0	0
0	0
1952	0
161	1
206	0
0	0
0	0
147	0
0	0
0	0
0	0
0	0
0	0
0	0
0	0
0	0
0	0
0	0
0	0
0	0
0	0
0	0
0	0
0	0
0	0
0	0
0	0
0	0
0	0
0	0
0	0
0	0
1133	0
0	0
0	0
0	0
1189	0
0	0
0	0
0	0
1145	0
0	0
0	0
0	0
0	0
0	0
0	0
0	0
0	0
0	0
0	0
208	0
0	0
0	0
0	0
0	0
0	0
0	0
407	1
0	0
0	0
0	0
1062	0
0	0
0	0
0	0
0	0
0	0
0	0
74	0
0	0
0	0
0	0
0	0
0	0
0	0
0	0
0	0
4	0
0	0
0	0
0	0
96	0
353	0
471	0
0	0
0	0
0	0
0	0
0	0
245	0
0	0
0	0
86	0
0	0
133	0
0	0
0	0
0	0
0	0
0	0
0	0
0	0
125	0
0	0
0	0
0	0
0	0
134	0
405	0
0	0
163	0
0	0
0	0
374	0
0	0
44	0
167	0
0	0
0	0
0	0
0	0
0	0
0	0
0	0
0	0
28	0
88	0
0	0
0	0
700	0
1909	1
169	0
0	0
0	0
134	0
269	0
0	0
0	0
0	0
0	0
144	1
0	0
721	0
71	0
0	0
116	0
0	0
0	0
0	0
0	0
0	0
0	0
144	1
0	0
0	0
256	0
0	0
0	0
644	0
0	0
0	0
89	0
0	0
0	0
1113	0
0	0
0	0
167	0
0	0
0	0
192	0
171	0
0	0
1209	0
223	0
32	0
0	0
0	0
0	0
0	0
35	0
149	0
0	0
92	0
0	0
0	0
149	0
0	0
0	0
0	0
0	0
0	0
0	0
0	0
166	1
0	0
0	0
0	0
268	0
252	0
0	0
0	0
114	0
0	0
0	0
0	0
0	0
0	0
0	0
0	0
0	0
162	0
0	0
0	0
278	1
0	0
0	0
372	0
0	0
385	0
0	0
501	0
0	0
190	0
0	0
[truncated: 11,455 more rows]
