# Supplementary material for: Competing for Attention in Social Media under Information Overload Conditions
Source: PLoS One. 2015 Jul 10;10(7):e0126090. doi: 10.1371/journal.pone.0126090 (PMC4498816; doi:10.1371/journal.pone.0126090)
Supplement: S1 File — This zip file contains the sharing details of all of the microblogs we have used in the Figs 2 and 3. Among the files, ‘Instruction.txt’ describes the contents of the files. (ZIP) [file pone.0126090.s001.zip › Data/13477_95.txt]

0	0
0	0
0	0
0	0
0	0
0	0
0	0
0	0
0	0
0	0
0	0
0	0
0	0
0	0
0	0
0	0
0	0
0	0
0	0
0	0
0	0
0	0
0	0
0	0
0	0
0	0
0	0
0	0
0	0
0	0
0	0
0	0
0	0
0	0
0	0
0	0
0	0
0	0
0	0
0	0
0	0
0	0
0	0
0	0
0	0
0	0
0	0
0	0
0	0
0	0
0	0
0	0
0	0
0	0
0	0
1082	0
0	0
0	0
0	0
0	0
0	0
0	0
0	0
0	0
0	0
0	0
0	0
0	0
0	0
0	0
0	0
0	0
0	0
0	0
0	0
0	0
0	0
0	0
2000	13
0	0
0	0
0	0
0	0
0	0
0	0
0	0
0	0
0	0
0	0
0	0
0	0
0	0
0	0
0	0
0	0
0	0
0	0
0	0
0	0
0	0
0	0
0	0
0	0
0	0
0	0
0	0
0	0
0	0
0	0
0	0
0	0
0	0
0	0
0	0
0	0
0	0
0	0
0	0
0	0
0	0
0	0
1126	0
0	0
0	0
0	0
0	0
0	0
0	0
0	0
0	0
1120	0
0	0
0	0
1135	0
0	0
0	0
0	0
0	0
0	0
0	0
1133	0
0	0
0	0
104	0
0	0
0	0
1272	0
0	0
0	0
0	0
0	0
1807	0
0	0
1217	1
0	0
0	0
0	0
0	0
0	0
0	0
0	0
0	0
0	0
0	0
69	2
0	0
1087	2
0	0
0	0
0	0
0	0
0	0
0	0
0	0
0	0
0	0
0	0
217	1
0	0
0	0
655	7
278	3
194	2
0	0
0	0
0	0
0	0
0	0
230	0
0	0
0	0
0	0
106	2
745	1
0	0
0	0
0	0
73	0
0	0
0	0
0	0
0	0
1271	0
0	0
0	0
0	0
0	0
1130	0
0	0
0	0
503	6
0	0
0	0
0	0
0	0
0	0
0	0
1297	0
0	0
0	0
0	0
0	0
0	0
0	0
0	0
0	0
119	2
0	0
0	0
0	0
0	0
0	0
0	0
1079	1
57	1
0	0
0	0
0	0
0	0
0	0
0	0
0	0
0	0
230	2
0	0
0	0
0	0
0	0
0	0
0	0
0	0
0	0
0	0
820	3
0	0
1216	0
0	0
0	0
0	0
1999	1
0	0
0	0
0	0
1115	1
0	0
4	0
133	2
0	0
0	0
0	0
0	0
0	0
0	0
0	0
0	0
0	0
101	0
188	0
0	0
0	0
0	0
0	0
0	0
0	0
333	0
52	1
52	1
177	1
0	0
0	0
0	0
0	0
0	0
0	0
0	0
0	0
0	0
68	0
1666	6
306	1
306	1
410	6
158	1
0	0
107	0
159	2
0	0
241	5
158	1
752	10
1986	16
93	4
390	7
1628	3
0	0
390	7
390	7
939	16
0	0
0	0
0	0
0	0
126	0
0	0
613	3
55	1
153	0
43	0
0	0
230	1
901	9
401	1
0	0
0	0
0	0
0	0
0	0
1269	7
105	0
0	0
0	0
258	1
0	0
0	0
0	0
0	0
0	0
0	0
1180	0
0	0
664	1
0	0
0	0
456	4
455	10
0	0
1965	28
0	0
0	0
0	0
0	0
0	0
0	0
0	0
0	0
0	0
0	0
791	16
0	0
210	3
214	0
118	2
0	0
0	0
120	1
532	0
0	0
277	4
1700	41
1259	26
0	0
0	0
245	2
1868	18
599	10
461	3
2767	65
1998	37
459	5
210	1
0	0
302	2
176	2
157	3
41	1
0	0
1992	20
1999	53
1998	36
0	0
647	7
0	0
96	0
0	0
606	5
110	0
115	1
0	0
806	3
156	1
26	0
310	5
758	2
386	1
0	0
0	0
0	0
1069	11
0	0
71	0
385	3
0	0
311	1
401	0
0	0
0	0
0	0
620	0
1989	4
138	0
76	0
0	0
859	2
166	1
0	0
0	0
0	0
186	1
0	0
589	9
665	3
228	2
830	4
0	0
0	0
0	0
323	1
0	0
190	5
195	2
1184	0
0	0
1944	8
180	2
0	0
0	0
205	0
0	0
1983	6
121	3
290	0
528	2
206	3
1432	0
1143	0
206	3
886	2
163	3
439	6
159	0
154	1
43	0
155	0
155	0
155	0
155	0
43	0
0	0
91	0
1302	0
0	0
0	0
0	0
74	0
356	0
251	1
85	1
0	0
558	3
39	0
256	2
218	0
320	2
0	0
147	0
0	0
0	0
0	0
0	0
1116	0
329	5
0	0
0	0
0	0
0	0
0	0
141	1
313	3
0	0
0	0
0	0
0	0
1104	0
1160	0
0	0
37	0
1111	3
76	0
102	0
186	0
0	0
0	0
226	0
0	0
98	0
0	0
283	1
1718	3
0	0
461	0
1099	0
0	0
1606	1
103	1
0	0
600	2
714	6
827	7
258	0
0	0
0	0
714	6
0	0
114	0
222	0
249	4
987	3
514	2
662	0
277	2
459	1
0	0
251	0
827	6
0	0
0	0
65	0
0	0
0	0
158	0
247	2
533	4
1988	2
303	1
549	4
246	1
0	0
749	6
2000	13
0	0
268	2
0	0
768	0
0	0
0	0
61	1
0	0
428	1
0	0
0	0
1477	12
0	0
393	0
50	1
71	0
402	3
0	0
0	0
881	5
72	0
437	10
244	1
1347	0
876	4
498	2
0	0
138	2
19	0
659	3
1347	0
0	0
258	0
78	0
1165	0
0	0
1237	2
414	0
0	0
237	0
302	0
60	0
0	0
0	0
140	0
1875	13
198	3
227	0
0	0
0	0
0	0
0	0
0	0
109	0
0	0
907	0
0	0
0	0
0	0
0	0
0	0
0	0
0	0
511	2
231	1
0	0
99	0
0	0
26	0
0	0
238	0
0	0
0	0
0	0
0	0
235	1
0	0
0	0
831	8
211	1
0	0
165	1
955	3
59	0
0	0
52	0
0	0
145	1
110	0
0	0
0	0
282	3
1072	2
189	0
300	1
0	0
0	0
0	0
391	0
0	0
0	0
145	1
186	0
0	0
0	0
376	1
867	1
377	0
313	3
267	3
60	0
190	3
545	4
0	0
0	0
444	0
0	0
0	0
0	0
329	0
0	0
0	0
279	1
115	2
1169	4
416	2
563	2
997	2
301	3
416	2
771	0
264	0
233	1
620	13
276	1
161	0
856	1
582	2
237	0
0	0
225	3
80	1
583	12
0	0
173	3
42	0
1993	26
0	0
222	0
936	1
325	1
59	0
217	1
831	8
821	4
316	0
131	1
151	0
60	0
1992	14
1829	11
347	2
828	1
77	0
122	0
243	0
0	0
470	1
616	4
38	0
1794	0
0	0
0	0
68	0
0	0
28	0
203	0
188	0
506	3
107	0
710	18
679	5
572	1
16	2
0	0
144	0
742	0
68	0
0	0
299	1
0	0
126	2
1660	0
454	5
189	2
193	3
1895	17
158	0
46	1
149	0
555	0
0	0
1521	15
1939	4
0	0
169	2
457	3
486	3
938	20
110	2
108	0
320	3
874	6
0	0
0	0
1990	6
222	2
239	0
1021	2
347	0
94	1
1860	2
85	1
235	1
0	0
665	0
1998	0
0	0
0	0
0	0
63	1
0	0
198	0
228	0
10	0
75	1
335	2
0	0
0	0
98	1
615	2
233	0
359	0
0	0
0	0
0	0
0	0
1546	1
1146	1
30	0
1243	5
138	0
458	3
171	0
0	0
0	0
183	0
0	0
1548	0
92	1
0	0
0	0
328	2
110	0
127	3
1357	10
704	1
313	1
256	1
259	0
219	2
0	0
292	3
0	0
0	0
0	0
1687	0
89	0
1798	7
400	7
0	0
552	0
2000	10
0	0
299	1
95	1
191	0
132	1
939	2
472	2
406	2
405	4
479	2
1941	5
34	2
1996	31
0	0
62	1
1060	5
205	0
0	0
0	0
268	0
431	0
1162	10
280	4
474	1
303	1
190	1
280	0
244	1
109	1
844	1
505	0
493	2
386	1
230	0
100	0
0	0
0	0
1150	2
190	1
578	1
0	0
0	0
1998	2
0	0
487	0
88	0
179	2
154	2
48	3
500	0
0	0
0	0
253	1
1998	36
363	4
0	0
0	0
242	0
0	0
654	2
683	11
683	11
67	0
0	0
0	0
1243	23
0	0
613	2
36	0
0	0
164	1
164	1
0	0
313	8
0	0
0	0
0	0
0	0
215	0
0	0
183	3
0	0
1557	19
0	0
233	1
374	4
215	0
0	0
699	2
277	4
1089	6
120	0
0	0
451	1
0	0
0	0
0	0
0	0
770	1
194	0
0	0
2540	5
49	1
34	1
39	1
0	0
483	1
172	0
374	6
430	0
548	1
103	1
2000	2
726	13
483	0
0	0
167	0
0	0
527	1
0	0
56	0
0	0
0	0
79	1
0	0
153	0
110	1
0	0
0	0
247	0
304	2
777	7
0	0
1533	7
0	0
2053	17
0	0
0	0
0	0
0	0
476	0
0	0
165	0
34	0
330	2
1533	7
198	1
0	0
151	0
206	0
97	0
943	6
0	0
781	1
1878	10
1533	7
29	1
197	0
0	0
452	3
0	0
309	0
0	0
0	0
0	0
0	0
302	0
220	1
0	0
444	2
0	0
130	2
27	1
306	0
92	1
251	2
1512	1
404	1
309	4
0	0
1921	5
136	1
0	0
279	0
225	1
1391	14
0	0
320	2
66	2
32	0
290	1
0	0
71	3
356	0
0	0
0	0
80	0
0	0
714	1
0	0
1587	8
0	0
101	1
568	0
0	0
0	0
526	3
160	2
0	0
32	0
485	2
194	2
50	1
394	2
0	0
0	0
161	0
84	0
23	1
145	1
63	1
0	0
173	0
74	0
719	11
0	0
0	0
0	0
0	0
47	0
0	0
0	0
225	6
250	0
167	1
124	0
1056	3
0	0
378	0
437	0
0	0
0	0
1686	5
0	0
531	0
0	0
0	0
127	0
0	0
737	3
0	0
94	0
0	0
280	2
2000	2
271	9
544	3
165	0
675	2
254	1
0	0
117	2
0	0
98	0
0	0
110	0
0	0
106	3
360	0
30	0
506	4
340	5
1462	5
451	1
1339	5
64	0
1158	0
243	0
30	0
158	1
155	0
0	0
441	0
322	8
229	0
0	0
301	1
674	4
0	0
748	1
0	0
118	0
0	0
282	1
365	1
844	7
100	0
330	2
252	1
91	0
281	0
318	0
148	0
86	2
0	0
92	2
1186	1
261	0
217	1
41	0
0	0
452	1
0	0
915	2
200	2
249	4
0	0
508	1
1811	9
193	1
0	0
335	6
164	0
631	2
0	0
319	1
598	4
118	0
608	1
112	0
0	0
0	0
108	0
1554	16
449	1
131	2
0	0
141	0
64	0
1854	19
0	0
617	1
318	1
0	0
913	3
0	0
0	0
151	2
114	1
811	12
139	1
0	0
0	0
0	0
238	1
126	1
0	0
0	0
0	0
238	1
0	0
157	1
567	1
379	1
113	0
0	0
48	0
1187	6
1999	17
465	0
142	5
82	0
946	1
175	0
0	0
1999	1
0	0
225	3
576	2
1436	0
158	0
0	0
121	1
0	0
176	2
206	0
351	1
0	0
324	3
0	0
150	1
315	0
0	0
200	0
311	0
0	0
236	1
36	0
129	0
0	0
0	0
12	0
89	0
157	3
160	1
0	0
0	0
162	0
0	0
284	3
291	2
74	0
58	1
0	0
53	0
603	2
0	0
0	0
183	0
60	0
0	0
103	0
101	1
0	0
383	4
0	0
161	1
2000	23
0	0
0	0
0	0
215	0
1964	9
1244	12
447	0
1130	0
354	4
73	2
207	5
304	4
0	0
0	0
0	0
101	0
116	0
140	0
0	0
170	1
101	0
36	1
127	0
0	0
241	2
87	1
482	0
320	0
873	5
221	0
357	0
0	0
0	0
1948	2
1964	1
0	0
390	8
320	0
135	0
81	0
0	0
1828	2
70	0
0	0
86	1
0	0
214	0
0	0
235	2
1406	1
73	0
0	0
230	4
36	0
52	1
212	0
697	0
191	1
0	0
54	0
0	0
0	0
36	0
525	3
0	0
62	0
0	0
0	0
85	0
0	0
0	0
89	0
87	0
0	0
0	0
1534	0
0	0
0	0
65	0
437	6
707	3
0	0
253	1
0	0
180	1
0	0
1198	8
119	0
0	0
0	0
1900	3
0	0
263	0
213	0
192	0
1339	1
94	0
667	8
29	0
0	0
148	1
0	0
258	0
0	0
0	0
0	0
646	1
0	0
108	0
1446	6
282	0
105	1
156	0
2000	1
126	1
18	0
83	0
0	0
381	4
0	0
0	0
0	0
0	0
41	0
45	0
0	0
1018	4
0	0
0	0
22	0
0	0
792	2
0	0
140	0
349	3
0	0
89	0
173	0
0	0
232	1
608	5
274	0
263	1
172	0
0	0
75	1
129	3
608	5
0	0
77	0
48	0
0	0
752	0
465	1
537	6
0	0
63	0
0	0
247	1
0	0
234	1
1924	2
1983	12
195	0
101	1
63	1
124	2
304	0
0	0
86	0
0	0
0	0
0	0
334	0
0	0
50	0
425	0
0	0
0	0
87	3
432	3
0	0
123	1
268	0
57	1
0	0
0	0
78	0
30	0
0	0
0	0
270	1
253	2
150	1
0	0
180	0
0	0
0	0
0	0
0	0
330	0
1498	11
466	5
0	0
333	0
113	1
1955	2
112	0
82	0
121	0
105	0
0	0
0	0
80	2
106	0
683	2
111	0
366	0
0	0
0	0
0	0
0	0
264	4
182	1
0	0
100	1
86	0
330	1
0	0
812	2
0	0
0	0
228	1
61	1
182	0
0	0
0	0
0	0
0	0
1316	17
1316	17
373	1
136	2
668	2
0	0
0	0
1770	18
0	0
30	0
379	2
136	0
0	0
268	1
98	0
168	0
15	1
1021	1
0	0
73	1
0	0
239	1
0	0
0	0
67	0
165	1
0	0
0	0
115	0
31	0
173	0
71	0
0	0
378	1
0	0
158	1
58	1
225	0
162	0
211	0
127	6
136	0
600	1
103	0
120	1
0	0
78	2
0	0
0	0
317	4
259	1
84	1
257	1
398	2
90	0
0	0
74	2
0	0
57	0
0	0
1978	2
1793	14
350	0
1987	2
0	0
76	4
0	0
264	0
0	0
315	1
131	1
76	4
369	3
0	0
249	0
743	1
34	0
0	0
384	0
0	0
103	0
263	1
89	0
0	0
0	0
24	0
76	4
0	0
311	7
105	1
271	1
100	0
0	0
1731	16
195	1
176	0
40	0
0	0
380	0
692	2
0	0
0	0
228	0
1485	14
0	0
311	7
85	0
427	4
332	0
0	0
0	0
0	0
0	0
201	1
46	0
29	1
0	0
694	1
32	1
0	0
253	3
0	0
233	0
0	0
0	0
0	0
233	0
668	2
1246	1
0	0
867	0
0	0
0	0
0	0
203	1
1313	0
73	0
87	0
0	0
0	0
379	0
0	0
93	0
0	0
0	0
228	1
50	1
0	0
0	0
271	2
0	0
0	0
0	0
1972	2
134	1
2000	24
1768	6
122	1
0	0
247	2
0	0
199	0
0	0
132	0
1768	6
0	0
0	0
0	0
76	2
196	0
416	3
329	0
0	0
107	3
44	1
0	0
411	0
0	0
68	0
0	0
117	0
0	0
0	0
0	0
0	0
59	1
1475	8
332	2
0	0
0	0
509	2
177	2
325	1
62	1
52	1
107	0
583	0
170	0
0	0
0	0
436	5
0	0
0	0
0	0
1993	26
0	0
0	0
1233	4
0	0
1353	37
254	1
0	0
0	0
1233	4
0	0
1148	5
0	0
987	5
277	0
29	1
0	0
0	0
0	0
0	0
190	0
0	0
0	0
761	0
430	5
436	1
116	0
47	0
219	5
174	1
0	0
60	0
0	0
0	0
0	0
0	0
240	1
0	0
124	2
0	0
0	0
46	0
0	0
319	3
0	0
112	0
0	0
175	3
151	0
0	0
130	0
0	0
860	1
294	6
188	0
187	0
148	1
327	0
164	3
0	0
190	1
60	0
614	2
0	0
16	0
0	0
21	1
63	0
51	0
0	0
0	0
100	2
0	0
0	0
0	0
96	0
255	0
148	0
411	1
0	0
103	0
671	1
0	0
0	0
0	0
0	0
139	0
148	1
810	7
0	0
159	0
0	0
40	0
85	0
1224	9
0	0
584	5
617	2
1894	4
517	3
163	3
663	11
498	6
168	1
0	0
141	2
76	0
0	0
0	0
172	0
317	0
77	0
1014	0
0	0
0	0
559	0
0	0
56	0
0	0
0	0
244	1
90	1
0	0
150	1
383	1
0	0
505	0
195	1
315	0
448	1
58	0
224	0
198	2
504	1
313	1
79	1
12	0
14	0
0	0
61	0
0	0
0	0
0	0
0	0
83	0
982	0
217	1
0	0
350	6
0	0
1209	16
48	0
258	4
0	0
244	4
16	1
0	0
0	0
212	0
1965	9
16	1
208	5
43	1
493	3
217	1
389	1
0	0
105	0
1983	1
260	1
760	1
246	0
214	0
0	0
49	0
521	0
155	2
222	0
1965	9
0	0
876	4
78	1
0	0
112	1
957	1
0	0
1852	8
0	0
194	1
570	4
0	0
0	0
91	2
0	0
8	0
496	9
0	0
0	0
42	1
169	0
35	1
493	3
250	4
35	1
119	1
35	1
357	2
0	0
238	0
233	2
560	0
0	0
199	1
0	0
0	0
35	1
56	0
0	0
438	3
0	0
438	3
1543	7
150	1
0	0
0	0
0	0
119	0
0	0
0	0
0	0
238	0
1091	0
0	0
138	2
0	0
181	1
0	0
1653	29
0	0
13	1
0	0
158	0
117	0
419	0
0	0
70	0
0	0
375	3
39	0
86	1
0	0
167	4
0	0
0	0
0	0
0	0
63	0
0	0
0	0
17	0
0	0
959	11
0	0
598	7
0	0
0	0
176	0
0	0
105	1
93	3
89	2
156	2
0	0
233	0
0	0
150	0
0	0
[truncated: 11,477 more rows]
