# Supplementary material for: Competing for Attention in Social Media under Information Overload Conditions
Source: PLoS One. 2015 Jul 10;10(7):e0126090. doi: 10.1371/journal.pone.0126090 (PMC4498816; doi:10.1371/journal.pone.0126090)
Supplement: S1 File — This zip file contains the sharing details of all of the microblogs we have used in the Figs 2 and 3. Among the files, ‘Instruction.txt’ describes the contents of the files. (ZIP) [file pone.0126090.s001.zip › Data/13485_251.txt]

0	0
0	0
0	0
0	0
0	0
0	0
275	0
0	0
0	0
0	0
0	0
0	0
0	0
0	0
0	0
0	0
0	0
0	0
1166	0
0	0
0	0
0	0
0	0
0	0
0	0
0	0
0	0
0	0
0	0
0	0
0	0
0	0
0	0
0	0
0	0
0	0
0	0
0	0
0	0
136	0
0	0
1144	0
266	1
0	0
0	0
0	0
0	0
0	0
0	0
0	0
0	0
0	0
0	0
0	0
0	0
0	0
0	0
0	0
0	0
0	0
0	0
0	0
0	0
0	0
0	0
0	0
0	0
0	0
0	0
0	0
0	0
0	0
0	0
0	0
0	0
0	0
0	0
0	0
0	0
0	0
0	0
0	0
0	0
0	0
333	22
0	0
0	0
0	0
0	0
0	0
0	0
1126	0
0	0
0	0
0	0
0	0
0	0
0	0
0	0
0	0
0	0
0	0
0	0
0	0
0	0
0	0
0	0
0	0
0	0
0	0
0	0
0	0
0	0
0	0
0	0
0	0
0	0
0	0
0	0
0	0
0	0
0	0
0	0
0	0
0	0
0	0
0	0
0	0
0	0
0	0
0	0
0	0
1182	0
0	0
0	0
85	0
0	0
0	0
0	0
0	0
0	0
0	0
0	0
0	0
0	0
0	0
0	0
0	0
0	0
0	0
0	0
0	0
0	0
0	0
0	0
0	0
0	0
0	0
1168	0
0	0
0	0
0	0
0	0
0	0
0	0
0	0
0	0
0	0
0	0
0	0
0	0
0	0
0	0
0	0
0	0
0	0
0	0
0	0
0	0
0	0
0	0
217	7
0	0
0	0
0	0
0	0
0	0
0	0
0	0
0	0
0	0
0	0
0	0
0	0
0	0
0	0
0	0
1126	0
0	0
0	0
0	0
0	0
0	0
0	0
0	0
0	0
0	0
0	0
0	0
0	0
0	0
0	0
0	0
0	0
0	0
412	1
0	0
0	0
0	0
0	0
0	0
0	0
479	9
0	0
0	0
0	0
0	0
0	0
0	0
0	0
0	0
0	0
0	0
0	0
0	0
0	0
0	0
0	0
0	0
0	0
0	0
0	0
0	0
0	0
0	0
0	0
0	0
0	0
0	0
0	0
0	0
1407	0
0	0
0	0
0	0
0	0
0	0
0	0
0	0
179	0
0	0
333	22
0	0
0	0
0	0
0	0
0	0
0	0
0	0
0	0
0	0
0	0
0	0
0	0
1318	0
0	0
0	0
0	0
0	0
0	0
0	0
0	0
0	0
0	0
0	0
0	0
0	0
0	0
0	0
0	0
0	0
0	0
0	0
0	0
0	0
0	0
0	0
0	0
0	0
0	0
0	0
0	0
0	0
0	0
0	0
0	0
0	0
1182	0
0	0
0	0
0	0
0	0
0	0
1186	0
0	0
0	0
0	0
0	0
0	0
0	0
1117	0
0	0
0	0
0	0
0	0
0	0
0	0
0	0
0	0
0	0
0	0
0	0
0	0
0	0
0	0
354	28
0	0
0	0
0	0
0	0
0	0
1183	0
0	0
0	0
0	0
0	0
0	0
0	0
0	0
452	1
0	0
0	0
1253	0
0	0
1263	0
0	0
131	1
0	0
130	7
0	0
0	0
0	0
0	0
0	0
0	0
47	0
0	0
0	0
0	0
0	0
0	0
0	0
0	0
0	0
0	0
0	0
0	0
0	0
0	0
0	0
0	0
1290	1
0	0
0	0
0	0
0	0
0	0
0	0
0	0
0	0
0	0
1224	0
0	0
0	0
0	0
83	0
0	0
0	0
0	0
0	0
0	0
0	0
0	0
0	0
0	0
0	0
0	0
0	0
0	0
0	0
0	0
0	0
0	0
0	0
0	0
0	0
0	0
0	0
0	0
0	0
0	0
0	0
0	0
0	0
0	0
0	0
0	0
0	0
1205	0
0	0
1160	0
0	0
0	0
0	0
1171	0
0	0
0	0
0	0
0	0
0	0
0	0
1201	0
0	0
0	0
0	0
0	0
0	0
0	0
0	0
0	0
0	0
0	0
0	0
0	0
0	0
0	0
0	0
0	0
0	0
0	0
0	0
0	0
74	0
283	30
0	0
0	0
0	0
0	0
0	0
0	0
0	0
0	0
0	0
0	0
487	3
0	0
1162	0
0	0
0	0
0	0
0	0
0	0
0	0
0	0
0	0
99	10
0	0
0	0
0	0
0	0
0	0
1227	0
0	0
0	0
0	0
0	0
0	0
0	0
170	0
0	0
0	0
1165	0
1169	0
0	0
0	0
0	0
0	0
0	0
0	0
0	0
0	0
0	0
0	0
0	0
0	0
0	0
0	0
0	0
0	0
0	0
0	0
0	0
0	0
0	0
0	0
0	0
0	0
0	0
0	0
0	0
0	0
0	0
0	0
0	0
0	0
0	0
0	0
0	0
0	0
0	0
0	0
0	0
1282	0
0	0
0	0
0	0
1203	1
0	0
0	0
1189	0
228	0
0	0
0	0
0	0
0	0
0	0
0	0
0	0
0	0
0	0
0	0
0	0
0	0
0	0
0	0
0	0
0	0
210	0
0	0
55	2
0	0
0	0
0	0
0	0
0	0
0	0
0	0
0	0
0	0
0	0
0	0
0	0
0	0
0	0
0	0
0	0
0	0
122	0
0	0
0	0
0	0
0	0
1161	0
0	0
0	0
0	0
0	0
178	0
0	0
0	0
0	0
0	0
0	0
0	0
0	0
0	0
0	0
0	0
0	0
0	0
0	0
0	0
0	0
0	0
0	0
0	0
0	0
0	0
0	0
0	0
0	0
0	0
0	0
940	0
636	0
0	0
1130	0
0	0
0	0
0	0
0	0
0	0
0	0
0	0
0	0
0	0
0	0
333	22
0	0
0	0
0	0
361	21
0	0
95	0
0	0
0	0
0	0
0	0
0	0
0	0
0	0
0	0
0	0
0	0
0	0
1198	0
1188	0
0	0
0	0
0	0
0	0
1187	2
0	0
294	0
0	0
100	2
69	0
63	3
0	0
0	0
127	6
0	0
0	0
0	0
0	0
0	0
0	0
0	0
0	0
0	0
0	0
0	0
72	1
183	0
277	0
468	1
87	0
0	0
0	0
0	0
0	0
0	0
1188	0
0	0
0	0
0	0
0	0
0	0
0	0
0	0
0	0
0	0
0	0
1297	1
0	0
0	0
0	0
0	0
0	0
0	0
0	0
81	0
0	0
0	0
0	0
0	0
0	0
0	0
1160	0
0	0
0	0
0	0
0	0
0	0
0	0
0	0
0	0
1141	0
0	0
0	0
0	0
308	1
0	0
0	0
0	0
281	0
133	3
0	0
0	0
0	0
0	0
0	0
0	0
0	0
0	0
0	0
7	0
0	0
0	0
71	1
0	0
242	0
0	0
0	0
6	0
0	0
0	0
1203	0
0	0
0	0
0	0
0	0
0	0
0	0
0	0
0	0
1122	1
0	0
0	0
0	0
0	0
0	0
0	0
0	0
0	0
0	0
0	0
0	0
0	0
0	0
0	0
0	0
0	0
98	0
0	0
0	0
0	0
453	18
0	0
0	0
1209	0
83	0
293	1
25	0
0	0
0	0
0	0
1073	0
0	0
0	0
0	0
0	0
1296	0
0	0
0	0
0	0
0	0
0	0
0	0
285	0
0	0
0	0
0	0
0	0
0	0
0	0
0	0
0	0
0	0
0	0
0	0
0	0
0	0
0	0
0	0
0	0
0	0
0	0
0	0
0	0
0	0
0	0
0	0
0	0
122	0
0	0
0	0
0	0
0	0
139	0
0	0
0	0
0	0
0	0
132	0
0	0
181	1
0	0
162	16
0	0
303	0
85	0
0	0
263	1
0	0
0	0
0	0
0	0
0	0
0	0
0	0
0	0
71	0
0	0
0	0
0	0
0	0
0	0
0	0
0	0
0	0
0	0
0	0
0	0
0	0
0	0
0	0
0	0
0	0
0	0
0	0
0	0
1108	0
1362	0
0	0
0	0
0	0
0	0
82	0
0	0
0	0
1181	1
1163	0
0	0
0	0
0	0
0	0
0	0
0	0
0	0
125	0
0	0
0	0
277	3
0	0
0	0
0	0
125	0
192	0
0	0
214	0
0	0
0	0
0	0
1181	1
0	0
0	0
0	0
0	0
0	0
0	0
0	0
0	0
0	0
0	0
0	0
0	0
0	0
0	0
0	0
71	0
0	0
42	1
0	0
0	0
0	0
0	0
0	0
0	0
0	0
0	0
0	0
0	0
0	0
0	0
0	0
0	0
0	0
219	2
0	0
0	0
0	0
193	0
0	0
0	0
384	2
0	0
0	0
0	0
147	0
195	1
0	0
55	1
204	6
0	0
102	0
323	10
0	0
0	0
0	0
0	0
0	0
0	0
0	0
0	0
0	0
0	0
0	0
0	0
0	0
0	0
0	0
0	0
1236	1
0	0
0	0
0	0
0	0
0	0
0	0
0	0
0	0
0	0
0	0
0	0
0	0
0	0
0	0
0	0
1156	0
0	0
0	0
0	0
0	0
0	0
0	0
0	0
0	0
0	0
0	0
0	0
0	0
0	0
0	0
0	0
0	0
0	0
0	0
0	0
0	0
0	0
0	0
122	0
81	0
321	0
0	0
66	1
138	1
381	0
0	0
0	0
211	2
0	0
0	0
296	0
0	0
135	0
0	0
0	0
0	0
0	0
0	0
0	0
0	0
0	0
61	2
0	0
302	15
0	0
0	0
0	0
0	0
0	0
293	0
0	0
29	1
29	1
66	0
162	0
0	0
0	0
0	0
0	0
0	0
95	1
0	0
0	0
0	0
215	1
208	0
0	0
0	0
63	0
0	0
0	0
0	0
0	0
0	0
0	0
0	0
0	0
0	0
0	0
0	0
0	0
0	0
0	0
0	0
0	0
181	1
563	0
0	0
0	0
67	1
713	16
177	1
266	2
269	0
42	0
132	0
0	0
84	0
367	0
0	0
0	0
0	0
265	1
360	1
0	0
0	0
0	0
0	0
0	0
0	0
0	0
0	0
0	0
0	0
0	0
63	9
239	0
0	0
0	0
0	0
0	0
0	0
0	0
0	0
0	0
335	8
0	0
0	0
210	0
173	0
0	0
113	0
0	0
0	0
0	0
0	0
0	0
201	0
452	0
22	0
0	0
0	0
198	0
94	1
567	1
0	0
255	0
0	0
0	0
238	0
139	1
0	0
0	0
0	0
0	0
0	0
0	0
0	0
0	0
0	0
109	0
248	0
0	0
0	0
1204	0
0	0
249	7
0	0
83	0
0	0
0	0
0	0
201	0
121	1
0	0
0	0
0	0
0	0
64	0
417	0
0	0
284	0
0	0
0	0
216	1
0	0
68	1
0	0
0	0
0	0
0	0
0	0
46	0
163	0
137	0
0	0
0	0
0	0
152	0
0	0
0	0
0	0
0	0
0	0
0	0
100	1
0	0
1164	1
0	0
950	6
0	0
141	5
188	0
0	0
0	0
516	0
0	0
0	0
0	0
0	0
0	0
0	0
0	0
0	0
0	0
0	0
0	0
0	0
0	0
0	0
0	0
224	1
365	1
360	0
0	0
0	0
0	0
0	0
0	0
0	0
0	0
47	0
0	0
0	0
0	0
0	0
151	0
0	0
0	0
479	1
0	0
0	0
231	12
0	0
185	0
0	0
0	0
652	2
0	0
122	0
0	0
0	0
0	0
0	0
0	0
0	0
628	0
90	0
0	0
107	0
211	0
0	0
0	0
0	0
0	0
555	1
552	1
1323	142
0	0
119	0
192	0
0	0
67	0
62	0
0	0
0	0
110	0
125	0
204	0
90	0
50	0
491	2
0	0
0	0
162	7
167	4
227	13
0	0
126	0
0	0
0	0
0	0
0	0
0	0
0	0
77	1
146	0
0	0
535	1
234	2
0	0
0	0
282	4
58	0
0	0
151	0
273	0
214	7
0	0
0	0
170	1
0	0
0	0
0	0
1006	6
178	1
311	0
171	0
68	1
0	0
0	0
367	6
155	0
46	0
282	5
189	1
0	0
0	0
328	0
0	0
0	0
0	0
0	0
0	0
85	0
0	0
419	25
0	0
0	0
419	25
0	0
0	0
2000	94
0	0
0	0
87	0
0	0
0	0
141	4
0	0
27	0
318	6
288	0
85	0
0	0
0	0
32	0
278	0
0	0
146	0
32	0
0	0
0	0
0	0
225	1
0	0
178	0
0	0
241	4
0	0
0	0
275	1
0	0
0	0
0	0
71	0
232	0
0	0
92	0
0	0
0	0
169	10
92	0
0	0
147	0
1848	1
0	0
541	0
269	1
110	5
0	0
0	0
0	0
0	0
970	3
331	0
305	0
355	1
0	0
177	1
186	2
35	0
435	0
0	0
37	0
0	0
43	0
203	0
0	0
266	1
78	0
0	0
78	0
0	0
0	0
0	0
419	10
130	0
0	0
0	0
0	0
0	0
154	1
70	0
103	1
736	3
227	16
0	0
635	1
0	0
352	1
313	0
486	1
0	0
0	0
0	0
112	0
39	0
0	0
147	2
0	0
313	0
468	5
205	9
0	0
0	0
91	0
353	0
0	0
225	2
0	0
270	0
0	0
0	0
0	0
136	0
470	4
103	0
358	0
0	0
217	6
387	1
21	0
23	0
95	1
120	0
0	0
254	0
76	0
165	1
155	3
0	0
71	0
274	1
116	1
0	0
0	0
102	3
0	0
239	2
0	0
0	0
0	0
263	3
135	1
84	0
58	2
427	14
128	0
465	18
437	2
186	0
0	0
0	0
0	0
0	0
236	0
0	0
567	15
235	1
0	0
0	0
242	0
265	1
215	2
0	0
0	0
0	0
88	0
0	0
125	1
0	0
0	0
0	0
104	0
107	1
142	0
394	0
442	0
0	0
117	0
0	0
0	0
637	1
210	0
0	0
206	28
169	0
0	0
0	0
601	1
125	0
0	0
463	0
0	0
113	0
641	6
226	0
0	0
0	0
247	1
0	0
0	0
0	0
223	0
95	1
189	0
89	0
0	0
0	0
31	0
0	0
0	0
83	1
270	0
0	0
270	0
223	0
0	0
307	6
230	1
496	1
88	1
0	0
213	0
0	0
208	2
0	0
0	0
0	0
0	0
203	1
0	0
30	0
135	0
0	0
389	1
149	2
0	0
55	1
53	1
0	0
0	0
113	0
0	0
0	0
63	0
624	8
0	0
0	0
156	4
0	0
0	0
0	0
145	0
0	0
598	2
0	0
144	0
168	0
0	0
101	0
0	0
0	0
0	0
1291	0
0	0
0	0
0	0
0	0
1182	0
0	0
0	0
327	3
183	0
92	0
130	1
0	0
0	0
0	0
0	0
0	0
206	0
119	0
0	0
119	0
401	41
0	0
98	0
0	0
0	0
0	0
0	0
0	0
0	0
0	0
0	0
0	0
70	0
336	0
336	0
0	0
0	0
0	0
0	0
461	1
0	0
0	0
0	0
0	0
0	0
0	0
0	0
0	0
0	0
0	0
0	0
0	0
162	2
0	0
0	0
0	0
0	0
0	0
0	0
0	0
0	0
0	0
0	0
0	0
143	1
0	0
0	0
0	0
0	0
0	0
0	0
31	0
0	0
0	0
102	0
0	0
0	0
0	0
0	0
0	0
0	0
0	0
1118	0
0	0
0	0
0	0
45	0
0	0
0	0
0	0
0	0
338	2
0	0
1128	0
0	0
0	0
0	0
0	0
0	0
1228	1
0	0
0	0
0	0
0	0
0	0
0	0
0	0
0	0
0	0
1177	0
1178	0
0	0
0	0
0	0
0	0
0	0
395	1
0	0
0	0
0	0
0	0
159	1
241	1
92	0
0	0
266	2
124	3
0	0
113	0
0	0
0	0
449	0
0	0
0	0
0	0
0	0
0	0
0	0
0	0
0	0
0	0
0	0
0	0
0	0
231	11
0	0
105	0
413	2
0	0
18	1
0	0
32	0
957	13
0	0
257	0
130	2
486	11
109	0
286	0
0	0
0	0
0	0
203	0
140	1
150	0
1092	0
138	1
120	0
450	0
218	2
354	0
0	0
0	0
400	1
0	0
0	0
140	1
589	6
136	5
215	1
306	3
0	0
0	0
290	1
0	0
28	0
172	0
0	0
88	0
0	0
0	0
0	0
85	1
0	0
0	0
0	0
0	0
307	0
269	0
0	0
0	0
198	0
151	0
160	0
180	0
241	1
0	0
487	9
252	0
88	0
276	0
98	1
126	0
0	0
194	0
555	1
345	1
0	0
135	0
0	0
0	0
0	0
115	1
0	0
0	0
147	0
146	0
254	0
0	0
0	0
0	0
176	0
0	0
0	0
0	0
303	1
324	1
0	0
0	0
0	0
0	0
102	2
268	0
370	1
0	0
592	1
0	0
467	1
0	0
0	0
156	0
305	11
0	0
0	0
425	17
3	0
103	0
0	0
0	0
269	0
680	1
0	0
607	7
0	0
0	0
131	7
132	0
385	1
274	27
198	0
98	1
557	2
68	0
0	0
120	0
257	16
259	4
0	0
0	0
0	0
344	17
101	0
0	0
203	0
385	1
0	0
269	0
253	0
0	0
0	0
317	0
0	0
359	0
269	0
0	0
192	0
273	0
0	0
0	0
0	0
96	0
139	0
110	0
847	0
0	0
50	0
0	0
0	0
0	0
0	0
0	0
0	0
0	0
208	1
0	0
0	0
1770	0
39	0
0	0
0	0
0	0
54	0
100	0
394	20
0	0
229	0
83	0
140	0
0	0
74	0
105	0
640	1
0	0
0	0
0	0
0	0
44	0
0	0
81	0
328	6
468	1
135	0
772	0
0	0
0	0
0	0
93	0
835	0
72	0
111	0
0	0
0	0
0	0
483	0
0	0
395	0
0	0
252	1
2125	0
109	0
34	0
128	0
50	0
0	0
0	0
43	0
102	0
0	0
134	1
526	19
0	0
0	0
34	0
0	0
0	0
0	0
0	0
0	0
54	0
0	0
[truncated: 11,485 more rows]
