# Supplementary material for: Competing for Attention in Social Media under Information Overload Conditions
Source: PLoS One. 2015 Jul 10;10(7):e0126090. doi: 10.1371/journal.pone.0126090 (PMC4498816; doi:10.1371/journal.pone.0126090)
Supplement: S1 File — This zip file contains the sharing details of all of the microblogs we have used in the Figs 2 and 3. Among the files, ‘Instruction.txt’ describes the contents of the files. (ZIP) [file pone.0126090.s001.zip › Data/13601_336.txt]

0	0
0	0
285	0
0	0
0	0
0	0
0	0
0	0
0	0
81	0
0	0
0	0
0	0
0	0
0	0
0	0
0	0
0	0
0	0
0	0
0	0
0	0
0	0
71	1
0	0
0	0
0	0
0	0
0	0
36	0
0	0
0	0
0	0
0	0
0	0
0	0
0	0
0	0
0	0
0	0
0	0
0	0
0	0
0	0
0	0
0	0
0	0
0	0
0	0
0	0
0	0
0	0
0	0
0	0
0	0
0	0
0	0
0	0
0	0
0	0
0	0
0	0
0	0
0	0
0	0
0	0
1207	0
0	0
0	0
0	0
0	0
0	0
0	0
0	0
0	0
0	0
0	0
0	0
0	0
0	0
0	0
0	0
0	0
0	0
0	0
0	0
0	0
0	0
0	0
0	0
0	0
0	0
0	0
0	0
0	0
0	0
1092	1
0	0
0	0
0	0
0	0
0	0
0	0
0	0
0	0
0	0
0	0
0	0
0	0
0	0
0	0
0	0
0	0
0	0
0	0
0	0
101	1
0	0
0	0
0	0
0	0
0	0
0	0
0	0
0	0
0	0
0	0
0	0
0	0
0	0
0	0
0	0
0	0
0	0
307	2
0	0
0	0
0	0
133	0
0	0
0	0
0	0
0	0
0	0
0	0
0	0
0	0
0	0
110	0
0	0
0	0
0	0
0	0
0	0
0	0
0	0
0	0
0	0
0	0
0	0
0	0
0	0
0	0
0	0
0	0
0	0
0	0
0	0
1263	0
0	0
0	0
0	0
0	0
0	0
0	0
0	0
0	0
0	0
0	0
0	0
0	0
0	0
0	0
0	0
0	0
0	0
0	0
0	0
0	0
0	0
0	0
0	0
0	0
0	0
0	0
0	0
0	0
0	0
0	0
0	0
0	0
0	0
0	0
0	0
0	0
0	0
0	0
0	0
0	0
1145	0
0	0
0	0
0	0
0	0
0	0
0	0
70	0
84	0
0	0
0	0
0	0
0	0
0	0
0	0
0	0
0	0
202	1
0	0
0	0
0	0
0	0
0	0
1117	0
0	0
0	0
0	0
0	0
0	0
0	0
0	0
0	0
1124	0
0	0
203	0
0	0
0	0
0	0
1376	2
0	0
1148	0
0	0
914	0
0	0
0	0
0	0
0	0
1192	1
167	2
0	0
0	0
0	0
0	0
0	0
0	0
0	0
0	0
0	0
138	0
138	0
0	0
0	0
1158	0
0	0
99	1
133	1
0	0
0	0
0	0
1183	0
0	0
1180	0
0	0
0	0
0	0
0	0
0	0
0	0
0	0
0	0
1230	0
93	3
0	0
0	0
0	0
0	0
0	0
0	0
0	0
0	0
1227	0
0	0
45	0
0	0
0	0
0	0
0	0
0	0
0	0
77	1
213	3
238	2
0	0
1243	0
0	0
0	0
0	0
0	0
0	0
0	0
0	0
0	0
0	0
0	0
0	0
0	0
0	0
0	0
459	1
1062	1
885	2
0	0
0	0
0	0
0	0
0	0
0	0
129	0
0	0
0	0
0	0
0	0
0	0
1999	5
0	0
0	0
0	0
73	1
118	0
0	0
0	0
0	0
0	0
0	0
0	0
0	0
0	0
0	0
0	0
291	0
0	0
0	0
0	0
173	2
353	0
0	0
0	0
0	0
0	0
201	1
0	0
0	0
0	0
0	0
250	1
0	0
0	0
0	0
0	0
1172	1
0	0
0	0
0	0
0	0
0	0
0	0
0	0
0	0
0	0
0	0
0	0
0	0
0	0
0	0
0	0
0	0
97	1
440	0
0	0
0	0
0	0
0	0
0	0
0	0
0	0
0	0
0	0
276	2
33	1
0	0
304	2
0	0
0	0
121	1
0	0
0	0
0	0
0	0
0	0
0	0
0	0
0	0
0	0
1288	1
0	0
0	0
0	0
0	0
0	0
0	0
0	0
0	0
1232	0
0	0
0	0
0	0
680	1
0	0
0	0
0	0
0	0
1194	0
0	0
270	0
0	0
0	0
0	0
0	0
0	0
0	0
1157	9
0	0
0	0
0	0
0	0
0	0
0	0
72	1
0	0
0	0
1119	0
0	0
0	0
0	0
136	1
0	0
151	0
216	0
89	0
195	1
0	0
0	0
0	0
0	0
0	0
1236	2
0	0
0	0
0	0
242	0
0	0
0	0
0	0
0	0
0	0
1101	0
0	0
0	0
0	0
0	0
0	0
87	0
293	3
0	0
102	0
230	0
0	0
0	0
37	0
1202	0
1282	0
503	4
181	1
0	0
0	0
0	0
0	0
586	0
0	0
0	0
0	0
0	0
0	0
0	0
0	0
0	0
0	0
0	0
1277	0
0	0
0	0
0	0
237	0
104	0
0	0
0	0
275	0
0	0
0	0
0	0
0	0
0	0
0	0
0	0
0	0
55	0
0	0
0	0
0	0
48	0
0	0
148	2
0	0
0	0
0	0
0	0
0	0
0	0
0	0
0	0
0	0
0	0
0	0
1958	2
1958	2
0	0
0	0
416	1
1202	0
0	0
0	0
127	0
454	1
652	1
257	0
0	0
200	0
0	0
82	0
279	3
0	0
0	0
516	1
296	2
482	2
63	0
69	0
457	7
271	1
42	0
0	0
0	0
0	0
1958	2
0	0
282	1
0	0
1958	2
252	1
340	1
0	0
73	0
0	0
338	0
1958	2
0	0
196	7
112	1
1043	5
352	3
205	0
0	0
141	1
148	0
0	0
613	1
146	0
0	0
0	0
0	0
1998	1
0	0
0	0
0	0
252	0
0	0
0	0
778	1
213	0
0	0
0	0
0	0
0	0
0	0
0	0
0	0
118	1
0	0
0	0
0	0
148	5
0	0
0	0
0	0
0	0
0	0
0	0
0	0
0	0
0	0
0	0
0	0
0	0
0	0
0	0
0	0
0	0
0	0
0	0
0	0
0	0
0	0
0	0
0	0
0	0
132	2
0	0
0	0
0	0
128	2
0	0
388	2
554	0
170	3
58	0
0	0
0	0
0	0
0	0
0	0
0	0
0	0
0	0
0	0
0	0
1678	2
260	2
260	2
260	2
43	0
0	0
0	0
543	2
145	0
141	0
0	0
130	0
226	0
157	0
110	0
291	0
346	0
114	5
445	0
191	0
156	0
180	1
252	2
0	0
0	0
142	0
148	0
0	0
110	3
200	0
0	0
0	0
0	0
0	0
0	0
0	0
0	0
0	0
0	0
269	0
0	0
0	0
53	0
89	1
0	0
0	0
0	0
200	2
0	0
0	0
0	0
0	0
0	0
0	0
0	0
0	0
0	0
0	0
369	0
0	0
156	0
0	0
0	0
489	0
0	0
0	0
0	0
133	0
0	0
71	2
0	0
57	0
115	0
0	0
0	0
41	0
158	2
77	2
0	0
0	0
0	0
0	0
0	0
0	0
0	0
0	0
0	0
0	0
0	0
0	0
0	0
0	0
0	0
0	0
0	0
0	0
0	0
102	0
0	0
0	0
0	0
0	0
0	0
0	0
150	4
127	0
81	2
0	0
0	0
121	1
119	1
0	0
0	0
0	0
0	0
72	0
0	0
0	0
48	0
197	3
112	0
165	1
149	0
293	4
0	0
89	1
104	2
0	0
21	0
0	0
0	0
0	0
0	0
0	0
0	0
0	0
0	0
0	0
99	2
86	1
629	2
136	1
0	0
0	0
0	0
0	0
332	2
0	0
82	0
0	0
0	0
0	0
0	0
0	0
0	0
0	0
0	0
0	0
0	0
0	0
0	0
0	0
0	0
0	0
0	0
0	0
589	4
82	1
206	2
0	0
122	1
0	0
49	1
0	0
0	0
0	0
0	0
0	0
0	0
0	0
0	0
0	0
214	0
0	0
0	0
309	1
0	0
0	0
0	0
0	0
0	0
0	0
254	2
754	4
0	0
467	0
0	0
0	0
170	0
0	0
321	0
232	1
69	2
833	1
79	2
139	0
0	0
0	0
0	0
0	0
0	0
2000	3
0	0
0	0
0	0
176	0
100	1
144	1
105	0
1630	0
242	0
634	7
280	1
0	0
0	0
0	0
0	0
19	0
0	0
589	1
1171	2
56	0
74	0
0	0
0	0
0	0
0	0
0	0
254	3
0	0
98	1
0	0
234	7
0	0
0	0
77	0
0	0
0	0
0	0
0	0
0	0
0	0
0	0
0	0
0	0
83	1
26	1
0	0
0	0
71	0
0	0
0	0
0	0
0	0
54	1
18	0
0	0
1330	2
867	0
0	0
21	0
0	0
0	0
64	5
19	1
0	0
183	2
0	0
0	0
1104	5
1094	1
612	0
0	0
0	0
0	0
0	0
0	0
0	0
184	1
59	1
0	0
0	0
0	0
0	0
97	0
0	0
0	0
0	0
0	0
0	0
0	0
127	2
0	0
127	0
0	0
0	0
0	0
0	0
0	0
0	0
186	3
341	1
102	1
0	0
0	0
0	0
0	0
0	0
360	0
49	1
0	0
0	0
0	0
0	0
0	0
0	0
0	0
0	0
0	0
0	0
0	0
59	0
98	0
195	1
0	0
0	0
0	0
0	0
0	0
0	0
169	1
0	0
0	0
0	0
0	0
0	0
0	0
0	0
0	0
0	0
93	0
0	0
0	0
54	1
0	0
277	1
555	3
0	0
0	0
0	0
400	1
0	0
0	0
231	1
0	0
0	0
0	0
0	0
0	0
50	0
309	3
222	2
72	0
0	0
315	0
334	2
52	0
199	0
0	0
347	2
37	2
620	5
41	0
0	0
187	0
0	0
0	0
242	0
0	0
0	0
0	0
0	0
0	0
54	1
0	0
105	1
0	0
0	0
90	4
0	0
0	0
0	0
42	0
0	0
0	0
137	0
0	0
0	0
0	0
0	0
0	0
0	0
92	0
289	0
0	0
0	0
94	0
0	0
0	0
0	0
195	0
0	0
288	0
0	0
0	0
126	1
0	0
0	0
269	0
240	1
127	0
100	1
51	0
0	0
0	0
0	0
0	0
0	0
0	0
0	0
0	0
234	0
0	0
0	0
0	0
178	0
0	0
0	0
113	0
124	1
359	0
0	0
38	0
209	0
0	0
0	0
0	0
0	0
0	0
0	0
44	1
0	0
0	0
269	2
0	0
116	0
42	2
361	1
123	0
0	0
468	0
0	0
162	0
68	1
0	0
305	2
0	0
0	0
89	2
0	0
0	0
130	0
180	0
0	0
0	0
554	0
78	0
225	0
0	0
0	0
68	0
96	0
312	1
93	2
0	0
51	0
489	0
121	1
61	0
0	0
0	0
0	0
83	1
0	0
0	0
67	1
0	0
31	0
0	0
70	0
91	0
0	0
296	0
0	0
219	3
0	0
313	1
0	0
0	0
0	0
245	1
154	0
762	0
0	0
0	0
44	0
99	0
131	1
1859	5
82	1
0	0
157	0
114	1
239	2
38	1
0	0
372	4
154	0
0	0
163	0
30	0
254	2
0	0
0	0
0	0
0	0
65	1
280	0
58	1
99	1
0	0
81	0
241	0
46	1
74	1
0	0
182	3
241	1
1998	0
277	0
0	0
253	2
0	0
0	0
170	0
0	0
1524	3
86	1
0	0
283	1
218	1
0	0
0	0
0	0
0	0
0	0
132	0
234	1
0	0
0	0
0	0
61	0
147	0
0	0
126	0
0	0
0	0
275	0
640	0
59	0
277	1
0	0
222	2
437	2
0	0
299	0
182	0
0	0
61	0
0	0
52	0
145	0
26	0
0	0
0	0
58	3
0	0
0	0
212	0
132	0
140	0
0	0
66	0
0	0
76	0
0	0
0	0
0	0
0	0
203	0
0	0
656	4
33	0
214	1
175	0
0	0
262	4
102	1
211	4
0	0
0	0
37	0
123	3
121	0
197	1
1100	3
53	0
76	0
0	0
124	2
168	3
84	0
0	0
0	0
189	2
0	0
194	0
0	0
0	0
50	1
0	0
0	0
72	0
0	0
85	1
370	7
0	0
0	0
0	0
279	1
0	0
475	1
0	0
49	1
0	0
105	0
0	0
0	0
134	0
0	0
288	4
82	1
0	0
0	0
0	0
59	0
98	0
0	0
0	0
163	0
0	0
0	0
0	0
173	1
145	1
305	1
0	0
438	0
0	0
0	0
149	1
0	0
339	1
0	0
0	0
198	0
0	0
538	2
21	1
0	0
0	0
181	1
56	0
148	0
13	0
71	0
0	0
0	0
0	0
440	0
0	0
0	0
12	1
51	0
0	0
0	0
376	2
297	0
0	0
0	0
0	0
29	0
0	0
103	3
93	1
0	0
147	0
93	0
0	0
58	1
143	1
0	0
205	1
177	0
42	0
451	3
67	0
60	0
0	0
270	1
200	1
0	0
0	0
102	0
120	1
0	0
0	0
0	0
128	2
0	0
128	2
256	1
79	2
0	0
170	0
165	0
93	0
0	0
0	0
242	1
260	2
253	0
0	0
114	0
129	0
147	0
89	1
0	0
0	0
176	0
0	0
0	0
109	1
90	0
538	0
0	0
86	0
0	0
0	0
0	0
0	0
157	1
414	2
0	0
162	0
170	1
0	0
137	0
199	0
74	0
0	0
279	0
189	1
0	0
398	0
48	1
116	1
66	1
0	0
222	2
195	1
138	0
0	0
176	0
0	0
0	0
104	0
108	0
267	0
199	3
0	0
0	0
382	0
0	0
0	0
0	0
47	0
0	0
0	0
44	0
0	0
0	0
0	0
163	1
0	0
150	1
0	0
0	0
484	0
0	0
0	0
281	0
0	0
56	0
153	2
106	1
86	0
0	0
320	0
137	0
128	1
0	0
0	0
0	0
103	0
0	0
0	0
121	3
0	0
0	0
0	0
72	2
151	4
131	1
195	1
0	0
0	0
0	0
0	0
91	4
294	0
0	0
207	2
205	0
0	0
167	2
0	0
0	0
113	1
0	0
0	0
98	0
155	1
93	4
394	0
0	0
213	0
0	0
0	0
66	0
352	0
152	0
0	0
0	0
158	0
89	0
0	0
0	0
138	1
155	1
50	0
408	0
270	2
0	0
420	0
0	0
120	0
0	0
0	0
113	1
131	0
17	0
195	0
178	0
0	0
438	0
0	0
0	0
89	3
813	2
154	0
0	0
0	0
197	1
0	0
1379	1
0	0
0	0
0	0
117	2
282	1
0	0
79	0
39	1
98	0
618	1
213	1
77	2
0	0
0	0
59	1
0	0
0	0
0	0
0	0
485	0
0	0
161	0
0	0
0	0
0	0
130	0
0	0
0	0
178	0
208	1
18	0
21	0
0	0
0	0
0	0
123	2
40	1
61	0
0	0
185	1
260	1
0	0
285	1
178	1
0	0
0	0
39	0
25	1
0	0
0	0
677	3
0	0
0	0
0	0
0	0
0	0
61	1
0	0
0	0
0	0
946	0
85	1
65	0
0	0
74	0
286	0
0	0
87	2
65	0
49	0
391	0
0	0
179	4
0	0
140	3
140	0
198	1
0	0
22	0
24	0
82	0
0	0
0	0
142	0
0	0
35	0
0	0
113	2
0	0
165	0
62	1
0	0
112	0
130	1
0	0
0	0
377	1
0	0
0	0
528	2
0	0
204	0
0	0
0	0
0	0
0	0
0	0
273	1
119	1
218	2
0	0
175	0
0	0
145	1
20	1
0	0
77	0
74	0
25	0
156	0
0	0
0	0
0	0
32	0
172	1
0	0
96	0
0	0
0	0
0	0
0	0
0	0
44	0
322	1
261	2
272	3
146	1
0	0
173	1
129	0
198	1
0	0
298	2
126	2
97	1
0	0
0	0
113	1
0	0
135	1
81	0
0	0
0	0
0	0
0	0
1611	1
632	5
98	0
206	1
0	0
0	0
85	0
0	0
170	1
173	1
268	0
52	0
0	0
0	0
75	0
0	0
306	0
113	1
0	0
74	2
107	1
144	1
134	1
0	0
0	0
0	0
31	0
0	0
183	1
118	0
0	0
0	0
0	0
178	1
63	0
172	1
153	1
120	0
0	0
183	4
0	0
0	0
70	0
225	2
370	2
415	0
285	2
132	1
0	0
186	3
0	0
0	0
0	0
252	0
0	0
0	0
266	1
201	0
0	0
1188	1
212	1
0	0
0	0
401	0
0	0
210	0
331	0
0	0
176	0
0	0
205	0
320	0
0	0
0	0
170	0
89	0
22	0
0	0
70	0
0	0
161	0
0	0
0	0
92	3
63	2
105	0
79	1
0	0
0	0
0	0
146	1
165	2
0	0
131	1
332	7
0	0
98	0
392	2
0	0
0	0
0	0
81	0
0	0
0	0
0	0
17	4
798	9
11	0
313	5
0	0
0	0
0	0
178	0
697	1
61	0
285	0
0	0
0	0
0	0
0	0
649	2
169	3
0	0
0	0
0	0
0	0
36	1
150	0
53	0
302	0
0	0
65	2
352	2
0	0
0	0
0	0
9	0
89	5
174	2
0	0
110	1
116	0
0	0
241	0
152	1
142	0
0	0
0	0
0	0
0	0
62	0
146	0
0	0
0	0
0	0
97	0
117	0
92	4
0	0
240	2
87	1
0	0
46	0
251	0
0	0
0	0
135	3
0	0
332	0
1918	1
0	0
0	0
109	0
1421	1
578	0
117	2
0	0
215	1
0	0
171	0
88	1
127	0
323	0
223	0
0	0
0	0
0	0
534	1
63	2
0	0
86	3
0	0
457	2
0	0
237	2
1078	3
543	3
111	2
677	2
173	1
572	0
313	0
0	0
0	0
0	0
0	0
0	0
117	1
266	0
0	0
0	0
119	0
0	0
0	0
46	1
129	4
0	0
0	0
53	0
0	0
27	1
0	0
118	3
0	0
0	0
0	0
0	0
151	1
226	0
147	1
0	0
0	0
80	4
45	2
119	0
0	0
179	2
16	1
261	4
34	0
0	0
276	1
313	2
147	1
0	0
0	0
0	0
0	0
0	0
0	0
109	0
590	0
95	0
0	0
0	0
[truncated: 11,601 more rows]
