# Supplementary material for: Competing for Attention in Social Media under Information Overload Conditions
Source: PLoS One. 2015 Jul 10;10(7):e0126090. doi: 10.1371/journal.pone.0126090 (PMC4498816; doi:10.1371/journal.pone.0126090)
Supplement: S1 File — This zip file contains the sharing details of all of the microblogs we have used in the Figs 2 and 3. Among the files, ‘Instruction.txt’ describes the contents of the files. (ZIP) [file pone.0126090.s001.zip › Data/13682_135.txt]

287	0
0	0
0	0
0	0
72	2
72	1
0	0
64	1
0	0
909	1
898	0
415	0
0	0
0	0
203	1
117	1
195	0
1246	0
0	0
0	0
0	0
634	0
0	0
0	0
217	1
523	5
48	0
0	0
0	0
0	0
0	0
0	0
0	0
288	1
0	0
0	0
0	0
0	0
0	0
221	0
0	0
0	0
0	0
0	0
109	0
0	0
0	0
0	0
0	0
81	0
0	0
0	0
0	0
1178	0
0	0
0	0
0	0
0	0
0	0
0	0
0	0
196	1
94	0
0	0
0	0
0	0
345	0
0	0
58	0
0	0
0	0
0	0
0	0
0	0
0	0
0	0
0	0
0	0
0	0
0	0
0	0
0	0
0	0
0	0
0	0
0	0
0	0
0	0
0	0
86	0
585	2
0	0
0	0
0	0
168	1
234	0
0	0
0	0
0	0
0	0
501	0
0	0
0	0
403	1
0	0
147	0
803	4
0	0
0	0
0	0
244	2
0	0
328	1
0	0
0	0
143	0
1157	0
1147	0
0	0
0	0
0	0
0	0
0	0
0	0
0	0
0	0
0	0
0	0
0	0
129	2
375	0
63	1
0	0
0	0
0	0
0	0
0	0
150	0
0	0
0	0
0	0
0	0
0	0
0	0
0	0
0	0
0	0
18	1
340	0
0	0
0	0
82	0
1231	0
0	0
0	0
0	0
0	0
0	0
0	0
0	0
0	0
182	1
0	0
208	2
0	0
0	0
0	0
0	0
0	0
0	0
0	0
0	0
0	0
0	0
0	0
0	0
0	0
0	0
0	0
0	0
0	0
0	0
0	0
0	0
0	0
0	0
0	0
191	1
0	0
0	0
48	1
0	0
0	0
35	4
0	0
0	0
0	0
1113	0
0	0
0	0
0	0
0	0
241	0
0	0
0	0
0	0
0	0
0	0
0	0
170	1
0	0
0	0
113	1
100	2
86	1
126	1
238	2
234	1
0	0
0	0
0	0
47	0
0	0
0	0
0	0
0	0
0	0
0	0
1306	0
0	0
0	0
0	0
0	0
0	0
0	0
0	0
182	0
0	0
0	0
0	0
0	0
0	0
0	0
0	0
0	0
0	0
0	0
0	0
0	0
0	0
1057	0
0	0
0	0
0	0
0	0
0	0
0	0
141	1
0	0
0	0
115	0
0	0
0	0
0	0
0	0
0	0
268	0
0	0
0	0
0	0
0	0
359	0
0	0
0	0
0	0
0	0
0	0
153	0
0	0
0	0
0	0
0	0
0	0
0	0
0	0
0	0
0	0
0	0
0	0
0	0
1165	1
0	0
0	0
0	0
0	0
77	0
0	0
0	0
1354	1
0	0
0	0
0	0
0	0
508	1
0	0
563	0
0	0
184	0
0	0
0	0
233	1
1142	0
0	0
0	0
0	0
0	0
0	0
0	0
74	1
0	0
0	0
0	0
0	0
200	2
86	0
0	0
174	1
447	3
0	0
0	0
0	0
0	0
0	0
1152	0
0	0
0	0
0	0
0	0
600	1
0	0
0	0
175	0
0	0
0	0
0	0
0	0
191	0
0	0
1820	0
0	0
0	0
0	0
130	0
205	1
0	0
334	2
0	0
0	0
0	0
0	0
0	0
0	0
0	0
0	0
0	0
0	0
0	0
0	0
0	0
0	0
0	0
0	0
0	0
0	0
0	0
0	0
0	0
0	0
0	0
0	0
0	0
0	0
0	0
1116	0
0	0
213	0
0	0
0	0
0	0
0	0
0	0
0	0
0	0
0	0
662	0
0	0
0	0
193	0
0	0
0	0
314	2
0	0
65	1
0	0
0	0
1211	0
0	0
0	0
0	0
197	1
0	0
0	0
281	0
0	0
0	0
369	1
0	0
0	0
0	0
0	0
0	0
0	0
0	0
0	0
0	0
0	0
0	0
0	0
0	0
0	0
0	0
0	0
0	0
0	0
0	0
0	0
0	0
0	0
0	0
0	0
0	0
0	0
28	0
0	0
0	0
0	0
0	0
0	0
0	0
0	0
0	0
0	0
0	0
0	0
0	0
0	0
0	0
0	0
0	0
0	0
0	0
0	0
0	0
0	0
0	0
0	0
0	0
0	0
0	0
0	0
208	1
0	0
0	0
1130	0
1187	0
0	0
0	0
0	0
0	0
0	0
0	0
0	0
1149	0
82	1
0	0
0	0
0	0
0	0
0	0
0	0
41	0
0	0
0	0
0	0
0	0
0	0
0	0
0	0
0	0
0	0
0	0
0	0
0	0
0	0
1197	0
0	0
0	0
0	0
0	0
0	0
0	0
0	0
0	0
0	0
0	0
0	0
0	0
0	0
0	0
0	0
0	0
0	0
153	0
0	0
0	0
0	0
0	0
0	0
0	0
0	0
0	0
0	0
0	0
0	0
0	0
0	0
0	0
0	0
0	0
0	0
0	0
0	0
1151	0
0	0
0	0
0	0
0	0
0	0
0	0
0	0
0	0
0	0
1183	0
0	0
0	0
0	0
0	0
0	0
0	0
0	0
0	0
0	0
0	0
0	0
0	0
0	0
0	0
0	0
0	0
0	0
0	0
0	0
0	0
0	0
0	0
0	0
0	0
0	0
0	0
0	0
0	0
0	0
0	0
0	0
1302	1
0	0
0	0
0	0
0	0
0	0
0	0
0	0
0	0
0	0
409	0
0	0
1144	0
0	0
0	0
169	1
0	0
0	0
0	0
196	1
0	0
0	0
0	0
0	0
0	0
0	0
0	0
207	1
0	0
0	0
0	0
0	0
147	1
344	1
140	1
0	0
0	0
0	0
0	0
0	0
0	0
0	0
0	0
0	0
0	0
193	2
324	3
0	0
0	0
0	0
0	0
0	0
0	0
0	0
0	0
0	0
0	0
0	0
0	0
0	0
0	0
0	0
0	0
0	0
0	0
0	0
0	0
1124	0
0	0
0	0
0	0
0	0
0	0
0	0
0	0
0	0
0	0
0	0
0	0
0	0
0	0
0	0
0	0
0	0
0	0
27	1
0	0
0	0
199	1
20	0
0	0
233	1
0	0
0	0
0	0
0	0
0	0
0	0
1163	1
0	0
0	0
0	0
0	0
0	0
0	0
42	0
0	0
110	1
231	0
1185	0
1090	0
0	0
0	0
78	0
0	0
0	0
0	0
0	0
0	0
0	0
0	0
0	0
0	0
0	0
0	0
0	0
0	0
0	0
0	0
0	0
0	0
0	0
0	0
0	0
0	0
0	0
0	0
0	0
0	0
0	0
0	0
0	0
0	0
0	0
0	0
0	0
157	1
0	0
0	0
0	0
1181	0
0	0
0	0
0	0
221	1
0	0
0	0
0	0
1101	0
1834	2
0	0
0	0
0	0
105	1
0	0
0	0
0	0
1268	1
0	0
0	0
0	0
0	0
195	1
0	0
0	0
0	0
0	0
117	2
0	0
0	0
0	0
0	0
1125	2
0	0
0	0
0	0
0	0
109	5
147	0
0	0
0	0
0	0
652	1
0	0
0	0
0	0
0	0
0	0
0	0
0	0
2000	4
0	0
202	0
0	0
0	0
0	0
0	0
0	0
0	0
0	0
0	0
0	0
0	0
0	0
0	0
0	0
0	0
0	0
78	0
0	0
0	0
0	0
1333	0
124	1
312	4
0	0
0	0
0	0
0	0
0	0
0	0
0	0
0	0
45	1
0	0
0	0
0	0
0	0
105	3
0	0
0	0
0	0
0	0
0	0
86	1
0	0
0	0
0	0
0	0
0	0
0	0
0	0
0	0
0	0
0	0
293	0
0	0
0	0
0	0
0	0
281	0
0	0
0	0
0	0
0	0
0	0
0	0
0	0
0	0
0	0
0	0
0	0
0	0
0	0
0	0
0	0
0	0
0	0
0	0
0	0
1262	0
0	0
0	0
0	0
0	0
0	0
0	0
0	0
0	0
0	0
43	1
0	0
0	0
0	0
105	0
0	0
0	0
0	0
0	0
0	0
0	0
0	0
0	0
0	0
0	0
0	0
0	0
0	0
0	0
818	3
0	0
0	0
0	0
0	0
0	0
0	0
0	0
0	0
0	0
0	0
0	0
253	0
0	0
0	0
0	0
0	0
0	0
0	0
0	0
94	2
0	0
0	0
0	0
0	0
0	0
144	1
0	0
438	0
0	0
177	0
0	0
0	0
0	0
187	5
1283	0
0	0
0	0
0	0
0	0
301	0
0	0
0	0
0	0
0	0
0	0
0	0
0	0
0	0
0	0
0	0
0	0
0	0
0	0
615	1
0	0
0	0
321	2
0	0
0	0
0	0
0	0
0	0
0	0
0	0
1205	0
0	0
0	0
0	0
0	0
0	0
0	0
0	0
1164	0
0	0
0	0
0	0
0	0
0	0
0	0
0	0
0	0
1090	1
0	0
0	0
0	0
1087	1
0	0
0	0
0	0
151	3
277	0
0	0
0	0
0	0
1167	0
0	0
0	0
0	0
0	0
0	0
0	0
0	0
0	0
0	0
0	0
0	0
0	0
0	0
0	0
0	0
0	0
0	0
235	1
0	0
1253	1
0	0
0	0
0	0
0	0
0	0
0	0
0	0
0	0
0	0
226	0
0	0
0	0
0	0
76	3
0	0
0	0
0	0
0	0
0	0
0	0
109	0
0	0
0	0
0	0
145	2
0	0
0	0
0	0
0	0
0	0
153	4
0	0
0	0
0	0
0	0
0	0
0	0
0	0
0	0
195	1
0	0
0	0
0	0
343	0
90	0
0	0
0	0
0	0
0	0
431	1
0	0
0	0
0	0
0	0
0	0
0	0
0	0
32	0
0	0
0	0
0	0
0	0
349	2
0	0
0	0
0	0
0	0
0	0
0	0
0	0
0	0
0	0
0	0
0	0
0	0
177	0
0	0
0	0
54	0
0	0
0	0
0	0
1177	0
0	0
0	0
0	0
0	0
0	0
0	0
0	0
0	0
0	0
0	0
0	0
0	0
218	0
0	0
0	0
0	0
0	0
0	0
1176	0
0	0
59	0
0	0
0	0
0	0
0	0
0	0
0	0
0	0
0	0
0	0
0	0
0	0
0	0
0	0
0	0
0	0
0	0
0	0
27	0
0	0
0	0
0	0
0	0
0	0
0	0
0	0
0	0
0	0
0	0
1199	1
0	0
0	0
0	0
0	0
0	0
1175	0
0	0
1129	0
0	0
0	0
0	0
0	0
0	0
0	0
0	0
0	0
0	0
0	0
0	0
0	0
0	0
0	0
0	0
0	0
0	0
0	0
0	0
0	0
0	0
0	0
0	0
0	0
0	0
0	0
0	0
0	0
0	0
0	0
0	0
0	0
0	0
0	0
0	0
0	0
0	0
0	0
0	0
0	0
0	0
0	0
0	0
0	0
0	0
0	0
0	0
0	0
0	0
0	0
0	0
0	0
0	0
0	0
0	0
1087	2
0	0
0	0
0	0
0	0
0	0
0	0
136	0
0	0
446	5
1081	0
0	0
0	0
0	0
0	0
133	0
0	0
0	0
1083	1
0	0
0	0
34	0
143	0
0	0
131	1
0	0
0	0
1095	1
111	0
0	0
0	0
0	0
0	0
0	0
1137	1
0	0
1145	0
471	1
0	0
0	0
0	0
0	0
0	0
0	0
0	0
0	0
0	0
1112	0
1252	0
0	0
0	0
0	0
0	0
0	0
0	0
0	0
0	0
0	0
0	0
0	0
150	0
0	0
0	0
112	1
0	0
0	0
1384	0
0	0
154	1
169	3
373	0
51	0
0	0
0	0
0	0
0	0
0	0
0	0
0	0
0	0
0	0
0	0
0	0
0	0
0	0
0	0
0	0
0	0
0	0
0	0
0	0
0	0
0	0
0	0
0	0
0	0
0	0
0	0
674	3
0	0
0	0
0	0
0	0
0	0
0	0
0	0
0	0
0	0
0	0
71	1
0	0
0	0
0	0
361	3
0	0
0	0
224	1
0	0
0	0
0	0
0	0
0	0
0	0
0	0
197	0
72	1
138	1
0	0
1444	1
0	0
0	0
0	0
0	0
0	0
0	0
0	0
1133	0
0	0
0	0
0	0
0	0
0	0
0	0
0	0
0	0
141	1
109	0
72	0
168	3
0	0
0	0
0	0
0	0
0	0
0	0
0	0
0	0
0	0
0	0
0	0
59	0
0	0
0	0
0	0
0	0
0	0
0	0
0	0
56	0
0	0
0	0
0	0
0	0
0	0
0	0
0	0
0	0
0	0
381	0
0	0
0	0
607	0
0	0
0	0
299	1
0	0
0	0
0	0
135	3
0	0
0	0
0	0
0	0
0	0
0	0
0	0
0	0
0	0
0	0
0	0
1143	0
0	0
0	0
0	0
0	0
0	0
0	0
0	0
155	1
0	0
0	0
0	0
0	0
0	0
0	0
0	0
0	0
0	0
0	0
0	0
0	0
288	1
0	0
0	0
0	0
0	0
0	0
0	0
0	0
0	0
0	0
0	0
0	0
0	0
0	0
0	0
0	0
0	0
0	0
0	0
0	0
0	0
0	0
0	0
0	0
0	0
0	0
0	0
0	0
0	0
0	0
0	0
0	0
0	0
0	0
0	0
0	0
0	0
0	0
0	0
0	0
0	0
0	0
0	0
0	0
1163	0
296	1
0	0
0	0
0	0
0	0
0	0
0	0
0	0
0	0
0	0
0	0
0	0
0	0
0	0
0	0
0	0
0	0
0	0
0	0
0	0
0	0
0	0
336	1
274	1
161	2
0	0
0	0
0	0
0	0
0	0
0	0
0	0
0	0
0	0
0	0
0	0
0	0
0	0
0	0
0	0
0	0
1199	0
0	0
0	0
136	0
265	1
432	1
160	1
1368	2
0	0
0	0
173	1
0	0
0	0
0	0
0	0
0	0
457	3
0	0
260	0
0	0
0	0
526	1
484	0
387	0
680	2
0	0
153	2
127	0
115	0
596	0
0	0
0	0
0	0
0	0
0	0
0	0
76	2
0	0
0	0
0	0
0	0
344	0
0	0
0	0
0	0
0	0
0	0
193	3
0	0
0	0
0	0
161	1
0	0
0	0
255	1
0	0
485	1
0	0
1158	1
393	2
0	0
0	0
494	1
78	2
0	0
40	1
0	0
0	0
0	0
0	0
0	0
0	0
0	0
0	0
0	0
0	0
0	0
0	0
0	0
0	0
110	0
111	0
218	1
0	0
0	0
0	0
0	0
0	0
58	1
0	0
0	0
0	0
209	1
0	0
0	0
55	1
0	0
0	0
163	0
0	0
31	1
1079	0
0	0
119	4
69	0
361	1
0	0
34	0
0	0
0	0
0	0
34	0
0	0
0	0
0	0
33	0
127	0
0	0
0	0
0	0
0	0
607	0
0	0
202	4
0	0
0	0
38	0
0	0
798	7
0	0
0	0
0	0
0	0
0	0
0	0
0	0
0	0
240	1
0	0
0	0
295	0
0	0
0	0
0	0
0	0
243	0
0	0
0	0
0	0
1115	0
1198	1
139	1
0	0
0	0
0	0
82	0
0	0
0	0
0	0
0	0
0	0
0	0
0	0
0	0
67	1
0	0
67	0
116	2
0	0
0	0
0	0
370	0
0	0
1141	0
0	0
244	2
0	0
0	0
0	0
0	0
0	0
451	1
590	3
0	0
0	0
191	2
0	0
0	0
0	0
0	0
0	0
0	0
42	1
0	0
1155	0
169	0
0	0
0	0
0	0
0	0
0	0
277	0
0	0
0	0
0	0
0	0
0	0
1212	1
66	1
0	0
0	0
0	0
0	0
0	0
82	1
0	0
0	0
0	0
0	0
202	1
0	0
0	0
84	1
0	0
0	0
0	0
0	0
163	2
0	0
147	1
0	0
0	0
0	0
39	0
0	0
0	0
0	0
218	0
0	0
75	1
211	2
319	2
614	1
112	2
490	2
0	0
0	0
22	0
32	1
0	0
1207	0
91	1
0	0
277	3
0	0
0	0
336	0
0	0
152	3
0	0
0	0
0	0
0	0
0	0
0	0
153	2
0	0
0	0
0	0
88	0
0	0
1132	0
0	0
0	0
0	0
0	0
0	0
216	1
0	0
0	0
0	0
207	1
935	0
239	3
0	0
0	0
0	0
0	0
0	0
103	1
168	1
1673	2
1673	2
0	0
121	0
0	0
0	0
1197	1
0	0
0	0
91	1
0	0
0	0
0	0
253	1
0	0
93	1
0	0
0	0
92	1
65	0
131	0
0	0
0	0
456	4
0	0
0	0
0	0
18	2
589	0
0	0
207	1
0	0
0	0
0	0
40	0
0	0
0	0
1673	2
0	0
0	0
0	0
0	0
0	0
0	0
0	0
0	0
0	0
0	0
0	0
1096	0
0	0
0	0
0	0
102	0
0	0
0	0
0	0
0	0
0	0
0	0
0	0
0	0
0	0
1127	0
0	0
0	0
0	0
1162	0
0	0
29	1
100	1
105	1
133	0
0	0
0	0
0	0
0	0
0	0
0	0
0	0
0	0
141	0
0	0
308	0
0	0
0	0
0	0
0	0
87	0
224	0
0	0
0	0
0	0
298	0
0	0
0	0
0	0
0	0
0	0
0	0
218	0
0	0
0	0
109	1
0	0
0	0
0	0
0	0
0	0
0	0
0	0
224	0
0	0
217	1
305	3
0	0
404	2
107	0
0	0
0	0
0	0
0	0
404	1
318	5
418	0
0	0
0	0
0	0
132	1
0	0
0	0
0	0
0	0
41	2
0	0
404	0
0	0
0	0
0	0
0	0
0	0
0	0
0	0
177	0
0	0
194	2
0	0
0	0
71	0
530	2
158	0
0	0
0	0
0	0
0	0
0	0
0	0
0	0
0	0
0	0
0	0
79	0
231	1
0	0
0	0
0	0
0	0
0	0
0	0
0	0
0	0
0	0
1173	2
0	0
0	0
208	2
0	0
126	1
0	0
0	0
0	0
0	0
0	0
200	1
0	0
158	1
0	0
0	0
45	1
518	1
346	2
0	0
0	0
0	0
0	0
0	0
0	0
[truncated: 11,682 more rows]
