# Supplementary material for: Competing for Attention in Social Media under Information Overload Conditions
Source: PLoS One. 2015 Jul 10;10(7):e0126090. doi: 10.1371/journal.pone.0126090 (PMC4498816; doi:10.1371/journal.pone.0126090)
Supplement: S1 File — This zip file contains the sharing details of all of the microblogs we have used in the Figs 2 and 3. Among the files, ‘Instruction.txt’ describes the contents of the files. (ZIP) [file pone.0126090.s001.zip › Data/13766_219.txt]

0	0
0	0
0	0
0	0
0	0
0	0
0	0
0	0
0	0
0	0
0	0
0	0
0	0
0	0
0	0
0	0
0	0
0	0
0	0
0	0
669	1
0	0
0	0
0	0
0	0
0	0
0	0
0	0
0	0
0	0
0	0
0	0
0	0
0	0
0	0
0	0
0	0
0	0
0	0
0	0
0	0
0	0
0	0
0	0
0	0
0	0
0	0
0	0
0	0
0	0
0	0
0	0
0	0
0	0
0	0
289	1
0	0
1200	0
579	1
147	3
0	0
294	1
0	0
0	0
0	0
0	0
0	0
0	0
0	0
0	0
0	0
0	0
0	0
860	14
0	0
0	0
0	0
0	0
0	0
0	0
0	0
131	0
0	0
0	0
0	0
0	0
0	0
0	0
0	0
0	0
0	0
0	0
0	0
0	0
0	0
0	0
0	0
0	0
0	0
0	0
0	0
518	1
161	0
0	0
0	0
0	0
0	0
0	0
0	0
1120	1
0	0
0	0
0	0
0	0
0	0
0	0
0	0
0	0
0	0
0	0
2049	1
0	0
0	0
0	0
0	0
0	0
0	0
0	0
0	0
131	1
0	0
0	0
0	0
0	0
0	0
0	0
0	0
0	0
0	0
1255	0
0	0
0	0
0	0
0	0
0	0
0	0
0	0
0	0
0	0
0	0
1150	0
0	0
0	0
0	0
0	0
0	0
0	0
0	0
0	0
0	0
0	0
0	0
0	0
0	0
0	0
0	0
0	0
0	0
0	0
0	0
0	0
0	0
0	0
0	0
0	0
0	0
0	0
0	0
0	0
0	0
0	0
0	0
41	1
0	0
0	0
0	0
0	0
195	1
0	0
0	0
0	0
0	0
0	0
0	0
0	0
0	0
981	5
0	0
58	0
0	0
0	0
0	0
0	0
0	0
0	0
0	0
0	0
0	0
0	0
1392	4
0	0
0	0
0	0
0	0
0	0
0	0
0	0
0	0
212	1
0	0
0	0
0	0
0	0
0	0
0	0
1194	0
0	0
0	0
0	0
0	0
0	0
177	2
355	1
0	0
0	0
34	0
0	0
0	0
0	0
1173	0
0	0
0	0
0	0
1145	1
0	0
0	0
0	0
0	0
0	0
0	0
155	0
0	0
0	0
376	2
0	0
0	0
0	0
0	0
0	0
0	0
0	0
0	0
0	0
0	0
0	0
0	0
0	0
0	0
0	0
0	0
0	0
0	0
0	0
0	0
0	0
0	0
0	0
0	0
0	0
0	0
0	0
0	0
0	0
0	0
0	0
0	0
0	0
0	0
0	0
0	0
0	0
0	0
0	0
0	0
0	0
0	0
0	0
0	0
0	0
0	0
0	0
0	0
0	0
0	0
0	0
0	0
0	0
0	0
0	0
0	0
0	0
0	0
0	0
0	0
0	0
0	0
1187	2
0	0
0	0
0	0
117	1
0	0
0	0
0	0
0	0
0	0
0	0
0	0
0	0
0	0
0	0
0	0
0	0
1211	0
0	0
0	0
0	0
1072	0
0	0
0	0
0	0
0	0
0	0
0	0
0	0
0	0
0	0
0	0
0	0
0	0
0	0
0	0
0	0
0	0
0	0
0	0
0	0
0	0
0	0
0	0
0	0
30	0
0	0
0	0
0	0
0	0
0	0
0	0
0	0
0	0
0	0
0	0
0	0
0	0
0	0
0	0
0	0
0	0
0	0
15	1
0	0
0	0
0	0
0	0
0	0
0	0
0	0
0	0
0	0
0	0
0	0
0	0
0	0
0	0
0	0
0	0
0	0
0	0
0	0
0	0
1129	0
0	0
0	0
0	0
0	0
0	0
0	0
0	0
0	0
0	0
0	0
0	0
0	0
0	0
1148	0
0	0
0	0
0	0
0	0
0	0
0	0
0	0
0	0
1170	0
0	0
0	0
0	0
1157	0
0	0
0	0
0	0
0	0
0	0
0	0
0	0
0	0
0	0
0	0
0	0
0	0
259	2
0	0
0	0
0	0
0	0
0	0
0	0
0	0
0	0
0	0
0	0
0	0
0	0
0	0
0	0
0	0
0	0
0	0
0	0
0	0
0	0
0	0
0	0
0	0
0	0
0	0
0	0
0	0
0	0
0	0
0	0
0	0
0	0
0	0
0	0
0	0
0	0
0	0
0	0
0	0
0	0
1190	1
0	0
0	0
0	0
0	0
0	0
0	0
0	0
0	0
1360	0
0	0
0	0
1096	0
0	0
0	0
0	0
0	0
0	0
0	0
0	0
1192	0
0	0
0	0
0	0
0	0
0	0
0	0
0	0
0	0
0	0
0	0
0	0
0	0
0	0
0	0
0	0
0	0
0	0
0	0
0	0
0	0
0	0
0	0
0	0
0	0
0	0
0	0
0	0
0	0
0	0
0	0
0	0
0	0
0	0
0	0
0	0
0	0
0	0
0	0
56	2
0	0
0	0
0	0
0	0
0	0
1086	0
0	0
0	0
0	0
0	0
0	0
0	0
0	0
0	0
0	0
0	0
0	0
0	0
0	0
0	0
0	0
102	0
0	0
0	0
0	0
0	0
0	0
0	0
0	0
0	0
0	0
0	0
0	0
0	0
1160	0
0	0
0	0
1096	0
0	0
0	0
0	0
0	0
0	0
0	0
0	0
0	0
0	0
0	0
0	0
0	0
0	0
0	0
0	0
0	0
0	0
1123	0
0	0
0	0
0	0
0	0
0	0
1092	0
0	0
0	0
0	0
85	1
0	0
0	0
0	0
0	0
0	0
0	0
0	0
0	0
0	0
0	0
0	0
0	0
0	0
0	0
0	0
0	0
0	0
0	0
0	0
0	0
0	0
0	0
0	0
1151	0
0	0
0	0
0	0
0	0
1308	3
371	3
0	0
0	0
0	0
0	0
0	0
0	0
0	0
0	0
0	0
0	0
0	0
0	0
0	0
0	0
0	0
0	0
0	0
0	0
0	0
589	1
0	0
0	0
0	0
1070	0
0	0
0	0
0	0
0	0
69	0
0	0
0	0
30	1
0	0
0	0
0	0
0	0
0	0
0	0
0	0
0	0
0	0
0	0
0	0
0	0
0	0
0	0
1168	2
376	0
0	0
0	0
0	0
0	0
0	0
0	0
0	0
0	0
0	0
0	0
0	0
0	0
0	0
0	0
0	0
0	0
0	0
0	0
349	2
1316	2
0	0
0	0
0	0
0	0
0	0
0	0
0	0
0	0
0	0
0	0
0	0
0	0
0	0
0	0
0	0
0	0
0	0
0	0
66	0
0	0
0	0
0	0
0	0
0	0
0	0
0	0
0	0
0	0
0	0
0	0
0	0
0	0
0	0
0	0
0	0
0	0
0	0
0	0
0	0
0	0
0	0
1200	0
0	0
1186	0
0	0
0	0
0	0
0	0
0	0
0	0
0	0
0	0
0	0
0	0
0	0
0	0
0	0
621	2
0	0
0	0
0	0
0	0
0	0
0	0
1176	0
0	0
0	0
0	0
0	0
0	0
0	0
0	0
0	0
0	0
0	0
0	0
0	0
0	0
0	0
0	0
0	0
0	0
0	0
0	0
749	1
0	0
0	0
0	0
0	0
0	0
0	0
0	0
0	0
30	0
0	0
0	0
0	0
0	0
0	0
0	0
0	0
0	0
0	0
0	0
0	0
0	0
0	0
0	0
1198	2
0	0
0	0
0	0
0	0
0	0
0	0
0	0
0	0
0	0
0	0
0	0
0	0
0	0
0	0
0	0
0	0
0	0
0	0
0	0
1313	1
0	0
0	0
0	0
0	0
0	0
0	0
0	0
0	0
0	0
0	0
0	0
497	4
0	0
0	0
0	0
0	0
0	0
0	0
560	6
0	0
595	9
193	2
0	0
0	0
1213	10
0	0
0	0
1972	10
0	0
0	0
0	0
0	0
0	0
0	0
0	0
0	0
0	0
0	0
0	0
0	0
0	0
0	0
0	0
0	0
0	0
0	0
0	0
0	0
0	0
0	0
0	0
0	0
0	0
0	0
0	0
0	0
0	0
0	0
0	0
0	0
0	0
221	0
0	0
0	0
0	0
177	0
0	0
0	0
0	0
0	0
0	0
0	0
1076	1
0	0
0	0
0	0
0	0
0	0
1401	0
0	0
0	0
0	0
0	0
0	0
0	0
0	0
0	0
387	1
0	0
0	0
0	0
0	0
0	0
0	0
0	0
0	0
0	0
0	0
0	0
0	0
1217	0
0	0
0	0
0	0
0	0
0	0
0	0
0	0
0	0
0	0
0	0
0	0
1160	0
0	0
0	0
0	0
0	0
0	0
365	4
0	0
0	0
0	0
0	0
0	0
0	0
0	0
0	0
0	0
0	0
0	0
0	0
0	0
0	0
0	0
0	0
0	0
0	0
0	0
0	0
0	0
1145	0
0	0
0	0
385	1
0	0
0	0
535	2
0	0
0	0
0	0
0	0
0	0
0	0
0	0
0	0
0	0
0	0
0	0
44	0
0	0
0	0
0	0
0	0
0	0
0	0
0	0
0	0
0	0
0	0
0	0
0	0
0	0
0	0
0	0
0	0
0	0
0	0
0	0
0	0
0	0
0	0
0	0
0	0
0	0
226	2
0	0
1234	0
0	0
0	0
0	0
0	0
0	0
0	0
0	0
0	0
0	0
1972	10
149	1
0	0
0	0
0	0
0	0
0	0
0	0
0	0
0	0
0	0
0	0
0	0
0	0
0	0
0	0
0	0
0	0
0	0
0	0
0	0
0	0
0	0
0	0
0	0
0	0
0	0
0	0
0	0
0	0
0	0
0	0
1134	2
0	0
0	0
0	0
0	0
0	0
72	0
269	0
0	0
0	0
0	0
0	0
0	0
0	0
1112	0
0	0
0	0
0	0
0	0
0	0
0	0
0	0
0	0
0	0
0	0
0	0
0	0
0	0
0	0
0	0
1198	0
0	0
0	0
0	0
0	0
0	0
0	0
0	0
0	0
0	0
0	0
0	0
0	0
0	0
0	0
0	0
0	0
0	0
1220	0
0	0
0	0
0	0
0	0
0	0
0	0
0	0
0	0
0	0
0	0
0	0
0	0
0	0
1109	0
0	0
0	0
52	0
1952	11
0	0
0	0
0	0
0	0
0	0
0	0
0	0
0	0
0	0
0	0
0	0
0	0
0	0
0	0
0	0
59	0
0	0
0	0
37	0
0	0
0	0
0	0
0	0
0	0
0	0
140	1
0	0
0	0
242	1
0	0
0	0
0	0
0	0
337	4
0	0
0	0
130	1
46	0
226	2
345	1
0	0
0	0
1319	0
0	0
463	2
0	0
127	1
554	2
241	1
0	0
473	5
1209	1
0	0
1162	0
32	0
0	0
129	1
339	1
471	1
1279	0
560	0
154	1
1203	4
0	0
0	0
193	0
0	0
0	0
0	0
88	2
0	0
0	0
0	0
0	0
1316	1
0	0
0	0
0	0
143	3
0	0
0	0
0	0
0	0
0	0
0	0
0	0
0	0
0	0
0	0
0	0
0	0
1206	0
0	0
0	0
0	0
0	0
0	0
0	0
0	0
0	0
0	0
0	0
0	0
0	0
0	0
0	0
0	0
0	0
0	0
0	0
0	0
0	0
0	0
0	0
0	0
0	0
615	3
136	1
0	0
0	0
426	1
0	0
0	0
38	0
1916	4
579	1
340	2
0	0
52	2
330	1
0	0
0	0
271	3
0	0
0	0
0	0
0	0
0	0
0	0
4	0
0	0
553	2
0	0
0	0
0	0
0	0
0	0
1996	1
1996	1
365	0
195	1
1803	6
1965	0
1300	2
0	0
0	0
0	0
115	1
0	0
1371	0
1070	0
0	0
0	0
0	0
154	0
122	1
62	1
0	0
0	0
0	0
0	0
242	1
0	0
800	8
1121	0
0	0
0	0
30	1
0	0
0	0
0	0
234	1
0	0
856	7
0	0
1291	9
267	1
0	0
0	0
0	0
0	0
0	0
0	0
72	0
0	0
0	0
0	0
0	0
0	0
0	0
0	0
0	0
0	0
0	0
0	0
0	0
0	0
0	0
0	0
0	0
1155	1
0	0
0	0
0	0
1202	0
0	0
0	0
0	0
0	0
0	0
0	0
0	0
0	0
0	0
0	0
0	0
264	0
0	0
0	0
0	0
29	1
0	0
0	0
0	0
0	0
1155	11
629	2
1143	1
0	0
0	0
0	0
0	0
0	0
0	0
40	1
0	0
0	0
0	0
0	0
0	0
0	0
0	0
0	0
0	0
0	0
0	0
0	0
26	0
0	0
692	1
0	0
0	0
105	1
66	0
0	0
0	0
0	0
0	0
0	0
0	0
0	0
1205	0
0	0
0	0
0	0
0	0
0	0
0	0
0	0
0	0
0	0
0	0
0	0
0	0
0	0
0	0
0	0
0	0
0	0
0	0
93	1
0	0
0	0
0	0
0	0
0	0
0	0
0	0
0	0
0	0
0	0
0	0
0	0
0	0
0	0
0	0
0	0
0	0
0	0
0	0
0	0
0	0
0	0
0	0
0	0
0	0
0	0
1635	2
0	0
0	0
80	1
0	0
0	0
0	0
0	0
0	0
0	0
0	0
0	0
37	0
0	0
0	0
0	0
420	3
0	0
0	0
0	0
0	0
0	0
0	0
0	0
0	0
0	0
0	0
1067	0
35	0
0	0
0	0
0	0
0	0
0	0
0	0
0	0
326	2
0	0
0	0
1201	1
0	0
0	0
0	0
0	0
0	0
0	0
0	0
1100	0
0	0
0	0
290	2
1001	4
0	0
0	0
0	0
0	0
0	0
0	0
0	0
0	0
390	1
0	0
0	0
0	0
0	0
0	0
0	0
0	0
0	0
0	0
0	0
0	0
0	0
0	0
0	0
0	0
1433	0
0	0
0	0
0	0
110	0
0	0
0	0
0	0
0	0
1545	6
0	0
74	0
0	0
615	1
13	2
0	0
0	0
0	0
0	0
0	0
0	0
0	0
0	0
0	0
0	0
0	0
1819	7
0	0
0	0
0	0
0	0
0	0
0	0
0	0
172	0
0	0
0	0
0	0
0	0
0	0
0	0
0	0
0	0
0	0
0	0
274	0
0	0
0	0
0	0
0	0
1097	0
0	0
0	0
0	0
0	0
0	0
0	0
1171	0
1143	0
0	0
0	0
0	0
0	0
0	0
0	0
0	0
0	0
0	0
0	0
0	0
0	0
21	2
0	0
1116	0
0	0
0	0
278	2
0	0
0	0
0	0
0	0
0	0
0	0
0	0
0	0
0	0
0	0
0	0
0	0
0	0
0	0
0	0
0	0
0	0
0	0
0	0
0	0
0	0
0	0
0	0
0	0
0	0
117	0
0	0
0	0
0	0
0	0
0	0
0	0
0	0
0	0
0	0
0	0
0	0
0	0
0	0
0	0
0	0
0	0
0	0
0	0
0	0
0	0
0	0
0	0
0	0
0	0
0	0
0	0
0	0
0	0
0	0
0	0
0	0
0	0
0	0
0	0
0	0
0	0
10	1
0	0
131	1
0	0
0	0
0	0
0	0
0	0
0	0
0	0
0	0
0	0
0	0
0	0
0	0
0	0
0	0
0	0
0	0
316	0
0	0
0	0
0	0
0	0
130	0
34	1
0	0
0	0
0	0
0	0
614	6
0	0
0	0
1968	2
0	0
0	0
0	0
54	0
0	0
179	1
0	0
0	0
0	0
0	0
0	0
0	0
0	0
0	0
0	0
0	0
0	0
0	0
0	0
343	1
0	0
0	0
0	0
0	0
0	0
0	0
0	0
145	0
0	0
0	0
0	0
0	0
0	0
0	0
0	0
119	1
1164	1
0	0
708	2
0	0
0	0
0	0
135	0
0	0
67	0
0	0
0	0
0	0
0	0
182	1
0	0
0	0
0	0
0	0
0	0
0	0
162	1
0	0
0	0
0	0
0	0
0	0
0	0
0	0
0	0
0	0
338	4
0	0
338	4
0	0
0	0
0	0
1128	1
0	0
0	0
246	1
0	0
0	0
0	0
0	0
108	3
0	0
0	0
0	0
0	0
239	0
0	0
0	0
0	0
0	0
0	0
0	0
0	0
0	0
0	0
115	1
0	0
0	0
0	0
0	0
40	2
0	0
0	0
0	0
0	0
148	1
0	0
83	1
0	0
213	3
0	0
0	0
0	0
0	0
0	0
1111	0
153	0
83	0
0	0
0	0
0	0
0	0
0	0
0	0
0	0
0	0
0	0
0	0
0	0
0	0
0	0
0	0
0	0
0	0
0	0
0	0
0	0
0	0
200	1
0	0
0	0
0	0
244	1
0	0
0	0
244	1
0	0
0	0
0	0
0	0
0	0
0	0
0	0
0	0
0	0
0	0
0	0
0	0
0	0
0	0
0	0
0	0
0	0
0	0
0	0
0	0
0	0
0	0
0	0
0	0
0	0
0	0
0	0
0	0
0	0
0	0
0	0
0	0
0	0
0	0
0	0
0	0
0	0
0	0
0	0
0	0
0	0
0	0
0	0
0	0
0	0
0	0
0	0
1219	1
0	0
314	3
0	0
0	0
0	0
0	0
1164	0
0	0
497	4
0	0
0	0
0	0
0	0
0	0
0	0
0	0
170	1
1121	0
0	0
0	0
0	0
0	0
0	0
0	0
0	0
753	2
0	0
0	0
0	0
0	0
0	0
0	0
0	0
0	0
0	0
0	0
0	0
0	0
0	0
188	1
0	0
253	1
0	0
0	0
0	0
1193	0
94	2
0	0
482	5
0	0
0	0
0	0
1335	6
0	0
0	0
0	0
0	0
0	0
0	0
0	0
0	0
0	0
0	0
0	0
112	1
1170	0
0	0
220	0
71	3
0	0
0	0
0	0
0	0
0	0
0	0
101	2
1201	0
482	4
63	1
213	1
0	0
369	1
141	0
0	0
85	1
0	0
183	1
0	0
0	0
0	0
0	0
0	0
0	0
0	0
0	0
175	0
0	0
76	1
0	0
455	0
146	1
0	0
45	1
7	1
0	0
0	0
0	0
104	1
108	1
376	0
0	0
[truncated: 11,766 more rows]
