# Supplementary material for: Competing for Attention in Social Media under Information Overload Conditions
Source: PLoS One. 2015 Jul 10;10(7):e0126090. doi: 10.1371/journal.pone.0126090 (PMC4498816; doi:10.1371/journal.pone.0126090)
Supplement: S1 File — This zip file contains the sharing details of all of the microblogs we have used in the Figs 2 and 3. Among the files, ‘Instruction.txt’ describes the contents of the files. (ZIP) [file pone.0126090.s001.zip › Data/13815_485.txt]

0	0
0	0
0	0
0	0
0	0
0	0
1090	0
0	0
0	0
0	0
0	0
0	0
0	0
0	0
47	1
0	0
0	0
0	0
0	0
0	0
0	0
0	0
0	0
0	0
0	0
1121	1
0	0
0	0
0	0
228	1
0	0
0	0
0	0
0	0
0	0
0	0
0	0
0	0
0	0
0	0
0	0
0	0
0	0
0	0
0	0
0	0
0	0
0	0
0	0
0	0
0	0
0	0
0	0
0	0
0	0
0	0
0	0
923	1
0	0
0	0
0	0
0	0
0	0
0	0
0	0
0	0
0	0
0	0
0	0
0	0
0	0
0	0
115	1
0	0
0	0
0	0
0	0
0	0
0	0
0	0
0	0
0	0
0	0
0	0
0	0
0	0
0	0
0	0
0	0
0	0
0	0
0	0
0	0
0	0
0	0
0	0
0	0
0	0
0	0
0	0
0	0
0	0
1231	0
0	0
0	0
0	0
0	0
0	0
0	0
0	0
0	0
0	0
0	0
0	0
0	0
0	0
0	0
0	0
0	0
0	0
0	0
0	0
0	0
0	0
0	0
0	0
0	0
0	0
140	1
0	0
0	0
0	0
0	0
0	0
0	0
0	0
0	0
0	0
1259	0
0	0
0	0
0	0
0	0
1185	0
0	0
0	0
0	0
0	0
0	0
0	0
0	0
0	0
0	0
0	0
0	0
0	0
0	0
0	0
0	0
0	0
0	0
0	0
0	0
0	0
0	0
0	0
0	0
0	0
0	0
0	0
0	0
0	0
0	0
0	0
0	0
0	0
0	0
0	0
0	0
0	0
0	0
0	0
0	0
0	0
0	0
0	0
0	0
0	0
0	0
0	0
0	0
0	0
0	0
0	0
0	0
0	0
0	0
0	0
0	0
0	0
0	0
0	0
0	0
0	0
0	0
0	0
0	0
0	0
0	0
0	0
0	0
0	0
0	0
0	0
0	0
0	0
70	1
399	2
0	0
0	0
0	0
0	0
240	1
0	0
0	0
0	0
0	0
0	0
0	0
0	0
0	0
0	0
0	0
0	0
0	0
0	0
0	0
0	0
235	2
0	0
2812	3
0	0
0	0
0	0
0	0
0	0
0	0
1717	1
0	0
0	0
0	0
0	0
0	0
0	0
0	0
0	0
0	0
0	0
0	0
0	0
0	0
0	0
1182	1
0	0
0	0
0	0
0	0
0	0
0	0
0	0
0	0
0	0
0	0
0	0
0	0
0	0
0	0
0	0
0	0
0	0
0	0
0	0
0	0
0	0
0	0
0	0
0	0
0	0
0	0
0	0
0	0
0	0
0	0
1215	0
0	0
0	0
0	0
0	0
0	0
0	0
0	0
0	0
0	0
0	0
0	0
0	0
0	0
0	0
0	0
0	0
0	0
0	0
0	0
0	0
0	0
0	0
0	0
0	0
0	0
0	0
0	0
0	0
0	0
0	0
0	0
0	0
0	0
0	0
0	0
0	0
0	0
0	0
1318	0
0	0
0	0
0	0
0	0
0	0
0	0
0	0
0	0
0	0
0	0
0	0
0	0
0	0
0	0
0	0
1165	0
0	0
0	0
0	0
0	0
0	0
0	0
0	0
247	1
0	0
1072	0
0	0
97	1
0	0
0	0
0	0
0	0
0	0
0	0
0	0
1126	0
287	1
0	0
326	2
0	0
0	0
0	0
0	0
0	0
0	0
0	0
0	0
0	0
0	0
0	0
0	0
0	0
0	0
0	0
0	0
0	0
0	0
0	0
0	0
0	0
0	0
0	0
1191	0
0	0
0	0
0	0
0	0
0	0
0	0
0	0
0	0
0	0
1167	0
0	0
1190	0
0	0
0	0
0	0
1117	0
0	0
0	0
0	0
1193	0
0	0
0	0
0	0
0	0
1170	0
0	0
0	0
0	0
0	0
0	0
0	0
0	0
0	0
0	0
0	0
0	0
0	0
0	0
0	0
247	2
0	0
0	0
0	0
95	1
0	0
0	0
0	0
0	0
0	0
0	0
0	0
0	0
0	0
0	0
0	0
0	0
0	0
0	0
0	0
0	0
0	0
0	0
0	0
0	0
0	0
0	0
0	0
0	0
0	0
0	0
0	0
0	0
0	0
0	0
0	0
0	0
0	0
0	0
0	0
0	0
0	0
0	0
0	0
0	0
1128	1
0	0
0	0
0	0
0	0
0	0
0	0
0	0
0	0
0	0
0	0
0	0
0	0
1115	0
0	0
0	0
0	0
0	0
0	0
1191	0
0	0
1132	1
0	0
0	0
897	2
0	0
0	0
0	0
0	0
0	0
0	0
0	0
0	0
0	0
0	0
0	0
0	0
0	0
0	0
0	0
0	0
0	0
0	0
435	0
0	0
0	0
0	0
0	0
1123	0
0	0
328	0
0	0
0	0
0	0
0	0
0	0
1271	0
0	0
0	0
0	0
0	0
0	0
0	0
0	0
0	0
0	0
0	0
0	0
0	0
0	0
0	0
0	0
0	0
0	0
0	0
0	0
0	0
0	0
0	0
0	0
0	0
0	0
0	0
0	0
0	0
0	0
0	0
0	0
0	0
0	0
0	0
0	0
0	0
0	0
0	0
0	0
0	0
0	0
0	0
0	0
0	0
0	0
0	0
0	0
0	0
0	0
0	0
0	0
0	0
0	0
0	0
0	0
0	0
0	0
0	0
0	0
0	0
0	0
0	0
0	0
0	0
0	0
0	0
0	0
0	0
0	0
0	0
0	0
0	0
0	0
0	0
0	0
0	0
0	0
0	0
0	0
0	0
0	0
0	0
0	0
0	0
1134	0
0	0
371	2
1142	0
0	0
1220	0
0	0
0	0
0	0
0	0
0	0
0	0
0	0
0	0
0	0
1215	0
0	0
1172	0
0	0
115	1
0	0
0	0
0	0
0	0
1218	0
0	0
0	0
0	0
0	0
1105	1
0	0
0	0
0	0
0	0
0	0
0	0
0	0
0	0
0	0
0	0
0	0
0	0
0	0
0	0
0	0
0	0
0	0
0	0
0	0
0	0
0	0
0	0
0	0
0	0
0	0
0	0
159	0
0	0
0	0
230	0
0	0
0	0
0	0
0	0
0	0
0	0
0	0
0	0
0	0
0	0
0	0
520	1
0	0
0	0
0	0
0	0
0	0
0	0
0	0
0	0
0	0
0	0
0	0
0	0
0	0
0	0
0	0
0	0
0	0
0	0
0	0
0	0
0	0
0	0
0	0
0	0
0	0
0	0
134	1
0	0
0	0
0	0
1207	1
0	0
0	0
0	0
0	0
0	0
0	0
0	0
0	0
0	0
0	0
0	0
0	0
0	0
0	0
0	0
733	2
0	0
0	0
0	0
0	0
0	0
0	0
0	0
0	0
0	0
0	0
0	0
0	0
0	0
0	0
0	0
0	0
0	0
0	0
0	0
0	0
0	0
0	0
0	0
0	0
0	0
0	0
1226	0
0	0
0	0
0	0
0	0
0	0
0	0
0	0
0	0
0	0
0	0
0	0
0	0
0	0
0	0
0	0
0	0
1196	0
0	0
0	0
0	0
0	0
0	0
0	0
0	0
0	0
0	0
0	0
0	0
0	0
0	0
0	0
0	0
0	0
0	0
0	0
0	0
0	0
0	0
0	0
0	0
0	0
0	0
0	0
0	0
0	0
0	0
0	0
0	0
0	0
0	0
0	0
0	0
0	0
0	0
0	0
0	0
0	0
1371	0
0	0
0	0
0	0
0	0
0	0
0	0
0	0
0	0
0	0
0	0
0	0
0	0
0	0
0	0
0	0
0	0
0	0
0	0
0	0
0	0
0	0
0	0
0	0
0	0
0	0
0	0
453	3
0	0
0	0
0	0
0	0
1190	0
0	0
0	0
0	0
0	0
0	0
0	0
0	0
0	0
0	0
0	0
1199	1
0	0
0	0
0	0
0	0
0	0
0	0
0	0
0	0
0	0
0	0
0	0
0	0
0	0
0	0
0	0
0	0
0	0
0	0
0	0
0	0
13	1
0	0
0	0
0	0
0	0
0	0
1145	0
1315	0
0	0
0	0
0	0
0	0
0	0
0	0
0	0
0	0
0	0
0	0
0	0
0	0
0	0
0	0
0	0
0	0
0	0
0	0
0	0
0	0
0	0
0	0
0	0
1209	0
0	0
0	0
0	0
0	0
0	0
0	0
1187	0
0	0
0	0
0	0
0	0
0	0
0	0
0	0
0	0
0	0
0	0
0	0
0	0
0	0
0	0
0	0
0	0
0	0
0	0
0	0
0	0
0	0
0	0
0	0
0	0
0	0
0	0
1138	0
0	0
0	0
0	0
0	0
0	0
0	0
0	0
0	0
0	0
0	0
0	0
0	0
0	0
0	0
0	0
0	0
0	0
0	0
0	0
0	0
0	0
0	0
0	0
0	0
0	0
0	0
0	0
0	0
0	0
0	0
0	0
0	0
0	0
0	0
0	0
286	1
1522	3
0	0
0	0
0	0
0	0
0	0
0	0
0	0
0	0
0	0
336	2
0	0
0	0
803	0
0	0
1084	1
0	0
0	0
100	1
0	0
0	0
0	0
1624	2
0	0
0	0
0	0
0	0
0	0
177	0
177	0
0	0
0	0
0	0
0	0
0	0
0	0
0	0
0	0
0	0
0	0
1121	0
0	0
0	0
0	0
0	0
0	0
0	0
0	0
0	0
0	0
0	0
1204	0
0	0
0	0
0	0
0	0
0	0
0	0
0	0
0	0
1158	1
0	0
0	0
0	0
0	0
0	0
0	0
0	0
0	0
0	0
0	0
0	0
0	0
0	0
0	0
0	0
0	0
0	0
0	0
0	0
0	0
0	0
0	0
0	0
0	0
0	0
0	0
0	0
0	0
0	0
0	0
0	0
0	0
0	0
0	0
0	0
0	0
1121	0
0	0
0	0
0	0
0	0
0	0
0	0
0	0
0	0
0	0
0	0
0	0
1211	0
1120	0
0	0
1144	0
0	0
0	0
1115	0
0	0
0	0
0	0
0	0
981	3
0	0
0	0
0	0
216	0
0	0
0	0
0	0
0	0
0	0
0	0
0	0
127	1
0	0
0	0
0	0
0	0
0	0
0	0
0	0
0	0
0	0
0	0
0	0
0	0
0	0
0	0
0	0
0	0
0	0
0	0
0	0
0	0
0	0
0	0
0	0
0	0
0	0
0	0
0	0
0	0
0	0
0	0
1157	0
0	0
0	0
0	0
0	0
0	0
0	0
0	0
0	0
0	0
0	0
1124	0
0	0
0	0
0	0
0	0
0	0
0	0
0	0
0	0
0	0
0	0
0	0
0	0
0	0
0	0
0	0
0	0
0	0
0	0
0	0
0	0
162	2
0	0
0	0
0	0
0	0
0	0
298	1
0	0
0	0
0	0
1064	0
680	3
0	0
0	0
0	0
13	0
0	0
0	0
0	0
0	0
0	0
0	0
0	0
0	0
0	0
960	1
815	2
175	1
0	0
1153	1
244	0
206	1
0	0
0	0
0	0
274	1
0	0
0	0
0	0
0	0
1166	0
0	0
0	0
0	0
0	0
0	0
272	1
316	0
0	0
0	0
0	0
0	0
0	0
0	0
0	0
0	0
1153	1
0	0
0	0
0	0
0	0
0	0
0	0
0	0
0	0
0	0
0	0
0	0
0	0
0	0
0	0
0	0
0	0
0	0
0	0
0	0
0	0
0	0
0	0
0	0
0	0
0	0
0	0
0	0
245	1
0	0
0	0
0	0
0	0
0	0
0	0
0	0
0	0
0	0
0	0
0	0
0	0
1115	0
0	0
1244	1
0	0
0	0
0	0
1098	1
0	0
0	0
1124	1
0	0
0	0
0	0
0	0
433	2
0	0
0	0
0	0
0	0
0	0
0	0
0	0
0	0
0	0
0	0
0	0
0	0
0	0
1157	1
0	0
0	0
0	0
1118	0
0	0
1174	0
0	0
0	0
0	0
1162	0
0	0
0	0
0	0
0	0
0	0
0	0
0	0
0	0
0	0
1205	0
0	0
0	0
0	0
0	0
0	0
0	0
0	0
0	0
0	0
0	0
0	0
0	0
0	0
0	0
0	0
0	0
0	0
0	0
0	0
0	0
0	0
0	0
0	0
0	0
0	0
0	0
0	0
0	0
0	0
0	0
0	0
0	0
0	0
0	0
0	0
0	0
1183	0
0	0
1133	0
0	0
0	0
0	0
0	0
0	0
0	0
0	0
0	0
0	0
0	0
0	0
0	0
1160	0
0	0
0	0
0	0
0	0
0	0
0	0
0	0
0	0
0	0
0	0
0	0
0	0
0	0
0	0
0	0
0	0
0	0
0	0
0	0
0	0
0	0
0	0
0	0
0	0
0	0
0	0
0	0
0	0
0	0
0	0
0	0
1113	0
0	0
0	0
0	0
0	0
0	0
0	0
0	0
0	0
0	0
0	0
0	0
0	0
0	0
1187	0
0	0
0	0
204	1
0	0
0	0
0	0
0	0
0	0
0	0
0	0
0	0
0	0
0	0
0	0
0	0
0	0
0	0
0	0
0	0
0	0
0	0
1216	0
0	0
0	0
0	0
0	0
235	0
0	0
206	1
0	0
0	0
0	0
0	0
0	0
0	0
0	0
0	0
0	0
0	0
1189	0
0	0
332	0
50	1
309	0
0	0
1192	1
978	2
0	0
0	0
0	0
0	0
0	0
0	0
0	0
0	0
0	0
0	0
0	0
0	0
0	0
0	0
0	0
0	0
0	0
0	0
0	0
0	0
0	0
234	0
0	0
1061	0
0	0
0	0
0	0
0	0
0	0
0	0
288	0
0	0
0	0
0	0
0	0
696	2
0	0
0	0
0	0
0	0
747	1
0	0
0	0
80	0
0	0
0	0
0	0
0	0
0	0
0	0
0	0
0	0
0	0
160	1
0	0
0	0
0	0
0	0
1222	0
0	0
0	0
0	0
0	0
0	0
0	0
0	0
0	0
0	0
0	0
0	0
0	0
0	0
0	0
0	0
0	0
1123	0
0	0
0	0
0	0
0	0
0	0
239	1
0	0
0	0
0	0
0	0
0	0
0	0
0	0
0	0
0	0
0	0
212	0
232	0
0	0
232	1
0	0
0	0
0	0
0	0
0	0
190	2
0	0
0	0
0	0
0	0
2925	11
0	0
0	0
414	2
0	0
0	0
138	0
0	0
0	0
237	2
0	0
0	0
0	0
0	0
0	0
24	1
0	0
0	0
342	0
0	0
0	0
0	0
0	0
0	0
0	0
0	0
0	0
0	0
147	1
1365	0
0	0
1157	1
0	0
0	0
1264	0
0	0
0	0
0	0
0	0
0	0
0	0
84	1
0	0
0	0
0	0
0	0
0	0
299	0
0	0
1238	0
0	0
0	0
0	0
0	0
0	0
118	1
0	0
312	0
0	0
0	0
0	0
92	0
0	0
0	0
0	0
0	0
0	0
0	0
0	0
0	0
0	0
0	0
0	0
0	0
0	0
0	0
1090	0
0	0
0	0
0	0
0	0
0	0
0	0
0	0
1161	0
0	0
0	0
0	0
0	0
0	0
0	0
0	0
0	0
1182	0
0	0
0	0
0	0
290	1
0	0
0	0
0	0
108	2
353	0
0	0
141	1
0	0
0	0
0	0
0	0
0	0
0	0
0	0
0	0
0	0
0	0
0	0
0	0
0	0
289	1
0	0
50	1
0	0
0	0
0	0
0	0
565	0
0	0
0	0
0	0
0	0
0	0
0	0
0	0
0	0
1082	0
0	0
0	0
0	0
0	0
0	0
0	0
0	0
0	0
0	0
0	0
0	0
0	0
0	0
0	0
0	0
0	0
0	0
1196	0
0	0
0	0
0	0
0	0
0	0
0	0
0	0
0	0
0	0
0	0
0	0
1260	1
0	0
0	0
0	0
395	1
0	0
0	0
293	2
0	0
0	0
0	0
0	0
0	0
0	0
0	0
0	0
0	0
0	0
0	0
0	0
0	0
0	0
0	0
0	0
1216	0
0	0
0	0
0	0
0	0
0	0
0	0
0	0
0	0
0	0
0	0
0	0
0	0
0	0
0	0
0	0
0	0
0	0
0	0
0	0
0	0
0	0
0	0
0	0
0	0
0	0
0	0
0	0
0	0
1092	0
0	0
0	0
0	0
0	0
0	0
0	0
0	0
0	0
0	0
0	0
0	0
789	1
0	0
0	0
0	0
0	0
0	0
0	0
0	0
0	0
0	0
0	0
0	0
46	1
0	0
0	0
0	0
1094	1
0	0
0	0
0	0
559	2
0	0
0	0
0	0
1175	0
0	0
138	2
0	0
0	0
0	0
0	0
0	0
141	1
0	0
0	0
0	0
0	0
237	4
380	1
550	2
0	0
0	0
0	0
0	0
0	0
50	0
150	0
28	0
0	0
0	0
44	0
0	0
0	0
0	0
554	2
84	1
0	0
0	0
0	0
0	0
0	0
0	0
0	0
1225	0
173	1
0	0
363	3
0	0
0	0
157	1
0	0
47	1
0	0
0	0
1830	0
0	0
0	0
0	0
0	0
0	0
0	0
0	0
0	0
0	0
1196	0
0	0
0	0
0	0
0	0
0	0
0	0
104	0
0	0
0	0
0	0
0	0
0	0
816	2
0	0
0	0
0	0
0	0
110	2
0	0
1184	0
0	0
0	0
0	0
0	0
9	1
0	0
0	0
0	0
0	0
0	0
0	0
0	0
0	0
78	1
0	0
0	0
0	0
393	1
0	0
0	0
0	0
140	0
0	0
0	0
0	0
0	0
0	0
0	0
0	0
0	0
0	0
0	0
0	0
0	0
0	0
0	0
1135	0
0	0
0	0
0	0
0	0
0	0
0	0
0	0
0	0
0	0
0	0
0	0
0	0
0	0
0	0
0	0
0	0
0	0
0	0
0	0
0	0
0	0
0	0
0	0
0	0
0	0
1207	0
348	2
0	0
0	0
170	1
1053	0
113	1
0	0
0	0
0	0
0	0
1421	1
1196	0
0	0
0	0
0	0
0	0
0	0
109	2
0	0
33	0
0	0
[truncated: 11,815 more rows]
