# Supplementary material for: Competing for Attention in Social Media under Information Overload Conditions
Source: PLoS One. 2015 Jul 10;10(7):e0126090. doi: 10.1371/journal.pone.0126090 (PMC4498816; doi:10.1371/journal.pone.0126090)
Supplement: S1 File — This zip file contains the sharing details of all of the microblogs we have used in the Figs 2 and 3. Among the files, ‘Instruction.txt’ describes the contents of the files. (ZIP) [file pone.0126090.s001.zip › Data/13841_40.txt]

0	0
132	0
0	0
422	1
497	1
192	0
268	1
247	1
312	0
0	0
97	1
0	0
166	0
0	0
144	0
0	0
0	0
0	0
0	0
0	0
0	0
0	0
0	0
0	0
556	1
0	0
18	1
0	0
10	1
64	0
0	0
383	1
128	0
909	1
472	1
0	0
0	0
0	0
0	0
0	0
228	0
0	0
0	0
0	0
88	0
0	0
0	0
0	0
0	0
0	0
0	0
0	0
0	0
0	0
0	0
0	0
0	0
0	0
98	1
0	0
0	0
0	0
0	0
0	0
0	0
0	0
0	0
0	0
0	0
0	0
0	0
0	0
0	0
0	0
0	0
0	0
0	0
0	0
0	0
0	0
0	0
0	0
0	0
0	0
0	0
0	0
0	0
268	1
0	0
0	0
0	0
0	0
0	0
0	0
0	0
0	0
0	0
401	1
287	0
0	0
0	0
0	0
0	0
0	0
0	0
1225	0
0	0
65	0
0	0
0	0
0	0
143	0
0	0
30	0
0	0
0	0
0	0
0	0
0	0
0	0
0	0
0	0
0	0
0	0
146	0
0	0
0	0
0	0
0	0
0	0
0	0
0	0
0	0
151	0
0	0
0	0
0	0
0	0
0	0
0	0
1080	0
0	0
0	0
1232	0
0	0
0	0
0	0
0	0
462	1
112	0
0	0
0	0
0	0
0	0
0	0
0	0
0	0
0	0
0	0
0	0
0	0
0	0
0	0
0	0
0	0
0	0
0	0
200	1
0	0
1217	0
0	0
0	0
0	0
0	0
0	0
0	0
0	0
0	0
0	0
0	0
0	0
0	0
0	0
0	0
0	0
0	0
0	0
0	0
0	0
0	0
0	0
1107	0
0	0
0	0
0	0
0	0
0	0
0	0
0	0
1074	0
0	0
0	0
0	0
0	0
0	0
0	0
0	0
0	0
0	0
0	0
0	0
0	0
0	0
0	0
0	0
0	0
0	0
0	0
0	0
73	1
0	0
0	0
0	0
0	0
0	0
0	0
0	0
0	0
0	0
0	0
0	0
0	0
0	0
0	0
0	0
0	0
0	0
0	0
0	0
0	0
0	0
0	0
0	0
0	0
0	0
0	0
0	0
0	0
0	0
0	0
0	0
0	0
0	0
0	0
0	0
0	0
108	1
0	0
0	0
1260	0
0	0
8	0
0	0
0	0
0	0
0	0
0	0
0	0
0	0
0	0
0	0
0	0
0	0
0	0
344	1
0	0
246	0
0	0
0	0
1145	0
0	0
0	0
0	0
0	0
0	0
0	0
0	0
0	0
0	0
0	0
1169	0
0	0
0	0
1222	0
0	0
0	0
0	0
0	0
0	0
0	0
1328	0
0	0
89	0
0	0
0	0
0	0
0	0
0	0
0	0
0	0
0	0
198	1
0	0
0	0
0	0
0	0
131	0
0	0
0	0
0	0
0	0
0	0
131	1
0	0
521	0
0	0
1159	0
0	0
0	0
0	0
0	0
0	0
24	0
0	0
0	0
0	0
0	0
0	0
0	0
0	0
0	0
0	0
0	0
502	0
0	0
0	0
0	0
0	0
0	0
0	0
0	0
0	0
0	0
0	0
0	0
0	0
0	0
0	0
1187	1
0	0
0	0
0	0
0	0
0	0
0	0
0	0
0	0
0	0
0	0
1076	1
1466	0
0	0
0	0
0	0
0	0
0	0
0	0
167	1
0	0
132	0
0	0
0	0
0	0
121	0
0	0
0	0
0	0
219	1
0	0
0	0
224	0
0	0
0	0
0	0
0	0
0	0
0	0
0	0
1221	0
0	0
321	1
0	0
0	0
0	0
0	0
0	0
0	0
0	0
0	0
0	0
0	0
0	0
0	0
0	0
0	0
0	0
0	0
0	0
0	0
0	0
0	0
0	0
0	0
0	0
0	0
137	0
0	0
0	0
0	0
0	0
0	0
0	0
0	0
0	0
0	0
1190	0
0	0
0	0
0	0
389	1
0	0
1538	0
0	0
0	0
848	0
0	0
0	0
0	0
0	0
313	0
0	0
0	0
0	0
0	0
0	0
0	0
0	0
0	0
0	0
0	0
0	0
0	0
0	0
0	0
0	0
0	0
0	0
0	0
0	0
0	0
0	0
0	0
0	0
0	0
0	0
1094	0
202	0
0	0
0	0
0	0
0	0
0	0
0	0
113	1
0	0
0	0
0	0
0	0
0	0
410	0
0	0
0	0
0	0
0	0
0	0
0	0
0	0
0	0
0	0
116	1
0	0
0	0
0	0
0	0
0	0
0	0
0	0
0	0
0	0
314	1
0	0
0	0
0	0
0	0
310	0
0	0
0	0
0	0
0	0
1264	0
0	0
0	0
0	0
0	0
0	0
0	0
0	0
0	0
0	0
0	0
0	0
0	0
0	0
0	0
0	0
0	0
0	0
0	0
0	0
0	0
0	0
0	0
0	0
0	0
0	0
0	0
0	0
170	0
0	0
0	0
0	0
1144	0
0	0
0	0
0	0
1210	1
0	0
0	0
0	0
0	0
0	0
0	0
1216	1
0	0
0	0
0	0
0	0
0	0
0	0
0	0
1139	0
0	0
0	0
0	0
0	0
0	0
0	0
0	0
0	0
0	0
0	0
0	0
0	0
0	0
0	0
0	0
0	0
0	0
0	0
0	0
0	0
101	1
0	0
0	0
0	0
0	0
0	0
0	0
0	0
0	0
0	0
0	0
0	0
0	0
0	0
176	0
0	0
119	2
0	0
0	0
19	0
1140	0
0	0
0	0
0	0
0	0
0	0
0	0
247	0
0	0
0	0
0	0
0	0
0	0
242	0
0	0
0	0
0	0
0	0
0	0
0	0
0	0
0	0
0	0
0	0
0	0
0	0
0	0
0	0
0	0
0	0
0	0
0	0
0	0
0	0
178	2
1336	0
0	0
429	0
99	0
36	0
22	0
0	0
0	0
0	0
70	0
90	0
0	0
0	0
0	0
256	1
1151	0
210	1
0	0
0	0
0	0
218	0
269	0
0	0
0	0
0	0
0	0
0	0
0	0
259	0
1172	1
0	0
1104	0
0	0
0	0
0	0
1115	0
0	0
1244	0
0	0
0	0
0	0
0	0
0	0
0	0
0	0
0	0
0	0
0	0
0	0
0	0
0	0
0	0
0	0
0	0
0	0
0	0
0	0
0	0
0	0
0	0
0	0
0	0
0	0
0	0
1218	0
0	0
0	0
0	0
0	0
0	0
0	0
0	0
0	0
1225	0
0	0
0	0
0	0
0	0
0	0
0	0
0	0
0	0
0	0
0	0
0	0
0	0
0	0
134	0
0	0
0	0
0	0
0	0
0	0
0	0
0	0
0	0
0	0
0	0
0	0
0	0
0	0
0	0
49	0
0	0
0	0
0	0
0	0
0	0
0	0
0	0
0	0
0	0
0	0
0	0
0	0
0	0
0	0
0	0
0	0
0	0
0	0
0	0
0	0
0	0
0	0
0	0
0	0
0	0
0	0
0	0
1237	0
0	0
0	0
0	0
0	0
1203	0
0	0
1189	0
0	0
0	0
0	0
0	0
0	0
0	0
344	1
435	0
0	0
0	0
23	0
0	0
0	0
0	0
0	0
285	0
0	0
0	0
0	0
0	0
0	0
1133	0
0	0
0	0
0	0
0	0
0	0
0	0
0	0
0	0
0	0
202	0
0	0
0	0
0	0
0	0
0	0
0	0
0	0
0	0
0	0
0	0
0	0
0	0
32	0
0	0
395	0
0	0
27	0
0	0
0	0
0	0
0	0
0	0
0	0
0	0
0	0
0	0
0	0
0	0
0	0
0	0
0	0
0	0
0	0
329	0
0	0
0	0
0	0
0	0
702	0
0	0
0	0
1152	0
0	0
0	0
54	1
0	0
0	0
0	0
1138	0
0	0
288	0
108	0
0	0
23	0
0	0
0	0
0	0
0	0
0	0
171	1
171	1
41	0
175	1
210	0
392	2
0	0
0	0
287	1
0	0
0	0
0	0
0	0
0	0
0	0
0	0
0	0
0	0
0	0
0	0
0	0
0	0
0	0
0	0
0	0
0	0
253	1
0	0
0	0
0	0
0	0
41	0
0	0
0	0
0	0
1211	0
0	0
0	0
0	0
0	0
1106	1
0	0
0	0
0	0
0	0
0	0
0	0
0	0
128	3
350	0
0	0
0	0
0	0
0	0
0	0
0	0
0	0
0	0
0	0
0	0
0	0
0	0
0	0
0	0
0	0
0	0
0	0
0	0
0	0
0	0
0	0
0	0
0	0
0	0
0	0
0	0
0	0
0	0
0	0
0	0
0	0
0	0
0	0
0	0
0	0
0	0
0	0
1249	0
0	0
0	0
0	0
0	0
0	0
191	1
279	0
455	0
0	0
0	0
0	0
0	0
0	0
147	0
13	0
0	0
0	0
0	0
0	0
485	0
0	0
0	0
0	0
0	0
533	1
0	0
0	0
0	0
0	0
1223	0
0	0
0	0
0	0
124	1
0	0
0	0
0	0
0	0
0	0
380	0
0	0
0	0
0	0
0	0
0	0
0	0
406	1
0	0
0	0
60	0
0	0
216	0
1286	0
0	0
0	0
0	0
0	0
0	0
124	1
416	0
0	0
0	0
0	0
0	0
0	0
0	0
0	0
0	0
0	0
0	0
0	0
0	0
1183	1
0	0
0	0
0	0
0	0
1109	0
0	0
0	0
0	0
0	0
0	0
0	0
0	0
0	0
0	0
0	0
327	0
0	0
0	0
0	0
1047	0
309	0
0	0
0	0
0	0
0	0
0	0
0	0
0	0
0	0
0	0
0	0
0	0
0	0
0	0
0	0
0	0
0	0
0	0
0	0
0	0
0	0
0	0
0	0
0	0
0	0
0	0
0	0
0	0
0	0
0	0
0	0
0	0
0	0
0	0
0	0
0	0
0	0
1351	0
1358	1
0	0
0	0
0	0
1211	0
0	0
489	0
0	0
0	0
0	0
0	0
129	1
0	0
0	0
0	0
0	0
0	0
1073	0
0	0
0	0
0	0
1995	0
59	0
0	0
64	1
0	0
0	0
0	0
697	1
775	1
0	0
0	0
0	0
116	0
0	0
24	0
0	0
0	0
0	0
0	0
0	0
1251	0
0	0
0	0
0	0
493	0
0	0
0	0
0	0
0	0
143	0
0	0
0	0
0	0
0	0
0	0
0	0
0	0
0	0
0	0
0	0
0	0
0	0
0	0
0	0
0	0
0	0
0	0
0	0
0	0
1240	1
0	0
0	0
0	0
1220	0
98	0
452	0
1112	0
0	0
0	0
0	0
1166	0
117	0
0	0
1195	0
142	0
1219	1
0	0
0	0
0	0
0	0
0	0
0	0
0	0
0	0
0	0
0	0
0	0
0	0
0	0
0	0
0	0
0	0
0	0
269	0
0	0
233	0
66	0
0	0
0	0
0	0
0	0
0	0
0	0
0	0
0	0
0	0
0	0
0	0
0	0
0	0
0	0
0	0
0	0
0	0
0	0
0	0
0	0
0	0
0	0
0	0
1177	0
0	0
0	0
0	0
0	0
0	0
0	0
0	0
0	0
119	0
0	0
44	0
274	0
0	0
0	0
0	0
0	0
0	0
0	0
0	0
0	0
0	0
0	0
0	0
0	0
0	0
0	0
0	0
0	0
0	0
0	0
0	0
0	0
50	0
0	0
0	0
0	0
0	0
0	0
0	0
0	0
0	0
0	0
0	0
0	0
0	0
0	0
0	0
0	0
0	0
0	0
0	0
0	0
0	0
0	0
0	0
0	0
0	0
1219	1
0	0
0	0
0	0
0	0
0	0
0	0
0	0
0	0
0	0
0	0
0	0
0	0
0	0
0	0
0	0
0	0
0	0
0	0
0	0
0	0
0	0
0	0
0	0
0	0
0	0
0	0
0	0
0	0
0	0
0	0
0	0
0	0
0	0
0	0
0	0
0	0
0	0
0	0
0	0
0	0
0	0
0	0
0	0
0	0
0	0
0	0
0	0
0	0
0	0
0	0
0	0
1114	1
0	0
0	0
0	0
0	0
0	0
629	2
606	0
85	1
210	1
0	0
0	0
1205	0
26	0
264	0
0	0
0	0
82	0
0	0
123	1
23	0
208	1
0	0
141	0
281	0
1156	0
0	0
0	0
0	0
0	0
0	0
0	0
0	0
644	0
0	0
0	0
0	0
0	0
0	0
119	1
270	0
0	0
0	0
308	0
0	0
0	0
0	0
0	0
0	0
0	0
23	0
0	0
0	0
0	0
328	0
0	0
0	0
0	0
0	0
0	0
0	0
0	0
0	0
0	0
0	0
65	0
0	0
0	0
0	0
0	0
1092	0
0	0
1362	2
0	0
0	0
0	0
0	0
0	0
86	0
0	0
0	0
1202	1
342	0
0	0
0	0
0	0
0	0
180	0
30	0
70	0
0	0
0	0
0	0
0	0
0	0
0	0
0	0
0	0
0	0
0	0
0	0
0	0
0	0
0	0
0	0
0	0
1191	0
0	0
0	0
0	0
0	0
0	0
0	0
79	0
356	0
0	0
0	0
0	0
704	1
51	1
0	0
1110	0
0	0
0	0
0	0
0	0
0	0
0	0
0	0
272	0
0	0
0	0
0	0
388	0
0	0
0	0
0	0
110	0
0	0
108	1
1290	0
0	0
0	0
0	0
0	0
15	0
0	0
0	0
0	0
0	0
0	0
0	0
0	0
0	0
1160	1
0	0
0	0
216	0
0	0
0	0
0	0
0	0
0	0
0	0
0	0
96	0
0	0
0	0
0	0
0	0
0	0
0	0
0	0
0	0
0	0
0	0
0	0
0	0
0	0
1138	0
0	0
0	0
0	0
0	0
0	0
0	0
0	0
0	0
0	0
0	0
0	0
0	0
0	0
0	0
0	0
1209	0
0	0
0	0
1085	0
0	0
0	0
0	0
0	0
0	0
0	0
0	0
0	0
0	0
0	0
0	0
0	0
0	0
0	0
0	0
0	0
0	0
0	0
0	0
0	0
0	0
0	0
0	0
0	0
340	1
0	0
0	0
1201	0
0	0
0	0
0	0
1169	0
0	0
0	0
0	0
0	0
0	0
0	0
0	0
1089	0
0	0
0	0
363	0
0	0
0	0
0	0
0	0
1127	0
0	0
0	0
0	0
0	0
0	0
0	0
0	0
1128	0
0	0
0	0
0	0
0	0
1189	1
389	1
990	0
0	0
0	0
0	0
217	1
0	0
0	0
0	0
0	0
335	0
0	0
0	0
0	0
0	0
0	0
0	0
0	0
0	0
0	0
0	0
0	0
1189	0
0	0
0	0
0	0
0	0
0	0
0	0
0	0
316	1
0	0
0	0
0	0
0	0
0	0
0	0
0	0
0	0
0	0
0	0
0	0
0	0
0	0
0	0
0	0
0	0
129	0
0	0
0	0
0	0
189	1
0	0
1182	0
0	0
0	0
188	0
46	0
0	0
0	0
0	0
0	0
320	0
0	0
0	0
0	0
0	0
0	0
0	0
0	0
0	0
0	0
1211	0
0	0
0	0
0	0
0	0
1163	0
0	0
40	0
0	0
0	0
0	0
0	0
262	0
127	0
0	0
0	0
0	0
0	0
0	0
0	0
1174	0
0	0
0	0
0	0
0	0
0	0
0	0
0	0
0	0
0	0
0	0
0	0
0	0
0	0
0	0
0	0
1180	0
0	0
0	0
0	0
0	0
0	0
0	0
1149	1
0	0
0	0
0	0
0	0
0	0
170	0
1201	0
0	0
0	0
0	0
0	0
0	0
0	0
0	0
114	1
0	0
0	0
0	0
0	0
0	0
0	0
0	0
0	0
0	0
0	0
0	0
0	0
0	0
209	0
0	0
0	0
0	0
0	0
0	0
0	0
0	0
0	0
0	0
0	0
0	0
0	0
0	0
0	0
0	0
0	0
0	0
0	0
0	0
0	0
0	0
1259	0
0	0
0	0
0	0
0	0
0	0
0	0
288	0
0	0
0	0
0	0
0	0
0	0
0	0
0	0
0	0
0	0
0	0
0	0
0	0
238	1
497	1
0	0
0	0
0	0
0	0
67	0
0	0
0	0
0	0
0	0
0	0
0	0
0	0
0	0
0	0
0	0
0	0
450	1
0	0
0	0
0	0
0	0
0	0
0	0
0	0
0	0
33	0
0	0
0	0
458	0
0	0
0	0
0	0
0	0
1155	0
0	0
0	0
69	0
0	0
0	0
0	0
1161	0
0	0
0	0
0	0
0	0
233	0
174	0
0	0
194	1
0	0
0	0
0	0
0	0
0	0
206	0
0	0
1369	0
0	0
63	1
0	0
40	0
0	0
0	0
0	0
0	0
0	0
0	0
112	0
127	2
0	0
1153	0
0	0
0	0
0	0
0	0
0	0
0	0
0	0
0	0
0	0
0	0
0	0
0	0
0	0
0	0
0	0
0	0
1258	0
0	0
0	0
0	0
0	0
0	0
0	0
0	0
0	0
0	0
0	0
0	0
0	0
0	0
0	0
0	0
0	0
0	0
0	0
0	0
0	0
0	0
204	1
0	0
0	0
0	0
0	0
0	0
519	0
0	0
0	0
0	0
0	0
0	0
0	0
0	0
0	0
0	0
0	0
0	0
0	0
0	0
0	0
0	0
0	0
0	0
0	0
0	0
0	0
0	0
0	0
0	0
0	0
0	0
0	0
0	0
0	0
0	0
0	0
0	0
0	0
0	0
0	0
0	0
1324	1
0	0
343	0
0	0
0	0
0	0
552	1
0	0
0	0
80	0
0	0
0	0
0	0
327	0
47	0
0	0
0	0
117	0
60	0
234	0
0	0
0	0
282	0
0	0
0	0
263	0
0	0
1011	0
0	0
0	0
0	0
0	0
0	0
0	0
0	0
0	0
0	0
0	0
0	0
0	0
189	0
85	0
0	0
0	0
0	0
1560	1
0	0
1199	1
0	0
242	0
0	0
0	0
0	0
0	0
220	0
1150	0
0	0
0	0
0	0
0	0
0	0
105	0
514	1
0	0
0	0
0	0
[truncated: 11,841 more rows]
