# Supplementary material for: Competing for Attention in Social Media under Information Overload Conditions
Source: PLoS One. 2015 Jul 10;10(7):e0126090. doi: 10.1371/journal.pone.0126090 (PMC4498816; doi:10.1371/journal.pone.0126090)
Supplement: S1 File — This zip file contains the sharing details of all of the microblogs we have used in the Figs 2 and 3. Among the files, ‘Instruction.txt’ describes the contents of the files. (ZIP) [file pone.0126090.s001.zip › Data/13841_753.txt]

0	0
0	0
0	0
0	0
0	0
0	0
0	0
0	0
0	0
0	0
0	0
0	0
0	0
0	0
0	0
0	0
0	0
0	0
0	0
0	0
0	0
0	0
0	0
0	0
0	0
0	0
0	0
0	0
1172	0
1154	0
0	0
0	0
0	0
0	0
0	0
0	0
0	0
0	0
1107	1
98	0
0	0
116	0
0	0
0	0
0	0
0	0
0	0
184	0
31	0
0	0
1097	0
0	0
0	0
0	0
0	0
52	0
0	0
13	0
1143	0
0	0
0	0
0	0
0	0
0	0
0	0
0	0
0	0
135	0
693	3
173	1
152	0
0	0
0	0
0	0
0	0
0	0
0	0
0	0
0	0
0	0
51	0
0	0
0	0
145	0
0	0
513	0
0	0
0	0
484	0
0	0
179	0
0	0
0	0
0	0
0	0
0	0
0	0
127	0
0	0
1226	1
0	0
0	0
0	0
0	0
0	0
0	0
0	0
0	0
0	0
1843	0
132	0
201	0
0	0
0	0
1201	0
0	0
0	0
0	0
0	0
107	0
0	0
0	0
0	0
0	0
0	0
0	0
0	0
0	0
0	0
0	0
0	0
0	0
0	0
0	0
0	0
0	0
0	0
0	0
422	0
0	0
0	0
0	0
0	0
0	0
0	0
0	0
343	0
680	0
0	0
0	0
8	0
0	0
529	1
0	0
0	0
0	0
61	0
54	0
72	0
0	0
0	0
0	0
0	0
0	0
0	0
0	0
0	0
0	0
0	0
209	0
0	0
0	0
0	0
0	0
0	0
139	0
0	0
0	0
0	0
0	0
2	0
0	0
609	0
236	1
0	0
0	0
70	0
0	0
0	0
0	0
0	0
382	2
184	0
160	0
0	0
0	0
68	0
0	0
0	0
183	0
0	0
15	1
0	0
0	0
0	0
80	0
0	0
273	0
409	1
33	0
106	0
0	0
0	0
42	0
0	0
0	0
0	0
0	0
0	0
0	0
0	0
0	0
0	0
92	1
0	0
0	0
0	0
0	0
0	0
174	1
0	0
0	0
208	0
0	0
0	0
0	0
0	0
0	0
0	0
180	0
66	0
0	0
0	0
0	0
0	0
0	0
0	0
0	0
0	0
0	0
0	0
0	0
0	0
0	0
0	0
0	0
0	0
0	0
0	0
0	0
179	0
0	0
0	0
0	0
0	0
0	0
328	0
0	0
71	0
0	0
0	0
58	0
222	0
0	0
163	0
0	0
0	0
0	0
0	0
75	0
75	0
0	0
0	0
1192	0
0	0
0	0
0	0
0	0
0	0
0	0
0	0
0	0
0	0
0	0
0	0
0	0
0	0
0	0
310	0
0	0
0	0
0	0
0	0
0	0
0	0
0	0
0	0
0	0
0	0
0	0
0	0
0	0
0	0
0	0
0	0
0	0
0	0
0	0
1132	0
0	0
0	0
322	0
0	0
0	0
0	0
0	0
0	0
0	0
0	0
1208	0
0	0
0	0
0	0
0	0
0	0
0	0
0	0
0	0
0	0
0	0
0	0
151	0
266	1
0	0
20	0
336	1
206	0
0	0
0	0
0	0
478	0
0	0
0	0
0	0
0	0
1205	0
528	0
0	0
0	0
0	0
19	0
104	0
0	0
273	0
0	0
0	0
0	0
0	0
0	0
0	0
0	0
0	0
0	0
0	0
0	0
0	0
0	0
0	0
0	0
0	0
0	0
0	0
1197	0
0	0
0	0
0	0
0	0
1716	0
0	0
0	0
0	0
261	0
0	0
423	1
0	0
86	0
0	0
0	0
219	1
184	0
0	0
0	0
0	0
0	0
0	0
0	0
0	0
247	3
152	2
119	1
0	0
415	2
735	6
0	0
0	0
0	0
0	0
0	0
0	0
0	0
0	0
0	0
0	0
0	0
0	0
0	0
0	0
0	0
0	0
0	0
0	0
0	0
0	0
1164	0
0	0
146	0
102	0
246	0
0	0
0	0
0	0
449	4
0	0
82	0
0	0
60	1
0	0
0	0
0	0
0	0
0	0
150	0
0	0
0	0
0	0
0	0
0	0
0	0
0	0
0	0
0	0
0	0
0	0
0	0
0	0
0	0
0	0
0	0
0	0
114	1
0	0
0	0
0	0
0	0
0	0
0	0
0	0
0	0
0	0
0	0
0	0
1892	2
0	0
0	0
0	0
0	0
0	0
0	0
0	0
0	0
0	0
0	0
0	0
37	0
411	0
277	0
0	0
0	0
0	0
0	0
0	0
0	0
0	0
0	0
0	0
0	0
0	0
0	0
0	0
113	1
0	0
0	0
0	0
0	0
0	0
0	0
0	0
0	0
0	0
0	0
0	0
0	0
0	0
0	0
0	0
0	0
0	0
0	0
0	0
0	0
0	0
0	0
0	0
0	0
0	0
0	0
0	0
0	0
0	0
0	0
0	0
0	0
0	0
0	0
0	0
137	0
0	0
0	0
0	0
0	0
0	0
0	0
189	3
0	0
1224	0
0	0
0	0
0	0
0	0
199	0
0	0
0	0
0	0
0	0
0	0
0	0
138	0
0	0
0	0
0	0
0	0
0	0
0	0
0	0
0	0
0	0
0	0
0	0
0	0
0	0
0	0
0	0
0	0
0	0
32	0
0	0
0	0
1174	0
0	0
0	0
0	0
0	0
0	0
0	0
0	0
0	0
0	0
0	0
0	0
0	0
0	0
0	0
0	0
0	0
0	0
0	0
0	0
0	0
0	0
0	0
0	0
0	0
0	0
0	0
47	0
242	0
0	0
0	0
174	0
0	0
0	0
0	0
0	0
0	0
242	0
0	0
0	0
440	0
30	0
127	1
0	0
0	0
0	0
0	0
0	0
0	0
0	0
0	0
0	0
0	0
0	0
0	0
0	0
0	0
0	0
0	0
0	0
0	0
0	0
0	0
0	0
0	0
0	0
0	0
0	0
0	0
0	0
0	0
0	0
0	0
1413	0
0	0
0	0
0	0
1280	0
0	0
0	0
0	0
0	0
0	0
0	0
0	0
0	0
0	0
0	0
0	0
0	0
0	0
0	0
609	2
0	0
0	0
0	0
0	0
0	0
0	0
0	0
0	0
0	0
102	0
0	0
0	0
0	0
0	0
1163	0
0	0
68	0
71	1
0	0
0	0
0	0
0	0
0	0
0	0
0	0
0	0
0	0
0	0
0	0
0	0
0	0
0	0
0	0
210	0
0	0
0	0
0	0
1076	0
0	0
0	0
0	0
0	0
0	0
0	0
0	0
0	0
0	0
0	0
0	0
0	0
37	0
128	1
0	0
0	0
0	0
0	0
0	0
0	0
0	0
0	0
0	0
0	0
0	0
0	0
407	0
0	0
0	0
0	0
0	0
0	0
0	0
0	0
0	0
0	0
0	0
0	0
0	0
0	0
0	0
0	0
0	0
0	0
0	0
362	0
0	0
0	0
0	0
0	0
0	0
0	0
0	0
0	0
0	0
1159	0
0	0
0	0
0	0
0	0
0	0
0	0
0	0
0	0
0	0
0	0
0	0
0	0
0	0
0	0
0	0
0	0
0	0
0	0
0	0
0	0
0	0
0	0
0	0
0	0
0	0
0	0
0	0
0	0
0	0
0	0
285	0
0	0
0	0
0	0
621	2
0	0
0	0
0	0
0	0
1219	0
0	0
0	0
0	0
0	0
0	0
0	0
0	0
0	0
0	0
0	0
0	0
0	0
0	0
0	0
0	0
0	0
0	0
0	0
0	0
0	0
0	0
0	0
0	0
0	0
0	0
0	0
0	0
0	0
119	0
0	0
0	0
0	0
0	0
0	0
0	0
0	0
0	0
1167	0
331	0
0	0
1161	0
0	0
0	0
0	0
0	0
0	0
0	0
0	0
0	0
0	0
0	0
0	0
0	0
0	0
0	0
0	0
0	0
0	0
0	0
0	0
614	0
0	0
0	0
0	0
247	0
328	3
0	0
0	0
0	0
1058	0
140	0
0	0
0	0
0	0
0	0
0	0
5	0
0	0
0	0
120	2
0	0
0	0
127	0
0	0
0	0
0	0
0	0
205	3
0	0
0	0
99	0
566	1
0	0
0	0
0	0
205	0
0	0
0	0
0	0
0	0
0	0
324	0
0	0
0	0
0	0
0	0
0	0
0	0
0	0
0	0
0	0
1121	1
0	0
0	0
0	0
0	0
0	0
0	0
998	6
115	0
231	0
0	0
320	0
375	0
0	0
0	0
0	0
0	0
0	0
0	0
0	0
0	0
369	0
0	0
0	0
0	0
0	0
0	0
393	1
0	0
0	0
0	0
0	0
0	0
0	0
0	0
0	0
218	0
135	0
0	0
27	0
199	0
0	0
129	0
0	0
0	0
0	0
0	0
0	0
0	0
1152	0
0	0
0	0
0	0
0	0
0	0
0	0
1156	0
0	0
0	0
0	0
0	0
0	0
368	0
0	0
0	0
0	0
0	0
0	0
0	0
0	0
267	0
0	0
188	0
0	0
0	0
236	0
0	0
0	0
68	4
179	0
570	0
71	1
0	0
123	0
0	0
785	0
0	0
0	0
94	4
0	0
0	0
70	0
0	0
0	0
0	0
0	0
0	0
0	0
146	4
0	0
0	0
352	6
0	0
0	0
0	0
0	0
0	0
0	0
0	0
0	0
0	0
0	0
0	0
261	1
221	0
0	0
0	0
0	0
0	0
0	0
0	0
0	0
0	0
0	0
0	0
0	0
31	1
0	0
0	0
0	0
0	0
211	0
570	5
0	0
0	0
0	0
0	0
0	0
0	0
0	0
164	1
43	1
90	1
0	0
0	0
0	0
2500	1
0	0
0	0
0	0
0	0
0	0
1155	0
0	0
0	0
0	0
0	0
0	0
0	0
0	0
0	0
0	0
0	0
0	0
0	0
0	0
0	0
0	0
0	0
0	0
0	0
0	0
0	0
0	0
0	0
0	0
0	0
0	0
0	0
0	0
0	0
0	0
0	0
0	0
0	0
0	0
0	0
0	0
0	0
0	0
216	8
0	0
0	0
0	0
85	0
120	0
451	1
0	0
0	0
288	0
0	0
599	0
289	0
112	1
0	0
0	0
0	0
217	1
0	0
366	0
283	1
0	0
0	0
0	0
0	0
315	1
31	0
0	0
600	1
0	0
0	0
154	2
0	0
0	0
0	0
0	0
0	0
0	0
1136	1
0	0
0	0
0	0
0	0
408	41
113	0
0	0
0	0
0	0
1215	1
0	0
0	0
0	0
0	0
0	0
0	0
0	0
0	0
0	0
0	0
0	0
0	0
0	0
0	0
0	0
1201	0
0	0
0	0
0	0
0	0
0	0
33	0
0	0
0	0
0	0
0	0
0	0
0	0
866	0
0	0
13	0
0	0
299	0
192	0
106	0
177	2
0	0
0	0
0	0
0	0
0	0
0	0
453	0
0	0
148	0
0	0
0	0
0	0
0	0
0	0
0	0
1720	35
0	0
61	0
0	0
1186	0
0	0
21	1
0	0
0	0
0	0
0	0
0	0
0	0
0	0
314	1
0	0
0	0
0	0
0	0
0	0
0	0
0	0
0	0
0	0
0	0
0	0
60	0
0	0
484	0
0	0
0	0
0	0
843	5
0	0
0	0
0	0
407	63
0	0
0	0
377	1
70	0
0	0
0	0
180	0
180	0
0	0
0	0
69	0
0	0
0	0
1152	0
1208	1
0	0
0	0
0	0
457	0
0	0
0	0
0	0
0	0
0	0
51	0
0	0
0	0
0	0
0	0
0	0
169	0
34	0
0	0
0	0
0	0
0	0
0	0
0	0
0	0
0	0
0	0
0	0
183	0
1214	0
166	2
0	0
0	0
147	1
0	0
1247	0
0	0
0	0
0	0
0	0
397	0
164	0
0	0
0	0
0	0
0	0
0	0
0	0
0	0
0	0
0	0
0	0
0	0
0	0
0	0
0	0
0	0
89	0
0	0
0	0
0	0
0	0
0	0
0	0
0	0
0	0
0	0
0	0
0	0
0	0
0	0
0	0
0	0
0	0
0	0
1124	0
0	0
0	0
0	0
0	0
0	0
0	0
0	0
0	0
0	0
0	0
0	0
0	0
0	0
0	0
0	0
0	0
0	0
1127	0
0	0
0	0
0	0
0	0
0	0
0	0
0	0
0	0
0	0
0	0
0	0
0	0
0	0
0	0
0	0
0	0
0	0
0	0
0	0
0	0
0	0
1224	0
315	0
0	0
0	0
0	0
0	0
0	0
0	0
0	0
298	0
1182	0
0	0
0	0
0	0
0	0
0	0
0	0
0	0
0	0
0	0
0	0
0	0
140	0
0	0
0	0
1142	0
0	0
0	0
0	0
0	0
0	0
0	0
0	0
0	0
0	0
371	0
0	0
735	1
0	0
0	0
0	0
309	0
0	0
0	0
0	0
202	0
975	3
0	0
33	0
275	0
0	0
0	0
0	0
172	0
0	0
0	0
0	0
0	0
1028	2
213	0
128	0
0	0
0	0
0	0
197	1
0	0
0	0
206	1
0	0
0	0
0	0
291	0
1099	12
221	0
0	0
1155	0
0	0
0	0
73	0
0	0
0	0
0	0
0	0
89	0
0	0
0	0
0	0
0	0
0	0
0	0
0	0
0	0
0	0
0	0
0	0
60	0
188	0
0	0
0	0
0	0
0	0
0	0
0	0
0	0
719	1
147	0
0	0
0	0
0	0
0	0
0	0
298	0
0	0
457	1
175	1
0	0
0	0
87	0
82	0
0	0
0	0
495	2
0	0
0	0
0	0
206	1
206	1
866	0
0	0
0	0
0	0
0	0
0	0
0	0
0	0
0	0
120	0
81	1
0	0
0	0
0	0
0	0
0	0
0	0
0	0
0	0
0	0
0	0
1488	6
0	0
0	0
0	0
0	0
0	0
0	0
0	0
0	0
0	0
1166	0
104	0
100	1
0	0
0	0
202	0
0	0
0	0
0	0
0	0
0	0
0	0
212	1
0	0
114	0
0	0
32	0
0	0
1150	0
0	0
634	0
0	0
0	0
0	0
0	0
1161	0
114	1
0	0
0	0
0	0
0	0
0	0
128	0
0	0
23	0
0	0
41	0
0	0
189	0
0	0
80	2
8	0
0	0
0	0
180	0
0	0
0	0
0	0
0	0
0	0
0	0
113	0
0	0
0	0
0	0
0	0
96	0
358	0
316	0
0	0
223	0
0	0
0	0
0	0
0	0
0	0
0	0
0	0
0	0
314	0
0	0
0	0
0	0
0	0
363	0
0	0
539	1
0	0
0	0
0	0
0	0
0	0
0	0
0	0
0	0
0	0
0	0
0	0
0	0
0	0
1020	0
0	0
0	0
0	0
0	0
367	0
137	0
0	0
0	0
0	0
82	0
0	0
0	0
181	1
0	0
0	0
0	0
0	0
0	0
118	0
0	0
0	0
0	0
0	0
0	0
0	0
0	0
0	0
1183	0
0	0
0	0
0	0
0	0
0	0
0	0
0	0
0	0
0	0
0	0
317	0
66	0
0	0
0	0
0	0
0	0
0	0
0	0
0	0
0	0
0	0
0	0
0	0
0	0
0	0
0	0
0	0
0	0
0	0
0	0
0	0
0	0
0	0
0	0
0	0
0	0
0	0
0	0
0	0
0	0
0	0
0	0
0	0
0	0
0	0
0	0
0	0
0	0
0	0
0	0
0	0
0	0
0	0
0	0
0	0
0	0
0	0
0	0
0	0
0	0
0	0
0	0
0	0
0	0
0	0
0	0
0	0
0	0
0	0
0	0
0	0
0	0
0	0
0	0
0	0
0	0
0	0
0	0
0	0
38	1
0	0
1380	0
0	0
0	0
0	0
0	0
0	0
0	0
0	0
0	0
0	0
0	0
0	0
1193	0
0	0
0	0
0	0
0	0
0	0
0	0
0	0
0	0
0	0
0	0
0	0
0	0
0	0
178	0
0	0
0	0
0	0
132	0
0	0
0	0
0	0
173	0
0	0
0	0
0	0
0	0
0	0
0	0
0	0
0	0
0	0
0	0
0	0
0	0
12	0
302	0
0	0
197	0
452	0
296	0
1213	1
0	0
734	1
109	0
0	0
0	0
0	0
454	1
416	0
181	0
157	0
0	0
250	0
0	0
0	0
0	0
0	0
35	0
0	0
58	0
159	0
0	0
479	1
0	0
0	0
90	0
544	0
0	0
0	0
1078	0
0	0
146	1
0	0
0	0
0	0
583	0
0	0
0	0
0	0
0	0
0	0
0	0
0	0
0	0
0	0
1086	62
0	0
124	1
291	0
106	0
0	0
83	0
0	0
0	0
187	0
0	0
0	0
0	0
0	0
0	0
0	0
0	0
0	0
0	0
0	0
0	0
0	0
0	0
0	0
0	0
0	0
0	0
0	0
0	0
0	0
0	0
0	0
0	0
188	0
0	0
0	0
0	0
0	0
0	0
0	0
1179	0
0	0
0	0
0	0
1049	1
0	0
0	0
1049	1
0	0
0	0
0	0
1422	0
0	0
0	0
80	0
1214	0
0	0
0	0
0	0
0	0
1200	1
0	0
0	0
0	0
0	0
0	0
0	0
0	0
0	0
0	0
0	0
227	1
246	3
0	0
0	0
0	0
527	0
799	0
0	0
102	0
55	1
0	0
3	0
49	0
0	0
0	0
0	0
0	0
282	0
0	0
0	0
0	0
0	0
0	0
880	4
0	0
0	0
0	0
0	0
0	0
0	0
0	0
0	0
0	0
0	0
0	0
2	0
0	0
1164	1
0	0
0	0
73	1
0	0
0	0
0	0
0	0
0	0
0	0
0	0
0	0
0	0
0	0
0	0
0	0
0	0
0	0
0	0
0	0
0	0
0	0
0	0
0	0
0	0
0	0
0	0
0	0
0	0
1124	0
0	0
0	0
0	0
0	0
0	0
0	0
0	0
0	0
0	0
0	0
0	0
0	0
0	0
0	0
0	0
0	0
0	0
0	0
0	0
0	0
0	0
0	0
0	0
0	0
0	0
[truncated: 11,841 more rows]
