# Supplementary material for: Competing for Attention in Social Media under Information Overload Conditions
Source: PLoS One. 2015 Jul 10;10(7):e0126090. doi: 10.1371/journal.pone.0126090 (PMC4498816; doi:10.1371/journal.pone.0126090)
Supplement: S1 File — This zip file contains the sharing details of all of the microblogs we have used in the Figs 2 and 3. Among the files, ‘Instruction.txt’ describes the contents of the files. (ZIP) [file pone.0126090.s001.zip › Data/13914_525.txt]

0	0
0	0
0	0
0	0
154	1
0	0
0	0
191	1
1399	1
0	0
0	0
0	0
0	0
65	2
0	0
0	0
178	2
0	0
34	1
0	0
0	0
0	0
0	0
0	0
1120	2
0	0
0	0
0	0
0	0
1195	0
0	0
0	0
0	0
0	0
1102	0
147	1
0	0
228	1
0	0
0	0
0	0
0	0
0	0
0	0
0	0
0	0
0	0
0	0
0	0
0	0
0	0
0	0
0	0
0	0
0	0
0	0
315	1
1128	1
0	0
0	0
0	0
0	0
0	0
0	0
0	0
0	0
0	0
0	0
1164	0
0	0
0	0
0	0
0	0
0	0
0	0
0	0
0	0
0	0
162	1
0	0
0	0
0	0
0	0
0	0
0	0
0	0
0	0
0	0
0	0
0	0
0	0
0	0
0	0
0	0
0	0
0	0
0	0
1115	0
0	0
0	0
0	0
0	0
0	0
0	0
0	0
0	0
0	0
0	0
0	0
0	0
0	0
0	0
0	0
0	0
0	0
0	0
0	0
0	0
0	0
0	0
0	0
0	0
0	0
0	0
0	0
0	0
0	0
19	1
0	0
0	0
0	0
0	0
0	0
0	0
0	0
0	0
0	0
0	0
0	0
0	0
0	0
0	0
0	0
0	0
0	0
0	0
0	0
0	0
0	0
0	0
0	0
0	0
0	0
0	0
0	0
1227	0
0	0
0	0
341	3
0	0
0	0
0	0
0	0
0	0
0	0
0	0
0	0
0	0
0	0
0	0
0	0
1164	0
1073	0
1064	0
0	0
0	0
0	0
0	0
0	0
0	0
0	0
0	0
344	2
0	0
1717	5
0	0
1202	0
0	0
0	0
1260	1
0	0
0	0
0	0
0	0
0	0
1182	0
0	0
0	0
0	0
0	0
0	0
0	0
0	0
0	0
0	0
337	0
0	0
0	0
1327	0
0	0
0	0
0	0
0	0
0	0
0	0
0	0
386	0
0	0
0	0
0	0
0	0
426	4
0	0
0	0
0	0
0	0
1404	1
0	0
574	1
0	0
0	0
0	0
0	0
0	0
0	0
0	0
0	0
0	0
0	0
0	0
0	0
0	0
0	0
0	0
0	0
0	0
0	0
256	0
0	0
0	0
0	0
0	0
0	0
0	0
0	0
0	0
0	0
0	0
0	0
0	0
0	0
0	0
0	0
0	0
0	0
0	0
0	0
0	0
0	0
0	0
0	0
0	0
0	0
0	0
0	0
0	0
0	0
0	0
0	0
0	0
0	0
0	0
0	0
0	0
0	0
0	0
0	0
0	0
0	0
0	0
0	0
135	1
0	0
0	0
0	0
0	0
0	0
0	0
0	0
0	0
0	0
0	0
0	0
0	0
0	0
0	0
0	0
0	0
0	0
0	0
0	0
0	0
0	0
0	0
109	1
59	1
0	0
0	0
0	0
0	0
0	0
0	0
0	0
0	0
0	0
0	0
0	0
0	0
0	0
0	0
0	0
0	0
0	0
0	0
0	0
0	0
0	0
0	0
0	0
0	0
0	0
125	1
1199	1
0	0
0	0
0	0
0	0
0	0
0	0
0	0
18	1
18	1
0	0
0	0
0	0
0	0
0	0
0	0
0	0
0	0
0	0
0	0
0	0
0	0
0	0
178	2
0	0
0	0
0	0
0	0
0	0
1286	1
0	0
0	0
1019	1
0	0
0	0
0	0
655	5
0	0
0	0
0	0
0	0
154	1
1423	2
0	0
0	0
0	0
0	0
0	0
1075	0
0	0
0	0
286	2
138	0
0	0
485	6
0	0
0	0
0	0
120	0
0	0
0	0
0	0
0	0
0	0
0	0
0	0
1102	1
0	0
0	0
0	0
46	0
0	0
0	0
0	0
0	0
0	0
0	0
0	0
0	0
475	2
0	0
0	0
475	1
0	0
0	0
228	1
0	0
0	0
0	0
0	0
0	0
0	0
0	0
0	0
0	0
1212	0
0	0
0	0
1137	0
0	0
0	0
0	0
0	0
0	0
0	0
0	0
0	0
0	0
0	0
0	0
0	0
34	1
0	0
0	0
0	0
0	0
0	0
0	0
0	0
0	0
0	0
0	0
0	0
349	2
0	0
0	0
0	0
0	0
0	0
0	0
0	0
0	0
0	0
28	2
0	0
84	1
84	1
0	0
0	0
0	0
0	0
0	0
82	0
0	0
0	0
0	0
0	0
0	0
0	0
0	0
42	2
0	0
0	0
0	0
128	0
0	0
207	2
0	0
0	0
80	0
0	0
892	3
42	1
153	0
93	0
97	1
1926	3
0	0
0	0
0	0
0	0
0	0
1232	0
0	0
0	0
0	0
0	0
1149	0
0	0
0	0
0	0
0	0
0	0
0	0
0	0
0	0
262	2
0	0
0	0
0	0
0	0
0	0
0	0
0	0
0	0
0	0
0	0
1204	0
0	0
0	0
0	0
0	0
0	0
0	0
0	0
0	0
0	0
0	0
281	1
0	0
0	0
0	0
0	0
0	0
377	2
0	0
0	0
243	3
0	0
132	2
0	0
0	0
28	1
348	0
207	1
283	1
342	4
525	3
96	2
229	2
0	0
0	0
65	2
229	1
134	2
0	0
449	1
99	1
1728	1
190	1
120	0
257	2
530	2
0	0
0	0
0	0
0	0
0	0
594	5
51	0
111	0
0	0
824	2
218	1
0	0
0	0
0	0
88	0
0	0
0	0
0	0
0	0
0	0
1045	2
0	0
170	4
170	1
0	0
1182	0
0	0
1926	3
164	1
0	0
120	3
0	0
0	0
0	0
339	1
0	0
0	0
0	0
0	0
0	0
0	0
0	0
0	0
438	3
703	1
0	0
0	0
0	0
0	0
766	2
0	0
194	2
1092	0
119	0
141	2
42	1
191	1
0	0
183	1
123	1
0	0
107	2
0	0
1221	1
0	0
174	2
0	0
1660	2
0	0
0	0
0	0
0	0
86	0
515	2
573	1
119	2
0	0
96	0
579	4
0	0
502	2
0	0
0	0
0	0
0	0
797	3
299	2
222	2
0	0
0	0
0	0
324	0
88	0
109	2
73	2
108	2
256	1
0	0
0	0
31	1
134	1
165	1
319	0
178	1
0	0
790	4
326	3
0	0
197	2
21	1
0	0
196	2
208	0
0	0
0	0
0	0
1228	1
0	0
0	0
67	2
0	0
0	0
0	0
0	0
1209	0
183	2
265	3
0	0
59	1
0	0
301	1
0	0
24	2
0	0
65	3
263	3
0	0
241	1
0	0
0	0
63	2
216	2
0	0
0	0
58	2
0	0
0	0
40	0
80	2
427	1
0	0
0	0
0	0
0	0
0	0
0	0
0	0
416	2
0	0
773	2
0	0
117	0
341	1
285	2
0	0
285	1
423	2
222	2
178	1
0	0
0	0
2000	9
50	0
80	2
193	1
102	2
0	0
237	2
260	2
158	1
0	0
0	0
0	0
0	0
80	2
857	2
0	0
243	1
178	0
0	0
192	1
0	0
286	3
0	0
105	1
0	0
67	2
81	1
0	0
0	0
0	0
130	1
0	0
0	0
0	0
59	1
0	0
133	1
167	1
0	0
380	1
174	2
0	0
0	0
68	1
244	4
0	0
0	0
184	4
195	0
0	0
0	0
157	0
0	0
78	3
418	0
120	1
0	0
0	0
112	2
0	0
0	0
0	0
92	1
1887	6
0	0
0	0
232	2
805	3
77	1
369	1
0	0
136	1
69	1
158	0
118	1
293	0
0	0
0	0
0	0
167	1
545	2
264	2
226	0
156	1
144	1
0	0
249	4
73	1
0	0
215	1
196	2
580	1
0	0
247	0
140	1
200	1
0	0
37	1
195	1
358	1
103	1
106	2
0	0
306	2
170	1
166	0
0	0
0	0
192	1
1342	5
72	2
28	1
101	1
0	0
0	0
1020	2
0	0
165	1
107	2
320	2
0	0
346	0
151	2
0	0
0	0
404	3
153	1
99	2
0	0
0	0
0	0
120	0
0	0
0	0
279	2
200	3
113	1
279	1
568	6
0	0
51	1
0	0
0	0
2000	2
0	0
193	1
162	1
0	0
2000	2
0	0
278	1
0	0
471	3
34	1
196	0
236	0
159	1
0	0
325	1
0	0
167	0
302	0
274	0
1234	0
0	0
0	0
0	0
0	0
225	2
0	0
0	0
209	1
0	0
163	1
105	2
302	1
447	2
919	3
0	0
2000	5
100	2
0	0
171	1
0	0
0	0
0	0
182	4
336	0
186	2
29	2
115	1
870	3
0	0
217	2
1094	3
682	3
194	1
0	0
45	2
0	0
270	0
1094	3
0	0
168	1
127	3
346	1
87	1
251	1
99	1
121	1
147	1
242	0
252	2
110	1
240	2
0	0
366	1
0	0
0	0
0	0
0	0
0	0
206	0
193	1
104	0
129	1
0	0
0	0
0	0
121	1
0	0
370	0
235	3
0	0
290	2
501	1
250	1
0	0
100	2
320	1
264	3
0	0
0	0
0	0
0	0
65	1
82	1
0	0
234	1
87	1
0	0
195	2
0	0
133	0
425	0
349	2
0	0
0	0
0	0
570	3
165	0
132	3
216	1
0	0
258	1
81	2
214	0
525	2
57	3
302	2
0	0
235	3
55	0
146	3
378	2
500	1
706	0
144	1
74	2
0	0
0	0
86	1
102	2
290	2
222	4
335	4
0	0
164	3
30	1
359	2
515	1
0	0
280	1
168	1
834	1
192	1
164	1
335	4
296	1
0	0
112	2
291	2
620	2
457	1
0	0
0	0
138	2
1472	2
0	0
100	1
0	0
413	4
0	0
236	0
66	1
215	2
2401	3
0	0
147	2
249	3
264	2
198	2
179	3
394	2
0	0
0	0
734	1
643	4
1987	11
152	2
1000	5
346	0
167	3
185	1
0	0
1444	4
0	0
184	2
0	0
0	0
357	0
0	0
1009	3
150	0
0	0
0	0
0	0
0	0
0	0
189	0
0	0
705	3
0	0
350	0
0	0
0	0
0	0
147	0
124	3
190	1
392	2
585	2
1240	4
178	1
155	1
421	3
0	0
0	0
48	2
0	0
391	2
0	0
120	0
522	4
0	0
109	1
570	1
0	0
118	2
301	0
0	0
115	2
802	4
308	1
115	0
327	3
176	3
504	0
76	1
60	3
0	0
130	1
76	1
782	1
258	2
0	0
67	1
216	1
601	3
0	0
0	0
297	1
572	4
206	1
441	1
79	2
1621	6
184	2
368	2
402	1
530	1
161	2
348	3
0	0
0	0
0	0
146	2
0	0
135	2
158	2
2401	3
177	1
0	0
1975	3
280	1
255	2
0	0
0	0
222	2
95	1
1249	2
0	0
179	2
389	0
178	1
443	1
0	0
581	4
0	0
108	1
178	3
502	2
472	5
195	0
0	0
553	2
0	0
0	0
705	2
878	2
84	1
0	0
120	4
1186	2
788	0
0	0
431	3
625	4
52	1
0	0
402	1
126	1
0	0
82	2
376	2
206	3
0	0
438	3
291	2
101	2
0	0
165	2
0	0
0	0
291	2
130	1
265	4
137	2
441	2
0	0
388	1
0	0
0	0
229	2
0	0
0	0
0	0
111	2
566	1
1417	3
530	4
0	0
502	4
401	2
0	0
675	3
913	4
258	3
59	2
309	6
452	3
0	0
2000	9
246	2
733	4
286	2
87	1
170	3
213	2
73	3
0	0
491	2
0	0
196	2
106	1
1017	3
0	0
1240	5
0	0
547	1
1284	4
0	0
357	2
276	4
303	1
199	2
420	4
552	3
183	1
0	0
0	0
57	1
2090	9
0	0
160	0
662	3
0	0
745	4
0	0
351	5
434	2
0	0
394	1
961	3
282	2
419	0
80	1
606	3
172	1
203	1
217	1
269	2
91	2
117	2
0	0
808	3
520	1
0	0
96	2
210	2
321	2
154	2
396	3
1849	4
130	3
136	2
561	3
412	2
1798	8
198	3
825	0
193	2
758	3
0	0
308	3
929	7
189	1
453	1
433	3
181	0
485	2
82	2
1991	11
645	3
1201	2
0	0
234	3
97	3
579	2
1029	4
0	0
0	0
594	4
229	2
1998	6
100	3
324	2
432	3
2401	3
0	0
0	0
1714	4
0	0
0	0
0	0
201	2
0	0
0	0
0	0
0	0
0	0
1184	1
0	0
61	0
0	0
367	0
0	0
0	0
0	0
0	0
0	0
0	0
0	0
0	0
0	0
0	0
0	0
0	0
0	0
40	0
0	0
0	0
0	0
0	0
0	0
0	0
0	0
997	2
0	0
301	4
0	0
883	4
0	0
0	0
0	0
0	0
0	0
0	0
0	0
0	0
0	0
0	0
0	0
0	0
0	0
0	0
1170	0
0	0
0	0
0	0
0	0
0	0
0	0
0	0
0	0
0	0
0	0
1241	1
0	0
0	0
0	0
0	0
0	0
0	0
0	0
0	0
0	0
0	0
0	0
0	0
0	0
0	0
0	0
0	0
0	0
0	0
0	0
881	3
0	0
0	0
1925	3
0	0
0	0
0	0
0	0
1286	0
0	0
0	0
0	0
0	0
0	0
1182	1
0	0
0	0
0	0
0	0
0	0
0	0
122	2
0	0
0	0
0	0
30	0
1123	0
336	4
0	0
0	0
0	0
213	2
0	0
0	0
0	0
0	0
0	0
0	0
0	0
0	0
0	0
0	0
0	0
0	0
0	0
0	0
0	0
1217	0
0	0
0	0
0	0
0	0
0	0
0	0
0	0
0	0
0	0
0	0
0	0
0	0
0	0
0	0
0	0
0	0
157	2
0	0
0	0
0	0
0	0
0	0
0	0
0	0
0	0
0	0
1039	0
0	0
0	0
0	0
0	0
0	0
0	0
207	1
0	0
0	0
0	0
0	0
0	0
0	0
1182	0
0	0
0	0
0	0
0	0
0	0
0	0
0	0
0	0
0	0
0	0
0	0
243	0
0	0
0	0
0	0
0	0
0	0
0	0
0	0
0	0
0	0
0	0
0	0
0	0
0	0
0	0
1169	1
0	0
0	0
0	0
0	0
0	0
0	0
0	0
1121	0
0	0
0	0
0	0
0	0
0	0
0	0
0	0
0	0
0	0
0	0
0	0
0	0
0	0
0	0
0	0
93	2
0	0
36	0
274	1
41	0
41	0
491	3
0	0
0	0
0	0
0	0
0	0
0	0
0	0
0	0
57	0
231	1
57	0
278	1
217	1
0	0
1087	7
0	0
184	2
0	0
0	0
0	0
0	0
0	0
1211	2
0	0
135	0
43	0
0	0
0	0
0	0
325	0
0	0
0	0
0	0
528	1
0	0
0	0
0	0
176	0
0	0
295	2
17	1
38	0
87	2
0	0
0	0
0	0
0	0
0	0
0	0
0	0
205	1
0	0
0	0
1715	3
0	0
0	0
0	0
0	0
577	2
0	0
0	0
0	0
140	0
153	1
312	2
0	0
0	0
133	0
0	0
0	0
242	1
0	0
0	0
0	0
740	3
0	0
0	0
220	1
771	2
0	0
0	0
0	0
0	0
0	0
0	0
0	0
0	0
0	0
0	0
0	0
0	0
0	0
0	0
0	0
0	0
0	0
0	0
0	0
1142	0
347	3
315	2
150	1
1087	0
0	0
0	0
0	0
382	2
0	0
253	0
318	0
222	4
290	2
0	0
464	5
0	0
170	0
0	0
386	2
314	1
0	0
989	3
1485	8
424	0
482	3
1440	13
0	0
0	0
0	0
432	2
0	0
550	7
0	0
1232	0
0	0
0	0
0	0
0	0
195	0
219	1
964	3
0	0
0	0
0	0
0	0
0	0
0	0
0	0
0	0
0	0
0	0
0	0
0	0
0	0
1682	4
213	1
0	0
0	0
0	0
0	0
0	0
379	0
0	0
0	0
0	0
0	0
0	0
0	0
0	0
0	0
0	0
0	0
0	0
0	0
0	0
0	0
421	1
120	1
0	0
0	0
0	0
0	0
0	0
0	0
0	0
0	0
0	0
705	0
0	0
0	0
0	0
431	1
0	0
0	0
0	0
0	0
0	0
0	0
117	0
73	2
0	0
1085	2
283	0
0	0
0	0
0	0
0	0
0	0
0	0
0	0
0	0
324	1
0	0
0	0
0	0
223	0
0	0
0	0
0	0
0	0
0	0
1115	1
0	0
0	0
0	0
0	0
0	0
0	0
0	0
0	0
0	0
252	0
0	0
0	0
0	0
0	0
0	0
0	0
0	0
0	0
0	0
0	0
0	0
0	0
0	0
0	0
0	0
0	0
87	1
0	0
0	0
0	0
0	0
0	0
0	0
0	0
0	0
0	0
0	0
0	0
0	0
0	0
0	0
1690	5
0	0
0	0
0	0
0	0
0	0
0	0
0	0
0	0
0	0
0	0
0	0
0	0
0	0
1204	0
0	0
0	0
0	0
1192	0
2054	8
240	1
0	0
0	0
0	0
42	0
0	0
0	0
132	0
366	2
0	0
0	0
0	0
0	0
0	0
0	0
153	1
226	2
0	0
1102	5
37	2
91	0
70	0
0	0
0	0
731	5
1195	0
0	0
124	0
0	0
0	0
0	0
52	0
52	0
213	2
0	0
0	0
0	0
0	0
96	0
0	0
0	0
23	0
64	2
0	0
0	0
0	0
0	0
0	0
0	0
0	0
91	1
51	1
0	0
193	1
45	1
0	0
193	3
0	0
0	0
0	0
0	0
270	0
275	2
0	0
0	0
0	0
0	0
0	0
0	0
621	2
0	0
0	0
1951	2
237	2
211	3
0	0
0	0
160	1
119	1
0	0
27	0
305	2
0	0
59	1
0	0
51	1
0	0
71	1
0	0
0	0
111	2
0	0
0	0
0	0
0	0
0	0
0	0
0	0
756	0
0	0
0	0
0	0
64	2
77	1
0	0
0	0
75	2
125	0
1176	0
0	0
1402	2
0	0
333	1
108	0
535	1
148	2
0	0
0	0
53	2
42	1
0	0
142	1
0	0
491	3
0	0
342	2
0	0
0	0
0	0
[truncated: 11,914 more rows]
