# Supplementary material for: Competing for Attention in Social Media under Information Overload Conditions
Source: PLoS One. 2015 Jul 10;10(7):e0126090. doi: 10.1371/journal.pone.0126090 (PMC4498816; doi:10.1371/journal.pone.0126090)
Supplement: S1 File — This zip file contains the sharing details of all of the microblogs we have used in the Figs 2 and 3. Among the files, ‘Instruction.txt’ describes the contents of the files. (ZIP) [file pone.0126090.s001.zip › Data/13962_328.txt]

0	0
0	0
1214	0
0	0
0	0
0	0
1148	1
0	0
0	0
0	0
0	0
0	0
0	0
0	0
0	0
0	0
0	0
0	0
0	0
0	0
0	0
0	0
0	0
0	0
0	0
0	0
0	0
0	0
1143	0
0	0
0	0
0	0
0	0
0	0
0	0
0	0
0	0
0	0
0	0
0	0
0	0
0	0
0	0
0	0
0	0
0	0
0	0
0	0
0	0
0	0
0	0
0	0
0	0
0	0
0	0
0	0
0	0
0	0
0	0
0	0
0	0
0	0
0	0
0	0
0	0
0	0
0	0
0	0
0	0
0	0
0	0
0	0
0	0
0	0
0	0
112	0
0	0
1117	0
0	0
0	0
0	0
0	0
0	0
0	0
0	0
0	0
0	0
0	0
0	0
0	0
0	0
1086	0
0	0
0	0
0	0
0	0
0	0
0	0
0	0
0	0
0	0
0	0
98	1
0	0
0	0
0	0
0	0
0	0
0	0
1163	0
0	0
0	0
1112	0
0	0
0	0
0	0
538	1
0	0
0	0
0	0
1179	0
0	0
0	0
0	0
0	0
0	0
1166	0
0	0
0	0
0	0
0	0
0	0
1207	0
0	0
1252	0
0	0
0	0
0	0
0	0
0	0
0	0
0	0
733	1
0	0
1338	0
0	0
0	0
0	0
0	0
0	0
0	0
0	0
0	0
0	0
0	0
0	0
0	0
0	0
1134	0
0	0
0	0
0	0
0	0
0	0
0	0
0	0
0	0
0	0
0	0
0	0
0	0
0	0
0	0
0	0
0	0
1152	1
0	0
0	0
0	0
0	0
0	0
0	0
0	0
0	0
0	0
0	0
0	0
0	0
0	0
0	0
0	0
0	0
0	0
0	0
0	0
0	0
0	0
0	0
0	0
0	0
0	0
0	0
0	0
0	0
1172	0
0	0
0	0
24	0
0	0
0	0
0	0
0	0
0	0
0	0
0	0
0	0
0	0
0	0
0	0
0	0
0	0
927	0
0	0
0	0
0	0
0	0
0	0
0	0
0	0
0	0
1184	0
0	0
0	0
0	0
0	0
0	0
0	0
0	0
1788	3
0	0
0	0
0	0
0	0
0	0
0	0
0	0
0	0
0	0
0	0
0	0
0	0
0	0
0	0
0	0
0	0
0	0
0	0
0	0
0	0
0	0
0	0
0	0
0	0
0	0
0	0
0	0
0	0
63	0
0	0
0	0
295	0
0	0
0	0
0	0
0	0
0	0
0	0
0	0
0	0
0	0
0	0
0	0
0	0
0	0
0	0
0	0
0	0
0	0
0	0
288	0
0	0
0	0
0	0
0	0
0	0
0	0
1121	0
0	0
0	0
0	0
0	0
0	0
0	0
0	0
72	0
0	0
0	0
0	0
0	0
0	0
0	0
0	0
0	0
0	0
0	0
0	0
674	0
0	0
0	0
0	0
0	0
0	0
0	0
0	0
0	0
0	0
0	0
0	0
0	0
0	0
0	0
0	0
0	0
0	0
0	0
0	0
0	0
0	0
0	0
0	0
0	0
0	0
0	0
0	0
0	0
0	0
0	0
0	0
0	0
0	0
0	0
0	0
0	0
1165	0
0	0
0	0
0	0
0	0
1695	1
0	0
0	0
0	0
0	0
0	0
189	0
0	0
0	0
0	0
0	0
0	0
0	0
101	0
0	0
1179	0
0	0
0	0
0	0
0	0
0	0
0	0
0	0
0	0
0	0
216	0
0	0
0	0
0	0
0	0
0	0
0	0
0	0
0	0
0	0
0	0
0	0
0	0
60	1
124	1
169	0
0	0
0	0
0	0
0	0
0	0
0	0
0	0
0	0
0	0
0	0
0	0
130	0
30	0
0	0
0	0
0	0
0	0
0	0
0	0
0	0
0	0
0	0
209	2
236	2
0	0
565	2
0	0
0	0
0	0
0	0
0	0
0	0
0	0
0	0
0	0
0	0
0	0
0	0
0	0
0	0
0	0
0	0
0	0
0	0
0	0
0	0
281	1
1153	1
0	0
1530	2
1176	0
0	0
0	0
0	0
216	0
0	0
0	0
0	0
0	0
0	0
0	0
0	0
0	0
1146	0
1227	0
0	0
0	0
0	0
0	0
0	0
0	0
42	0
0	0
0	0
0	0
0	0
0	0
0	0
0	0
0	0
0	0
0	0
0	0
0	0
1103	0
0	0
0	0
0	0
0	0
0	0
0	0
0	0
1423	2
0	0
0	0
0	0
0	0
0	0
0	0
0	0
1163	1
0	0
0	0
46	0
0	0
0	0
0	0
154	1
0	0
0	0
580	0
0	0
0	0
0	0
0	0
0	0
0	0
0	0
0	0
151	0
399	1
0	0
135	1
54	0
0	0
0	0
69	1
115	1
74	1
406	1
726	2
1921	1
760	0
371	0
290	0
681	2
485	1
182	1
164	0
277	2
248	1
111	0
118	0
0	0
183	0
0	0
0	0
0	0
0	0
0	0
0	0
226	2
0	0
293	0
0	0
0	0
0	0
0	0
85	1
142	0
0	0
75	1
0	0
0	0
0	0
0	0
0	0
0	0
0	0
348	0
0	0
296	1
274	0
888	1
248	1
0	0
0	0
0	0
517	0
0	0
0	0
0	0
0	0
0	0
0	0
0	0
0	0
0	0
0	0
0	0
0	0
162	0
0	0
0	0
0	0
171	0
0	0
267	0
0	0
177	0
0	0
504	0
0	0
0	0
492	0
106	0
330	1
922	1
0	0
79	0
105	0
842	1
0	0
0	0
0	0
89	0
0	0
146	1
0	0
0	0
0	0
0	0
0	0
0	0
1253	1
0	0
522	1
0	0
858	1
0	0
1115	0
0	0
0	0
0	0
0	0
0	0
0	0
0	0
0	0
0	0
264	0
0	0
0	0
0	0
0	0
0	0
0	0
0	0
0	0
1128	0
0	0
0	0
0	0
440	1
203	0
0	0
0	0
79	1
207	0
0	0
0	0
0	0
0	0
0	0
1080	1
33	0
0	0
0	0
0	0
0	0
179	0
0	0
0	0
304	1
0	0
0	0
496	1
0	0
132	0
0	0
0	0
0	0
0	0
1076	2
430	0
0	0
0	0
119	0
1877	1
422	0
0	0
0	0
0	0
0	0
0	0
373	0
0	0
0	0
0	0
137	0
524	0
0	0
424	0
174	0
0	0
0	0
0	0
0	0
0	0
0	0
0	0
346	1
490	1
0	0
0	0
0	0
0	0
0	0
0	0
0	0
0	0
0	0
126	0
0	0
0	0
509	1
0	0
0	0
0	0
0	0
0	0
134	1
239	1
341	0
0	0
0	0
102	0
0	0
0	0
302	0
0	0
0	0
0	0
0	0
0	0
0	0
0	0
0	0
79	0
0	0
0	0
0	0
188	0
188	0
286	0
0	0
0	0
216	0
0	0
118	1
125	1
109	0
133	1
0	0
300	0
144	2
0	0
583	1
0	0
0	0
579	0
254	0
0	0
647	0
147	0
0	0
0	0
0	0
872	0
0	0
0	0
0	0
0	0
0	0
0	0
0	0
0	0
464	4
0	0
0	0
0	0
0	0
0	0
0	0
0	0
0	0
109	0
63	0
47	0
194	1
95	0
0	0
1099	0
0	0
0	0
0	0
188	1
0	0
0	0
161	0
0	0
1764	6
14	0
172	1
0	0
0	0
244	0
0	0
0	0
386	2
170	0
269	0
0	0
329	0
398	0
920	0
227	0
190	0
563	3
175	1
604	2
124	0
201	0
0	0
0	0
252	1
0	0
0	0
595	0
154	1
0	0
0	0
345	1
147	1
0	0
0	0
0	0
0	0
139	1
0	0
0	0
745	3
380	1
0	0
0	0
0	0
905	2
0	0
415	1
51	0
158	0
203	1
0	0
63	0
0	0
0	0
0	0
715	2
43	0
0	0
263	0
0	0
384	0
562	3
1150	2
0	0
52	1
99	0
41	0
42	0
0	0
380	0
505	1
204	0
303	0
425	1
0	0
0	0
130	0
0	0
47	0
0	0
123	0
290	1
0	0
301	2
0	0
59	0
290	1
0	0
353	2
0	0
0	0
0	0
438	5
628	0
0	0
0	0
0	0
199	0
0	0
0	0
0	0
215	1
0	0
0	0
0	0
30	1
151	0
0	0
0	0
0	0
256	0
278	0
0	0
0	0
240	0
0	0
0	0
1060	0
0	0
0	0
0	0
548	0
294	2
231	0
474	0
0	0
72	0
523	2
2000	2
1155	3
137	2
0	0
339	0
732	1
0	0
0	0
0	0
349	0
0	0
2000	3
166	1
0	0
0	0
398	1
0	0
264	1
0	0
0	0
0	0
0	0
337	0
0	0
0	0
0	0
0	0
0	0
0	0
27	0
0	0
98	1
0	0
0	0
0	0
0	0
0	0
0	0
0	0
0	0
0	0
321	0
0	0
0	0
0	0
220	1
0	0
0	0
0	0
0	0
164	0
166	0
0	0
0	0
0	0
0	0
0	0
0	0
0	0
0	0
0	0
377	1
122	0
334	1
338	0
20	0
356	1
0	0
401	0
335	0
0	0
0	0
0	0
0	0
0	0
0	0
213	1
0	0
0	0
0	0
0	0
0	0
0	0
201	0
213	0
71	0
345	1
0	0
0	0
0	0
0	0
897	1
264	3
0	0
79	0
1675	2
305	0
0	0
154	0
561	2
0	0
1019	1
219	0
0	0
47	0
0	0
0	0
0	0
0	0
33	0
0	0
467	0
0	0
0	0
1979	1
0	0
0	0
0	0
0	0
0	0
0	0
42	1
0	0
120	0
960	1
120	0
391	0
88	1
0	0
594	1
71	0
2743	3
1870	1
0	0
0	0
73	2
0	0
0	0
219	1
146	1
0	0
39	0
99	0
0	0
0	0
176	2
86	0
458	1
0	0
0	0
0	0
0	0
0	0
0	0
0	0
0	0
0	0
0	0
0	0
0	0
0	0
0	0
0	0
0	0
0	0
276	1
0	0
0	0
0	0
0	0
78	1
0	0
1042	0
0	0
0	0
56	1
0	0
0	0
56	1
181	1
39	0
0	0
0	0
0	0
92	0
0	0
217	1
94	1
708	2
0	0
1987	3
0	0
381	0
0	0
0	0
0	0
1001	3
267	0
127	0
207	1
0	0
0	0
0	0
0	0
119	1
290	0
175	0
146	0
0	0
0	0
0	0
0	0
0	0
120	0
0	0
0	0
14	0
0	0
0	0
0	0
193	1
222	1
0	0
89	1
0	0
187	0
0	0
0	0
0	0
67	0
0	0
0	0
0	0
0	0
0	0
0	0
0	0
272	3
0	0
0	0
455	1
538	1
0	0
250	1
983	3
0	0
0	0
607	1
190	0
0	0
0	0
204	1
0	0
247	1
0	0
289	0
758	1
3	0
0	0
163	1
150	0
66	0
869	1
68	1
3	0
533	2
216	0
234	1
0	0
0	0
0	0
0	0
0	0
1010	1
0	0
0	0
0	0
0	0
0	0
0	0
125	0
0	0
0	0
0	0
0	0
166	0
151	0
0	0
0	0
924	0
0	0
0	0
0	0
198	0
187	1
253	1
324	1
0	0
0	0
424	1
0	0
0	0
43	0
130	0
45	1
134	1
0	0
0	0
0	0
0	0
0	0
273	2
142	2
243	2
154	1
883	2
266	1
103	0
0	0
151	0
46	0
383	0
235	0
202	0
0	0
502	2
156	1
147	1
197	0
0	0
196	1
226	1
105	1
0	0
451	3
121	0
0	0
0	0
0	0
0	0
143	0
326	1
164	0
139	0
105	1
201	2
236	1
76	0
227	0
201	0
669	0
254	0
356	0
485	1
109	1
194	0
103	1
303	1
60	0
0	0
1934	2
118	6
156	2
830	1
128	0
65	0
0	0
88	1
0	0
178	0
0	0
114	1
659	1
150	1
291	1
108	0
0	0
477	0
225	2
414	2
204	1
143	0
0	0
456	1
477	0
75	1
462	1
73	1
0	0
262	1
1993	7
280	0
246	2
225	0
138	2
0	0
132	1
379	2
54	0
360	1
0	0
84	2
43	0
508	0
55	1
0	0
296	2
74	0
254	3
90	0
14	0
0	0
1999	1
0	0
261	2
164	0
97	0
303	0
197	0
0	0
296	0
0	0
0	0
566	1
65	1
63	1
50	1
503	4
0	0
59	0
125	0
202	0
151	0
138	0
0	0
0	0
203	1
70	1
0	0
173	0
55	0
323	2
122	1
0	0
91	1
86	0
216	0
96	0
0	0
238	3
63	1
0	0
0	0
0	0
162	1
66	0
152	1
144	2
897	2
209	0
289	0
527	0
653	0
0	0
157	1
196	0
0	0
0	0
138	1
219	0
219	0
332	2
0	0
219	0
50	1
219	0
200	0
130	1
0	0
1438	4
207	0
0	0
846	0
358	0
373	1
0	0
0	0
233	0
816	0
296	1
0	0
175	2
88	1
361	1
90	0
1531	2
379	0
72	0
278	0
0	0
0	0
0	0
204	1
484	1
519	0
0	0
423	1
179	0
314	2
85	0
1157	2
1126	1
45	0
268	0
135	1
310	0
563	0
0	0
77	0
321	2
0	0
0	0
0	0
278	1
0	0
0	0
179	1
383	0
237	0
396	0
145	1
346	0
0	0
40	1
122	1
159	1
0	0
126	1
0	0
34	0
0	0
148	1
410	1
350	3
0	0
0	0
324	0
0	0
146	2
938	2
505	2
1416	0
213	0
0	0
320	0
0	0
196	1
175	1
0	0
0	0
151	0
224	2
0	0
295	0
0	0
0	0
48	0
0	0
0	0
0	0
0	0
234	0
250	0
127	0
178	1
930	0
0	0
0	0
0	0
0	0
0	0
0	0
0	0
1185	0
349	2
196	1
0	0
0	0
263	0
0	0
226	1
428	1
148	0
143	1
169	1
254	0
432	0
0	0
0	0
0	0
118	0
1978	3
0	0
173	0
84	0
327	0
0	0
0	0
79	0
0	0
0	0
0	0
0	0
21	0
76	1
178	1
344	0
207	2
0	0
328	0
118	3
306	1
0	0
509	1
271	0
0	0
0	0
104	1
0	0
102	0
1673	4
282	1
0	0
386	1
0	0
222	0
99	0
0	0
147	0
0	0
0	0
512	2
203	0
0	0
0	0
0	0
0	0
0	0
0	0
240	0
0	0
250	2
0	0
64	2
1775	11
0	0
213	1
0	0
0	0
117	1
93	0
0	0
140	0
112	0
0	0
793	1
131	0
243	1
217	0
1132	1
0	0
441	0
0	0
639	0
179	0
38	0
245	1
37	0
0	0
0	0
0	0
146	1
177	0
0	0
30	1
325	2
344	0
268	0
527	1
0	0
0	0
487	1
55	0
0	0
0	0
0	0
0	0
222	0
0	0
12	0
267	1
0	0
222	0
1115	3
0	0
333	1
866	0
112	1
383	1
172	1
0	0
26	0
72	1
0	0
311	1
32	0
123	0
1150	1
0	0
788	2
0	0
0	0
132	1
0	0
619	1
1167	3
155	1
0	0
0	0
225	0
354	2
0	0
484	1
0	0
408	1
51	0
594	3
1167	3
442	1
332	1
0	0
130	1
88	0
1052	0
356	1
272	0
0	0
385	1
0	0
0	0
0	0
97	0
195	0
357	1
0	0
331	2
0	0
207	1
65	1
0	0
1454	1
18	1
288	1
388	1
246	1
406	1
96	0
1164	0
0	0
212	3
0	0
94	1
0	0
0	0
159	1
304	0
181	0
247	2
134	0
388	1
307	0
20	1
64	0
259	0
100	1
0	0
272	2
65	0
0	0
0	0
0	0
155	0
0	0
0	0
136	0
258	1
76	0
1372	4
160	1
0	0
62	0
888	0
71	1
51	0
147	1
0	0
1116	2
0	0
452	2
234	1
0	0
329	0
90	2
1143	1
1143	1
52	1
297	1
0	0
0	0
737	1
0	0
463	0
0	0
0	0
176	0
76	0
151	0
1597	2
145	1
739	1
0	0
115	0
113	1
112	0
175	0
0	0
0	0
122	1
242	1
0	0
96	0
127	1
107	0
0	0
0	0
163	1
0	0
0	0
0	0
0	0
130	2
46	0
0	0
0	0
110	0
0	0
266	1
223	1
196	0
123	2
176	2
69	2
720	1
288	1
538	0
635	2
0	0
140	0
286	1
26	0
655	0
1309	0
0	0
0	0
0	0
220	1
470	0
130	0
280	0
640	4
198	1
359	0
117	1
481	1
0	0
152	1
0	0
253	1
682	1
79	0
191	1
21	0
158	1
0	0
481	1
2000	11
81	0
383	0
174	0
0	0
94	0
624	1
60	0
0	0
0	0
0	0
463	0
118	0
0	0
177	1
189	0
191	0
671	1
328	1
0	0
209	0
0	0
423	1
560	2
0	0
100	0
639	2
271	0
0	0
0	0
0	0
380	3
134	1
85	0
357	0
154	1
808	3
280	2
158	1
485	0
97	1
78	2
384	0
320	0
133	2
371	1
57	0
299	1
0	0
126	0
447	0
342	1
0	0
26	1
0	0
209	0
146	0
96	3
405	2
155	1
44	0
282	4
174	0
198	1
0	0
150	1
273	3
0	0
0	0
179	0
1970	2
0	0
375	0
243	0
271	2
176	1
176	1
423	0
215	1
354	0
0	0
217	0
303	1
512	1
0	0
0	0
256	1
74	0
143	1
166	1
129	0
881	0
69	0
478	1
92	0
274	0
0	0
913	2
526	1
30	1
0	0
114	1
0	0
436	2
77	0
0	0
700	2
0	0
81	1
0	0
184	0
192	0
0	0
809	2
0	0
0	0
2499	1
256	2
176	0
141	0
1750	1
0	0
746	1
72	1
0	0
107	1
0	0
146	1
0	0
42	1
0	0
193	1
172	0
0	0
276	1
250	1
0	0
0	0
0	0
0	0
52	0
449	1
162	1
171	1
189	1
64	1
135	1
251	0
334	0
0	0
236	1
346	0
138	1
0	0
355	2
283	0
0	0
279	2
109	0
0	0
1327	0
0	0
222	1
736	1
29	0
0	0
[truncated: 11,962 more rows]
