# Supplementary material for: Competing for Attention in Social Media under Information Overload Conditions
Source: PLoS One. 2015 Jul 10;10(7):e0126090. doi: 10.1371/journal.pone.0126090 (PMC4498816; doi:10.1371/journal.pone.0126090)
Supplement: S1 File — This zip file contains the sharing details of all of the microblogs we have used in the Figs 2 and 3. Among the files, ‘Instruction.txt’ describes the contents of the files. (ZIP) [file pone.0126090.s001.zip › Data/14030_488.txt]

0	0
0	0
0	0
0	0
1332	0
0	0
0	0
246	1
0	0
0	0
0	0
0	0
0	0
0	0
0	0
0	0
0	0
0	0
0	0
0	0
0	0
0	0
103	1
0	0
201	1
0	0
0	0
0	0
0	0
0	0
0	0
0	0
37	0
0	0
153	1
0	0
177	1
0	0
0	0
0	0
40	0
89	1
179	1
302	1
0	0
0	0
0	0
0	0
285	2
373	1
239	1
202	1
337	0
0	0
0	0
0	0
0	0
0	0
0	0
0	0
0	0
0	0
0	0
0	0
0	0
0	0
0	0
0	0
0	0
0	0
0	0
0	0
0	0
0	0
191	1
43	0
0	0
31	0
0	0
0	0
100	1
1153	0
0	0
0	0
0	0
0	0
0	0
572	0
0	0
143	1
142	0
114	1
0	0
1690	5
1082	0
447	2
114	1
81	1
301	2
0	0
102	1
496	1
440	1
0	0
0	0
194	1
0	0
0	0
0	0
197	1
0	0
0	0
125	1
0	0
0	0
0	0
0	0
79	0
0	0
0	0
0	0
0	0
292	2
681	1
0	0
0	0
0	0
0	0
0	0
0	0
0	0
0	0
0	0
0	0
0	0
0	0
0	0
0	0
0	0
1210	0
0	0
229	1
217	2
0	0
0	0
0	0
0	0
0	0
0	0
1082	0
0	0
0	0
0	0
0	0
205	0
258	1
0	0
0	0
147	0
126	0
0	0
111	1
0	0
0	0
334	1
0	0
0	0
212	1
483	0
0	0
0	0
0	0
139	0
1195	0
321	0
0	0
0	0
0	0
249	0
0	0
0	0
0	0
0	0
0	0
0	0
0	0
188	1
0	0
0	0
0	0
0	0
0	0
0	0
0	0
1207	0
43	0
1217	0
1104	0
0	0
0	0
0	0
0	0
754	1
0	0
0	0
0	0
0	0
0	0
0	0
0	0
0	0
0	0
0	0
0	0
0	0
0	0
0	0
0	0
0	0
0	0
207	0
0	0
0	0
0	0
96	0
158	0
0	0
0	0
149	1
0	0
0	0
0	0
0	0
124	0
0	0
0	0
0	0
0	0
0	0
0	0
0	0
0	0
0	0
0	0
0	0
0	0
129	0
0	0
0	0
0	0
0	0
0	0
0	0
0	0
1197	0
0	0
0	0
0	0
0	0
0	0
0	0
0	0
0	0
0	0
0	0
170	1
0	0
0	0
0	0
0	0
0	0
0	0
327	1
263	1
165	0
0	0
0	0
0	0
0	0
0	0
0	0
0	0
386	1
240	0
1135	0
0	0
0	0
0	0
0	0
0	0
0	0
0	0
0	0
0	0
0	0
1102	1
1115	0
233	1
427	1
0	0
433	1
202	1
0	0
0	0
335	0
0	0
0	0
0	0
0	0
0	0
0	0
0	0
0	0
0	0
0	0
0	0
0	0
430	1
0	0
0	0
0	0
0	0
0	0
0	0
0	0
0	0
0	0
0	0
0	0
0	0
0	0
0	0
0	0
0	0
0	0
0	0
1255	0
0	0
0	0
0	0
0	0
0	0
0	0
0	0
0	0
0	0
0	0
0	0
47	0
0	0
0	0
0	0
226	0
0	0
0	0
0	0
1079	0
0	0
0	0
0	0
0	0
0	0
0	0
132	1
333	1
0	0
0	0
0	0
0	0
0	0
0	0
0	0
0	0
0	0
0	0
0	0
0	0
1160	0
0	0
0	0
0	0
1337	0
0	0
0	0
0	0
0	0
1214	0
180	0
0	0
0	0
0	0
0	0
0	0
32	1
0	0
0	0
0	0
0	0
0	0
105	1
0	0
0	0
0	0
1112	1
1146	0
0	0
0	0
0	0
0	0
0	0
0	0
0	0
0	0
61	2
0	0
0	0
0	0
0	0
0	0
0	0
246	3
0	0
0	0
0	0
0	0
281	1
0	0
0	0
83	1
0	0
0	0
0	0
0	0
0	0
244	1
237	0
43	0
0	0
1204	2
0	0
0	0
0	0
0	0
0	0
0	0
0	0
0	0
0	0
286	1
0	0
0	0
0	0
165	0
0	0
0	0
0	0
0	0
0	0
0	0
0	0
0	0
120	1
130	3
34	1
0	0
1717	1
0	0
0	0
0	0
106	1
0	0
0	0
0	0
0	0
0	0
0	0
0	0
0	0
0	0
0	0
0	0
1172	0
0	0
0	0
0	0
0	0
1118	0
0	0
0	0
0	0
0	0
0	0
0	0
0	0
0	0
0	0
0	0
0	0
0	0
0	0
0	0
0	0
0	0
0	0
0	0
0	0
0	0
1112	1
0	0
0	0
0	0
1397	0
0	0
0	0
282	0
0	0
0	0
0	0
0	0
0	0
0	0
0	0
0	0
0	0
0	0
226	1
0	0
0	0
711	0
0	0
0	0
0	0
0	0
0	0
0	0
0	0
0	0
0	0
0	0
0	0
0	0
0	0
317	1
0	0
0	0
0	0
0	0
0	0
0	0
0	0
0	0
0	0
0	0
0	0
0	0
0	0
0	0
0	0
0	0
0	0
0	0
0	0
0	0
0	0
0	0
0	0
0	0
1167	0
0	0
0	0
69	0
0	0
0	0
0	0
0	0
0	0
0	0
0	0
0	0
0	0
0	0
0	0
0	0
0	0
0	0
0	0
0	0
0	0
0	0
0	0
0	0
0	0
0	0
56	1
0	0
172	2
0	0
0	0
198	0
0	0
0	0
0	0
0	0
0	0
0	0
0	0
71	0
0	0
161	2
0	0
0	0
338	2
411	1
0	0
0	0
81	0
183	0
0	0
0	0
0	0
0	0
0	0
0	0
0	0
1189	1
1188	1
0	0
0	0
1231	0
0	0
0	0
0	0
0	0
0	0
0	0
0	0
464	1
33	1
43	0
128	1
145	0
646	1
0	0
0	0
0	0
0	0
0	0
0	0
0	0
0	0
0	0
0	0
0	0
0	0
0	0
0	0
0	0
767	2
0	0
1233	0
0	0
0	0
0	0
0	0
0	0
0	0
0	0
0	0
0	0
0	0
0	0
257	0
0	0
164	0
1386	0
0	0
0	0
153	0
0	0
0	0
0	0
0	0
0	0
1170	0
0	0
0	0
0	0
0	0
0	0
0	0
0	0
0	0
0	0
0	0
0	0
164	0
65	1
92	1
219	1
0	0
273	2
0	0
0	0
0	0
0	0
121	1
0	0
0	0
0	0
0	0
1266	1
0	0
127	1
0	0
597	0
0	0
0	0
0	0
0	0
0	0
0	0
0	0
0	0
0	0
0	0
0	0
454	0
0	0
176	1
0	0
0	0
58	1
0	0
0	0
0	0
0	0
0	0
0	0
0	0
0	0
0	0
0	0
0	0
0	0
1116	0
0	0
0	0
0	0
0	0
0	0
451	1
0	0
0	0
0	0
0	0
143	1
0	0
0	0
0	0
0	0
0	0
0	0
0	0
121	1
0	0
0	0
0	0
0	0
0	0
0	0
0	0
0	0
0	0
0	0
0	0
0	0
0	0
0	0
1188	0
0	0
0	0
0	0
0	0
0	0
0	0
0	0
0	0
307	0
0	0
0	0
0	0
0	0
0	0
0	0
0	0
91	0
0	0
246	1
98	0
0	0
0	0
0	0
0	0
0	0
0	0
302	0
0	0
0	0
0	0
0	0
0	0
0	0
0	0
0	0
0	0
0	0
0	0
0	0
0	0
0	0
0	0
0	0
0	0
0	0
0	0
0	0
0	0
0	0
0	0
0	0
0	0
0	0
0	0
0	0
0	0
0	0
0	0
0	0
1096	1
0	0
1095	0
0	0
360	1
0	0
0	0
954	1
0	0
0	0
0	0
0	0
0	0
0	0
0	0
0	0
0	0
121	1
0	0
433	0
190	1
68	1
269	0
197	0
639	0
432	1
1134	0
0	0
0	0
0	0
0	0
0	0
0	0
401	2
0	0
232	1
0	0
282	1
0	0
0	0
0	0
412	2
401	0
0	0
0	0
43	0
195	1
0	0
1167	0
314	2
0	0
0	0
0	0
0	0
0	0
0	0
155	1
0	0
136	0
0	0
1207	1
1129	0
0	0
0	0
0	0
192	1
789	1
0	0
0	0
0	0
0	0
0	0
48	0
0	0
0	0
1211	0
0	0
0	0
0	0
0	0
0	0
0	0
178	2
0	0
247	0
0	0
1200	0
0	0
0	0
0	0
0	0
0	0
0	0
0	0
0	0
0	0
0	0
502	0
0	0
0	0
201	2
181	0
1119	0
0	0
0	0
0	0
0	0
0	0
0	0
0	0
1153	0
0	0
0	0
249	1
0	0
1162	1
0	0
0	0
0	0
0	0
281	1
0	0
29	0
0	0
0	0
0	0
0	0
371	1
0	0
0	0
0	0
0	0
0	0
0	0
0	0
184	0
190	0
55	0
0	0
273	1
0	0
158	1
0	0
424	0
1159	1
0	0
0	0
0	0
0	0
0	0
73	0
0	0
0	0
289	0
0	0
0	0
0	0
0	0
0	0
367	1
483	1
0	0
0	0
0	0
0	0
0	0
130	0
273	1
0	0
121	0
298	0
443	0
451	1
146	0
0	0
0	0
486	1
0	0
0	0
0	0
0	0
65	0
0	0
0	0
0	0
0	0
0	0
0	0
0	0
0	0
1288	0
116	1
0	0
0	0
0	0
0	0
0	0
0	0
0	0
0	0
0	0
168	0
97	1
657	1
369	0
0	0
165	1
0	0
1160	0
0	0
0	0
0	0
0	0
0	0
0	0
0	0
0	0
356	1
0	0
187	1
0	0
0	0
0	0
0	0
0	0
113	1
0	0
0	0
0	0
0	0
0	0
0	0
0	0
0	0
0	0
0	0
0	0
0	0
1087	1
0	0
0	0
0	0
0	0
0	0
208	1
0	0
0	0
0	0
0	0
1141	0
0	0
0	0
0	0
0	0
0	0
0	0
0	0
0	0
0	0
0	0
0	0
0	0
0	0
0	0
0	0
0	0
0	0
0	0
0	0
0	0
0	0
0	0
0	0
0	0
0	0
0	0
0	0
0	0
0	0
0	0
0	0
0	0
0	0
0	0
0	0
0	0
0	0
356	1
0	0
0	0
0	0
0	0
0	0
0	0
226	1
504	1
0	0
0	0
1201	0
198	1
0	0
0	0
266	0
0	0
0	0
0	0
0	0
0	0
0	0
0	0
0	0
0	0
257	2
0	0
0	0
0	0
0	0
0	0
510	3
463	1
0	0
0	0
545	0
0	0
68	1
133	0
0	0
1203	0
1149	0
0	0
0	0
0	0
273	1
0	0
0	0
557	1
114	1
1080	0
0	0
26	1
0	0
0	0
1195	0
82	0
0	0
0	0
0	0
0	0
0	0
288	1
188	1
0	0
439	0
0	0
0	0
0	0
0	0
0	0
1181	1
253	0
85	0
0	0
0	0
0	0
0	0
0	0
0	0
0	0
0	0
0	0
0	0
0	0
0	0
0	0
0	0
0	0
0	0
258	1
0	0
0	0
0	0
0	0
0	0
182	1
234	0
0	0
0	0
0	0
0	0
161	0
0	0
0	0
0	0
0	0
1180	0
0	0
0	0
0	0
0	0
0	0
0	0
0	0
0	0
451	1
0	0
0	0
0	0
0	0
0	0
0	0
1135	1
0	0
0	0
0	0
0	0
210	0
0	0
0	0
0	0
289	0
0	0
0	0
62	0
0	0
0	0
0	0
0	0
0	0
0	0
0	0
0	0
0	0
0	0
0	0
0	0
0	0
0	0
0	0
0	0
0	0
0	0
0	0
228	1
0	0
0	0
0	0
0	0
0	0
188	0
0	0
0	0
0	0
0	0
172	1
0	0
0	0
1200	0
0	0
266	1
19	0
0	0
0	0
0	0
0	0
0	0
0	0
241	2
0	0
0	0
295	0
0	0
0	0
0	0
0	0
0	0
0	0
0	0
178	1
84	1
0	0
0	0
0	0
221	1
0	0
0	0
0	0
0	0
362	2
0	0
0	0
266	0
279	0
0	0
84	0
0	0
0	0
616	2
0	0
0	0
0	0
909	3
336	1
0	0
0	0
0	0
0	0
0	0
0	0
0	0
0	0
0	0
0	0
0	0
0	0
0	0
0	0
0	0
0	0
0	0
0	0
0	0
31	0
181	1
1169	0
0	0
72	1
0	0
190	1
0	0
0	0
0	0
149	0
0	0
0	0
0	0
0	0
183	0
0	0
0	0
0	0
0	0
0	0
0	0
172	0
0	0
86	0
0	0
0	0
0	0
0	0
0	0
0	0
0	0
0	0
0	0
0	0
0	0
0	0
0	0
0	0
0	0
0	0
0	0
0	0
0	0
0	0
0	0
0	0
0	0
0	0
0	0
0	0
0	0
0	0
0	0
0	0
0	0
0	0
342	1
0	0
0	0
0	0
0	0
1133	1
0	0
0	0
0	0
0	0
0	0
192	0
0	0
0	0
221	1
97	1
0	0
0	0
0	0
0	0
0	0
243	0
132	1
367	1
359	1
158	1
0	0
0	0
150	0
128	0
521	0
0	0
97	1
0	0
0	0
0	0
97	1
113	1
0	0
0	0
99	1
0	0
78	0
0	0
0	0
0	0
0	0
221	0
0	0
0	0
393	2
1103	0
0	0
0	0
0	0
0	0
253	2
0	0
0	0
296	0
0	0
0	0
96	1
0	0
79	1
0	0
0	0
0	0
1187	2
0	0
90	1
315	0
0	0
0	0
0	0
92	1
0	0
202	0
0	0
0	0
0	0
196	1
0	0
0	0
62	1
0	0
0	0
0	0
0	0
0	0
0	0
43	0
0	0
0	0
0	0
0	0
0	0
0	0
58	1
34	0
64	0
386	2
179	1
0	0
0	0
0	0
82	0
0	0
0	0
121	2
0	0
0	0
0	0
112	2
0	0
0	0
0	0
0	0
296	0
0	0
0	0
202	2
0	0
0	0
39	1
0	0
1102	0
0	0
0	0
141	0
238	1
201	2
397	0
0	0
0	0
0	0
0	0
0	0
0	0
0	0
0	0
0	0
0	0
0	0
0	0
0	0
0	0
234	1
273	0
0	0
0	0
46	1
0	0
0	0
0	0
1149	0
0	0
0	0
669	0
0	0
0	0
0	0
405	1
1234	0
0	0
0	0
0	0
0	0
0	0
0	0
0	0
1330	0
0	0
0	0
1225	0
200	0
0	0
0	0
165	0
0	0
0	0
0	0
0	0
0	0
0	0
0	0
0	0
0	0
182	0
509	1
224	1
0	0
0	0
0	0
0	0
0	0
0	0
0	0
185	0
74	1
277	1
100	0
22	0
0	0
281	2
131	0
0	0
0	0
0	0
0	0
0	0
0	0
0	0
0	0
0	0
0	0
133	1
0	0
0	0
115	1
0	0
0	0
0	0
181	2
0	0
0	0
0	0
0	0
0	0
0	0
0	0
0	0
120	0
0	0
106	2
0	0
0	0
0	0
0	0
0	0
0	0
0	0
0	0
212	1
34	0
0	0
0	0
0	0
0	0
0	0
0	0
431	0
0	0
0	0
0	0
1118	1
0	0
34	1
0	0
0	0
0	0
0	0
0	0
0	0
482	1
163	2
0	0
0	0
0	0
0	0
0	0
0	0
0	0
0	0
0	0
0	0
0	0
0	0
0	0
107	1
0	0
0	0
69	0
149	0
181	2
98	0
104	0
0	0
0	0
0	0
224	2
0	0
0	0
0	0
0	0
42	1
0	0
109	0
0	0
157	1
0	0
0	0
0	0
0	0
0	0
412	1
431	1
0	0
0	0
0	0
0	0
813	1
0	0
0	0
0	0
0	0
108	1
0	0
0	0
0	0
0	0
0	0
261	0
0	0
0	0
14	0
0	0
0	0
0	0
0	0
0	0
1110	0
299	0
0	0
373	1
0	0
0	0
52	0
352	1
727	0
298	1
0	0
0	0
0	0
0	0
0	0
0	0
86	1
152	1
0	0
0	0
0	0
0	0
0	0
0	0
1264	1
0	0
182	1
1389	2
0	0
100	0
0	0
0	0
0	0
0	0
0	0
0	0
1244	0
0	0
281	0
0	0
0	0
0	0
143	0
0	0
0	0
0	0
0	0
0	0
0	0
0	0
0	0
0	0
0	0
335	0
0	0
0	0
111	1
1196	0
0	0
0	0
342	1
0	0
0	0
0	0
0	0
0	0
0	0
260	1
0	0
0	0
0	0
44	1
0	0
0	0
0	0
0	0
294	1
0	0
0	0
0	0
0	0
0	0
0	0
0	0
0	0
0	0
0	0
0	0
0	0
0	0
0	0
0	0
0	0
0	0
0	0
0	0
0	0
0	0
0	0
0	0
0	0
0	0
0	0
0	0
0	0
0	0
0	0
0	0
0	0
1208	0
0	0
0	0
0	0
0	0
0	0
0	0
0	0
0	0
0	0
0	0
0	0
0	0
0	0
0	0
0	0
0	0
0	0
0	0
0	0
1102	0
0	0
0	0
0	0
0	0
0	0
0	0
0	0
0	0
0	0
0	0
0	0
0	0
0	0
431	1
0	0
0	0
0	0
1092	1
0	0
0	0
0	0
0	0
0	0
0	0
0	0
0	0
264	1
0	0
0	0
0	0
0	0
0	0
0	0
0	0
0	0
0	0
0	0
0	0
0	0
584	1
480	1
0	0
0	0
0	0
0	0
0	0
0	0
0	0
0	0
0	0
233	0
1111	0
0	0
0	0
0	0
0	0
0	0
0	0
0	0
0	0
0	0
0	0
0	0
349	1
0	0
0	0
0	0
0	0
0	0
0	0
0	0
0	0
0	0
0	0
0	0
0	0
0	0
0	0
495	2
0	0
0	0
0	0
167	1
0	0
0	0
0	0
0	0
422	0
0	0
145	1
0	0
0	0
199	2
469	1
335	0
0	0
0	0
394	1
0	0
104	1
0	0
0	0
0	0
0	0
0	0
0	0
0	0
0	0
0	0
0	0
147	0
1140	0
0	0
296	0
176	1
1094	0
1111	0
202	0
229	1
10	0
74	1
0	0
142	0
[truncated: 12,030 more rows]
