# Supplementary material for: Competing for Attention in Social Media under Information Overload Conditions
Source: PLoS One. 2015 Jul 10;10(7):e0126090. doi: 10.1371/journal.pone.0126090 (PMC4498816; doi:10.1371/journal.pone.0126090)
Supplement: S1 File — This zip file contains the sharing details of all of the microblogs we have used in the Figs 2 and 3. Among the files, ‘Instruction.txt’ describes the contents of the files. (ZIP) [file pone.0126090.s001.zip › Data/14102_706.txt]

653	0
0	0
0	0
0	0
0	0
0	0
141	0
62	1
0	0
0	0
0	0
0	0
143	0
0	0
436	1
0	0
24	0
0	0
536	1
0	0
518	1
0	0
264	0
0	0
0	0
251	0
0	0
0	0
162	0
0	0
0	0
349	0
0	0
0	0
0	0
0	0
0	0
118	0
0	0
23	0
0	0
108	2
0	0
0	0
0	0
0	0
153	1
1154	0
0	0
0	0
0	0
0	0
0	0
0	0
0	0
269	0
0	0
0	0
0	0
0	0
42	0
0	0
0	0
0	0
355	1
199	0
705	0
0	0
186	0
282	0
93	1
150	0
155	1
0	0
185	0
236	0
290	0
0	0
128	0
229	1
0	0
239	0
0	0
592	1
0	0
436	0
0	0
184	0
104	0
1167	1
0	0
0	0
202	0
1173	0
0	0
0	0
140	0
0	0
84	1
0	0
73	1
219	1
20	0
114	0
0	0
649	1
254	1
597	0
95	1
201	1
0	0
196	1
202	1
141	1
510	2
541	1
45	1
2030	9
209	3
124	1
240	1
152	1
0	0
60	1
1877	1
414	2
527	3
243	1
641	2
262	1
240	1
360	1
338	1
634	1
351	0
640	2
580	0
356	1
0	0
1877	0
308	0
0	0
179	0
0	0
0	0
0	0
0	0
0	0
0	0
0	0
0	0
303	0
102	0
0	0
109	1
478	0
77	0
0	0
109	0
166	0
221	0
0	0
244	0
677	0
802	2
336	0
187	0
0	0
127	0
0	0
279	0
0	0
0	0
312	0
224	0
0	0
0	0
564	1
1014	0
693	2
0	0
279	0
0	0
0	0
0	0
22	1
58	0
21	0
0	0
0	0
616	1
0	0
360	0
360	0
145	0
424	0
0	0
27	0
0	0
228	0
0	0
78	0
0	0
0	0
0	0
157	0
438	0
280	0
211	0
0	0
0	0
1998	4
9	0
245	1
0	0
0	0
116	0
157	0
256	1
342	1
0	0
0	0
0	0
0	0
1201	0
0	0
0	0
0	0
0	0
0	0
0	0
0	0
119	0
372	0
143	0
0	0
206	0
1370	0
0	0
0	0
0	0
0	0
0	0
0	0
0	0
0	0
1202	0
0	0
0	0
256	4
0	0
0	0
0	0
0	0
0	0
1157	1
276	0
0	0
1138	0
0	0
0	0
977	1
0	0
0	0
0	0
0	0
0	0
0	0
0	0
0	0
0	0
0	0
1149	0
0	0
13	0
1194	0
0	0
1991	1
0	0
0	0
146	1
0	0
180	1
640	1
0	0
386	1
0	0
805	1
0	0
0	0
0	0
0	0
0	0
0	0
0	0
0	0
0	0
0	0
0	0
0	0
0	0
204	0
131	0
54	1
210	2
221	1
398	0
0	0
0	0
0	0
1180	0
0	0
0	0
0	0
0	0
124	1
0	0
0	0
86	0
120	0
167	1
310	0
1197	0
213	0
119	0
61	0
0	0
97	0
179	0
0	0
0	0
1572	1
0	0
0	0
0	0
0	0
0	0
0	0
0	0
191	1
191	1
223	1
288	1
0	0
0	0
134	1
70	0
0	0
0	0
29	0
280	1
88	0
105	0
0	0
0	0
106	0
0	0
688	0
0	0
0	0
0	0
0	0
0	0
0	0
0	0
0	0
0	0
0	0
0	0
0	0
155	0
107	0
13	0
0	0
217	0
0	0
119	0
0	0
0	0
102	0
357	1
0	0
0	0
0	0
0	0
0	0
0	0
0	0
0	0
0	0
0	0
0	0
272	1
0	0
0	0
0	0
0	0
107	0
0	0
0	0
0	0
0	0
242	0
222	0
193	0
140	0
0	0
0	0
0	0
0	0
0	0
0	0
0	0
0	0
0	0
43	0
0	0
0	0
0	0
0	0
0	0
0	0
417	3
170	0
0	0
108	1
0	0
79	0
87	1
0	0
253	1
0	0
0	0
0	0
79	1
147	0
169	1
1274	0
0	0
0	0
0	0
156	2
379	1
0	0
1098	1
0	0
0	0
0	0
0	0
0	0
0	0
177	0
323	2
0	0
147	1
583	1
72	1
582	0
107	1
0	0
487	0
853	1
73	1
82	1
0	0
199	1
459	1
85	1
0	0
89	1
0	0
0	0
332	1
126	2
394	1
196	1
158	0
0	0
0	0
164	1
289	0
1812	2
421	0
0	0
168	2
0	0
1621	1
386	1
822	1
0	0
2235	5
2421	4
0	0
0	0
0	0
0	0
0	0
0	0
85	0
489	1
1188	0
0	0
705	0
0	0
498	2
0	0
21	0
354	1
331	0
0	0
0	0
247	0
0	0
0	0
0	0
187	0
1915	0
137	1
0	0
0	0
0	0
0	0
0	0
0	0
0	0
0	0
0	0
0	0
0	0
0	0
189	1
1056	2
0	0
0	0
0	0
0	0
0	0
49	0
106	1
140	0
254	0
0	0
587	1
99	0
193	1
589	1
415	3
0	0
0	0
248	0
397	0
172	0
0	0
0	0
177	1
189	0
69	0
0	0
0	0
299	0
141	0
171	1
1617	1
0	0
0	0
323	0
104	1
63	0
0	0
0	0
0	0
0	0
0	0
0	0
0	0
283	0
0	0
1065	1
227	0
479	2
0	0
0	0
0	0
0	0
0	0
0	0
0	0
0	0
174	0
0	0
0	0
440	0
0	0
0	0
496	0
0	0
0	0
0	0
0	0
933	0
0	0
57	0
0	0
0	0
495	0
0	0
0	0
97	1
0	0
0	0
0	0
0	0
502	0
36	0
0	0
0	0
0	0
46	0
0	0
0	0
0	0
0	0
0	0
0	0
0	0
1105	0
1174	0
73	0
0	0
0	0
0	0
0	0
0	0
0	0
0	0
0	0
0	0
0	0
256	0
0	0
294	0
0	0
0	0
0	0
358	1
583	0
0	0
0	0
180	0
353	0
245	1
0	0
0	0
86	0
0	0
1068	0
0	0
93	0
276	0
0	0
380	0
0	0
0	0
0	0
0	0
98	0
92	0
0	0
135	0
0	0
0	0
0	0
0	0
139	1
0	0
0	0
55	0
0	0
0	0
0	0
121	0
0	0
60	0
23	0
0	0
0	0
0	0
0	0
0	0
199	1
0	0
0	0
0	0
332	1
0	0
0	0
0	0
0	0
21	1
0	0
0	0
941	0
0	0
0	0
0	0
0	0
0	0
0	0
0	0
0	0
0	0
0	0
0	0
0	0
1083	0
0	0
320	1
155	0
0	0
0	0
0	0
144	0
114	0
0	0
56	1
0	0
0	0
217	0
0	0
0	0
173	0
0	0
1153	0
0	0
0	0
164	0
0	0
0	0
81	0
160	0
0	0
0	0
0	0
0	0
0	0
421	1
515	0
157	0
0	0
0	0
180	1
0	0
0	0
0	0
0	0
0	0
0	0
0	0
800	0
0	0
0	0
0	0
195	0
199	0
96	0
0	0
0	0
14	0
38	0
0	0
0	0
0	0
0	0
97	1
0	0
0	0
0	0
0	0
204	1
195	0
0	0
467	1
442	1
97	0
0	0
245	2
101	0
404	1
0	0
0	0
375	1
0	0
452	0
233	0
0	0
0	0
0	0
0	0
83	0
0	0
0	0
0	0
0	0
0	0
0	0
133	0
48	1
0	0
0	0
137	0
0	0
0	0
0	0
0	0
0	0
166	0
0	0
0	0
0	0
0	0
0	0
0	0
0	0
0	0
0	0
0	0
332	0
206	1
42	0
897	1
472	0
0	0
0	0
1131	0
0	0
0	0
89	0
0	0
65	0
95	0
0	0
0	0
0	0
216	0
261	0
146	0
535	0
0	0
0	0
0	0
174	0
0	0
85	0
251	0
0	0
415	0
184	1
339	1
188	0
50	0
0	0
0	0
0	0
0	0
0	0
0	0
418	1
0	0
314	0
0	0
314	0
56	0
0	0
272	0
0	0
0	0
0	0
0	0
0	0
0	0
1147	1
0	0
58	0
0	0
0	0
0	0
0	0
0	0
0	0
0	0
467	2
0	0
233	0
0	0
0	0
0	0
0	0
0	0
0	0
0	0
389	0
634	0
0	0
0	0
0	0
0	0
0	0
0	0
0	0
0	0
0	0
207	0
363	1
0	0
0	0
0	0
0	0
0	0
0	0
0	0
0	0
158	1
318	1
0	0
319	0
270	0
73	0
124	0
0	0
143	0
0	0
0	0
0	0
786	2
0	0
0	0
0	0
267	0
0	0
0	0
0	0
145	0
0	0
615	0
1129	0
0	0
0	0
0	0
158	1
0	0
221	0
0	0
0	0
451	0
0	0
0	0
114	1
139	1
0	0
697	0
1092	0
0	0
0	0
0	0
190	0
0	0
0	0
0	0
0	0
0	0
1176	0
0	0
0	0
0	0
0	0
0	0
0	0
0	0
0	0
0	0
0	0
0	0
0	0
0	0
0	0
0	0
0	0
0	0
0	0
0	0
0	0
102	1
1109	0
352	1
706	1
0	0
166	1
0	0
389	2
16	0
0	0
0	0
387	1
266	1
110	1
0	0
0	0
0	0
372	1
96	0
344	1
479	2
117	0
340	2
152	0
0	0
35	0
208	0
1128	1
0	0
278	0
0	0
0	0
46	0
0	0
0	0
78	0
0	0
0	0
0	0
56	1
0	0
0	0
457	0
0	0
252	1
26	0
313	1
87	0
634	4
537	2
1045	3
0	0
148	1
277	0
86	0
180	0
0	0
63	0
91	0
0	0
0	0
266	1
0	0
376	0
483	0
47	0
0	0
0	0
0	0
0	0
184	0
0	0
0	0
0	0
0	0
0	0
0	0
0	0
0	0
0	0
0	0
0	0
0	0
0	0
0	0
0	0
0	0
0	0
0	0
0	0
0	0
0	0
0	0
0	0
0	0
0	0
0	0
150	0
0	0
0	0
1364	3
78	1
249	1
99	0
0	0
0	0
0	0
52	0
0	0
0	0
0	0
0	0
1173	0
1194	1
0	0
0	0
0	0
0	0
0	0
0	0
0	0
88	0
0	0
0	0
0	0
146	0
0	0
0	0
0	0
0	0
0	0
0	0
141	2
0	0
0	0
0	0
92	0
121	0
0	0
0	0
0	0
0	0
0	0
94	1
886	0
400	1
321	1
212	1
0	0
0	0
449	0
0	0
327	1
198	1
0	0
0	0
215	1
249	1
322	0
112	0
0	0
200	0
469	0
203	0
114	0
1241	0
204	1
27	0
0	0
902	1
94	0
72	0
298	1
141	0
0	0
0	0
139	0
1144	1
0	0
0	0
213	0
189	0
0	0
0	0
0	0
0	0
557	1
583	0
0	0
0	0
0	0
108	0
237	1
0	0
0	0
192	1
0	0
0	0
0	0
0	0
0	0
0	0
103	0
0	0
0	0
0	0
0	0
0	0
0	0
0	0
0	0
0	0
0	0
0	0
0	0
0	0
0	0
0	0
0	0
0	0
1146	0
56	0
0	0
488	1
0	0
0	0
0	0
270	0
131	0
194	1
7	0
117	0
0	0
0	0
0	0
85	1
0	0
214	0
232	0
0	0
349	2
0	0
0	0
0	0
0	0
163	0
0	0
423	0
345	0
1633	1
0	0
188	1
0	0
272	1
652	0
0	0
153	1
536	0
0	0
0	0
0	0
692	1
153	0
822	1
65	0
161	0
345	1
0	0
169	1
74	0
0	0
68	0
0	0
285	0
0	0
266	0
249	0
92	0
321	0
0	0
99	1
0	0
0	0
0	0
250	0
144	0
0	0
0	0
16	0
271	0
0	0
0	0
1187	0
0	0
0	0
210	0
178	0
0	0
0	0
0	0
120	0
0	0
225	1
0	0
1260	0
104	0
0	0
0	0
0	0
59	1
0	0
0	0
0	0
0	0
0	0
0	0
0	0
189	2
1113	0
0	0
0	0
0	0
0	0
0	0
0	0
0	0
0	0
0	0
0	0
0	0
0	0
0	0
0	0
0	0
0	0
0	0
0	0
0	0
0	0
0	0
0	0
0	0
0	0
0	0
0	0
0	0
0	0
235	0
0	0
59	0
131	0
0	0
179	0
0	0
244	1
105	0
0	0
0	0
0	0
243	0
0	0
0	0
0	0
196	1
0	0
0	0
1673	2
0	0
0	0
186	1
1165	1
260	0
146	2
479	0
0	0
0	0
146	2
57	1
0	0
433	0
199	0
0	0
0	0
0	0
0	0
0	0
0	0
0	0
0	0
0	0
0	0
0	0
0	0
22	0
0	0
0	0
0	0
0	0
0	0
0	0
0	0
0	0
0	0
21	0
241	1
0	0
0	0
312	1
1224	0
0	0
0	0
0	0
0	0
0	0
0	0
0	0
0	0
0	0
1183	0
0	0
0	0
0	0
0	0
0	0
0	0
1363	0
0	0
0	0
0	0
0	0
0	0
0	0
0	0
0	0
0	0
0	0
0	0
0	0
167	0
0	0
0	0
0	0
205	0
199	0
1414	0
0	0
15	0
0	0
411	1
0	0
0	0
0	0
125	0
149	0
682	1
200	0
218	0
232	1
0	0
0	0
460	1
295	0
137	0
0	0
0	0
0	0
0	0
0	0
153	2
0	0
0	0
0	0
93	0
0	0
96	1
54	0
348	0
235	1
200	1
1129	0
176	0
0	0
0	0
0	0
0	0
211	0
0	0
0	0
0	0
0	0
0	0
0	0
0	0
336	1
0	0
0	0
0	0
0	0
0	0
0	0
0	0
1175	0
1189	0
0	0
0	0
0	0
0	0
0	0
0	0
0	0
0	0
0	0
0	0
0	0
0	0
0	0
0	0
0	0
0	0
0	0
0	0
0	0
0	0
0	0
1111	0
325	0
0	0
0	0
1108	0
0	0
0	0
62	0
0	0
0	0
991	0
0	0
0	0
0	0
0	0
320	1
357	1
101	0
0	0
0	0
60	0
72	0
0	0
93	0
538	1
0	0
124	0
0	0
106	0
0	0
97	0
0	0
0	0
1221	0
0	0
0	0
0	0
0	0
353	0
78	0
0	0
0	0
0	0
58	1
1279	1
0	0
190	0
0	0
40	0
0	0
908	1
0	0
218	1
124	0
0	0
199	1
0	0
258	0
357	2
0	0
185	1
492	0
0	0
377	1
190	0
0	0
0	0
285	1
226	1
130	1
394	0
0	0
1158	0
0	0
399	0
0	0
0	0
0	0
0	0
0	0
124	0
0	0
54	0
0	0
0	0
0	0
0	0
212	0
0	0
95	1
0	0
0	0
0	0
33	0
0	0
0	0
0	0
0	0
430	1
0	0
0	0
426	1
0	0
0	0
0	0
0	0
0	0
0	0
0	0
0	0
0	0
0	0
1065	0
0	0
0	0
0	0
0	0
0	0
0	0
0	0
0	0
0	0
0	0
0	0
0	0
0	0
0	0
0	0
0	0
1134	0
0	0
0	0
0	0
0	0
0	0
0	0
0	0
0	0
494	0
0	0
0	0
0	0
0	0
0	0
663	1
0	0
314	1
0	0
61	1
0	0
0	0
0	0
0	0
1153	0
68	1
477	1
0	0
0	0
0	0
0	0
0	0
255	0
0	0
0	0
0	0
0	0
525	2
0	0
313	1
0	0
196	0
620	2
0	0
0	0
0	0
481	0
0	0
0	0
63	0
0	0
0	0
0	0
137	1
187	1
0	0
0	0
0	0
0	0
0	0
0	0
0	0
0	0
206	1
0	0
0	0
434	3
0	0
0	0
0	0
0	0
139	1
0	0
28	1
182	1
0	0
0	0
0	0
126	1
0	0
502	1
0	0
1233	0
152	1
227	1
0	0
654	0
0	0
0	0
0	0
1150	0
142	1
1206	1
497	0
0	0
119	0
0	0
242	3
459	1
0	0
0	0
1174	0
0	0
0	0
0	0
311	0
200	0
613	3
0	0
0	0
0	0
0	0
0	0
0	0
0	0
0	0
0	0
0	0
0	0
154	0
0	0
0	0
0	0
0	0
0	0
1167	0
129	0
0	0
997	0
737	1
288	0
0	0
0	0
210	0
55	1
0	0
948	1
772	1
0	0
0	0
0	0
0	0
89	0
586	2
0	0
0	0
0	0
0	0
0	0
49	0
386	1
68	1
0	0
118	1
199	0
71	1
0	0
0	0
0	0
204	1
0	0
0	0
0	0
0	0
518	2
0	0
0	0
357	0
0	0
252	1
322	0
0	0
0	0
0	0
0	0
0	0
79	1
24	0
335	0
0	0
0	0
0	0
199	1
0	0
0	0
346	0
0	0
0	0
70	1
174	1
0	0
0	0
85	0
0	0
246	0
122	1
0	0
0	0
0	0
0	0
0	0
0	0
0	0
0	0
0	0
0	0
0	0
0	0
125	1
1163	0
2000	2
84	0
196	1
0	0
1113	0
0	0
0	0
0	0
0	0
67	0
0	0
0	0
158	0
0	0
0	0
0	0
0	0
0	0
0	0
0	0
0	0
1129	0
0	0
0	0
0	0
0	0
347	0
0	0
0	0
0	0
0	0
0	0
0	0
0	0
0	0
0	0
244	1
0	0
81	1
0	0
0	0
0	0
309	1
0	0
55	0
181	0
179	1
0	0
112	1
1188	0
74	1
0	0
0	0
41	0
0	0
272	0
683	1
480	0
636	1
0	0
135	1
577	0
0	0
59	1
498	2
198	1
113	0
248	0
0	0
0	0
0	0
0	0
0	0
0	0
224	0
1190	0
0	0
0	0
0	0
0	0
487	0
51	1
191	0
0	0
781	1
468	1
137	1
210	1
1194	0
0	0
0	0
262	0
0	0
354	0
0	0
0	0
155	0
0	0
0	0
1188	0
0	0
0	0
0	0
0	0
0	0
0	0
0	0
0	0
0	0
0	0
1973	1
0	0
1146	0
0	0
0	0
0	0
40	0
0	0
0	0
169	0
1180	0
0	0
113	0
0	0
0	0
0	0
0	0
0	0
721	0
0	0
192	1
1107	0
167	1
498	1
2500	2
0	0
0	0
936	0
498	0
31	0
0	0
425	0
0	0
90	0
0	0
0	0
[truncated: 12,102 more rows]
