# Supplementary material for: Competing for Attention in Social Media under Information Overload Conditions
Source: PLoS One. 2015 Jul 10;10(7):e0126090. doi: 10.1371/journal.pone.0126090 (PMC4498816; doi:10.1371/journal.pone.0126090)
Supplement: S1 File — This zip file contains the sharing details of all of the microblogs we have used in the Figs 2 and 3. Among the files, ‘Instruction.txt’ describes the contents of the files. (ZIP) [file pone.0126090.s001.zip › Data/14149_207.txt]

0	0
0	0
0	0
1334	0
0	0
0	0
0	0
0	0
0	0
0	0
0	0
0	0
0	0
0	0
0	0
0	0
0	0
1393	1
0	0
0	0
1270	0
0	0
24	0
0	0
0	0
0	0
0	0
0	0
0	0
0	0
0	0
0	0
0	0
90	1
0	0
0	0
0	0
0	0
0	0
0	0
83	0
0	0
0	0
0	0
0	0
0	0
0	0
0	0
1190	0
0	0
0	0
0	0
0	0
0	0
0	0
0	0
0	0
211	0
0	0
0	0
0	0
0	0
0	0
0	0
0	0
190	0
156	2
292	1
95	1
0	0
209	1
0	0
0	0
0	0
0	0
0	0
84	0
0	0
0	0
0	0
81	0
0	0
401	1
0	0
57	0
199	1
144	0
0	0
0	0
56	0
0	0
894	2
147	0
278	1
0	0
153	0
0	0
0	0
0	0
397	1
355	1
445	0
242	1
89	2
163	1
267	1
93	0
104	1
34	1
99	1
0	0
780	0
194	0
139	0
117	0
45	1
193	1
0	0
139	1
0	0
175	1
0	0
119	0
0	0
33	0
0	0
224	2
45	1
264	1
0	0
442	1
0	0
398	2
0	0
0	0
268	1
62	1
301	1
908	0
245	1
299	0
730	2
0	0
251	1
0	0
1980	1
1180	0
0	0
0	0
0	0
0	0
0	0
0	0
0	0
0	0
0	0
0	0
0	0
0	0
0	0
0	0
0	0
0	0
0	0
0	0
0	0
0	0
0	0
0	0
0	0
0	0
0	0
0	0
0	0
1184	0
0	0
0	0
0	0
0	0
0	0
507	1
0	0
0	0
0	0
0	0
0	0
0	0
0	0
0	0
0	0
86	0
0	0
0	0
0	0
0	0
0	0
0	0
0	0
0	0
0	0
0	0
0	0
0	0
0	0
0	0
0	0
0	0
0	0
0	0
0	0
0	0
237	0
0	0
0	0
0	0
0	0
0	0
0	0
1196	0
0	0
0	0
0	0
0	0
0	0
0	0
0	0
0	0
0	0
0	0
0	0
0	0
0	0
0	0
0	0
0	0
0	0
0	0
0	0
0	0
0	0
0	0
0	0
0	0
0	0
0	0
0	0
0	0
0	0
0	0
0	0
0	0
0	0
0	0
0	0
0	0
0	0
0	0
0	0
0	0
0	0
0	0
0	0
0	0
1192	0
0	0
0	0
0	0
0	0
0	0
0	0
0	0
0	0
0	0
0	0
0	0
1119	0
0	0
0	0
0	0
0	0
1202	0
0	0
0	0
0	0
0	0
0	0
0	0
0	0
0	0
0	0
0	0
0	0
0	0
0	0
0	0
0	0
0	0
0	0
0	0
0	0
0	0
0	0
0	0
103	0
236	1
0	0
0	0
0	0
0	0
0	0
0	0
0	0
0	0
0	0
0	0
0	0
0	0
0	0
0	0
1142	1
0	0
0	0
0	0
0	0
0	0
1078	0
0	0
0	0
0	0
0	0
0	0
0	0
0	0
0	0
0	0
0	0
0	0
348	0
87	0
0	0
0	0
0	0
1187	0
0	0
0	0
0	0
0	0
0	0
0	0
1125	0
0	0
0	0
0	0
0	0
0	0
0	0
0	0
0	0
0	0
0	0
0	0
0	0
0	0
0	0
0	0
0	0
0	0
0	0
0	0
0	0
1163	0
0	0
0	0
0	0
0	0
0	0
0	0
0	0
0	0
0	0
0	0
0	0
0	0
0	0
0	0
0	0
1191	0
1202	0
0	0
0	0
0	0
0	0
0	0
0	0
0	0
0	0
0	0
0	0
0	0
0	0
0	0
0	0
0	0
0	0
0	0
0	0
0	0
0	0
0	0
0	0
0	0
0	0
0	0
0	0
0	0
0	0
0	0
0	0
0	0
0	0
0	0
0	0
0	0
1152	0
0	0
0	0
0	0
0	0
0	0
0	0
1210	0
0	0
0	0
0	0
0	0
0	0
0	0
0	0
0	0
0	0
0	0
0	0
0	0
0	0
0	0
0	0
0	0
0	0
0	0
0	0
0	0
0	0
0	0
0	0
0	0
0	0
0	0
0	0
0	0
0	0
0	0
0	0
0	0
0	0
0	0
0	0
0	0
0	0
0	0
0	0
0	0
0	0
0	0
1180	0
0	0
0	0
0	0
0	0
0	0
0	0
0	0
0	0
0	0
0	0
0	0
0	0
0	0
0	0
0	0
0	0
0	0
0	0
1079	0
0	0
0	0
0	0
0	0
1143	0
1396	0
0	0
0	0
0	0
0	0
0	0
0	0
0	0
0	0
0	0
0	0
0	0
0	0
0	0
0	0
0	0
0	0
0	0
0	0
0	0
0	0
0	0
0	0
0	0
0	0
0	0
0	0
0	0
0	0
0	0
0	0
0	0
0	0
0	0
0	0
0	0
0	0
0	0
0	0
0	0
0	0
0	0
0	0
0	0
0	0
0	0
0	0
0	0
0	0
0	0
0	0
0	0
0	0
1174	0
0	0
157	0
0	0
0	0
0	0
0	0
0	0
0	0
0	0
0	0
0	0
0	0
0	0
0	0
0	0
0	0
0	0
1131	0
1247	1
0	0
0	0
0	0
1174	0
0	0
0	0
0	0
0	0
0	0
0	0
0	0
0	0
0	0
299	0
844	1
0	0
0	0
0	0
0	0
0	0
0	0
1136	0
0	0
0	0
0	0
0	0
0	0
0	0
0	0
0	0
0	0
0	0
0	0
1250	0
0	0
0	0
0	0
0	0
0	0
0	0
0	0
0	0
0	0
0	0
0	0
0	0
1153	0
0	0
0	0
0	0
0	0
0	0
0	0
0	0
0	0
0	0
0	0
0	0
0	0
0	0
0	0
0	0
0	0
0	0
0	0
0	0
0	0
0	0
113	0
1862	1
0	0
0	0
338	2
0	0
0	0
136	0
0	0
463	1
0	0
0	0
0	0
0	0
0	0
0	0
0	0
0	0
0	0
0	0
0	0
208	1
0	0
0	0
0	0
0	0
0	0
0	0
0	0
1065	0
0	0
0	0
1115	0
0	0
0	0
0	0
0	0
119	0
0	0
0	0
0	0
0	0
0	0
0	0
0	0
0	0
0	0
0	0
0	0
0	0
0	0
0	0
669	1
0	0
0	0
0	0
0	0
0	0
0	0
0	0
0	0
0	0
0	0
0	0
0	0
0	0
0	0
0	0
228	1
0	0
0	0
0	0
0	0
0	0
0	0
0	0
0	0
0	0
0	0
1150	0
0	0
0	0
0	0
0	0
0	0
0	0
0	0
0	0
0	0
0	0
0	0
0	0
246	0
0	0
200	1
0	0
301	2
390	1
24	0
0	0
0	0
1141	1
0	0
0	0
0	0
1109	0
0	0
0	0
0	0
0	0
0	0
0	0
0	0
0	0
0	0
926	0
0	0
0	0
0	0
0	0
647	0
647	0
0	0
0	0
0	0
0	0
0	0
0	0
0	0
0	0
0	0
0	0
0	0
0	0
0	0
0	0
0	0
0	0
0	0
0	0
0	0
0	0
0	0
0	0
0	0
0	0
0	0
196	0
0	0
0	0
0	0
0	0
54	0
0	0
0	0
0	0
0	0
0	0
0	0
0	0
0	0
0	0
0	0
0	0
778	6
0	0
518	2
0	0
1250	0
647	0
0	0
0	0
0	0
0	0
647	0
0	0
647	0
0	0
647	0
0	0
0	0
0	0
0	0
0	0
0	0
0	0
0	0
0	0
0	0
0	0
647	0
647	0
647	0
647	0
647	0
647	0
647	0
647	0
647	0
647	0
647	0
647	0
647	0
647	0
647	0
0	0
647	0
647	0
647	0
1251	0
647	0
647	0
647	0
647	0
0	0
0	0
0	0
0	0
920	0
0	0
0	0
0	0
0	0
0	0
647	0
647	0
647	0
647	0
647	0
647	0
647	0
647	0
647	0
0	0
647	0
647	0
647	0
647	0
647	0
647	0
647	0
647	0
647	0
647	0
647	0
0	0
0	0
647	0
647	0
647	0
647	0
647	0
647	0
647	0
647	0
647	0
0	0
0	0
0	0
0	0
0	0
0	0
0	0
0	0
0	0
0	0
0	0
0	0
0	0
647	0
647	0
647	0
647	0
647	0
647	0
647	0
0	0
0	0
0	0
0	0
0	0
0	0
647	0
647	0
647	0
647	0
647	0
647	0
647	0
647	0
647	0
647	0
647	0
647	0
0	0
0	0
0	0
0	0
0	0
0	0
0	0
0	0
0	0
0	0
0	0
0	0
0	0
0	0
0	0
0	0
0	0
0	0
0	0
0	0
0	0
0	0
0	0
1219	2
0	0
0	0
0	0
0	0
0	0
0	0
0	0
0	0
0	0
0	0
0	0
0	0
0	0
0	0
0	0
0	0
0	0
0	0
0	0
0	0
0	0
0	0
0	0
0	0
0	0
1160	0
0	0
0	0
0	0
0	0
0	0
0	0
0	0
0	0
0	0
0	0
0	0
0	0
0	0
0	0
0	0
0	0
0	0
0	0
0	0
0	0
0	0
0	0
0	0
0	0
0	0
0	0
0	0
241	0
1660	1
170	0
894	0
305	0
0	0
0	0
0	0
0	0
0	0
0	0
0	0
0	0
0	0
0	0
0	0
0	0
0	0
0	0
0	0
0	0
0	0
0	0
237	1
0	0
0	0
0	0
0	0
0	0
0	0
0	0
0	0
0	0
0	0
0	0
1142	0
0	0
1196	0
0	0
0	0
0	0
0	0
0	0
0	0
0	0
0	0
0	0
0	0
0	0
0	0
0	0
0	0
0	0
0	0
227	0
0	0
0	0
0	0
0	0
0	0
0	0
0	0
0	0
0	0
0	0
0	0
1239	0
0	0
0	0
144	0
0	0
0	0
199	0
0	0
0	0
0	0
0	0
0	0
0	0
0	0
0	0
0	0
0	0
0	0
0	0
75	0
0	0
0	0
0	0
1107	0
0	0
0	0
0	0
0	0
0	0
0	0
0	0
0	0
0	0
0	0
0	0
0	0
0	0
0	0
0	0
0	0
0	0
0	0
0	0
0	0
0	0
0	0
0	0
0	0
0	0
0	0
0	0
0	0
0	0
0	0
0	0
0	0
0	0
0	0
0	0
0	0
0	0
0	0
0	0
0	0
0	0
0	0
0	0
0	0
1198	0
0	0
0	0
1182	0
0	0
0	0
0	0
443	0
0	0
0	0
0	0
0	0
0	0
0	0
0	0
0	0
1184	0
0	0
0	0
0	0
399	0
0	0
1269	0
147	0
0	0
0	0
0	0
0	0
91	0
0	0
0	0
0	0
0	0
0	0
0	0
0	0
0	0
0	0
0	0
0	0
1290	1
0	0
0	0
0	0
0	0
0	0
0	0
0	0
0	0
0	0
0	0
0	0
0	0
0	0
0	0
0	0
0	0
0	0
0	0
0	0
0	0
0	0
0	0
0	0
0	0
0	0
0	0
0	0
0	0
0	0
0	0
0	0
0	0
0	0
0	0
472	0
233	0
122	1
0	0
226	1
152	0
0	0
0	0
0	0
1026	0
0	0
0	0
0	0
0	0
0	0
0	0
0	0
0	0
1293	0
0	0
0	0
0	0
0	0
0	0
0	0
0	0
151	0
0	0
0	0
0	0
0	0
0	0
0	0
0	0
0	0
0	0
0	0
0	0
0	0
0	0
0	0
0	0
0	0
0	0
0	0
0	0
0	0
0	0
0	0
1176	0
0	0
0	0
0	0
0	0
0	0
0	0
0	0
1222	0
0	0
0	0
0	0
0	0
165	0
0	0
0	0
0	0
0	0
0	0
1010	1
0	0
0	0
0	0
0	0
0	0
0	0
0	0
0	0
159	0
2000	2
0	0
1270	1
0	0
0	0
111	1
0	0
0	0
0	0
0	0
0	0
0	0
0	0
0	0
1278	1
0	0
0	0
0	0
0	0
77	0
0	0
0	0
0	0
0	0
0	0
0	0
0	0
0	0
0	0
0	0
0	0
0	0
0	0
0	0
0	0
0	0
0	0
0	0
0	0
0	0
0	0
0	0
0	0
398	0
0	0
0	0
0	0
0	0
0	0
97	0
0	0
0	0
205	0
0	0
0	0
0	0
255	0
0	0
34	0
1348	0
131	0
0	0
1077	0
0	0
0	0
0	0
0	0
0	0
0	0
0	0
164	0
224	0
100	0
0	0
0	0
0	0
0	0
0	0
0	0
0	0
0	0
0	0
0	0
0	0
262	0
0	0
1060	1
0	0
0	0
0	0
0	0
0	0
0	0
0	0
91	1
0	0
0	0
0	0
0	0
0	0
0	0
0	0
0	0
0	0
0	0
0	0
0	0
0	0
0	0
0	0
0	0
0	0
0	0
0	0
0	0
0	0
0	0
0	0
0	0
169	2
0	0
0	0
0	0
0	0
78	1
280	0
0	0
0	0
0	0
1893	3
0	0
0	0
0	0
0	0
0	0
0	0
0	0
0	0
0	0
0	0
0	0
0	0
0	0
0	0
99	0
0	0
0	0
0	0
0	0
0	0
1761	1
0	0
0	0
0	0
0	0
0	0
0	0
0	0
0	0
0	0
0	0
0	0
234	0
147	0
0	0
0	0
228	0
0	0
0	0
0	0
0	0
0	0
0	0
0	0
0	0
0	0
148	0
261	1
311	1
0	0
647	0
1190	1
31	3
0	0
0	0
540	1
0	0
0	0
0	0
0	0
0	0
0	0
0	0
647	0
0	0
0	0
0	0
41	0
266	1
0	0
0	0
0	0
0	0
0	0
0	0
0	0
0	0
0	0
0	0
1173	0
0	0
0	0
0	0
0	0
0	0
0	0
210	0
0	0
0	0
0	0
0	0
0	0
0	0
0	0
0	0
0	0
0	0
0	0
1723	1
0	0
0	0
0	0
1136	0
0	0
0	0
1271	0
0	0
0	0
0	0
0	0
0	0
0	0
0	0
0	0
374	1
168	0
0	0
1144	0
0	0
0	0
0	0
0	0
0	0
0	0
0	0
0	0
0	0
210	0
284	0
203	1
0	0
0	0
0	0
144	0
0	0
0	0
0	0
0	0
0	0
0	0
0	0
0	0
157	1
0	0
0	0
0	0
0	0
1241	0
0	0
1213	0
1712	2
1202	0
0	0
0	0
0	0
0	0
0	0
0	0
0	0
0	0
0	0
1107	2
0	0
0	0
0	0
0	0
0	0
0	0
0	0
0	0
0	0
0	0
0	0
0	0
105	0
0	0
0	0
0	0
0	0
0	0
0	0
0	0
0	0
425	1
276	0
0	0
342	0
192	1
379	1
999	3
174	0
295	1
48	0
0	0
1221	0
0	0
0	0
0	0
0	0
0	0
0	0
0	0
0	0
0	0
0	0
0	0
0	0
0	0
0	0
0	0
1126	0
0	0
0	0
0	0
202	2
198	0
0	0
0	0
93	1
0	0
82	1
0	0
0	0
0	0
0	0
0	0
0	0
0	0
1998	11
0	0
0	0
0	0
0	0
0	0
0	0
0	0
0	0
1150	1
570	0
0	0
0	0
0	0
0	0
0	0
0	0
0	0
0	0
0	0
0	0
153	0
108	0
152	0
416	6
525	6
1175	1
0	0
0	0
324	1
0	0
0	0
0	0
0	0
180	4
0	0
526	1
0	0
0	0
1158	4
0	0
40	2
169	2
387	1
47	0
0	0
312	0
142	1
0	0
348	1
335	0
0	0
0	0
427	2
653	0
0	0
0	0
359	1
0	0
90	1
0	0
183	1
0	0
408	0
0	0
0	0
0	0
0	0
0	0
0	0
278	0
0	0
0	0
0	0
0	0
0	0
0	0
1041	3
0	0
1122	1
288	3
0	0
0	0
0	0
58	0
0	0
1090	1
0	0
0	0
0	0
0	0
70	0
0	0
0	0
0	0
0	0
0	0
1171	0
0	0
0	0
0	0
0	0
0	0
50	0
0	0
132	0
248	0
160	0
0	0
0	0
299	0
0	0
0	0
242	1
0	0
227	1
162	0
0	0
0	0
0	0
0	0
0	0
0	0
0	0
64	0
0	0
1150	0
169	0
229	0
202	0
0	0
0	0
0	0
0	0
202	1
182	2
102	0
0	0
0	0
84	2
224	1
0	0
0	0
0	0
0	0
88	1
0	0
312	1
283	3
1173	1
0	0
0	0
457	2
0	0
100	0
0	0
0	0
261	0
190	0
0	0
0	0
0	0
0	0
0	0
0	0
0	0
105	0
1185	0
1187	0
0	0
0	0
0	0
0	0
0	0
0	0
0	0
0	0
223	0
296	0
0	0
0	0
310	2
412	3
0	0
224	1
157	1
208	0
187	2
0	0
0	0
268	1
0	0
0	0
0	0
0	0
1106	0
588	0
309	5
565	1
345	1
468	0
0	0
0	0
0	0
0	0
37	0
39	0
0	0
0	0
0	0
0	0
0	0
0	0
0	0
0	0
0	0
0	0
0	0
309	0
0	0
0	0
0	0
352	1
0	0
159	0
0	0
0	0
0	0
174	0
343	1
551	0
0	0
0	0
0	0
0	0
0	0
432	1
431	1
0	0
0	0
0	0
0	0
0	0
0	0
438	0
0	0
1089	0
0	0
0	0
0	0
0	0
0	0
0	0
144	1
0	0
0	0
0	0
0	0
0	0
0	0
0	0
0	0
0	0
0	0
0	0
291	2
166	0
252	0
0	0
0	0
0	0
0	0
0	0
64	0
0	0
0	0
0	0
0	0
0	0
0	0
0	0
0	0
0	0
0	0
1441	0
0	0
679	1
0	0
0	0
0	0
1846	1
223	0
1174	0
0	0
0	0
0	0
0	0
0	0
98	0
46	1
0	0
0	0
0	0
0	0
0	0
0	0
821	1
0	0
0	0
372	0
0	0
0	0
0	0
0	0
0	0
0	0
522	0
0	0
0	0
0	0
0	0
437	1
0	0
0	0
1388	1
1085	4
0	0
0	0
0	0
54	1
0	0
0	0
1084	1
0	0
0	0
0	0
0	0
0	0
0	0
242	0
0	0
0	0
0	0
0	0
0	0
[truncated: 12,149 more rows]
