# Supplementary material for: Competing for Attention in Social Media under Information Overload Conditions
Source: PLoS One. 2015 Jul 10;10(7):e0126090. doi: 10.1371/journal.pone.0126090 (PMC4498816; doi:10.1371/journal.pone.0126090)
Supplement: S1 File — This zip file contains the sharing details of all of the microblogs we have used in the Figs 2 and 3. Among the files, ‘Instruction.txt’ describes the contents of the files. (ZIP) [file pone.0126090.s001.zip › Data/14189_228.txt]

0	0
0	0
0	0
0	0
0	0
0	0
0	0
0	0
0	0
0	0
0	0
0	0
0	0
0	0
0	0
0	0
0	0
0	0
0	0
0	0
0	0
0	0
0	0
0	0
0	0
0	0
0	0
0	0
0	0
0	0
0	0
0	0
0	0
0	0
0	0
0	0
0	0
0	0
0	0
0	0
0	0
0	0
0	0
0	0
0	0
0	0
0	0
0	0
0	0
0	0
0	0
0	0
0	0
0	0
0	0
0	0
0	0
0	0
0	0
0	0
0	0
0	0
0	0
0	0
0	0
0	0
0	0
0	0
0	0
0	0
0	0
1138	0
0	0
0	0
0	0
0	0
0	0
0	0
0	0
0	0
0	0
0	0
0	0
0	0
0	0
0	0
0	0
0	0
0	0
0	0
0	0
0	0
0	0
0	0
0	0
0	0
1132	1
0	0
0	0
1162	1
0	0
0	0
0	0
0	0
0	0
0	0
0	0
0	0
0	0
0	0
0	0
0	0
0	0
0	0
0	0
0	0
0	0
0	0
0	0
0	0
0	0
0	0
0	0
0	0
0	0
0	0
0	0
0	0
91	2
0	0
0	0
0	0
0	0
0	0
0	0
0	0
0	0
0	0
0	0
0	0
1200	0
0	0
0	0
0	0
0	0
0	0
0	0
0	0
0	0
0	0
0	0
0	0
0	0
0	0
0	0
0	0
0	0
0	0
0	0
0	0
0	0
0	0
0	0
0	0
0	0
0	0
0	0
0	0
0	0
0	0
0	0
1178	0
0	0
0	0
0	0
0	0
0	0
0	0
0	0
0	0
0	0
0	0
0	0
0	0
0	0
0	0
0	0
0	0
0	0
0	0
0	0
0	0
0	0
0	0
0	0
0	0
0	0
0	0
0	0
0	0
0	0
0	0
0	0
0	0
0	0
1170	0
0	0
0	0
0	0
0	0
1237	1
0	0
0	0
0	0
0	0
0	0
0	0
1190	1
0	0
0	0
0	0
1123	0
0	0
0	0
0	0
0	0
0	0
0	0
1252	0
0	0
1113	0
0	0
0	0
0	0
0	0
0	0
0	0
1230	0
0	0
0	0
0	0
0	0
0	0
0	0
0	0
0	0
0	0
0	0
0	0
0	0
0	0
0	0
0	0
0	0
0	0
0	0
0	0
0	0
0	0
0	0
0	0
1164	1
0	0
0	0
0	0
0	0
0	0
0	0
0	0
0	0
0	0
1152	0
0	0
0	0
0	0
0	0
0	0
0	0
0	0
0	0
0	0
0	0
0	0
0	0
0	0
0	0
0	0
0	0
0	0
0	0
0	0
82	0
0	0
0	0
0	0
0	0
0	0
0	0
0	0
0	0
0	0
0	0
0	0
0	0
0	0
0	0
0	0
1195	0
0	0
0	0
0	0
0	0
42	1
0	0
0	0
0	0
0	0
0	0
0	0
0	0
35	0
0	0
0	0
0	0
0	0
0	0
0	0
0	0
587	0
0	0
0	0
0	0
0	0
0	0
0	0
0	0
0	0
0	0
0	0
0	0
0	0
0	0
0	0
0	0
0	0
0	0
0	0
0	0
0	0
0	0
0	0
0	0
0	0
239	0
0	0
0	0
0	0
0	0
1241	0
0	0
357	0
0	0
0	0
0	0
98	2
1236	1
0	0
0	0
599	1
2500	4
0	0
0	0
0	0
0	0
0	0
0	0
0	0
1151	0
42	0
42	0
0	0
0	0
1187	1
0	0
0	0
0	0
0	0
0	0
0	0
0	0
0	0
0	0
0	0
0	0
0	0
0	0
380	0
0	0
0	0
0	0
0	0
20	0
0	0
0	0
0	0
0	0
0	0
0	0
0	0
0	0
1154	0
0	0
277	0
0	0
325	1
0	0
0	0
0	0
0	0
216	3
0	0
0	0
0	0
0	0
0	0
0	0
0	0
0	0
0	0
0	0
0	0
451	1
0	0
426	3
0	0
0	0
1102	0
0	0
0	0
0	0
1225	0
0	0
0	0
0	0
0	0
0	0
0	0
0	0
0	0
0	0
0	0
0	0
0	0
0	0
0	0
0	0
0	0
0	0
0	0
0	0
0	0
0	0
0	0
0	0
0	0
0	0
0	0
0	0
0	0
0	0
0	0
0	0
0	0
0	0
0	0
0	0
0	0
0	0
295	0
0	0
41	0
180	0
180	0
0	0
0	0
0	0
0	0
0	0
0	0
0	0
0	0
0	0
0	0
0	0
0	0
0	0
0	0
0	0
70	1
0	0
0	0
1079	0
0	0
0	0
0	0
0	0
0	0
0	0
0	0
0	0
0	0
828	0
0	0
0	0
39	0
0	0
0	0
0	0
0	0
0	0
0	0
0	0
0	0
0	0
0	0
0	0
0	0
0	0
0	0
0	0
0	0
0	0
0	0
0	0
296	0
0	0
0	0
0	0
0	0
0	0
0	0
0	0
0	0
0	0
0	0
0	0
0	0
0	0
0	0
0	0
359	0
0	0
0	0
865	1
0	0
0	0
0	0
0	0
0	0
76	0
0	0
0	0
0	0
0	0
0	0
0	0
542	1
542	1
83	0
0	0
0	0
0	0
0	0
1394	0
1161	0
0	0
0	0
0	0
0	0
0	0
0	0
0	0
0	0
0	0
0	0
0	0
0	0
0	0
0	0
0	0
879	0
0	0
0	0
0	0
52	0
0	0
0	0
0	0
0	0
0	0
0	0
0	0
0	0
0	0
0	0
0	0
0	0
0	0
1198	0
0	0
0	0
575	2
0	0
0	0
0	0
0	0
0	0
0	0
0	0
0	0
0	0
0	0
0	0
0	0
95	0
0	0
124	0
0	0
0	0
0	0
0	0
0	0
0	0
212	0
0	0
0	0
0	0
0	0
0	0
0	0
0	0
0	0
563	2
100	0
0	0
415	2
1478	2
262	1
89	0
0	0
0	0
83	1
0	0
0	0
1993	0
329	0
0	0
0	0
0	0
0	0
0	0
427	1
134	1
331	1
0	0
0	0
0	0
0	0
355	0
1153	0
0	0
0	0
0	0
0	0
0	0
0	0
42	0
0	0
0	0
0	0
0	0
0	0
0	0
0	0
54	0
0	0
0	0
82	0
0	0
0	0
349	1
679	2
0	0
0	0
0	0
0	0
0	0
0	0
0	0
349	3
0	0
0	0
148	0
164	0
0	0
0	0
321	0
0	0
0	0
186	1
178	0
0	0
556	1
111	0
810	0
844	5
0	0
0	0
0	0
0	0
0	0
0	0
0	0
0	0
0	0
0	0
0	0
0	0
1639	3
188	0
0	0
0	0
0	0
0	0
367	1
0	0
0	0
63	0
80	1
259	0
0	0
111	1
263	3
0	0
0	0
0	0
0	0
0	0
0	0
668	0
51	1
0	0
0	0
0	0
0	0
0	0
0	0
0	0
0	0
0	0
0	0
0	0
466	3
669	1
0	0
0	0
0	0
124	0
66	0
0	0
0	0
137	0
157	0
157	0
0	0
0	0
199	0
344	1
296	1
457	1
262	1
0	0
77	0
0	0
424	3
179	0
0	0
0	0
217	0
526	1
661	0
0	0
0	0
0	0
206	0
653	6
328	1
0	0
1477	1
276	0
205	1
187	2
0	0
0	0
0	0
0	0
0	0
0	0
311	0
405	1
181	1
0	0
0	0
0	0
174	21
1237	0
0	0
0	0
0	0
257	0
604	0
0	0
30	0
0	0
0	0
0	0
0	0
0	0
310	1
187	1
172	1
68	0
0	0
0	0
0	0
0	0
186	0
0	0
0	0
0	0
0	0
128	0
0	0
0	0
113	0
0	0
1102	2
447	2
818	0
75	0
0	0
0	0
0	0
161	0
69	0
177	0
684	0
701	1
0	0
458	0
100	0
1148	6
0	0
0	0
523	4
191	0
0	0
0	0
0	0
0	0
0	0
0	0
0	0
135	0
604	2
1062	2
82	0
0	0
313	0
0	0
182	1
0	0
154	1
0	0
0	0
0	0
0	0
566	1
178	2
68	0
0	0
518	0
0	0
0	0
0	0
97	1
97	1
107	0
107	0
0	0
100	3
100	3
160	5
160	5
0	0
0	0
153	3
153	3
42	2
42	2
54	1
54	1
64	0
64	0
150	3
150	3
164	2
164	2
46	1
46	1
115	0
115	0
150	3
97	0
97	0
47	1
47	1
41	0
41	0
0	0
0	0
192	5
192	5
148	2
148	2
0	0
0	0
0	0
0	0
42	0
42	0
116	0
116	0
181	2
181	2
0	0
0	0
162	3
162	3
53	0
53	0
0	0
0	0
0	0
0	0
114	0
114	0
0	0
0	0
185	2
185	2
82	1
43	0
43	0
89	0
89	0
0	0
281	0
0	0
154	0
359	0
0	0
0	0
0	0
0	0
121	0
0	0
368	0
0	0
205	0
459	0
0	0
99	1
394	0
331	1
23	0
307	1
0	0
0	0
155	0
338	0
171	0
0	0
0	0
377	1
216	0
0	0
265	0
290	0
0	0
1317	3
277	1
144	0
1912	3
0	0
342	2
198	0
335	2
0	0
0	0
0	0
0	0
0	0
452	3
0	0
0	0
0	0
0	0
0	0
101	0
531	2
225	0
0	0
505	0
1206	0
0	0
376	1
595	1
0	0
450	2
0	0
260	0
0	0
301	0
1194	0
465	1
0	0
1953	5
241	1
0	0
1571	5
0	0
0	0
0	0
0	0
0	0
0	0
0	0
0	0
0	0
0	0
0	0
0	0
0	0
0	0
0	0
0	0
1999	8
0	0
0	0
0	0
0	0
79	2
0	0
0	0
0	0
0	0
1999	8
0	0
1731	5
0	0
804	4
1390	5
0	0
0	0
18	0
1999	8
0	0
0	0
0	0
0	0
0	0
0	0
0	0
602	0
0	0
0	0
1254	4
0	0
0	0
0	0
0	0
0	0
1887	6
130	1
0	0
0	0
1996	3
288	1
1364	0
1561	5
1996	3
0	0
0	0
0	0
0	0
1996	3
0	0
1561	5
1999	4
0	0
0	0
0	0
2001	8
1999	4
0	0
1389	2
0	0
0	0
0	0
0	0
1143	3
2000	6
0	0
0	0
0	0
0	0
0	0
0	0
0	0
1931	5
0	0
1747	6
0	0
1747	6
0	0
0	0
1389	2
0	0
0	0
0	0
0	0
0	0
883	2
1389	2
1591	6
0	0
1393	7
0	0
0	0
0	0
0	0
1393	7
883	2
0	0
1747	6
1591	6
0	0
0	0
0	0
0	0
1393	7
0	0
0	0
0	0
0	0
1591	6
0	0
0	0
1536	6
1348	3
0	0
0	0
0	0
0	0
1970	6
0	0
1747	6
0	0
0	0
1999	6
0	0
0	0
0	0
1909	6
0	0
0	0
0	0
0	0
1909	6
0	0
0	0
0	0
2000	7
82	0
0	0
1648	5
1783	4
0	0
0	0
0	0
0	0
1343	4
1359	5
1957	4
1012	3
0	0
1343	4
1783	4
1012	3
1530	7
1639	7
0	0
0	0
0	0
949	3
0	0
0	0
0	0
0	0
958	2
1971	5
1957	4
0	0
0	0
0	0
1971	5
1422	3
0	0
0	0
0	0
1639	7
0	0
1957	4
1924	3
0	0
1506	5
0	0
1999	4
40	0
0	0
1999	4
0	0
1414	5
0	0
0	0
1414	5
0	0
0	0
1525	4
1909	4
573	1
1998	4
0	0
0	0
0	0
573	1
0	0
573	1
0	0
0	0
1826	6
1835	7
0	0
475	2
960	1
0	0
0	0
0	0
0	0
0	0
0	0
2000	6
0	0
0	0
0	0
0	0
1673	5
0	0
1819	7
114	0
0	0
0	0
0	0
0	0
0	0
0	0
1967	7
1561	5
0	0
0	0
0	0
1883	6
0	0
0	0
1883	6
0	0
0	0
1561	5
0	0
0	0
1406	2
1270	3
0	0
0	0
0	0
1240	3
0	0
1966	5
0	0
1561	5
1966	5
0	0
1695	5
1043	5
0	0
0	0
0	0
0	0
0	0
54	0
0	0
0	0
0	0
0	0
0	0
0	0
0	0
0	0
0	0
569	0
0	0
0	0
0	0
0	0
0	0
2001	5
0	0
0	0
0	0
0	0
0	0
0	0
0	0
0	0
1293	5
0	0
0	0
0	0
688	2
0	0
835	1
0	0
0	0
688	2
0	0
0	0
0	0
0	0
688	2
1389	2
1998	8
0	0
0	0
0	0
0	0
0	0
1232	2
113	0
0	0
0	0
0	0
310	3
0	0
113	0
0	0
0	0
1669	5
0	0
200	1
0	0
0	0
0	0
310	3
0	0
1669	5
0	0
1191	5
0	0
1995	3
1669	5
0	0
1376	4
0	0
0	0
0	0
0	0
0	0
1989	1
1669	5
0	0
1588	1
0	0
1588	1
0	0
0	0
0	0
0	0
0	0
0	0
1588	1
0	0
0	0
1989	1
0	0
0	0
0	0
0	0
0	0
18	0
0	0
0	0
1183	4
128	0
0	0
0	0
0	0
0	0
1644	6
70	0
108	1
832	3
0	0
0	0
0	0
0	0
0	0
1992	0
0	0
0	0
1335	4
0	0
0	0
0	0
0	0
420	3
108	1
888	3
0	0
1999	2
1999	6
0	0
1999	6
795	2
1117	2
0	0
0	0
1442	3
2000	6
783	3
0	0
0	0
783	3
0	0
0	0
0	0
1994	1
0	0
0	0
1058	2
0	0
783	3
1663	5
231	0
0	0
0	0
1663	5
1663	5
0	0
0	0
0	0
0	0
0	0
1278	5
1663	5
1469	5
783	3
2001	5
0	0
1469	5
0	0
783	3
1545	5
0	0
0	0
872	2
0	0
0	0
783	3
1927	6
0	0
0	0
0	0
0	0
0	0
0	0
54	0
1981	8
922	3
0	0
90	0
224	0
671	3
1981	8
0	0
0	0
0	0
1436	4
0	0
0	0
0	0
1282	5
0	0
1235	5
0	0
0	0
0	0
0	0
0	0
1235	5
0	0
0	0
0	0
1282	5
1997	4
0	0
0	0
671	3
1997	4
1997	4
191	1
0	0
0	0
0	0
0	0
0	0
0	0
0	0
1226	6
0	0
0	0
0	0
1226	6
1997	4
0	0
2000	7
1997	4
0	0
1657	4
1543	5
1881	7
0	0
1543	5
0	0
0	0
1713	5
1998	5
1805	5
1657	4
0	0
207	0
1998	5
375	1
601	6
0	0
0	0
1657	4
239	2
775	0
1657	4
0	0
0	0
60	1
8	0
0	0
826	3
1741	6
65	0
0	0
702	1
0	0
65	0
1741	6
0	0
1652	7
702	1
0	0
94	1
702	1
0	0
0	0
0	0
826	3
65	0
0	0
702	1
0	0
1288	6
0	0
0	0
0	0
0	0
87	0
1136	4
559	1
0	0
0	0
0	0
0	0
1288	6
0	0
0	0
0	0
0	0
0	0
1288	6
0	0
0	0
826	3
0	0
0	0
0	0
0	0
1745	5
0	0
1884	10
0	0
0	0
0	0
0	0
0	0
0	0
0	0
1884	10
0	0
0	0
0	0
0	0
0	0
0	0
0	0
0	0
68	0
0	0
0	0
20	0
1997	5
0	0
20	0
1793	4
1887	5
1940	5
0	0
0	0
0	0
0	0
0	0
913	1
0	0
1874	6
0	0
1887	5
0	0
1874	6
1344	3
0	0
1949	8
1642	5
0	0
1641	5
0	0
0	0
140	0
1858	5
1949	8
0	0
26	0
0	0
0	0
0	0
26	0
0	0
0	0
0	0
0	0
0	0
0	0
1782	8
140	0
0	0
1528	6
1971	5
145	1
0	0
0	0
140	0
0	0
24	0
0	0
0	0
0	0
1424	6
0	0
0	0
0	0
0	0
905	2
1267	4
0	0
0	0
0	0
1325	4
0	0
0	0
1902	5
0	0
1999	5
1267	4
0	0
821	2
180	1
1902	5
946	4
827	1
0	0
0	0
0	0
0	0
827	1
0	0
0	0
1999	6
1150	4
0	0
0	0
1150	4
0	0
0	0
0	0
0	0
0	0
0	0
1396	5
0	0
1396	5
0	0
1396	5
0	0
191	0
0	0
0	0
0	0
0	0
1948	2
0	0
0	0
0	0
0	0
0	0
907	1
0	0
0	0
0	0
0	0
0	0
0	0
0	0
907	1
0	0
0	0
0	0
326	1
0	0
946	4
0	0
0	0
1600	2
0	0
0	0
0	0
1999	1
0	0
1946	6
1943	7
0	0
929	3
0	0
0	0
65	1
0	0
129	0
0	0
929	3
65	1
0	0
0	0
0	0
0	0
547	0
1849	7
0	0
0	0
1055	4
0	0
0	0
0	0
2000	5
0	0
0	0
0	0
0	0
0	0
0	0
0	0
0	0
0	0
0	0
133	0
0	0
1647	7
0	0
0	0
11	0
0	0
133	0
0	0
1647	7
1471	5
0	0
0	0
0	0
1731	5
0	0
1804	5
0	0
1471	5
1632	6
1214	4
0	0
0	0
0	0
1471	5
1471	5
22	0
1471	5
0	0
0	0
0	0
526	0
1573	6
0	0
0	0
183	0
0	0
0	0
1471	5
335	1
0	0
0	0
0	0
0	0
865	2
0	0
1510	5
0	0
1804	5
0	0
0	0
0	0
0	0
0	0
0	0
0	0
1804	5
931	2
931	2
0	0
0	0
0	0
0	0
1665	7
1517	4
0	0
931	2
0	0
0	0
0	0
1764	6
1517	4
0	0
0	0
0	0
0	0
0	0
0	0
0	0
0	0
0	0
0	0
0	0
0	0
0	0
0	0
0	0
0	0
0	0
1848	5
1624	6
0	0
962	5
0	0
385	0
0	0
0	0
0	0
1665	7
0	0
0	0
0	0
0	0
0	0
0	0
0	0
0	0
1990	5
0	0
0	0
1900	5
0	0
0	0
0	0
0	0
0	0
0	0
0	0
0	0
1240	5
0	0
0	0
0	0
0	0
0	0
0	0
0	0
1042	4
0	0
2001	10
0	0
0	0
659	1
0	0
0	0
0	0
129	0
0	0
0	0
1070	4
0	0
0	0
140	0
1240	5
0	0
0	0
0	0
1848	5
1208	1
0	0
140	0
0	0
1848	5
1513	5
1537	6
0	0
1821	4
1513	5
149	1
0	0
1547	4
1821	4
0	0
0	0
1940	7
0	0
0	0
0	0
0	0
0	0
0	0
1242	5
0	0
[truncated: 12,189 more rows]
