# Supplementary material for: Competing for Attention in Social Media under Information Overload Conditions
Source: PLoS One. 2015 Jul 10;10(7):e0126090. doi: 10.1371/journal.pone.0126090 (PMC4498816; doi:10.1371/journal.pone.0126090)
Supplement: S1 File — This zip file contains the sharing details of all of the microblogs we have used in the Figs 2 and 3. Among the files, ‘Instruction.txt’ describes the contents of the files. (ZIP) [file pone.0126090.s001.zip › Data/14329_752.txt]

104	0
0	0
59	0
0	0
0	0
0	0
150	0
0	0
242	13
0	0
615	34
0	0
1313	0
0	0
0	0
0	0
0	0
0	0
0	0
106	0
0	0
0	0
0	0
0	0
189	1
0	0
0	0
1992	0
0	0
0	0
363	1
0	0
116	0
336	0
0	0
0	0
0	0
0	0
0	0
0	0
0	0
0	0
0	0
0	0
0	0
0	0
0	0
0	0
0	0
0	0
0	0
0	0
0	0
0	0
0	0
0	0
0	0
0	0
0	0
160	1
276	0
0	0
0	0
0	0
103	0
73	0
332	1
0	0
0	0
0	0
0	0
0	0
89	0
286	2
0	0
0	0
78	0
10	0
0	0
1882	34
192	4
507	6
0	0
0	0
0	0
0	0
41	0
0	0
75	0
412	1
0	0
0	0
0	0
1192	0
0	0
0	0
18	2
89	0
564	0
0	0
0	0
1316	0
0	0
0	0
0	0
0	0
0	0
0	0
441	0
0	0
0	0
158	0
404	4
0	0
201	0
0	0
0	0
0	0
0	0
0	0
0	0
0	0
503	1
0	0
1169	0
0	0
0	0
1139	0
0	0
0	0
2925	7
0	0
0	0
0	0
0	0
0	0
0	0
1117	1
0	0
0	0
0	0
0	0
98	5
98	5
0	0
0	0
0	0
0	0
0	0
0	0
0	0
0	0
45	0
0	0
0	0
0	0
624	2
0	0
0	0
0	0
0	0
0	0
0	0
0	0
0	0
0	0
0	0
0	0
0	0
0	0
0	0
0	0
0	0
0	0
0	0
0	0
0	0
0	0
0	0
0	0
0	0
0	0
0	0
0	0
414	1
0	0
0	0
0	0
0	0
0	0
0	0
0	0
0	0
457	0
0	0
0	0
0	0
0	0
0	0
0	0
0	0
0	0
0	0
0	0
1159	0
0	0
0	0
0	0
0	0
0	0
0	0
0	0
0	0
0	0
0	0
0	0
0	0
0	0
0	0
0	0
0	0
0	0
0	0
0	0
0	0
0	0
0	0
0	0
0	0
0	0
0	0
0	0
151	0
0	0
0	0
93	1
0	0
0	0
0	0
0	0
91	0
0	0
0	0
0	0
0	0
1123	0
0	0
0	0
621	3
0	0
0	0
0	0
52	0
0	0
0	0
0	0
0	0
0	0
0	0
0	0
0	0
0	0
0	0
0	0
0	0
0	0
0	0
0	0
0	0
32	0
0	0
0	0
0	0
0	0
0	0
357	2
515	0
354	0
0	0
0	0
0	0
0	0
0	0
0	0
151	0
0	0
0	0
1216	0
0	0
0	0
428	0
0	0
0	0
0	0
0	0
0	0
0	0
0	0
456	14
0	0
0	0
191	1
0	0
0	0
0	0
0	0
0	0
0	0
89	1
0	0
0	0
0	0
0	0
0	0
0	0
0	0
0	0
261	0
0	0
0	0
0	0
0	0
0	0
310	0
167	1
107	0
0	0
0	0
0	0
96	0
0	0
0	0
0	0
33	0
0	0
0	0
0	0
0	0
0	0
0	0
0	0
0	0
0	0
0	0
0	0
0	0
0	0
0	0
0	0
0	0
0	0
435	1
220	0
40	1
0	0
97	0
141	1
0	0
0	0
250	2
377	1
0	0
0	0
0	0
0	0
0	0
0	0
0	0
0	0
0	0
32	0
0	0
0	0
0	0
0	0
1198	0
0	0
2031	11
0	0
0	0
690	1
0	0
0	0
0	0
172	0
0	0
0	0
55	1
296	2
0	0
0	0
0	0
0	0
0	0
0	0
0	0
0	0
0	0
0	0
0	0
0	0
0	0
0	0
0	0
0	0
0	0
0	0
118	0
0	0
0	0
204	0
145	0
0	0
0	0
41	0
0	0
0	0
0	0
0	0
0	0
0	0
0	0
0	0
0	0
0	0
163	0
0	0
0	0
0	0
0	0
0	0
0	0
0	0
0	0
0	0
0	0
0	0
0	0
0	0
0	0
0	0
0	0
0	0
0	0
0	0
0	0
0	0
0	0
0	0
36	1
0	0
0	0
0	0
565	5
0	0
99	0
0	0
0	0
1124	0
0	0
0	0
0	0
0	0
0	0
0	0
0	0
0	0
113	0
0	0
0	0
0	0
0	0
0	0
0	0
0	0
0	0
1193	0
269	0
0	0
0	0
0	0
0	0
72	0
0	0
0	0
0	0
0	0
0	0
0	0
0	0
0	0
0	0
0	0
0	0
0	0
0	0
538	2
0	0
121	0
524	2
0	0
0	0
0	0
0	0
0	0
0	0
1170	0
0	0
0	0
0	0
117	1
0	0
0	0
0	0
0	0
0	0
0	0
0	0
0	0
30	0
0	0
0	0
0	0
0	0
0	0
0	0
0	0
0	0
1156	0
88	2
0	0
1407	0
0	0
0	0
265	0
0	0
0	0
0	0
93	0
0	0
0	0
0	0
0	0
0	0
0	0
0	0
0	0
0	0
0	0
0	0
0	0
0	0
0	0
0	0
1230	0
0	0
0	0
0	0
0	0
0	0
0	0
0	0
0	0
0	0
0	0
0	0
0	0
0	0
0	0
0	0
0	0
0	0
0	0
0	0
0	0
0	0
0	0
0	0
350	3
0	0
0	0
186	1
1651	1
0	0
0	0
0	0
0	0
0	0
0	0
0	0
0	0
0	0
419	3
0	0
338	1
0	0
217	3
0	0
544	3
129	1
1194	0
0	0
0	0
412	0
0	0
348	0
0	0
0	0
0	0
0	0
0	0
0	0
195	4
0	0
0	0
0	0
0	0
0	0
0	0
0	0
237	2
0	0
0	0
0	0
1179	1
0	0
0	0
0	0
0	0
0	0
0	0
0	0
0	0
0	0
0	0
31	0
0	0
0	0
0	0
0	0
0	0
0	0
0	0
0	0
0	0
0	0
0	0
0	0
0	0
0	0
0	0
0	0
0	0
0	0
0	0
0	0
513	0
0	0
0	0
215	0
0	0
0	0
176	1
233	0
318	1
0	0
131	0
0	0
0	0
0	0
0	0
0	0
0	0
0	0
0	0
0	0
0	0
1972	0
0	0
362	1
0	0
0	0
0	0
0	0
194	0
0	0
0	0
0	0
0	0
0	0
726	0
895	3
328	3
312	3
0	0
93	1
560	1
0	0
0	0
0	0
0	0
0	0
0	0
0	0
0	0
0	0
0	0
0	0
636	0
151	0
0	0
0	0
0	0
0	0
691	1
0	0
0	0
0	0
0	0
0	0
0	0
0	0
1224	0
0	0
0	0
88	0
0	0
0	0
0	0
0	0
0	0
0	0
1400	6
0	0
0	0
460	0
0	0
44	1
832	3
0	0
0	0
81	0
5	0
116	1
0	0
0	0
0	0
0	0
1129	4
0	0
0	0
0	0
299	0
226	0
0	0
129	2
0	0
960	5
107	3
338	2
104	1
156	0
224	1
209	2
0	0
0	0
0	0
205	0
0	0
0	0
91	4
281	2
0	0
0	0
0	0
223	2
290	0
0	0
0	0
533	2
257	3
0	0
490	2
1279	3
0	0
0	0
94	1
0	0
195	0
0	0
0	0
198	0
0	0
0	0
0	0
0	0
90	1
0	0
0	0
33	0
0	0
334	2
0	0
527	4
80	0
0	0
0	0
0	0
1472	1
0	0
0	0
0	0
0	0
199	1
0	0
0	0
0	0
179	0
0	0
0	0
389	1
389	1
0	0
413	1
0	0
0	0
0	0
0	0
251	1
0	0
0	0
0	0
0	0
0	0
0	0
690	4
0	0
0	0
1169	0
0	0
0	0
0	0
0	0
0	0
1139	0
0	0
0	0
0	0
0	0
0	0
0	0
0	0
0	0
0	0
0	0
617	2
0	0
1388	0
0	0
0	0
584	5
0	0
0	0
0	0
426	1
0	0
1980	1
0	0
0	0
0	0
0	0
0	0
95	6
305	0
418	0
0	0
0	0
33	0
0	0
138	0
69	0
0	0
272	1
267	5
665	7
318	2
244	1
264	0
130	0
54	0
0	0
283	1
200	0
0	0
0	0
1447	0
0	0
607	3
0	0
0	0
0	0
0	0
0	0
129	1
75	0
0	0
0	0
0	0
344	0
0	0
93	1
0	0
195	0
284	3
0	0
0	0
99	0
0	0
388	6
720	3
265	1
0	0
327	1
339	0
317	0
0	0
0	0
0	0
0	0
570	3
1989	5
102	0
314	1
131	0
264	2
450	5
0	0
0	0
122	5
0	0
0	0
0	0
0	0
0	0
0	0
0	0
287	0
620	5
261	0
577	0
189	4
0	0
0	0
48	0
419	3
227	0
0	0
83	0
142	2
0	0
0	0
0	0
0	0
0	0
0	0
0	0
0	0
0	0
0	0
0	0
1148	0
0	0
0	0
0	0
0	0
0	0
0	0
0	0
0	0
0	0
0	0
0	0
0	0
546	0
0	0
0	0
229	0
0	0
0	0
0	0
0	0
0	0
0	0
0	0
0	0
0	0
270	0
0	0
0	0
244	1
0	0
98	2
0	0
0	0
369	0
0	0
0	0
0	0
387	2
0	0
110	0
0	0
500	0
0	0
0	0
285	1
0	0
67	0
0	0
285	1
0	0
115	0
0	0
345	1
88	2
0	0
0	0
51	0
145	3
0	0
0	0
0	0
166	0
398	11
474	8
0	0
172	0
0	0
166	1
590	1
0	0
0	0
444	0
268	2
143	4
130	1
0	0
416	1
0	0
227	0
0	0
676	0
0	0
0	0
0	0
77	1
400	0
278	0
55	2
0	0
246	2
0	0
0	0
0	0
0	0
0	0
81	0
47	0
0	0
362	1
0	0
0	0
0	0
0	0
0	0
0	0
0	0
0	0
0	0
0	0
0	0
0	0
0	0
267	1
0	0
455	3
0	0
0	0
0	0
0	0
0	0
0	0
1339	0
0	0
0	0
1228	0
0	0
0	0
125	0
1171	1
0	0
0	0
1160	0
0	0
0	0
0	0
0	0
0	0
0	0
0	0
734	3
734	3
64	2
0	0
0	0
0	0
0	0
392	0
0	0
0	0
0	0
0	0
0	0
434	3
0	0
68	1
1144	0
0	0
0	0
134	0
0	0
0	0
0	0
0	0
0	0
646	2
437	0
350	2
0	0
0	0
159	0
154	0
0	0
0	0
0	0
0	0
0	0
0	0
0	0
0	0
0	0
0	0
0	0
0	0
140	3
0	0
0	0
0	0
0	0
0	0
0	0
0	0
0	0
0	0
0	0
0	0
0	0
0	0
0	0
0	0
0	0
0	0
0	0
0	0
1140	0
0	0
0	0
0	0
0	0
0	0
0	0
0	0
0	0
0	0
0	0
0	0
0	0
0	0
0	0
0	0
0	0
0	0
0	0
0	0
0	0
0	0
0	0
0	0
0	0
0	0
0	0
0	0
0	0
0	0
0	0
0	0
0	0
0	0
0	0
0	0
0	0
0	0
0	0
0	0
163	0
0	0
0	0
0	0
0	0
0	0
0	0
1131	1
0	0
0	0
0	0
249	3
0	0
0	0
86	0
0	0
56	0
1378	6
0	0
154	0
0	0
0	0
0	0
0	0
1808	1
0	0
0	0
0	0
378	2
0	0
0	0
0	0
0	0
0	0
0	0
116	4
271	1
0	0
0	0
0	0
0	0
0	0
0	0
0	0
239	0
0	0
0	0
0	0
0	0
0	0
0	0
0	0
115	1
306	2
132	1
0	0
188	0
80	1
0	0
209	0
146	0
92	0
150	1
0	0
0	0
0	0
218	0
123	1
0	0
0	0
0	0
529	0
0	0
71	0
0	0
0	0
0	0
723	3
0	0
41	0
0	0
0	0
0	0
1154	0
0	0
0	0
485	3
0	0
1153	1
0	0
0	0
0	0
188	0
0	0
0	0
0	0
0	0
221	0
0	0
0	0
0	0
0	0
0	0
0	0
1690	1
0	0
0	0
611	1
0	0
0	0
0	0
0	0
206	5
263	1
557	2
0	0
0	0
171	3
0	0
786	0
310	0
0	0
0	0
0	0
0	0
0	0
70	2
0	0
113	0
0	0
0	0
0	0
0	0
0	0
214	0
0	0
0	0
156	0
51	1
0	0
0	0
0	0
930	3
528	0
0	0
0	0
1190	0
0	0
148	0
0	0
0	0
0	0
0	0
0	0
145	1
1170	0
0	0
183	0
0	0
0	0
0	0
0	0
0	0
0	0
0	0
0	0
0	0
0	0
0	0
0	0
0	0
0	0
0	0
1172	0
0	0
0	0
0	0
0	0
0	0
0	0
0	0
0	0
0	0
0	0
0	0
0	0
0	0
0	0
0	0
0	0
0	0
0	0
0	0
0	0
1117	1
0	0
0	0
0	0
0	0
0	0
0	0
0	0
0	0
0	0
0	0
0	0
0	0
1217	0
0	0
0	0
0	0
0	0
0	0
0	0
120	0
0	0
0	0
0	0
0	0
0	0
161	1
0	0
124	0
818	1
170	0
0	0
0	0
0	0
0	0
139	1
0	0
0	0
0	0
0	0
0	0
0	0
0	0
0	0
272	1
575	0
0	0
0	0
0	0
0	0
511	0
247	0
381	3
209	0
0	0
0	0
1406	2
0	0
0	0
0	0
0	0
0	0
1458	0
0	0
121	1
1288	1
0	0
0	0
274	0
1633	14
0	0
128	0
0	0
666	1
0	0
170	0
36	0
89	0
0	0
0	0
458	1
0	0
0	0
276	1
0	0
177	1
0	0
0	0
0	0
216	0
899	4
0	0
83	0
0	0
208	2
369	1
0	0
126	2
746	1
0	0
108	0
0	0
31	0
189	1
0	0
0	0
0	0
0	0
1169	1
0	0
0	0
1160	0
1636	1
0	0
1160	0
0	0
0	0
97	0
64	0
0	0
0	0
0	0
0	0
0	0
0	0
234	3
0	0
171	1
328	9
217	0
0	0
90	0
0	0
0	0
0	0
0	0
0	0
27	0
0	0
0	0
136	0
381	3
123	0
104	1
0	0
234	1
0	0
166	0
0	0
0	0
0	0
122	0
0	0
218	0
0	0
237	4
0	0
340	3
0	0
66	1
555	0
0	0
0	0
0	0
0	0
0	0
0	0
395	1
0	0
0	0
0	0
0	0
84	0
218	1
0	0
78	2
0	0
0	0
0	0
0	0
334	7
319	1
0	0
0	0
0	0
0	0
23	0
190	2
11	0
0	0
0	0
567	2
0	0
240	2
0	0
0	0
0	0
0	0
0	0
0	0
0	0
0	0
0	0
241	2
0	0
0	0
0	0
0	0
0	0
0	0
0	0
0	0
0	0
0	0
0	0
0	0
0	0
0	0
0	0
0	0
0	0
0	0
0	0
0	0
0	0
0	0
0	0
1073	0
0	0
0	0
0	0
0	0
0	0
0	0
0	0
1146	0
0	0
0	0
0	0
0	0
0	0
0	0
0	0
0	0
0	0
0	0
0	0
0	0
0	0
636	0
0	0
0	0
0	0
0	0
1218	0
0	0
0	0
1112	2
0	0
0	0
254	1
0	0
0	0
0	0
0	0
0	0
1173	2
0	0
0	0
0	0
0	0
187	0
0	0
0	0
0	0
147	0
0	0
0	0
1870	3
0	0
0	0
0	0
0	0
0	0
384	1
42	1
0	0
0	0
0	0
0	0
0	0
0	0
0	0
0	0
0	0
0	0
240	0
197	0
290	2
0	0
218	3
0	0
1344	3
0	0
0	0
0	0
0	0
0	0
8	0
0	0
0	0
0	0
0	0
0	0
0	0
206	0
0	0
0	0
326	11
0	0
107	0
116	0
0	0
0	0
0	0
0	0
0	0
0	0
0	0
84	0
0	0
36	0
12	0
129	0
289	3
273	0
0	0
0	0
242	0
111	0
62	0
0	0
121	1
0	0
0	0
77	0
0	0
0	0
274	2
303	2
340	1
1531	1
447	3
229	0
193	3
0	0
130	0
0	0
0	0
908	4
0	0
0	0
252	5
0	0
0	0
216	1
0	0
286	2
0	0
0	0
71	2
0	0
40	1
30	0
146	0
0	0
0	0
0	0
0	0
0	0
79	2
0	0
76	0
105	1
149	0
0	0
114	3
0	0
0	0
0	0
0	0
136	1
0	0
0	0
118	1
0	0
0	0
1250	2
975	2
115	3
111	2
0	0
97	0
0	0
1616	4
157	0
494	0
0	0
427	0
0	0
0	0
0	0
707	0
167	0
0	0
0	0
0	0
199	1
0	0
0	0
0	0
0	0
90	1
82	0
247	0
0	0
665	2
0	0
0	0
132	2
273	1
0	0
0	0
169	0
256	0
0	0
427	1
0	0
183	0
954	0
101	0
0	0
0	0
295	2
22	0
54	1
99	1
139	0
139	0
139	0
139	0
0	0
0	0
149	0
0	0
1932	4
270	2
0	0
0	0
0	0
0	0
0	0
199	2
0	0
0	0
0	0
23	0
0	0
0	0
0	0
0	0
118	3
0	0
0	0
0	0
155	0
0	0
0	0
0	0
0	0
0	0
142	1
0	0
0	0
268	0
0	0
0	0
0	0
0	0
0	0
0	0
0	0
0	0
136	1
0	0
0	0
0	0
0	0
1205	0
0	0
0	0
0	0
0	0
0	0
0	0
0	0
0	0
0	0
0	0
0	0
0	0
0	0
1207	1
0	0
0	0
0	0
0	0
0	0
0	0
0	0
0	0
0	0
0	0
0	0
0	0
0	0
0	0
0	0
0	0
0	0
0	0
0	0
311	3
0	0
0	0
0	0
0	0
0	0
0	0
82	0
0	0
0	0
0	0
0	0
0	0
0	0
0	0
53	0
0	0
0	0
0	0
241	1
207	1
0	0
0	0
159	0
0	0
0	0
1688	11
0	0
0	0
106	2
0	0
0	0
0	0
0	0
251	1
0	0
0	0
0	0
445	4
885	6
0	0
0	0
296	2
90	0
0	0
210	0
0	0
0	0
373	6
1611	10
0	0
340	5
0	0
0	0
173	1
0	0
0	0
344	3
0	0
314	0
[truncated: 12,329 more rows]
