# Supplementary material for: Competing for Attention in Social Media under Information Overload Conditions
Source: PLoS One. 2015 Jul 10;10(7):e0126090. doi: 10.1371/journal.pone.0126090 (PMC4498816; doi:10.1371/journal.pone.0126090)
Supplement: S1 File — This zip file contains the sharing details of all of the microblogs we have used in the Figs 2 and 3. Among the files, ‘Instruction.txt’ describes the contents of the files. (ZIP) [file pone.0126090.s001.zip › Data/14339_376.txt]

0	0
0	0
0	0
0	0
0	0
0	0
0	0
137	0
0	0
0	0
0	0
0	0
0	0
0	0
0	0
0	0
107	1
178	0
0	0
0	0
0	0
0	0
0	0
1162	0
0	0
0	0
0	0
0	0
662	1
102	0
0	0
0	0
0	0
0	0
0	0
0	0
0	0
0	0
0	0
192	0
0	0
0	0
0	0
0	0
191	0
0	0
0	0
0	0
0	0
0	0
0	0
0	0
0	0
0	0
0	0
1179	0
1106	0
0	0
0	0
67	1
0	0
0	0
0	0
0	0
232	1
0	0
0	0
0	0
1247	0
0	0
0	0
0	0
0	0
0	0
0	0
0	0
0	0
0	0
0	0
0	0
0	0
0	0
0	0
0	0
0	0
0	0
0	0
0	0
0	0
0	0
0	0
0	0
0	0
0	0
0	0
0	0
1208	1
0	0
0	0
1138	0
1156	0
0	0
0	0
0	0
0	0
0	0
0	0
0	0
0	0
0	0
0	0
0	0
0	0
0	0
0	0
0	0
0	0
0	0
0	0
0	0
0	0
1145	0
0	0
0	0
1237	0
0	0
0	0
0	0
0	0
0	0
0	0
0	0
0	0
0	0
0	0
0	0
0	0
0	0
0	0
0	0
0	0
0	0
1149	0
0	0
1185	0
0	0
0	0
237	0
0	0
0	0
0	0
0	0
0	0
0	0
0	0
0	0
0	0
0	0
0	0
0	0
0	0
0	0
0	0
1128	1
0	0
69	0
0	0
0	0
0	0
0	0
0	0
0	0
0	0
0	0
0	0
0	0
0	0
0	0
0	0
0	0
0	0
0	0
0	0
0	0
0	0
0	0
0	0
0	0
0	0
0	0
0	0
0	0
0	0
0	0
0	0
0	0
0	0
0	0
0	0
0	0
0	0
0	0
0	0
1190	1
0	0
0	0
1200	0
0	0
0	0
0	0
0	0
0	0
0	0
0	0
0	0
141	0
0	0
0	0
0	0
0	0
0	0
0	0
0	0
0	0
26	0
0	0
0	0
0	0
0	0
0	0
0	0
0	0
0	0
0	0
0	0
0	0
0	0
65	0
140	0
0	0
0	0
0	0
0	0
0	0
0	0
134	0
0	0
0	0
0	0
0	0
0	0
0	0
0	0
0	0
1170	0
1171	0
1198	0
0	0
0	0
1195	0
0	0
0	0
0	0
0	0
0	0
0	0
0	0
0	0
0	0
0	0
0	0
0	0
0	0
0	0
0	0
0	0
0	0
0	0
0	0
0	0
0	0
0	0
0	0
0	0
0	0
0	0
0	0
0	0
1228	0
0	0
0	0
0	0
0	0
0	0
0	0
0	0
0	0
0	0
0	0
0	0
0	0
0	0
0	0
0	0
1175	0
0	0
0	0
0	0
0	0
0	0
0	0
0	0
0	0
0	0
0	0
0	0
0	0
0	0
0	0
0	0
0	0
0	0
0	0
0	0
0	0
0	0
0	0
0	0
0	0
0	0
0	0
1177	0
0	0
0	0
0	0
1356	0
0	0
0	0
1336	3
0	0
0	0
0	0
0	0
0	0
0	0
0	0
0	0
0	0
0	0
1121	1
0	0
0	0
0	0
0	0
0	0
0	0
0	0
0	0
0	0
0	0
0	0
0	0
0	0
0	0
0	0
0	0
0	0
0	0
1047	0
0	0
0	0
0	0
0	0
0	0
0	0
0	0
0	0
0	0
0	0
0	0
0	0
1189	0
0	0
0	0
0	0
1159	0
0	0
0	0
0	0
0	0
1178	1
0	0
0	0
0	0
0	0
0	0
0	0
0	0
0	0
1254	1
0	0
0	0
0	0
0	0
0	0
0	0
0	0
0	0
0	0
0	0
0	0
0	0
0	0
0	0
186	0
0	0
0	0
0	0
0	0
0	0
0	0
0	0
140	0
0	0
1061	1
0	0
0	0
0	0
0	0
0	0
0	0
1223	0
0	0
0	0
0	0
0	0
0	0
0	0
0	0
0	0
0	0
0	0
0	0
0	0
0	0
0	0
0	0
0	0
0	0
0	0
0	0
1151	0
0	0
0	0
0	0
0	0
0	0
0	0
0	0
0	0
0	0
0	0
0	0
0	0
0	0
0	0
0	0
22	0
0	0
0	0
0	0
0	0
0	0
0	0
0	0
0	0
0	0
0	0
0	0
0	0
0	0
0	0
0	0
0	0
92	0
0	0
0	0
1152	0
0	0
0	0
0	0
41	0
60	0
0	0
0	0
0	0
0	0
0	0
0	0
0	0
0	0
0	0
0	0
0	0
181	0
212	0
0	0
0	0
0	0
0	0
0	0
0	0
0	0
0	0
0	0
0	0
0	0
0	0
0	0
0	0
0	0
0	0
0	0
0	0
0	0
0	0
0	0
123	1
0	0
91	0
0	0
0	0
0	0
0	0
0	0
0	0
0	0
0	0
0	0
0	0
0	0
0	0
0	0
0	0
0	0
1148	0
0	0
0	0
0	0
0	0
0	0
0	0
142	0
0	0
253	0
0	0
0	0
1147	0
0	0
0	0
0	0
0	0
0	0
0	0
0	0
0	0
0	0
0	0
0	0
85	0
0	0
0	0
0	0
0	0
71	0
0	0
0	0
0	0
0	0
0	0
0	0
0	0
0	0
1262	0
0	0
0	0
0	0
0	0
0	0
0	0
0	0
0	0
0	0
0	0
0	0
0	0
0	0
0	0
0	0
0	0
0	0
1145	0
0	0
0	0
0	0
0	0
0	0
0	0
0	0
0	0
1095	0
0	0
0	0
0	0
0	0
0	0
0	0
0	0
0	0
93	10
0	0
0	0
364	0
89	0
0	0
0	0
76	0
0	0
1229	0
0	0
979	1
17	0
17	1
0	0
0	0
0	0
0	0
0	0
0	0
0	0
0	0
37	0
104	0
0	0
0	0
0	0
0	0
0	0
0	0
0	0
0	0
0	0
0	0
0	0
0	0
0	0
0	0
1151	1
0	0
0	0
0	0
0	0
0	0
0	0
0	0
0	0
0	0
0	0
0	0
0	0
0	0
0	0
0	0
0	0
0	0
0	0
0	0
0	0
0	0
0	0
0	0
91	0
0	0
0	0
0	0
0	0
0	0
1219	1
0	0
0	0
0	0
65	0
0	0
1115	0
0	0
0	0
0	0
0	0
687	1
0	0
0	0
0	0
0	0
175	0
390	1
0	0
0	0
0	0
0	0
0	0
0	0
0	0
0	0
0	0
0	0
0	0
0	0
1099	0
0	0
0	0
0	0
0	0
0	0
0	0
0	0
0	0
0	0
0	0
0	0
0	0
0	0
0	0
0	0
0	0
161	0
90	0
0	0
0	0
0	0
0	0
0	0
0	0
0	0
0	0
129	0
55	0
0	0
0	0
0	0
1134	0
0	0
0	0
50	2
0	0
0	0
0	0
502	0
0	0
0	0
0	0
0	0
0	0
0	0
0	0
0	0
0	0
0	0
1220	0
0	0
0	0
0	0
175	2
0	0
0	0
0	0
0	0
0	0
0	0
0	0
0	0
0	0
176	0
0	0
0	0
146	1
300	1
0	0
0	0
0	0
0	0
0	0
0	0
0	0
0	0
124	0
0	0
1115	1
1183	0
0	0
0	0
0	0
0	0
134	0
73	0
0	0
0	0
613	2
169	1
0	0
0	0
0	0
0	0
0	0
0	0
0	0
1179	1
0	0
0	0
0	0
94	0
0	0
0	0
181	0
113	0
0	0
0	0
0	0
0	0
0	0
0	0
0	0
0	0
0	0
432	0
0	0
0	0
559	0
153	1
0	0
0	0
0	0
0	0
0	0
0	0
0	0
0	0
0	0
0	0
21	0
0	0
0	0
0	0
64	0
136	0
0	0
0	0
0	0
0	0
0	0
0	0
0	0
0	0
0	0
0	0
0	0
0	0
0	0
129	0
0	0
0	0
0	0
0	0
0	0
0	0
0	0
0	0
0	0
0	0
56	0
1197	1
0	0
130	0
81	0
0	0
0	0
0	0
0	0
0	0
0	0
0	0
69	0
229	0
0	0
0	0
0	0
0	0
0	0
0	0
0	0
0	0
0	0
186	0
0	0
0	0
0	0
0	0
0	0
355	57
0	0
0	0
0	0
0	0
0	0
0	0
1250	0
0	0
0	0
0	0
0	0
36	0
0	0
907	0
0	0
0	0
0	0
0	0
0	0
0	0
0	0
0	0
0	0
0	0
513	1
0	0
0	0
0	0
0	0
0	0
0	0
75	0
125	0
0	0
0	0
0	0
0	0
0	0
0	0
0	0
0	0
0	0
0	0
0	0
0	0
0	0
0	0
0	0
126	0
0	0
0	0
0	0
102	0
0	0
0	0
104	0
0	0
0	0
0	0
0	0
0	0
0	0
0	0
0	0
0	0
1163	1
0	0
0	0
0	0
98	0
0	0
0	0
0	0
85	1
0	0
0	0
0	0
0	0
0	0
0	0
0	0
0	0
0	0
0	0
47	0
0	0
0	0
0	0
0	0
0	0
0	0
0	0
0	0
0	0
0	0
0	0
0	0
1481	1
0	0
144	0
0	0
0	0
0	0
784	1
0	0
377	0
0	0
0	0
0	0
85	11
0	0
239	0
0	0
0	0
0	0
0	0
0	0
63	0
0	0
0	0
348	7
0	0
155	0
0	0
0	0
0	0
0	0
0	0
390	0
121	0
437	6
291	0
0	0
0	0
0	0
0	0
0	0
0	0
0	0
0	0
0	0
0	0
0	0
0	0
0	0
0	0
0	0
0	0
1471	0
0	0
0	0
0	0
106	0
0	0
0	0
0	0
81	1
0	0
0	0
0	0
0	0
0	0
0	0
0	0
0	0
0	0
0	0
0	0
0	0
65	0
0	0
0	0
22	1
132	0
0	0
0	0
0	0
30	0
0	0
31	0
169	0
0	0
0	0
0	0
0	0
422	0
0	0
180	1
186	0
0	0
0	0
0	0
0	0
0	0
0	0
0	0
0	0
0	0
0	0
0	0
0	0
95	0
0	0
0	0
318	1
0	0
110	1
0	0
0	0
0	0
0	0
1127	0
0	0
200	1
0	0
0	0
0	0
0	0
0	0
0	0
0	0
0	0
0	0
0	0
0	0
0	0
0	0
0	0
0	0
0	0
0	0
0	0
0	0
0	0
22	0
7	0
0	0
0	0
0	0
0	0
0	0
0	0
0	0
3	0
0	0
1071	1
0	0
84	0
0	0
0	0
0	0
0	0
145	0
0	0
160	1
346	0
0	0
0	0
0	0
0	0
0	0
130	0
0	0
0	0
0	0
0	0
0	0
193	12
327	20
0	0
0	0
0	0
0	0
216	8
105	2
0	0
0	0
568	0
154	1
0	0
0	0
0	0
0	0
0	0
0	0
0	0
0	0
1150	0
0	0
1217	0
0	0
433	0
97	0
0	0
229	0
379	1
112	1
0	0
101	0
223	0
0	0
0	0
0	0
0	0
0	0
0	0
351	0
0	0
0	0
0	0
0	0
0	0
0	0
0	0
0	0
0	0
0	0
0	0
574	0
0	0
0	0
162	18
0	0
0	0
82	0
355	57
0	0
75	2
1141	0
1413	0
95	2
0	0
0	0
210	1
0	0
0	0
0	0
0	0
0	0
0	0
126	0
0	0
158	0
160	0
110	0
196	0
0	0
54	0
0	0
0	0
0	0
0	0
0	0
0	0
0	0
0	0
374	0
0	0
0	0
74	0
47	0
0	0
0	0
0	0
298	0
0	0
0	0
0	0
54	0
0	0
0	0
0	0
0	0
139	0
0	0
0	0
166	0
0	0
21	0
533	0
0	0
0	0
0	0
0	0
0	0
0	0
0	0
56	0
490	0
48	0
0	0
110	0
0	0
0	0
0	0
0	0
0	0
0	0
0	0
1120	0
0	0
0	0
0	0
0	0
0	0
256	0
0	0
0	0
0	0
0	0
0	0
0	0
0	0
0	0
0	0
0	0
0	0
0	0
1181	0
0	0
0	0
0	0
0	0
0	0
0	0
315	0
151	0
347	12
0	0
265	0
0	0
0	0
151	11
185	2
0	0
0	0
0	0
219	0
0	0
0	0
0	0
419	1
593	0
300	0
456	0
0	0
0	0
0	0
0	0
1205	0
0	0
0	0
1249	0
0	0
0	0
0	0
0	0
144	6
0	0
153	4
0	0
0	0
206	12
336	38
154	0
0	0
0	0
0	0
0	0
0	0
1987	0
260	6
0	0
0	0
0	0
64	1
0	0
0	0
105	0
72	0
0	0
0	0
0	0
0	0
0	0
0	0
0	0
0	0
207	1
141	1
35	0
0	0
0	0
0	0
170	2
0	0
136	11
39	0
97	0
0	0
49	0
0	0
0	0
318	2
233	45
487	0
0	0
502	3
701	0
508	9
0	0
409	0
76	0
0	0
32	0
75	1
0	0
0	0
0	0
0	0
0	0
0	0
657	0
0	0
0	0
1211	0
0	0
0	0
0	0
78	5
0	0
0	0
0	0
192	0
0	0
0	0
0	0
0	0
0	0
376	2
0	0
0	0
0	0
1266	0
0	0
67	0
0	0
123	1
0	0
0	0
0	0
0	0
120	0
0	0
213	3
608	0
0	0
0	0
0	0
0	0
0	0
0	0
255	4
216	9
0	0
0	0
595	0
0	0
0	0
92	1
0	0
0	0
214	0
0	0
0	0
0	0
126	0
0	0
0	0
0	0
0	0
0	0
0	0
874	1
60	0
0	0
0	0
160	5
0	0
0	0
0	0
1194	1
0	0
0	0
0	0
1188	0
89	2
0	0
0	0
0	0
92	5
0	0
211	4
321	12
0	0
0	0
0	0
0	0
0	0
76	8
0	0
137	4
0	0
0	0
437	3
0	0
0	0
323	0
0	0
402	16
0	0
0	0
156	0
0	0
0	0
0	0
0	0
0	0
0	0
0	0
1134	1
1110	0
174	0
0	0
0	0
0	0
188	1
65	1
76	0
0	0
175	0
0	0
0	0
224	0
0	0
0	0
292	0
0	0
0	0
0	0
0	0
0	0
139	0
0	0
0	0
0	0
224	0
0	0
0	0
55	0
233	0
0	0
134	1
796	6
0	0
1152	0
24	1
0	0
0	0
198	0
0	0
0	0
83	0
0	0
0	0
0	0
0	0
0	0
269	0
0	0
0	0
859	25
103	7
209	0
38	0
0	0
0	0
66	0
0	0
0	0
264	0
217	4
97	0
132	0
141	0
0	0
1111	0
0	0
159	0
0	0
0	0
0	0
0	0
0	0
0	0
70	0
0	0
0	0
0	0
27	0
0	0
0	0
0	0
0	0
0	0
0	0
45	0
35	0
0	0
124	0
0	0
28	0
28	0
270	0
0	0
0	0
268	0
392	0
0	0
230	0
0	0
180	0
0	0
230	1
0	0
0	0
0	0
89	0
0	0
301	1
423	0
0	0
0	0
120	3
0	0
352	2
0	0
0	0
0	0
184	0
0	0
0	0
264	0
0	0
0	0
189	1
0	0
0	0
81	0
0	0
0	0
0	0
0	0
101	0
787	0
134	0
110	1
0	0
0	0
3	0
316	0
165	0
391	15
0	0
14	1
0	0
0	0
344	0
168	0
1246	1
28	0
472	46
362	0
0	0
8	0
0	0
0	0
0	0
120	0
0	0
102	0
101	0
0	0
314	0
0	0
0	0
1066	1
0	0
0	0
0	0
0	0
0	0
0	0
0	0
0	0
0	0
0	0
0	0
0	0
0	0
0	0
0	0
156	1
159	0
259	0
0	0
0	0
0	0
0	0
745	34
0	0
0	0
0	0
0	0
0	0
0	0
0	0
0	0
0	0
58	0
0	0
60	0
158	0
0	0
0	0
0	0
91	1
28	1
85	0
0	0
302	1
440	0
0	0
0	0
0	0
0	0
0	0
0	0
0	0
0	0
59	2
365	1
0	0
0	0
143	0
0	0
0	0
195	0
0	0
0	0
0	0
0	0
0	0
0	0
0	0
0	0
0	0
0	0
0	0
304	0
91	0
0	0
0	0
127	1
208	0
0	0
0	0
0	0
362	1
21	0
0	0
0	0
297	0
173	1
141	0
77	0
52	0
349	0
0	0
0	0
1961	197
0	0
0	0
0	0
0	0
6	0
0	0
466	1
1918	40
0	0
0	0
0	0
0	0
0	0
232	1
593	1
96	0
80	0
0	0
126	0
591	54
217	4
0	0
89	2
210	10
429	1
68	1
0	0
60	1
836	67
52	0
0	0
0	0
0	0
0	0
140	0
0	0
0	0
0	0
0	0
237	0
388	9
350	7
0	0
0	0
0	0
0	0
0	0
0	0
0	0
0	0
0	0
0	0
0	0
0	0
133	0
0	0
0	0
0	0
0	0
0	0
0	0
44	0
23	1
0	0
0	0
0	0
197	5
0	0
0	0
702	0
514	83
0	0
0	0
0	0
651	71
0	0
0	0
0	0
0	0
0	0
99	2
0	0
105	8
0	0
324	1
0	0
158	8
142	0
0	0
876	0
305	13
119	1
268	3
0	0
0	0
44	0
42	0
207	0
127	0
110	1
286	13
0	0
0	0
475	1
124	13
98	1
102	1
323	1
0	0
247	21
56	0
247	21
381	2
133	0
113	0
562	1
0	0
1963	1
40	0
638	1
1122	1
291	1
107	0
171	0
102	0
0	0
0	0
149	4
0	0
0	0
168	0
5	0
0	0
230	0
270	1
361	1
188	4
0	0
0	0
0	0
0	0
0	0
0	0
85	0
0	0
264	3
0	0
124	0
653	57
125	1
38	0
0	0
209	1
1961	2
228	1
12	1
0	0
596	1
275	0
2497	4
0	0
0	0
0	0
0	0
0	0
0	0
89	6
0	0
59	1
0	0
0	0
826	1
5	0
415	0
244	22
0	0
249	6
332	0
242	0
0	0
0	0
0	0
0	0
0	0
0	0
0	0
38	0
0	0
0	0
0	0
0	0
0	0
0	0
0	0
256	10
0	0
0	0
0	0
0	0
0	0
0	0
[truncated: 12,339 more rows]
