# Supplementary material for: Competing for Attention in Social Media under Information Overload Conditions
Source: PLoS One. 2015 Jul 10;10(7):e0126090. doi: 10.1371/journal.pone.0126090 (PMC4498816; doi:10.1371/journal.pone.0126090)
Supplement: S1 File — This zip file contains the sharing details of all of the microblogs we have used in the Figs 2 and 3. Among the files, ‘Instruction.txt’ describes the contents of the files. (ZIP) [file pone.0126090.s001.zip › Data/14359_872.txt]

0	0
0	0
0	0
114	2
0	0
0	0
0	0
214	0
0	0
42	0
0	0
0	0
221	0
1231	0
1395	0
61	0
0	0
0	0
0	0
0	0
0	0
0	0
0	0
0	0
0	0
76	0
0	0
0	0
0	0
0	0
143	0
2656	5
276	0
0	0
0	0
0	0
1283	0
417	0
682	1
296	0
0	0
0	0
0	0
0	0
196	2
0	0
0	0
0	0
2107	2
0	0
0	0
0	0
405	1
0	0
62	0
0	0
0	0
0	0
0	0
0	0
0	0
0	0
246	0
246	0
0	0
0	0
1635	2
100	0
0	0
0	0
0	0
0	0
0	0
0	0
1147	0
1202	0
438	0
0	0
0	0
0	0
0	0
0	0
0	0
0	0
177	0
0	0
0	0
0	0
0	0
0	0
124	0
0	0
413	0
0	0
0	0
0	0
0	0
0	0
0	0
0	0
211	0
505	0
68	0
0	0
220	1
87	0
591	4
0	0
0	0
1136	12
0	0
542	4
0	0
1791	5
0	0
101	1
746	5
362	2
209	1
347	0
262	1
353	2
446	5
0	0
174	0
0	0
196	0
0	0
239	0
227	3
223	0
341	2
0	0
1884	11
0	0
0	0
1250	3
385	4
0	0
0	0
1509	4
1893	2
0	0
575	7
868	2
0	0
410	2
0	0
794	7
1797	3
0	0
0	0
127	0
135	0
0	0
181	0
0	0
0	0
0	0
0	0
176	2
234	0
328	2
0	0
0	0
0	0
0	0
0	0
0	0
162	0
0	0
0	0
0	0
0	0
0	0
0	0
0	0
0	0
0	0
0	0
0	0
0	0
188	0
0	0
0	0
0	0
0	0
0	0
0	0
0	0
1278	1
0	0
0	0
217	1
0	0
0	0
0	0
503	1
488	0
0	0
0	0
0	0
0	0
0	0
0	0
1205	0
0	0
0	0
146	0
0	0
0	0
0	0
0	0
0	0
551	2
0	0
0	0
1037	2
0	0
0	0
0	0
0	0
0	0
0	0
0	0
490	1
0	0
0	0
0	0
0	0
0	0
105	0
0	0
0	0
0	0
0	0
30	0
0	0
183	0
0	0
0	0
237	0
0	0
0	0
0	0
0	0
0	0
0	0
0	0
163	0
0	0
0	0
1089	0
161	1
0	0
194	1
0	0
0	0
0	0
0	0
1094	1
0	0
0	0
0	0
773	0
125	0
33	0
0	0
0	0
0	0
0	0
0	0
1139	0
0	0
73	1
0	0
0	0
0	0
0	0
247	1
0	0
0	0
72	0
0	0
0	0
0	0
0	0
0	0
0	0
1172	1
0	0
135	0
72	0
0	0
0	0
0	0
185	0
1149	0
0	0
0	0
0	0
0	0
0	0
917	2
0	0
0	0
134	1
0	0
100	0
1170	5
0	0
55	0
0	0
0	0
0	0
1163	0
0	0
0	0
0	0
1431	3
0	0
0	0
0	0
312	0
0	0
1228	1
0	0
0	0
0	0
0	0
0	0
0	0
555	4
0	0
0	0
130	0
0	0
0	0
1152	0
186	0
0	0
0	0
0	0
0	0
0	0
0	0
0	0
0	0
0	0
0	0
0	0
0	0
103	0
0	0
0	0
0	0
0	0
0	0
0	0
0	0
0	0
207	3
0	0
0	0
0	0
0	0
1964	3
0	0
0	0
0	0
0	0
563	0
0	0
0	0
0	0
0	0
0	0
0	0
0	0
0	0
0	0
0	0
0	0
0	0
0	0
122	0
0	0
0	0
0	0
0	0
0	0
0	0
0	0
0	0
0	0
0	0
0	0
0	0
0	0
0	0
0	0
0	0
0	0
0	0
0	0
0	0
0	0
0	0
0	0
0	0
0	0
0	0
0	0
0	0
0	0
1298	0
0	0
0	0
0	0
0	0
0	0
0	0
0	0
0	0
166	0
0	0
0	0
0	0
0	0
125	1
0	0
0	0
91	0
150	0
0	0
0	0
0	0
0	0
0	0
0	0
0	0
0	0
554	0
58	0
320	0
0	0
105	0
0	0
0	0
0	0
0	0
0	0
0	0
0	0
0	0
0	0
0	0
0	0
0	0
278	1
0	0
0	0
0	0
974	1
0	0
1218	0
0	0
0	0
0	0
0	0
0	0
92	1
0	0
0	0
0	0
0	0
0	0
0	0
0	0
0	0
0	0
476	2
1227	0
0	0
33	0
0	0
0	0
0	0
0	0
0	0
268	1
0	0
0	0
0	0
0	0
0	0
0	0
0	0
88	1
0	0
0	0
0	0
0	0
0	0
0	0
0	0
0	0
0	0
205	0
0	0
1132	6
0	0
0	0
0	0
0	0
0	0
0	0
0	0
0	0
0	0
0	0
0	0
0	0
0	0
0	0
0	0
0	0
650	3
0	0
0	0
1045	0
0	0
0	0
259	0
0	0
0	0
1203	0
643	1
0	0
0	0
0	0
0	0
0	0
1131	0
0	0
297	1
150	0
0	0
0	0
0	0
0	0
491	1
0	0
0	0
0	0
0	0
0	0
54	0
282	0
0	0
0	0
470	0
0	0
1185	1
0	0
715	0
346	0
1070	3
0	0
0	0
0	0
0	0
0	0
0	0
0	0
0	0
0	0
0	0
0	0
0	0
0	0
0	0
0	0
1171	0
0	0
0	0
215	0
120	0
0	0
0	0
108	0
0	0
0	0
285	0
0	0
0	0
0	0
0	0
0	0
0	0
0	0
0	0
168	0
182	0
0	0
0	0
0	0
0	0
0	0
0	0
0	0
0	0
0	0
0	0
180	1
0	0
0	0
1639	16
0	0
1565	3
1306	0
0	0
0	0
0	0
0	0
152	0
0	0
0	0
88	0
0	0
0	0
0	0
0	0
0	0
0	0
0	0
0	0
0	0
0	0
0	0
0	0
0	0
0	0
161	0
0	0
0	0
146	0
0	0
0	0
0	0
149	2
229	0
0	0
503	0
0	0
0	0
0	0
0	0
111	0
0	0
95	0
0	0
0	0
582	1
0	0
0	0
825	4
94	1
355	0
0	0
0	0
0	0
0	0
0	0
140	0
0	0
0	0
111	1
0	0
313	0
0	0
0	0
0	0
147	2
69	0
199	1
1190	7
0	0
0	0
0	0
0	0
0	0
147	0
370	0
0	0
0	0
0	0
1334	0
0	0
0	0
0	0
0	0
0	0
0	0
0	0
0	0
0	0
0	0
1237	0
1278	0
0	0
0	0
0	0
0	0
0	0
440	2
85	0
92	2
526	0
0	0
0	0
861	1
111	1
161	3
0	0
256	3
0	0
0	0
0	0
0	0
0	0
507	0
0	0
0	0
142	0
1151	0
111	0
0	0
0	0
31	1
0	0
0	0
0	0
0	0
177	0
247	0
192	0
564	0
957	2
0	0
0	0
0	0
0	0
521	2
0	0
471	1
0	0
0	0
102	0
0	0
0	0
0	0
1151	0
0	0
0	0
66	0
1104	0
0	0
0	0
0	0
0	0
0	0
0	0
0	0
0	0
0	0
0	0
0	0
0	0
1164	0
0	0
0	0
0	0
0	0
0	0
0	0
0	0
0	0
0	0
0	0
0	0
0	0
0	0
0	0
0	0
0	0
0	0
0	0
0	0
0	0
175	1
170	1
0	0
0	0
0	0
604	1
0	0
85	0
161	0
83	0
0	0
0	0
0	0
0	0
0	0
0	0
0	0
0	0
86	0
0	0
0	0
0	0
0	0
496	2
0	0
1150	1
119	0
1205	1
62	2
0	0
0	0
0	0
122	0
0	0
0	0
0	0
223	2
25	1
0	0
326	0
76	0
0	0
0	0
80	1
0	0
0	0
224	1
0	0
154	0
0	0
0	0
178	0
98	0
0	0
0	0
0	0
208	0
83	0
0	0
116	0
0	0
250	1
60	0
0	0
0	0
450	1
304	2
0	0
0	0
0	0
89	1
1227	0
654	5
0	0
109	0
121	2
0	0
75	0
503	1
147	1
0	0
0	0
164	0
234	2
0	0
205	2
90	0
0	0
106	0
0	0
103	0
279	0
0	0
0	0
102	0
0	0
0	0
176	0
167	0
1193	1
0	0
165	1
388	1
0	0
0	0
114	1
0	0
0	0
0	0
0	0
0	0
0	0
0	0
0	0
0	0
0	0
0	0
0	0
1159	0
0	0
0	0
0	0
0	0
0	0
0	0
0	0
0	0
0	0
0	0
0	0
0	0
0	0
1107	0
0	0
0	0
0	0
0	0
0	0
0	0
0	0
0	0
0	0
0	0
0	0
0	0
0	0
0	0
0	0
548	0
145	0
0	0
0	0
0	0
0	0
0	0
0	0
0	0
0	0
0	0
0	0
0	0
111	0
227	0
796	4
269	1
447	0
113	0
559	2
389	0
0	0
23	0
0	0
161	0
0	0
0	0
0	0
234	0
0	0
0	0
0	0
66	0
0	0
54	1
0	0
0	0
0	0
0	0
0	0
163	0
861	1
0	0
168	0
578	0
0	0
425	0
0	0
0	0
0	0
0	0
176	0
0	0
0	0
0	0
99	0
0	0
0	0
589	0
0	0
203	0
0	0
0	0
0	0
0	0
172	0
185	0
417	1
273	1
0	0
0	0
0	0
0	0
1139	0
169	0
0	0
0	0
0	0
0	0
0	0
99	0
812	2
289	0
0	0
411	1
852	4
147	1
67	0
206	0
0	0
0	0
0	0
31	0
1147	0
0	0
0	0
227	1
534	4
0	0
0	0
0	0
0	0
111	0
0	0
0	0
0	0
0	0
1103	0
0	0
0	0
0	0
0	0
0	0
0	0
0	0
0	0
86	1
0	0
0	0
714	1
0	0
0	0
0	0
0	0
80	0
0	0
0	0
0	0
0	0
0	0
0	0
0	0
0	0
0	0
0	0
0	0
0	0
0	0
0	0
0	0
0	0
0	0
0	0
0	0
0	0
0	0
1065	0
0	0
0	0
0	0
0	0
235	0
0	0
0	0
1220	2
0	0
0	0
0	0
495	3
0	0
100	0
1239	0
1003	2
0	0
396	0
0	0
0	0
1104	1
112	1
0	0
0	0
0	0
0	0
0	0
106	0
58	1
0	0
0	0
0	0
621	0
0	0
0	0
0	0
0	0
76	0
0	0
581	0
0	0
0	0
0	0
0	0
0	0
0	0
0	0
0	0
0	0
286	0
0	0
0	0
0	0
1914	0
0	0
0	0
247	2
0	0
901	6
0	0
0	0
0	0
0	0
0	0
41	0
210	0
0	0
0	0
0	0
0	0
272	1
0	0
0	0
783	5
0	0
0	0
343	2
33	1
996	1
0	0
345	0
0	0
60	0
0	0
0	0
0	0
0	0
0	0
0	0
39	0
214	0
0	0
0	0
0	0
0	0
0	0
0	0
0	0
0	0
0	0
0	0
0	0
0	0
0	0
0	0
0	0
366	2
389	1
0	0
79	0
400	0
631	0
0	0
0	0
0	0
474	1
0	0
0	0
0	0
1140	0
0	0
0	0
1164	0
2000	4
0	0
0	0
265	0
0	0
0	0
146	1
0	0
0	0
115	2
0	0
0	0
0	0
0	0
0	0
641	0
879	0
244	0
0	0
0	0
1356	0
0	0
1121	0
0	0
0	0
875	0
514	1
1783	3
0	0
0	0
635	0
137	1
0	0
0	0
0	0
0	0
0	0
0	0
300	2
0	0
213	0
3000	6
0	0
0	0
0	0
0	0
0	0
0	0
0	0
0	0
0	0
0	0
0	0
0	0
0	0
0	0
1124	0
0	0
52	0
0	0
0	0
0	0
0	0
0	0
0	0
1229	0
0	0
0	0
0	0
0	0
0	0
0	0
0	0
0	0
183	0
0	0
0	0
0	0
0	0
0	0
0	0
0	0
0	0
0	0
0	0
0	0
0	0
0	0
0	0
0	0
0	0
0	0
0	0
0	0
0	0
0	0
0	0
0	0
0	0
297	0
127	0
0	0
653	1
0	0
129	0
0	0
0	0
1133	0
290	2
68	1
365	1
290	2
227	1
0	0
0	0
221	0
465	5
146	0
146	0
169	1
32	0
0	0
439	0
700	1
746	2
102	1
0	0
9	0
147	0
0	0
1994	3
426	2
0	0
294	0
655	1
0	0
0	0
0	0
300	0
602	3
118	0
498	1
104	0
124	1
78	1
0	0
0	0
134	2
0	0
23	0
0	0
309	0
0	0
0	0
0	0
0	0
0	0
411	4
113	0
0	0
0	0
0	0
0	0
0	0
0	0
0	0
0	0
0	0
0	0
143	0
0	0
0	0
0	0
0	0
1092	0
826	2
826	2
0	0
0	0
0	0
0	0
0	0
0	0
204	0
0	0
324	3
0	0
0	0
126	0
694	1
0	0
239	0
0	0
0	0
0	0
330	0
0	0
0	0
0	0
655	0
0	0
0	0
0	0
0	0
0	0
0	0
0	0
0	0
0	0
0	0
0	0
0	0
0	0
0	0
170	0
451	1
0	0
451	1
0	0
33	0
0	0
135	0
0	0
47	0
0	0
0	0
0	0
133	2
188	0
0	0
265	0
0	0
0	0
0	0
1402	1
531	1
0	0
0	0
0	0
0	0
433	0
216	2
91	2
595	4
631	3
166	0
249	0
0	0
0	0
156	0
144	1
0	0
8	1
1195	1
218	1
0	0
0	0
0	0
180	2
0	0
103	1
508	0
0	0
0	0
0	0
0	0
0	0
0	0
1277	0
179	1
95	1
0	0
29	0
0	0
190	1
709	4
310	1
0	0
0	0
170	0
76	2
310	1
87	2
21	1
52	2
0	0
739	1
0	0
0	0
70	0
100	0
367	1
0	0
0	0
207	1
0	0
0	0
0	0
0	0
0	0
0	0
0	0
0	0
0	0
0	0
0	0
1216	1
182	1
0	0
0	0
0	0
0	0
0	0
0	0
0	0
0	0
0	0
0	0
0	0
0	0
0	0
0	0
0	0
0	0
0	0
0	0
0	0
0	0
0	0
0	0
0	0
1156	0
0	0
0	0
0	0
0	0
0	0
0	0
0	0
0	0
0	0
0	0
0	0
100	1
0	0
0	0
0	0
0	0
0	0
0	0
0	0
0	0
1690	4
0	0
0	0
0	0
0	0
117	1
146	2
0	0
0	0
0	0
0	0
0	0
0	0
0	0
0	0
318	0
193	1
0	0
0	0
0	0
0	0
161	2
0	0
0	0
617	1
48	1
552	1
0	0
542	3
0	0
377	1
0	0
0	0
0	0
0	0
0	0
149	0
235	0
161	1
0	0
0	0
94	0
368	0
569	4
36	0
0	0
384	0
0	0
664	0
148	1
736	0
57	1
0	0
0	0
323	0
0	0
66	1
1993	3
0	0
0	0
193	0
0	0
130	1
271	1
0	0
0	0
709	4
917	2
137	1
1967	2
0	0
0	0
315	1
0	0
380	1
127	1
353	0
1849	8
335	4
131	0
255	1
252	0
225	1
60	1
0	0
162	1
1858	4
1858	4
160	1
0	0
142	1
382	0
225	1
58	1
158	1
509	2
0	0
0	0
526	0
37	0
129	1
0	0
104	1
120	1
129	1
213	1
196	2
0	0
141	1
178	1
109	1
49	1
170	1
106	0
0	0
0	0
0	0
119	1
0	0
117	2
839	0
0	0
1219	0
0	0
244	1
0	0
0	0
164	1
0	0
188	1
0	0
150	1
0	0
0	0
1165	2
0	0
67	0
170	1
0	0
0	0
214	1
0	0
316	2
214	0
0	0
0	0
0	0
0	0
0	0
0	0
0	0
87	1
216	2
0	0
0	0
223	1
54	1
0	0
514	1
196	3
264	2
0	0
0	0
1101	7
0	0
0	0
71	1
0	0
0	0
0	0
0	0
0	0
0	0
0	0
0	0
75	1
0	0
215	2
0	0
0	0
246	0
0	0
0	0
0	0
56	1
250	2
0	0
0	0
225	1
0	0
0	0
0	0
37	1
200	1
0	0
0	0
158	1
318	1
91	1
0	0
333	1
389	0
264	3
217	2
89	1
88	1
0	0
0	0
544	1
599	3
298	1
286	3
772	8
71	1
464	1
0	0
56	1
90	1
254	0
221	1
0	0
501	2
68	1
0	0
0	0
0	0
0	0
0	0
0	0
106	1
519	3
392	1
206	1
157	1
393	2
58	0
0	0
327	2
0	0
119	1
0	0
87	1
144	1
0	0
92	1
372	0
108	1
0	0
87	1
229	3
150	1
0	0
422	1
0	0
0	0
0	0
0	0
68	1
0	0
0	0
166	2
0	0
53	1
125	1
0	0
380	0
0	0
1430	1
0	0
233	1
0	0
59	2
236	1
283	1
93	1
285	3
207	1
0	0
133	1
563	2
229	1
0	0
219	0
543	2
217	1
210	1
38	1
0	0
197	1
0	0
81	2
319	3
408	1
469	1
492	2
0	0
56	1
0	0
212	1
742	1
268	1
54	1
441	1
0	0
384	1
220	2
92	1
0	0
0	0
1394	3
0	0
353	1
156	1
0	0
914	1
226	1
157	1
0	0
279	1
0	0
0	0
85	1
0	0
335	1
0	0
170	1
0	0
0	0
182	1
292	1
383	3
654	1
0	0
818	5
847	1
337	1
219	1
0	0
273	1
178	1
0	0
62	1
0	0
0	0
182	1
155	1
0	0
0	0
0	0
0	0
106	1
53	1
0	0
435	2
111	2
684	1
274	1
271	2
542	1
0	0
215	1
74	1
743	1
87	1
514	1
257	1
285	1
130	1
268	1
0	0
0	0
401	1
377	1
424	2
120	1
449	2
206	1
1494	6
832	2
251	3
105	1
392	1
98	1
0	0
380	3
411	2
188	1
124	1
431	3
0	0
1153	2
182	1
0	0
0	0
246	1
200	1
551	2
0	0
0	0
0	0
360	1
97	1
496	2
168	2
0	0
173	1
611	2
202	1
0	0
607	1
0	0
331	2
102	3
281	1
462	2
293	3
0	0
0	0
172	1
335	1
0	0
638	2
265	1
81	0
331	1
103	1
803	3
128	0
51	1
403	4
[truncated: 12,359 more rows]
