# Supplementary material for: Competing for Attention in Social Media under Information Overload Conditions
Source: PLoS One. 2015 Jul 10;10(7):e0126090. doi: 10.1371/journal.pone.0126090 (PMC4498816; doi:10.1371/journal.pone.0126090)
Supplement: S1 File — This zip file contains the sharing details of all of the microblogs we have used in the Figs 2 and 3. Among the files, ‘Instruction.txt’ describes the contents of the files. (ZIP) [file pone.0126090.s001.zip › Data/14362_659.txt]

94	0
0	0
0	0
0	0
0	0
0	0
0	0
0	0
0	0
123	1
310	45
0	0
0	0
0	0
0	0
0	0
0	0
0	0
0	0
0	0
0	0
0	0
65	2
0	0
0	0
0	0
0	0
0	0
0	0
0	0
0	0
0	0
442	1
0	0
0	0
0	0
0	0
0	0
0	0
70	1
0	0
0	0
0	0
0	0
0	0
1114	0
0	0
0	0
0	0
0	0
0	0
0	0
0	0
0	0
0	0
0	0
0	0
0	0
0	0
0	0
0	0
0	0
1210	0
0	0
0	0
0	0
0	0
0	0
1115	0
0	0
165	2
53	0
1207	0
0	0
0	0
0	0
0	0
0	0
0	0
0	0
76	2
0	0
0	0
0	0
0	0
0	0
0	0
0	0
0	0
0	0
0	0
0	0
1115	0
0	0
0	0
0	0
0	0
0	0
0	0
0	0
0	0
0	0
0	0
0	0
0	0
0	0
0	0
0	0
0	0
0	0
0	0
0	0
0	0
0	0
0	0
0	0
0	0
0	0
0	0
0	0
0	0
0	0
0	0
0	0
0	0
0	0
0	0
0	0
0	0
1169	0
0	0
0	0
0	0
374	0
0	0
1285	1
0	0
0	0
0	0
0	0
0	0
0	0
0	0
0	0
0	0
0	0
0	0
0	0
0	0
0	0
0	0
0	0
0	0
0	0
0	0
1161	0
0	0
0	0
0	0
0	0
0	0
0	0
0	0
69	0
0	0
0	0
0	0
157	1
242	1
0	0
114	0
0	0
0	0
0	0
0	0
0	0
0	0
0	0
145	1
0	0
0	0
0	0
0	0
0	0
0	0
0	0
0	0
0	0
0	0
0	0
1237	1
0	0
0	0
0	0
0	0
0	0
541	22
0	0
0	0
1203	1
0	0
0	0
0	0
0	0
0	0
0	0
0	0
0	0
0	0
0	0
0	0
0	0
0	0
0	0
0	0
1156	0
0	0
0	0
0	0
0	0
0	0
0	0
0	0
0	0
0	0
0	0
0	0
0	0
0	0
0	0
0	0
0	0
264	3
0	0
0	0
0	0
0	0
0	0
0	0
0	0
0	0
0	0
0	0
0	0
0	0
0	0
0	0
0	0
0	0
0	0
0	0
0	0
1179	0
37	1
0	0
0	0
0	0
0	0
0	0
0	0
541	1
244	1
0	0
0	0
1157	0
0	0
1200	0
0	0
0	0
0	0
0	0
0	0
48	1
0	0
0	0
0	0
0	0
0	0
0	0
0	0
0	0
0	0
0	0
0	0
137	2
0	0
0	0
0	0
57	2
0	0
0	0
0	0
0	0
0	0
0	0
0	0
0	0
208	2
0	0
235	2
0	0
1067	1
0	0
1116	0
0	0
0	0
0	0
0	0
0	0
0	0
0	0
0	0
0	0
0	0
0	0
0	0
0	0
0	0
0	0
0	0
0	0
0	0
0	0
0	0
0	0
0	0
0	0
0	0
0	0
1240	1
1177	1
0	0
0	0
0	0
0	0
0	0
0	0
0	0
0	0
643	0
1928	0
0	0
0	0
0	0
0	0
0	0
0	0
0	0
0	0
1187	0
0	0
0	0
0	0
0	0
0	0
0	0
0	0
0	0
124	6
0	0
0	0
0	0
0	0
0	0
0	0
629	2
629	2
0	0
0	0
1137	1
0	0
0	0
0	0
0	0
0	0
0	0
0	0
0	0
0	0
0	0
0	0
0	0
1278	0
0	0
0	0
0	0
406	17
0	0
0	0
0	0
0	0
0	0
0	0
1106	0
0	0
0	0
0	0
0	0
0	0
0	0
0	0
0	0
0	0
0	0
0	0
0	0
0	0
0	0
0	0
0	0
0	0
0	0
0	0
0	0
0	0
1111	0
0	0
0	0
0	0
0	0
0	0
0	0
0	0
0	0
0	0
0	0
0	0
80	1
0	0
160	1
0	0
0	0
0	0
1160	0
0	0
0	0
0	0
0	0
0	0
0	0
0	0
0	0
0	0
0	0
0	0
0	0
0	0
0	0
0	0
0	0
0	0
0	0
0	0
0	0
0	0
0	0
0	0
0	0
0	0
0	0
0	0
0	0
0	0
66	5
0	0
0	0
0	0
0	0
0	0
0	0
0	0
0	0
0	0
0	0
0	0
0	0
0	0
0	0
0	0
0	0
0	0
0	0
0	0
0	0
0	0
0	0
0	0
0	0
0	0
0	0
0	0
0	0
0	0
0	0
0	0
169	1
0	0
0	0
0	0
105	1
0	0
1111	0
0	0
0	0
408	0
1473	2
0	0
0	0
0	0
0	0
1417	0
0	0
0	0
0	0
0	0
0	0
0	0
0	0
35	1
0	0
0	0
0	0
0	0
0	0
0	0
0	0
0	0
0	0
0	0
0	0
0	0
0	0
0	0
0	0
0	0
562	1
0	0
0	0
0	0
0	0
0	0
0	0
0	0
0	0
0	0
0	0
0	0
0	0
0	0
1178	0
0	0
0	0
0	0
313	0
0	0
0	0
0	0
0	0
0	0
1172	0
0	0
0	0
0	0
225	1
0	0
108	0
0	0
0	0
0	0
0	0
0	0
0	0
0	0
0	0
0	0
0	0
0	0
0	0
0	0
193	1
0	0
0	0
0	0
0	0
0	0
0	0
0	0
0	0
0	0
0	0
0	0
0	0
0	0
0	0
0	0
0	0
0	0
0	0
0	0
0	0
0	0
0	0
819	1
675	2
0	0
106	1
0	0
0	0
0	0
0	0
0	0
0	0
0	0
0	0
0	0
0	0
821	6
0	0
0	0
0	0
0	0
0	0
0	0
0	0
0	0
0	0
0	0
0	0
0	0
0	0
0	0
0	0
0	0
1175	0
196	2
0	0
0	0
0	0
0	0
446	5
0	0
0	0
1089	0
0	0
0	0
0	0
0	0
0	0
0	0
0	0
0	0
0	0
0	0
0	0
0	0
0	0
0	0
0	0
0	0
0	0
0	0
0	0
0	0
0	0
0	0
0	0
0	0
0	0
0	0
0	0
0	0
0	0
0	0
0	0
0	0
0	0
0	0
0	0
0	0
0	0
0	0
0	0
0	0
0	0
0	0
419	3
1111	0
0	0
0	0
0	0
0	0
0	0
0	0
0	0
0	0
0	0
0	0
0	0
0	0
0	0
0	0
0	0
0	0
0	0
0	0
0	0
0	0
0	0
0	0
0	0
478	0
0	0
317	2
646	5
0	0
0	0
76	4
0	0
53	0
53	0
261	2
65	8
473	0
0	0
0	0
0	0
636	5
0	0
0	0
0	0
0	0
60	6
0	0
0	0
0	0
0	0
0	0
0	0
0	0
796	3
0	0
0	0
0	0
0	0
22	0
22	0
0	0
0	0
0	0
0	0
1151	0
0	0
0	0
0	0
0	0
809	1
0	0
0	0
0	0
0	0
1203	0
0	0
0	0
0	0
0	0
0	0
0	0
486	2
0	0
0	0
0	0
0	0
0	0
80	1
0	0
0	0
0	0
0	0
0	0
0	0
0	0
0	0
344	1
0	0
60	0
0	0
0	0
0	0
0	0
0	0
0	0
0	0
0	0
0	0
0	0
0	0
0	0
0	0
0	0
0	0
0	0
0	0
0	0
734	2
0	0
352	2
58	0
0	0
0	0
594	1
0	0
0	0
0	0
0	0
94	1
0	0
0	0
0	0
0	0
0	0
0	0
0	0
0	0
0	0
0	0
0	0
0	0
0	0
308	2
0	0
0	0
0	0
0	0
0	0
0	0
0	0
0	0
0	0
0	0
0	0
0	0
0	0
0	0
0	0
0	0
478	2
0	0
0	0
0	0
0	0
0	0
0	0
0	0
0	0
0	0
0	0
0	0
0	0
0	0
0	0
0	0
0	0
0	0
0	0
0	0
0	0
1174	0
0	0
0	0
0	0
0	0
0	0
855	59
0	0
0	0
0	0
0	0
0	0
0	0
0	0
0	0
147	2
168	11
0	0
0	0
124	1
0	0
125	4
0	0
1159	0
0	0
0	0
0	0
0	0
0	0
0	0
0	0
115	0
0	0
1154	4
1163	1
0	0
728	2
0	0
0	0
0	0
0	0
0	0
0	0
0	0
0	0
0	0
0	0
0	0
0	0
0	0
0	0
0	0
0	0
0	0
0	0
0	0
0	0
0	0
0	0
0	0
166	1
0	0
0	0
0	0
0	0
0	0
0	0
0	0
0	0
0	0
0	0
0	0
0	0
0	0
0	0
0	0
0	0
0	0
103	1
0	0
275	0
71	0
0	0
375	0
0	0
0	0
0	0
0	0
1115	0
0	0
0	0
837	0
0	0
0	0
0	0
0	0
0	0
0	0
0	0
1102	0
0	0
0	0
0	0
0	0
1135	0
0	0
889	3
0	0
0	0
0	0
0	0
0	0
0	0
0	0
0	0
0	0
0	0
0	0
442	54
58	1
330	2
0	0
0	0
47	2
1237	1
0	0
248	2
49	1
17	0
0	0
0	0
0	0
279	3
0	0
0	0
297	2
0	0
632	4
0	0
0	0
0	0
0	0
85	1
0	0
0	0
0	0
0	0
1079	0
0	0
0	0
0	0
0	0
0	0
0	0
0	0
0	0
0	0
0	0
0	0
0	0
0	0
0	0
0	0
0	0
0	0
0	0
0	0
0	0
0	0
0	0
0	0
0	0
0	0
0	0
0	0
0	0
0	0
0	0
0	0
0	0
0	0
0	0
582	0
0	0
0	0
0	0
0	0
449	20
0	0
841	2
0	0
0	0
0	0
0	0
0	0
164	1
126	2
72	1
126	2
0	0
0	0
0	0
0	0
0	0
0	0
0	0
0	0
0	0
0	0
0	0
0	0
71	1
409	5
409	5
172	6
409	5
409	5
0	0
0	0
435	18
0	0
0	0
37	0
28	0
0	0
25	1
0	0
542	2
0	0
1027	2
543	20
0	0
0	0
0	0
834	1
56	0
0	0
0	0
97	8
0	0
0	0
1634	115
0	0
0	0
1121	1
1432	33
361	46
1028	2
0	0
0	0
184	2
0	0
333	4
107	7
0	0
1230	0
0	0
0	0
0	0
85	2
0	0
0	0
1373	1
0	0
378	2
0	0
0	0
0	0
0	0
0	0
0	0
0	0
189	6
1132	0
0	0
0	0
0	0
0	0
0	0
0	0
0	0
279	2
0	0
0	0
0	0
0	0
0	0
0	0
0	0
0	0
0	0
0	0
1158	1
0	0
0	0
0	0
0	0
0	0
0	0
0	0
0	0
0	0
0	0
0	0
0	0
0	0
0	0
0	0
0	0
0	0
0	0
0	0
0	0
0	0
0	0
0	0
0	0
0	0
0	0
0	0
0	0
0	0
0	0
0	0
0	0
0	0
0	0
0	0
1160	0
0	0
0	0
0	0
0	0
0	0
0	0
0	0
0	0
0	0
0	0
0	0
1230	0
0	0
0	0
0	0
0	0
0	0
0	0
1162	0
0	0
0	0
0	0
0	0
0	0
0	0
0	0
0	0
0	0
0	0
0	0
0	0
0	0
0	0
0	0
0	0
121	0
138	2
132	0
229	1
122	1
237	19
122	1
0	0
55	1
44	2
0	0
0	0
79	1
1434	0
0	0
1908	3
0	0
0	0
0	0
464	2
386	0
984	4
494	2
388	1
0	0
118	3
207	4
0	0
0	0
0	0
0	0
0	0
0	0
0	0
0	0
97	4
97	4
97	4
97	4
48	1
48	1
279	1
66	2
300	2
322	0
0	0
169	8
261	8
184	2
0	0
0	0
744	58
599	0
99	1
99	1
0	0
0	0
146	1
408	26
83	7
0	0
0	0
15	0
0	0
123	1
243	0
243	0
303	2
308	2
176	9
176	9
325	0
175	0
0	0
0	0
0	0
528	4
0	0
0	0
0	0
144	4
0	0
8	1
113	1
0	0
259	0
404	2
550	1
0	0
371	2
0	0
0	0
22	3
511	0
0	0
0	0
0	0
0	0
0	0
0	0
0	0
0	0
0	0
0	0
89	3
89	3
0	0
0	0
539	3
0	0
0	0
0	0
0	0
0	0
0	0
26	1
0	0
0	0
0	0
0	0
0	0
0	0
0	0
0	0
0	0
1132	0
0	0
0	0
0	0
0	0
0	0
1179	0
0	0
0	0
1361	0
0	0
0	0
0	0
0	0
0	0
0	0
0	0
0	0
0	0
0	0
0	0
0	0
0	0
1205	0
0	0
1171	0
0	0
0	0
652	0
0	0
1110	0
0	0
0	0
0	0
0	0
0	0
104	3
0	0
0	0
0	0
0	0
380	2
74	3
96	14
383	16
556	0
0	0
0	0
251	15
0	0
457	52
0	0
0	0
0	0
0	0
377	8
377	8
292	17
0	0
0	0
0	0
26	0
0	0
0	0
244	6
689	10
0	0
0	0
0	0
78	0
531	1
0	0
0	0
0	0
0	0
273	19
317	3
0	0
0	0
1357	41
1357	41
200	6
417	2
203	11
229	2
121	1
121	1
0	0
203	11
412	8
13	0
13	0
0	0
0	0
0	0
0	0
0	0
553	18
0	0
0	0
577	2
577	2
0	0
0	0
0	0
0	0
262	4
0	0
0	0
0	0
0	0
0	0
0	0
0	0
0	0
283	35
0	0
0	0
0	0
0	0
0	0
0	0
0	0
0	0
0	0
0	0
0	0
0	0
0	0
0	0
0	0
0	0
0	0
0	0
0	0
0	0
280	74
280	74
0	0
0	0
0	0
0	0
0	0
0	0
0	0
0	0
0	0
0	0
279	1
0	0
0	0
0	0
0	0
0	0
60	0
0	0
179	1
0	0
0	0
1224	0
0	0
0	0
0	0
0	0
0	0
0	0
0	0
0	0
0	0
0	0
0	0
0	0
1237	0
0	0
1622	4
0	0
0	0
1188	0
0	0
0	0
0	0
0	0
0	0
1088	0
0	0
0	0
0	0
0	0
0	0
0	0
0	0
0	0
0	0
0	0
0	0
0	0
0	0
0	0
1135	0
0	0
0	0
0	0
0	0
0	0
0	0
0	0
0	0
1345	0
0	0
0	0
0	0
0	0
0	0
0	0
0	0
0	0
0	0
1227	0
0	0
1181	1
0	0
0	0
0	0
0	0
0	0
0	0
0	0
0	0
0	0
0	0
0	0
0	0
0	0
0	0
1222	0
0	0
0	0
0	0
0	0
0	0
0	0
0	0
0	0
0	0
0	0
0	0
0	0
0	0
94	5
0	0
329	2
371	1
0	0
45	2
0	0
420	2
0	0
0	0
0	0
0	0
1179	0
0	0
0	0
0	0
0	0
0	0
0	0
0	0
279	2
0	0
205	9
0	0
0	0
0	0
0	0
68	1
0	0
0	0
0	0
173	3
91	1
0	0
0	0
0	0
412	4
412	4
0	0
0	0
40	1
0	0
0	0
0	0
140	3
140	3
0	0
0	0
192	0
0	0
0	0
0	0
0	0
0	0
0	0
0	0
0	0
0	0
0	0
36	1
0	0
21	0
203	4
0	0
0	0
0	0
0	0
0	0
0	0
0	0
0	0
407	2
78	3
231	8
0	0
643	2
0	0
0	0
0	0
19	1
186	5
0	0
0	0
0	0
0	0
0	0
887	4
0	0
98	2
0	0
0	0
0	0
272	3
410	3
239	3
0	0
0	0
0	0
0	0
159	2
0	0
706	1
109	1
599	5
0	0
0	0
0	0
405	1
890	1
889	2
766	0
0	0
0	0
0	0
0	0
0	0
0	0
0	0
0	0
606	1
0	0
0	0
0	0
0	0
0	0
0	0
0	0
7	2
0	0
0	0
115	2
393	11
901	4
0	0
0	0
0	0
0	0
0	0
0	0
1198	0
453	0
0	0
0	0
0	0
0	0
0	0
1133	0
0	0
0	0
1383	0
0	0
0	0
0	0
0	0
82	1
0	0
0	0
157	0
0	0
0	0
0	0
0	0
0	0
0	0
0	0
0	0
0	0
0	0
1630	2
586	0
64	2
612	2
471	2
0	0
0	0
110	6
0	0
0	0
0	0
266	1
278	0
6	1
0	0
161	0
0	0
0	0
181	7
455	4
973	0
82	1
236	0
0	0
0	0
0	0
0	0
124	1
0	0
74	0
291	2
0	0
258	2
274	0
0	0
161	4
0	0
0	0
600	28
42	2
55	1
77	1
12	1
420	2
0	0
94	2
0	0
170	1
0	0
0	0
44	1
558	6
130	1
44	1
0	0
0	0
12	1
0	0
130	1
814	2
0	0
306	1
306	1
138	2
0	0
2000	48
0	0
0	0
0	0
621	1
146	2
0	0
0	0
0	0
154	0
0	0
292	2
0	0
84	2
74	1
0	0
0	0
0	0
441	2
0	0
393	2
0	0
90	4
112	7
0	0
0	0
0	0
0	0
0	0
0	0
0	0
297	2
0	0
0	0
96	0
5	1
0	0
0	0
0	0
406	1
564	0
88	0
0	0
0	0
0	0
510	0
0	0
0	0
286	0
0	0
0	0
312	11
0	0
0	0
0	0
0	0
0	0
0	0
247	0
149	1
0	0
0	0
0	0
0	0
0	0
0	0
0	0
52	3
180	1
35	1
0	0
108	2
0	0
0	0
910	0
124	1
158	2
0	0
0	0
0	0
668	1
212	0
0	0
280	1
0	0
0	0
0	0
290	2
0	0
96	1
728	22
728	22
0	0
0	0
124	1
287	10
241	1
55	2
1187	0
1201	1
0	0
0	0
729	2
0	0
0	0
169	0
375	1
0	0
0	0
0	0
0	0
0	0
86	2
86	2
86	2
0	0
86	2
86	2
0	0
326	2
0	0
0	0
0	0
0	0
164	1
0	0
0	0
0	0
0	0
0	0
311	2
0	0
0	0
0	0
0	0
0	0
248	2
0	0
0	0
0	0
0	0
0	0
0	0
0	0
0	0
0	0
0	0
404	1
61	5
0	0
0	0
0	0
1146	0
0	0
0	0
0	0
0	0
0	0
182	2
0	0
0	0
0	0
1184	1
0	0
[truncated: 12,362 more rows]
