# Supplementary material for: Competing for Attention in Social Media under Information Overload Conditions
Source: PLoS One. 2015 Jul 10;10(7):e0126090. doi: 10.1371/journal.pone.0126090 (PMC4498816; doi:10.1371/journal.pone.0126090)
Supplement: S1 File — This zip file contains the sharing details of all of the microblogs we have used in the Figs 2 and 3. Among the files, ‘Instruction.txt’ describes the contents of the files. (ZIP) [file pone.0126090.s001.zip › Data/14403_253.txt]

0	0
0	0
195	1
235	1
0	0
63	0
0	0
275	0
195	0
0	0
0	0
265	1
278	0
215	0
0	0
0	0
0	0
0	0
0	0
1011	0
0	0
0	0
0	0
0	0
0	0
0	0
0	0
0	0
102	0
0	0
0	0
0	0
0	0
196	0
273	0
0	0
0	0
74	0
167	0
0	0
0	0
116	0
59	0
0	0
109	0
0	0
0	0
0	0
0	0
0	0
680	0
0	0
103	0
0	0
0	0
0	0
0	0
0	0
0	0
71	0
0	0
0	0
156	1
1234	0
0	0
103	1
0	0
158	0
261	0
228	0
38	0
204	0
0	0
0	0
173	2
111	0
0	0
268	0
16	0
0	0
0	0
219	0
0	0
0	0
0	0
188	1
0	0
0	0
28	1
0	0
242	0
300	4
1279	0
61	1
153	0
340	0
0	0
0	0
115	1
0	0
0	0
0	0
189	0
0	0
62	0
198	0
100	1
95	0
0	0
0	0
0	0
0	0
55	0
107	0
0	0
72	0
0	0
187	1
0	0
156	1
0	0
0	0
241	1
166	0
0	0
0	0
0	0
0	0
0	0
0	0
0	0
0	0
0	0
0	0
0	0
0	0
0	0
0	0
0	0
0	0
196	0
0	0
0	0
159	0
0	0
0	0
0	0
0	0
185	0
195	0
0	0
0	0
0	0
0	0
0	0
81	0
179	0
128	0
239	0
0	0
0	0
0	0
0	0
0	0
0	0
0	0
0	0
0	0
0	0
173	0
110	1
1130	1
0	0
0	0
0	0
0	0
0	0
0	0
518	0
1174	0
36	0
0	0
0	0
0	0
0	0
0	0
0	0
0	0
205	0
0	0
1277	1
0	0
0	0
0	0
344	0
0	0
0	0
0	0
0	0
0	0
1248	1
0	0
119	0
0	0
0	0
0	0
0	0
0	0
0	0
0	0
0	0
111	0
90	0
0	0
0	0
0	0
0	0
0	0
0	0
152	0
0	0
175	0
222	0
90	0
0	0
0	0
168	0
0	0
0	0
0	0
0	0
0	0
40	0
103	1
0	0
0	0
0	0
0	0
275	0
0	0
0	0
0	0
135	0
0	0
290	0
0	0
0	0
180	0
80	0
85	0
0	0
60	0
0	0
0	0
648	1
63	0
293	0
367	1
169	0
283	0
183	1
0	0
415	0
0	0
158	1
0	0
0	0
0	0
272	0
0	0
0	0
193	0
201	0
312	0
0	0
266	0
177	1
0	0
0	0
0	0
0	0
1220	0
0	0
0	0
0	0
0	0
0	0
0	0
0	0
0	0
125	0
0	0
0	0
0	0
0	0
0	0
499	1
336	2
0	0
0	0
0	0
237	0
0	0
0	0
0	0
0	0
21	0
0	0
0	0
0	0
70	0
0	0
0	0
0	0
0	0
0	0
32	0
84	0
0	0
121	0
154	0
0	0
0	0
19	0
0	0
99	0
217	1
1391	0
0	0
77	0
201	0
201	0
486	0
1161	0
151	0
235	1
128	0
107	0
0	0
57	0
333	0
0	0
0	0
1228	0
0	0
0	0
495	1
0	0
0	0
0	0
1390	0
0	0
0	0
0	0
0	0
0	0
0	0
0	0
0	0
0	0
0	0
0	0
513	1
248	0
0	0
188	0
0	0
0	0
0	0
0	0
363	0
0	0
69	0
0	0
0	0
0	0
0	0
0	0
54	0
0	0
0	0
0	0
343	0
0	0
613	2
170	0
0	0
0	0
44	0
0	0
678	0
0	0
86	0
0	0
273	0
136	0
0	0
0	0
0	0
0	0
0	0
0	0
0	0
0	0
0	0
0	0
116	0
157	0
77	0
605	1
0	0
82	0
0	0
0	0
111	0
321	0
76	2
415	1
0	0
0	0
189	0
0	0
21	0
205	0
0	0
547	1
0	0
0	0
154	0
0	0
0	0
598	1
0	0
0	0
0	0
224	0
0	0
145	1
110	0
0	0
720	1
481	0
19	0
0	0
0	0
0	0
0	0
136	0
0	0
0	0
0	0
0	0
0	0
96	1
97	0
58	0
52	0
645	0
0	0
108	0
68	0
0	0
0	0
1196	0
0	0
0	0
0	0
0	0
227	0
0	0
0	0
0	0
0	0
0	0
0	0
0	0
0	0
257	0
81	0
0	0
0	0
144	0
0	0
199	0
0	0
0	0
0	0
0	0
1145	0
0	0
0	0
849	0
0	0
0	0
0	0
0	0
0	0
0	0
1424	1
0	0
0	0
0	0
58	0
0	0
0	0
0	0
0	0
0	0
0	0
78	0
0	0
0	0
0	0
0	0
0	0
0	0
0	0
0	0
0	0
0	0
1225	0
0	0
0	0
0	0
0	0
0	0
0	0
0	0
0	0
360	0
105	0
0	0
0	0
0	0
26	0
0	0
308	0
59	0
387	0
149	1
0	0
0	0
0	0
0	0
0	0
218	1
342	1
0	0
0	0
277	1
0	0
0	0
0	0
0	0
0	0
126	0
0	0
0	0
80	0
0	0
254	0
0	0
0	0
0	0
0	0
0	0
0	0
0	0
0	0
153	0
206	0
0	0
315	1
0	0
40	0
119	0
0	0
249	0
0	0
0	0
2031	2
89	0
0	0
0	0
0	0
0	0
95	0
190	0
0	0
0	0
0	0
0	0
0	0
0	0
0	0
0	0
0	0
186	0
0	0
0	0
0	0
0	0
0	0
1208	0
0	0
0	0
0	0
0	0
0	0
0	0
0	0
39	0
0	0
0	0
0	0
0	0
0	0
223	0
165	0
7	0
43	0
113	0
30	0
118	0
0	0
146	0
122	0
0	0
0	0
550	1
182	1
0	0
272	0
109	1
92	0
0	0
0	0
351	0
51	0
0	0
0	0
0	0
0	0
0	0
0	0
0	0
0	0
276	0
0	0
1189	0
0	0
0	0
0	0
0	0
0	0
0	0
0	0
0	0
0	0
1217	0
0	0
31	0
0	0
0	0
0	0
0	0
0	0
239	0
0	0
403	0
0	0
149	1
0	0
126	0
76	1
0	0
232	0
484	1
16	0
0	0
0	0
163	0
0	0
14	0
0	0
0	0
0	0
0	0
0	0
481	0
0	0
0	0
275	0
0	0
292	1
859	1
156	0
0	0
79	0
859	0
0	0
173	0
0	0
159	0
0	0
381	0
0	0
1184	0
0	0
0	0
0	0
0	0
0	0
1196	0
0	0
0	0
0	0
0	0
0	0
0	0
487	0
336	0
0	0
0	0
281	0
5	0
398	0
0	0
0	0
82	0
0	0
358	0
275	0
0	0
0	0
783	0
0	0
0	0
178	0
0	0
342	1
0	0
0	0
0	0
0	0
253	0
108	0
0	0
102	0
0	0
0	0
0	0
0	0
0	0
229	1
187	0
0	0
0	0
0	0
492	1
0	0
58	0
0	0
0	0
0	0
0	0
64	0
0	0
339	0
0	0
0	0
0	0
0	0
0	0
0	0
0	0
174	0
0	0
0	0
0	0
0	0
0	0
0	0
248	1
111	0
0	0
0	0
0	0
272	0
135	0
0	0
33	0
0	0
191	1
88	0
688	1
0	0
197	0
0	0
0	0
0	0
0	0
0	0
1150	0
351	0
0	0
0	0
0	0
0	0
238	0
181	0
0	0
386	0
0	0
1130	0
37	0
0	0
0	0
201	0
0	0
121	0
397	0
0	0
61	0
0	0
76	0
0	0
1138	1
0	0
0	0
0	0
0	0
0	0
275	0
0	0
0	0
96	0
536	0
493	0
139	0
699	0
0	0
0	0
176	0
188	0
198	0
36	0
0	0
0	0
35	0
0	0
0	0
0	0
0	0
0	0
0	0
0	0
0	0
0	0
0	0
0	0
0	0
0	0
0	0
1133	0
0	0
0	0
189	0
318	2
0	0
209	0
0	0
0	0
149	0
0	0
108	0
1152	1
0	0
0	0
0	0
0	0
0	0
43	0
0	0
1133	0
0	0
0	0
0	0
0	0
0	0
133	0
0	0
156	0
0	0
0	0
0	0
0	0
0	0
0	0
0	0
0	0
0	0
0	0
0	0
0	0
96	0
0	0
0	0
0	0
155	1
0	0
0	0
205	0
191	0
0	0
0	0
1112	0
456	0
0	0
0	0
0	0
0	0
163	0
0	0
145	0
0	0
0	0
0	0
0	0
0	0
1164	0
0	0
0	0
462	0
0	0
0	0
0	0
0	0
351	1
25	0
0	0
126	0
0	0
249	1
0	0
33	0
0	0
0	0
0	0
1184	1
16	0
59	0
0	0
0	0
0	0
713	0
0	0
0	0
0	0
72	1
0	0
0	0
156	0
0	0
0	0
0	0
163	0
0	0
29	0
0	0
0	0
0	0
0	0
0	0
0	0
0	0
0	0
0	0
0	0
72	0
0	0
0	0
0	0
0	0
59	0
70	0
348	0
42	0
113	0
100	0
1794	3
2000	2
56	0
159	0
0	0
0	0
0	0
0	0
0	0
0	0
0	0
144	0
309	0
70	1
0	0
0	0
0	0
0	0
0	0
0	0
0	0
311	2
272	3
272	3
0	0
0	0
0	0
0	0
0	0
196	1
0	0
0	0
0	0
1125	0
0	0
0	0
0	0
643	0
0	0
0	0
0	0
0	0
92	1
0	0
0	0
0	0
0	0
0	0
0	0
0	0
80	0
0	0
0	0
0	0
0	0
0	0
62	0
0	0
0	0
0	0
0	0
0	0
68	0
0	0
0	0
0	0
0	0
86	0
259	0
0	0
0	0
99	0
0	0
203	0
0	0
103	0
0	0
1124	1
0	0
169	3
153	1
0	0
0	0
0	0
187	0
139	0
0	0
0	0
0	0
243	0
0	0
70	0
0	0
0	0
338	1
0	0
0	0
0	0
0	0
0	0
31	0
0	0
61	0
208	0
118	1
0	0
0	0
0	0
0	0
0	0
0	0
0	0
0	0
596	0
108	1
282	2
282	0
0	0
0	0
159	1
0	0
0	0
137	0
180	0
0	0
0	0
574	1
0	0
0	0
0	0
0	0
1236	0
0	0
187	0
0	0
0	0
0	0
0	0
108	1
414	0
0	0
226	1
25	0
323	1
13	0
366	0
0	0
0	0
0	0
109	0
32	0
0	0
0	0
51	0
231	0
0	0
0	0
0	0
316	0
0	0
0	0
99	0
102	0
211	0
0	0
0	0
117	1
0	0
239	0
267	0
2000	2
131	0
134	1
0	0
0	0
0	0
0	0
0	0
0	0
0	0
0	0
127	0
0	0
0	0
0	0
0	0
0	0
0	0
0	0
0	0
0	0
0	0
166	0
0	0
0	0
0	0
0	0
0	0
0	0
209	0
0	0
0	0
197	0
0	0
0	0
0	0
186	0
232	1
86	0
0	0
0	0
0	0
0	0
0	0
1998	1
0	0
0	0
0	0
0	0
240	0
0	0
0	0
239	0
0	0
0	0
0	0
1161	1
521	1
0	0
0	0
0	0
0	0
1126	0
0	0
0	0
0	0
0	0
0	0
0	0
0	0
24	0
47	0
0	0
210	0
0	0
0	0
0	0
359	0
294	1
0	0
0	0
0	0
0	0
248	2
0	0
0	0
0	0
0	0
0	0
0	0
0	0
412	1
191	0
0	0
286	0
0	0
0	0
100	0
0	0
244	0
39	0
0	0
183	1
0	0
0	0
0	0
162	0
0	0
0	0
1086	0
453	0
0	0
0	0
0	0
0	0
0	0
0	0
205	0
0	0
86	0
0	0
0	0
0	0
0	0
0	0
39	0
166	0
0	0
0	0
0	0
0	0
1138	0
0	0
0	0
0	0
0	0
1208	0
0	0
1116	0
0	0
0	0
0	0
0	0
0	0
0	0
0	0
0	0
0	0
0	0
1094	0
0	0
325	0
23	0
236	0
1183	0
0	0
0	0
1917	1
0	0
0	0
0	0
0	0
306	0
0	0
0	0
421	0
12	0
0	0
245	0
0	0
1184	0
0	0
137	0
0	0
215	0
0	0
983	0
0	0
0	0
0	0
0	0
0	0
0	0
0	0
0	0
340	0
170	0
0	0
0	0
0	0
0	0
0	0
0	0
0	0
0	0
0	0
0	0
0	0
0	0
0	0
0	0
0	0
0	0
0	0
0	0
94	0
115	0
1995	0
177	1
0	0
0	0
82	0
0	0
140	0
97	0
157	0
0	0
101	0
260	0
0	0
132	0
0	0
0	0
113	0
546	1
116	0
0	0
115	0
0	0
0	0
0	0
117	0
0	0
0	0
56	0
0	0
0	0
0	0
0	0
0	0
91	2
87	1
673	1
336	1
57	0
0	0
0	0
0	0
0	0
0	0
0	0
0	0
0	0
0	0
0	0
0	0
0	0
0	0
0	0
0	0
0	0
0	0
0	0
1168	0
0	0
0	0
0	0
0	0
0	0
0	0
0	0
0	0
0	0
0	0
0	0
0	0
0	0
217	1
213	1
0	0
0	0
0	0
0	0
535	1
379	1
0	0
114	0
0	0
32	0
0	0
0	0
396	2
93	0
0	0
37	0
281	1
0	0
0	0
0	0
0	0
0	0
181	0
186	0
438	0
0	0
0	0
0	0
0	0
0	0
0	0
474	0
0	0
0	0
0	0
175	0
0	0
0	0
385	0
0	0
0	0
0	0
0	0
0	0
0	0
0	0
0	0
209	0
172	0
302	0
0	0
0	0
0	0
0	0
0	0
238	0
116	0
0	0
0	0
0	0
0	0
0	0
0	0
0	0
0	0
0	0
0	0
0	0
0	0
0	0
0	0
414	1
1155	1
0	0
0	0
0	0
0	0
70	0
0	0
0	0
0	0
0	0
0	0
104	1
0	0
434	2
453	1
0	0
141	0
0	0
29	0
0	0
0	0
294	0
438	0
141	0
0	0
143	0
0	0
0	0
0	0
110	0
123	1
234	0
0	0
0	0
330	1
0	0
309	1
1083	1
0	0
0	0
0	0
84	0
41	0
0	0
141	0
0	0
0	0
0	0
330	1
0	0
0	0
0	0
114	1
0	0
0	0
83	0
0	0
279	1
0	0
0	0
0	0
0	0
0	0
29	0
0	0
223	1
0	0
662	2
0	0
0	0
0	0
0	0
443	0
0	0
0	0
226	1
82	0
88	0
297	2
0	0
0	0
0	0
302	1
0	0
189	0
59	0
366	0
0	0
0	0
0	0
130	0
0	0
0	0
0	0
0	0
183	1
269	0
45	0
21	0
0	0
0	0
0	0
0	0
0	0
0	0
0	0
111	0
0	0
0	0
0	0
0	0
0	0
0	0
61	0
0	0
475	0
0	0
69	1
992	1
40	0
0	0
0	0
1105	0
139	0
0	0
0	0
83	0
0	0
76	0
0	0
0	0
0	0
0	0
0	0
0	0
0	0
0	0
0	0
0	0
0	0
0	0
1196	0
0	0
0	0
335	0
375	1
0	0
314	1
0	0
0	0
32	0
492	0
0	0
0	0
0	0
0	0
0	0
0	0
0	0
520	0
171	0
32	0
145	0
0	0
207	0
415	0
0	0
0	0
240	0
120	0
0	0
141	0
0	0
0	0
0	0
77	1
0	0
0	0
0	0
306	1
0	0
114	0
131	0
0	0
254	0
0	0
137	0
116	1
136	0
298	0
0	0
102	0
81	0
0	0
477	0
0	0
0	0
154	0
863	1
58	0
180	0
204	0
216	1
0	0
138	0
0	0
475	0
0	0
107	0
0	0
0	0
116	0
69	0
208	0
255	0
205	0
146	0
1134	0
0	0
131	0
362	0
0	0
0	0
582	0
0	0
416	0
680	0
0	0
0	0
195	0
0	0
0	0
1094	0
372	1
161	0
0	0
0	0
0	0
0	0
0	0
75	0
0	0
131	1
0	0
139	0
0	0
224	0
232	0
306	1
0	0
0	0
199	0
0	0
171	0
209	1
0	0
0	0
161	0
223	1
0	0
0	0
66	0
1736	2
146	0
217	0
0	0
0	0
0	0
401	0
543	1
126	1
0	0
1084	3
186	1
281	1
127	0
0	0
465	0
0	0
0	0
6	0
6	0
0	0
203	1
229	0
157	0
304	0
168	0
176	0
0	0
1133	0
0	0
300	0
313	3
272	0
0	0
0	0
0	0
0	0
0	0
0	0
279	0
188	0
0	0
0	0
143	0
0	0
0	0
325	0
0	0
1185	0
0	0
152	0
0	0
131	0
57	0
134	0
0	0
0	0
0	0
135	1
0	0
0	0
0	0
145	0
0	0
0	0
0	0
0	0
0	0
0	0
0	0
0	0
0	0
737	1
1094	0
0	0
30	0
0	0
0	0
0	0
0	0
0	0
0	0
0	0
0	0
0	0
0	0
0	0
0	0
198	0
0	0
0	0
0	0
186	0
0	0
0	0
164	0
343	0
186	0
127	0
0	0
125	0
101	0
0	0
227	0
231	0
279	0
0	0
0	0
175	0
421	1
217	1
241	1
156	0
0	0
215	0
159	0
123	0
0	0
1030	3
120	0
0	0
0	0
0	0
426	0
0	0
149	1
0	0
0	0
0	0
49	0
131	0
1273	1
0	0
0	0
0	0
143	0
0	0
0	0
0	0
0	0
0	0
0	0
0	0
0	0
0	0
0	0
0	0
0	0
55	0
168	0
0	0
37	0
500	0
0	0
265	0
335	1
0	0
194	0
0	0
0	0
0	0
0	0
0	0
0	0
94	0
0	0
0	0
0	0
0	0
0	0
0	0
0	0
927	0
0	0
0	0
0	0
0	0
0	0
0	0
0	0
0	0
0	0
0	0
0	0
0	0
0	0
887	13
70	0
0	0
0	0
0	0
0	0
0	0
0	0
218	0
59	0
0	0
0	0
94	0
0	0
0	0
636	8
0	0
0	0
0	0
0	0
0	0
0	0
0	0
0	0
0	0
315	0
921	1
0	0
386	0
0	0
0	0
1146	1
0	0
0	0
0	0
0	0
259	1
169	2
0	0
0	0
0	0
[truncated: 12,403 more rows]
