# Supplementary material for: Competing for Attention in Social Media under Information Overload Conditions
Source: PLoS One. 2015 Jul 10;10(7):e0126090. doi: 10.1371/journal.pone.0126090 (PMC4498816; doi:10.1371/journal.pone.0126090)
Supplement: S1 File — This zip file contains the sharing details of all of the microblogs we have used in the Figs 2 and 3. Among the files, ‘Instruction.txt’ describes the contents of the files. (ZIP) [file pone.0126090.s001.zip › Data/14406_18.txt]

0	0
0	0
0	0
0	0
0	0
0	0
0	0
0	0
0	0
0	0
0	0
0	0
0	0
0	0
0	0
0	0
0	0
0	0
0	0
0	0
0	0
0	0
0	0
0	0
0	0
0	0
0	0
0	0
1237	0
0	0
0	0
0	0
0	0
0	0
0	0
0	0
0	0
0	0
0	0
0	0
0	0
0	0
0	0
0	0
0	0
0	0
0	0
0	0
1198	0
1183	0
0	0
0	0
0	0
0	0
0	0
0	0
0	0
0	0
0	0
0	0
0	0
0	0
0	0
0	0
0	0
0	0
0	0
0	0
1215	1
0	0
0	0
0	0
1203	2
0	0
0	0
0	0
0	0
0	0
0	0
0	0
0	0
0	0
0	0
0	0
0	0
0	0
0	0
0	0
0	0
0	0
0	0
0	0
0	0
0	0
0	0
0	0
0	0
133	2
0	0
1122	0
1204	1
0	0
0	0
0	0
0	0
0	0
0	0
0	0
0	0
0	0
0	0
0	0
0	0
0	0
0	0
0	0
0	0
0	0
0	0
0	0
0	0
0	0
0	0
0	0
0	0
0	0
0	0
0	0
0	0
0	0
0	0
0	0
0	0
1232	0
493	5
0	0
0	0
0	0
0	0
0	0
374	1
0	0
0	0
0	0
0	0
0	0
0	0
0	0
0	0
0	0
0	0
0	0
1365	0
0	0
0	0
0	0
0	0
1190	0
0	0
0	0
0	0
0	0
0	0
0	0
0	0
0	0
0	0
0	0
0	0
0	0
0	0
0	0
0	0
0	0
0	0
1187	0
0	0
0	0
0	0
0	0
0	0
0	0
0	0
0	0
0	0
0	0
0	0
0	0
0	0
0	0
0	0
0	0
0	0
0	0
0	0
0	0
0	0
0	0
0	0
0	0
0	0
0	0
0	0
0	0
0	0
0	0
1156	1
0	0
0	0
0	0
1179	0
0	0
0	0
0	0
1264	0
0	0
0	0
0	0
0	0
0	0
0	0
1153	0
0	0
0	0
0	0
0	0
0	0
0	0
0	0
0	0
0	0
0	0
0	0
0	0
0	0
0	0
0	0
0	0
226	3
0	0
0	0
0	0
0	0
0	0
0	0
0	0
0	0
0	0
0	0
0	0
0	0
0	0
0	0
0	0
0	0
0	0
0	0
0	0
0	0
1258	0
0	0
0	0
0	0
0	0
0	0
0	0
0	0
0	0
0	0
0	0
0	0
0	0
0	0
1231	2
0	0
0	0
0	0
0	0
0	0
0	0
0	0
0	0
0	0
0	0
169	0
201	3
0	0
0	0
0	0
0	0
0	0
0	0
0	0
132	2
0	0
0	0
0	0
0	0
0	0
0	0
0	0
0	0
1365	1
0	0
0	0
0	0
0	0
0	0
0	0
0	0
0	0
0	0
0	0
0	0
0	0
0	0
0	0
0	0
0	0
0	0
0	0
0	0
0	0
0	0
0	0
0	0
0	0
0	0
0	0
0	0
1215	0
0	0
0	0
1274	3
0	0
0	0
0	0
0	0
0	0
0	0
159	1
0	0
0	0
0	0
0	0
0	0
0	0
1097	0
0	0
206	0
0	0
0	0
0	0
0	0
0	0
0	0
0	0
0	0
0	0
0	0
0	0
0	0
0	0
0	0
170	2
0	0
0	0
0	0
0	0
0	0
0	0
0	0
0	0
0	0
0	0
0	0
0	0
0	0
0	0
0	0
0	0
0	0
0	0
0	0
0	0
1206	0
0	0
857	2
0	0
0	0
0	0
0	0
0	0
0	0
381	2
0	0
0	0
0	0
0	0
0	0
0	0
0	0
0	0
0	0
146	1
0	0
0	0
0	0
0	0
1166	0
85	1
468	3
0	0
1145	0
0	0
0	0
0	0
0	0
74	1
58	1
0	0
1152	0
0	0
1156	0
0	0
0	0
0	0
0	0
0	0
0	0
0	0
0	0
0	0
77	0
903	2
113	1
0	0
222	1
0	0
0	0
0	0
0	0
0	0
0	0
0	0
0	0
0	0
0	0
0	0
58	0
457	2
261	6
241	1
0	0
0	0
0	0
110	1
256	0
1005	3
278	0
311	0
293	0
65	0
367	0
0	0
31	0
135	1
0	0
0	0
736	1
0	0
0	0
0	0
0	0
0	0
0	0
0	0
410	2
134	0
393	3
0	0
0	0
319	2
0	0
151	0
529	0
0	0
0	0
0	0
0	0
0	0
0	0
0	0
0	0
0	0
0	0
73	0
248	0
0	0
187	1
0	0
212	1
415	5
318	4
228	1
291	1
0	0
827	1
205	1
0	0
0	0
93	1
71	0
0	0
451	3
238	0
61	0
271	1
239	1
186	1
303	1
202	1
166	0
293	1
0	0
266	2
429	1
0	0
0	0
0	0
0	0
0	0
0	0
0	0
465	6
0	0
0	0
0	0
39	1
189	0
0	0
89	0
0	0
0	0
0	0
0	0
0	0
200	0
131	1
0	0
0	0
0	0
354	0
305	0
148	1
0	0
125	2
0	0
0	0
0	0
118	1
0	0
0	0
87	1
0	0
0	0
0	0
0	0
0	0
94	1
0	0
0	0
76	0
0	0
0	0
94	1
0	0
1151	0
226	1
0	0
0	0
0	0
151	0
0	0
164	3
0	0
96	1
0	0
151	0
262	1
0	0
0	0
212	1
0	0
0	0
0	0
0	0
0	0
956	1
201	1
543	6
845	0
0	0
0	0
0	0
0	0
0	0
0	0
173	0
417	2
0	0
0	0
0	0
0	0
0	0
0	0
0	0
0	0
185	1
0	0
0	0
103	2
0	0
0	0
0	0
0	0
0	0
0	0
0	0
71	1
0	0
287	3
0	0
573	6
0	0
0	0
309	1
0	0
0	0
290	6
103	0
270	0
82	1
0	0
418	1
120	0
392	2
50	1
23	0
91	0
1906	6
0	0
0	0
0	0
0	0
84	2
120	2
0	0
0	0
150	0
84	0
0	0
356	0
32	1
294	1
193	1
0	0
294	1
0	0
0	0
0	0
183	1
0	0
776	3
502	0
184	1
273	1
107	3
0	0
115	2
294	0
40	1
0	0
0	0
0	0
0	0
1155	0
0	0
1910	6
0	0
86	1
316	1
0	0
0	0
1992	8
111	1
0	0
663	4
0	0
1175	0
278	1
0	0
82	1
27	0
583	4
0	0
451	4
0	0
0	0
0	0
16	0
416	0
0	0
56	1
89	1
187	1
328	2
170	1
327	0
138	0
0	0
327	0
129	0
85	2
113	2
80	0
97	0
0	0
0	0
256	0
428	1
208	0
0	0
0	0
593	1
137	2
704	0
0	0
0	0
256	2
0	0
0	0
40	0
144	0
195	0
0	0
73	1
543	2
0	0
0	0
517	1
251	0
221	0
512	1
0	0
129	0
85	0
208	1
148	0
228	1
288	2
695	1
0	0
716	3
0	0
157	0
174	2
233	1
184	0
0	0
0	0
161	0
0	0
0	0
369	1
126	0
0	0
0	0
128	1
191	1
22	0
1133	1
1149	0
0	0
497	1
193	2
409	0
82	0
610	1
0	0
0	0
0	0
444	0
0	0
0	0
0	0
444	0
0	0
0	0
21	1
0	0
188	2
1914	8
0	0
202	2
8	0
188	0
41	1
0	0
0	0
335	1
258	4
1155	5
0	0
223	1
77	3
160	0
274	3
0	0
220	1
0	0
0	0
1213	0
622	0
0	0
0	0
1172	0
867	3
0	0
0	0
0	0
0	0
0	0
0	0
0	0
0	0
0	0
0	0
0	0
0	0
0	0
178	0
0	0
0	0
0	0
173	0
0	0
0	0
0	0
0	0
0	0
0	0
0	0
510	1
0	0
0	0
79	1
0	0
447	1
0	0
116	0
0	0
0	0
967	4
158	3
84	0
162	0
194	1
0	0
56	0
325	0
159	2
425	1
0	0
287	3
202	2
411	0
411	4
1306	1
310	1
186	1
154	2
0	0
0	0
0	0
151	2
395	1
168	1
239	3
108	3
1856	4
406	3
395	0
129	2
975	7
99	1
36	0
187	0
146	2
182	0
16	0
0	0
748	3
137	1
434	3
272	0
210	2
139	3
0	0
46	1
0	0
0	0
0	0
253	0
0	0
73	1
265	2
219	2
325	3
167	1
0	0
0	0
73	1
108	2
86	1
519	4
403	4
304	3
493	2
0	0
0	0
1851	8
395	3
180	2
218	0
0	0
394	3
100	3
0	0
327	1
173	1
0	0
778	0
607	1
205	1
74	1
403	1
136	1
0	0
187	1
160	4
1405	20
115	0
0	0
0	0
0	0
195	2
366	0
71	2
190	0
457	4
153	1
0	0
0	0
0	0
1985	1
131	1
382	0
181	1
0	0
166	0
46	2
433	0
201	3
0	0
501	1
374	1
159	2
426	0
209	1
280	1
30	1
141	3
357	1
368	3
1406	7
160	2
158	4
135	2
65	1
0	0
174	3
214	5
152	1
0	0
1297	3
539	8
157	1
13	1
245	2
0	0
0	0
357	1
266	2
259	3
0	0
0	0
0	0
39	2
89	1
288	2
180	2
64	1
347	3
974	7
119	1
119	1
628	7
1963	4
250	2
94	0
0	0
156	0
99	1
180	1
21	1
628	7
952	1
407	2
172	2
285	0
423	3
137	0
0	0
162	0
557	2
0	0
239	1
0	0
175	0
0	0
51	0
0	0
0	0
418	0
0	0
315	0
16	1
106	0
0	0
45	1
0	0
0	0
75	0
221	0
0	0
441	2
0	0
0	0
326	3
277	0
40	2
86	1
1185	0
0	0
65	0
273	1
36	1
1228	4
411	1
103	0
0	0
0	0
840	7
0	0
82	1
162	0
142	1
0	0
102	2
299	6
0	0
0	0
243	1
137	3
103	1
213	0
133	0
0	0
0	0
0	0
0	0
128	1
0	0
254	2
0	0
0	0
161	2
0	0
61	0
44	0
47	0
1214	0
208	0
207	6
49	0
337	1
0	0
246	1
0	0
381	0
1322	5
138	0
1228	5
359	2
344	2
418	2
312	1
399	0
353	5
0	0
322	2
482	0
263	1
0	0
80	2
0	0
0	0
0	0
218	4
0	0
244	0
627	2
0	0
35	0
1388	3
0	0
0	0
0	0
365	1
0	0
460	1
153	1
1700	4
0	0
98	2
270	2
321	2
1093	2
0	0
0	0
0	0
0	0
0	0
124	1
214	1
482	2
210	2
0	0
1113	0
0	0
0	0
290	4
158	0
282	2
0	0
0	0
0	0
0	0
0	0
304	0
384	4
0	0
0	0
0	0
0	0
1231	10
0	0
0	0
0	0
0	0
0	0
0	0
126	2
0	0
101	0
0	0
162	1
628	1
1122	0
0	0
0	0
138	0
0	0
0	0
0	0
164	0
0	0
108	1
0	0
195	1
0	0
0	0
168	0
0	0
0	0
0	0
0	0
0	0
128	0
405	0
1185	0
1214	0
197	0
420	2
0	0
38	0
0	0
0	0
381	0
0	0
0	0
0	0
264	1
576	1
0	0
0	0
302	3
80	0
479	1
0	0
78	1
0	0
0	0
0	0
0	0
185	0
0	0
0	0
0	0
0	0
772	3
91	0
772	3
308	0
149	1
0	0
205	2
205	2
350	2
122	0
67	1
190	0
1999	1
67	2
258	0
0	0
0	0
183	1
39	1
217	1
0	0
347	2
50	0
77	0
0	0
0	0
139	1
896	0
382	1
66	1
0	0
824	5
187	1
0	0
271	0
0	0
48	0
427	2
351	1
2500	5
0	0
112	1
0	0
212	3
205	2
358	1
0	0
733	2
108	1
121	1
0	0
0	0
412	1
224	2
1990	6
78	2
0	0
17	1
461	1
308	2
130	1
671	1
71	0
457	4
1348	9
0	0
272	1
161	1
164	1
0	0
0	0
1186	1
0	0
486	0
98	1
169	1
339	2
0	0
0	0
485	0
0	0
44	2
0	0
0	0
76	1
672	1
368	4
73	0
0	0
0	0
552	5
329	5
1165	0
0	0
0	0
363	4
47	0
0	0
0	0
329	3
626	0
0	0
362	1
0	0
22	1
467	4
346	0
0	0
0	0
515	3
0	0
192	0
0	0
211	0
38	0
280	0
0	0
87	0
138	2
170	4
305	0
0	0
0	0
0	0
0	0
144	0
103	0
63	1
519	1
669	4
120	0
302	0
0	0
0	0
0	0
396	2
293	2
294	1
0	0
176	1
0	0
0	0
103	2
0	0
0	0
593	4
0	0
78	0
93	1
151	2
12	1
248	4
0	0
0	0
0	0
0	0
202	0
46	1
30	0
568	0
0	0
628	3
472	1
46	2
212	1
59	1
0	0
31	1
150	2
176	2
20	0
193	0
276	2
156	1
277	0
279	1
170	0
336	1
58	1
0	0
0	0
0	0
0	0
115	2
0	0
0	0
0	0
238	1
80	1
290	2
0	0
1530	16
108	0
198	0
0	0
41	2
31	1
0	0
0	0
87	1
0	0
1507	18
189	1
511	5
0	0
165	0
105	2
347	7
1265	2
610	3
94	3
773	1
0	0
61	0
136	0
419	2
480	1
113	0
1176	3
0	0
357	2
1790	12
569	1
84	0
0	0
239	1
927	3
647	0
83	0
112	0
1863	7
0	0
892	0
111	0
385	4
109	0
57	0
398	1
662	4
192	2
0	0
142	2
187	0
204	2
173	0
966	10
210	2
14	0
0	0
262	2
308	2
0	0
101	0
211	1
0	0
0	0
0	0
888	2
0	0
344	3
0	0
0	0
305	1
122	1
76	0
251	0
238	2
71	1
0	0
355	4
295	3
175	2
131	4
316	0
275	1
355	1
71	0
0	0
323	3
36	0
1139	0
147	2
0	0
185	0
278	1
0	0
204	0
0	0
355	0
132	1
0	0
0	0
152	0
303	0
400	2
551	1
210	2
0	0
253	0
91	1
178	1
230	2
343	0
0	0
270	0
21	1
0	0
583	3
2915	1
987	7
987	7
248	1
455	2
147	0
90	0
73	1
0	0
133	2
0	0
0	0
0	0
0	0
348	3
192	1
0	0
202	0
452	2
287	1
0	0
201	0
708	2
389	0
198	1
94	0
516	6
0	0
0	0
365	1
0	0
109	1
84	1
101	0
192	2
0	0
102	2
0	0
213	1
288	2
106	1
55	0
0	0
395	0
307	1
0	0
342	2
139	2
375	3
0	0
145	0
202	0
204	0
154	3
351	1
328	2
252	0
0	0
0	0
355	4
36	0
226	1
408	1
205	0
366	1
417	1
856	1
0	0
0	0
231	2
187	1
0	0
129	1
846	3
267	1
166	1
145	2
0	0
0	0
0	0
131	2
200	5
0	0
314	1
314	1
0	0
0	0
300	2
182	3
195	2
383	0
497	3
0	0
142	1
472	2
0	0
590	1
278	0
179	1
475	0
1535	0
198	1
1887	14
0	0
1154	1
72	2
106	1
253	5
110	0
365	1
482	6
188	0
263	4
70	1
0	0
279	3
112	1
474	3
134	1
16	1
569	2
74	1
73	0
882	4
474	2
103	1
695	4
0	0
516	9
691	2
155	1
0	0
0	0
41	0
132	0
614	1
137	2
0	0
159	1
445	1
99	0
0	0
0	0
134	1
213	1
229	3
0	0
257	3
0	0
375	3
0	0
80	1
447	1
232	2
1745	0
172	2
0	0
160	3
0	0
520	2
424	2
90	1
0	0
575	2
520	1
1907	2
293	1
203	1
543	2
182	1
164	2
29	1
186	4
0	0
381	3
266	1
222	0
495	3
216	3
84	2
259	2
240	2
175	1
524	4
272	1
177	3
953	4
133	0
112	2
266	1
188	2
0	0
123	1
212	0
0	0
480	1
83	1
109	1
85	0
231	2
73	0
163	2
0	0
422	1
85	1
69	1
351	1
0	0
173	1
395	2
683	8
224	4
1989	14
1994	15
766	4
237	1
124	0
299	1
0	0
175	2
0	0
311	1
71	0
526	4
659	2
1650	5
264	2
215	1
370	4
223	1
325	1
296	2
0	0
74	2
0	0
527	3
208	0
0	0
117	1
0	0
86	2
63	1
215	4
107	1
134	2
0	0
231	2
140	2
0	0
0	0
518	4
209	0
603	2
630	2
201	5
0	0
214	3
226	1
260	1
80	1
0	0
0	0
272	1
402	2
121	1
481	3
0	0
0	0
162	1
460	3
1937	7
509	3
286	2
184	0
483	5
0	0
255	2
1225	8
514	1
140	1
0	0
374	1
0	0
118	1
184	2
264	1
264	2
212	1
768	4
179	1
567	3
90	1
58	0
177	1
607	2
247	2
158	0
222	1
516	1
763	6
644	4
422	2
0	0
167	1
132	0
925	5
225	0
351	1
351	1
462	3
0	0
472	2
540	0
768	4
0	0
2998	23
552	5
0	0
0	0
144	2
107	0
464	1
49	1
2980	12
0	0
0	0
296	6
234	1
0	0
23	0
0	0
0	0
0	0
266	0
68	0
311	1
2500	10
93	1
331	1
51	0
0	0
0	0
0	0
423	4
0	0
52	1
358	0
302	1
419	2
254	3
58	1
387	1
78	1
0	0
0	0
147	0
782	7
1092	2
209	0
0	0
0	0
1684	4
372	2
0	0
44	0
124	3
0	0
135	1
0	0
1004	7
152	2
894	4
70	0
0	0
1000	10
95	0
69	3
530	1
992	5
73	0
99	0
183	2
0	0
518	2
0	0
235	2
209	0
216	2
104	1
85	2
644	1
0	0
149	1
242	0
671	1
0	0
0	0
0	0
0	0
0	0
0	0
0	0
0	0
0	0
370	2
69	0
0	0
0	0
0	0
0	0
0	0
320	1
127	1
0	0
0	0
0	0
0	0
0	0
0	0
0	0
0	0
49	1
1240	0
888	3
332	3
0	0
63	1
577	2
269	2
195	2
375	2
1190	0
445	0
290	0
164	1
257	5
0	0
196	1
83	0
0	0
521	2
171	1
271	2
95	1
337	2
167	2
1873	6
0	0
496	1
0	0
298	4
[truncated: 12,406 more rows]
