# Supplementary material for: Competing for Attention in Social Media under Information Overload Conditions
Source: PLoS One. 2015 Jul 10;10(7):e0126090. doi: 10.1371/journal.pone.0126090 (PMC4498816; doi:10.1371/journal.pone.0126090)
Supplement: S1 File — This zip file contains the sharing details of all of the microblogs we have used in the Figs 2 and 3. Among the files, ‘Instruction.txt’ describes the contents of the files. (ZIP) [file pone.0126090.s001.zip › Data/14449_658.txt]

0	0
0	0
0	0
0	0
0	0
0	0
0	0
0	0
0	0
170	1
133	2
0	0
1158	2
0	0
0	0
0	0
0	0
0	0
0	0
0	0
0	0
0	0
0	0
0	0
0	0
0	0
0	0
0	0
0	0
0	0
0	0
0	0
0	0
0	0
0	0
0	0
54	1
0	0
0	0
1160	2
0	0
0	0
1096	0
0	0
0	0
0	0
0	0
0	0
0	0
0	0
0	0
0	0
0	0
0	0
0	0
0	0
34	1
0	0
0	0
0	0
1066	1
1085	1
136	1
0	0
1199	1
457	0
0	0
0	0
0	0
0	0
0	0
0	0
0	0
0	0
0	0
0	0
0	0
0	0
0	0
0	0
0	0
264	11
0	0
0	0
0	0
0	0
0	0
0	0
0	0
0	0
0	0
0	0
0	0
0	0
0	0
0	0
0	0
0	0
0	0
0	0
0	0
0	0
0	0
0	0
0	0
0	0
0	0
0	0
0	0
0	0
0	0
0	0
0	0
0	0
0	0
0	0
0	0
0	0
519	1
0	0
214	1
0	0
0	0
0	0
0	0
0	0
0	0
0	0
0	0
98	0
0	0
0	0
76	6
0	0
45	0
1205	0
0	0
0	0
0	0
312	1
0	0
0	0
1180	0
0	0
13	0
0	0
0	0
0	0
0	0
0	0
0	0
0	0
0	0
73	0
0	0
0	0
0	0
1168	0
0	0
0	0
82	0
0	0
0	0
0	0
0	0
0	0
0	0
0	0
0	0
0	0
0	0
0	0
0	0
0	0
0	0
0	0
0	0
0	0
0	0
113	0
0	0
0	0
0	0
0	0
0	0
0	0
0	0
0	0
0	0
0	0
1615	2
0	0
0	0
0	0
0	0
0	0
0	0
0	0
0	0
0	0
0	0
0	0
0	0
0	0
0	0
1014	0
502	1
0	0
0	0
0	0
0	0
0	0
0	0
0	0
0	0
0	0
0	0
0	0
0	0
0	0
0	0
0	0
0	0
0	0
0	0
0	0
0	0
0	0
0	0
0	0
0	0
0	0
0	0
1076	0
0	0
0	0
0	0
0	0
0	0
0	0
0	0
0	0
0	0
0	0
0	0
0	0
0	0
0	0
0	0
0	0
0	0
0	0
58	0
158	2
0	0
0	0
1155	0
0	0
0	0
0	0
0	0
0	0
0	0
0	0
0	0
1294	0
0	0
0	0
0	0
0	0
0	0
0	0
1122	0
804	3
0	0
0	0
0	0
0	0
1210	0
1224	0
0	0
0	0
0	0
0	0
0	0
0	0
0	0
0	0
0	0
0	0
0	0
0	0
0	0
0	0
0	0
0	0
36	1
0	0
1127	0
0	0
0	0
0	0
0	0
0	0
0	0
0	0
0	0
0	0
0	0
0	0
0	0
0	0
0	0
0	0
0	0
0	0
0	0
1235	0
0	0
0	0
199	1
0	0
0	0
0	0
0	0
0	0
0	0
0	0
0	0
0	0
0	0
0	0
1074	0
0	0
0	0
0	0
0	0
0	0
0	0
0	0
114	1
0	0
0	0
0	0
1213	1
0	0
0	0
0	0
0	0
0	0
0	0
1174	0
0	0
112	1
0	0
0	0
0	0
0	0
0	0
0	0
0	0
0	0
0	0
0	0
135	0
0	0
0	0
0	0
0	0
0	0
0	0
0	0
0	0
0	0
0	0
0	0
0	0
0	0
0	0
1057	0
0	0
0	0
0	0
0	0
0	0
0	0
0	0
0	0
0	0
0	0
0	0
0	0
0	0
0	0
794	5
1194	0
0	0
0	0
0	0
0	0
0	0
0	0
0	0
0	0
0	0
0	0
0	0
0	0
0	0
0	0
0	0
0	0
0	0
0	0
0	0
0	0
0	0
0	0
0	0
0	0
0	0
1201	0
0	0
0	0
0	0
0	0
0	0
0	0
0	0
0	0
0	0
0	0
0	0
0	0
0	0
0	0
0	0
0	0
0	0
0	0
0	0
0	0
0	0
0	0
0	0
0	0
0	0
0	0
0	0
0	0
0	0
0	0
0	0
0	0
0	0
0	0
0	0
0	0
0	0
0	0
0	0
0	0
0	0
0	0
0	0
0	0
0	0
0	0
0	0
0	0
0	0
0	0
0	0
0	0
0	0
0	0
1203	1
0	0
0	0
0	0
64	1
212	1
0	0
0	0
0	0
0	0
0	0
0	0
0	0
191	2
0	0
0	0
329	1
0	0
0	0
0	0
0	0
0	0
0	0
0	0
0	0
0	0
0	0
0	0
0	0
0	0
0	0
0	0
1168	0
0	0
0	0
0	0
0	0
0	0
0	0
1290	0
0	0
0	0
0	0
0	0
0	0
0	0
0	0
0	0
0	0
0	0
0	0
0	0
0	0
0	0
0	0
147	3
0	0
0	0
0	0
0	0
0	0
0	0
0	0
0	0
0	0
0	0
0	0
0	0
0	0
0	0
0	0
0	0
0	0
0	0
0	0
1173	0
0	0
0	0
0	0
129	1
0	0
0	0
0	0
0	0
0	0
85	0
1228	0
192	1
0	0
0	0
0	0
0	0
0	0
0	0
0	0
0	0
0	0
0	0
0	0
0	0
0	0
0	0
0	0
1129	0
0	0
0	0
0	0
0	0
0	0
1227	0
0	0
0	0
0	0
56	0
0	0
0	0
0	0
0	0
0	0
0	0
0	0
0	0
0	0
0	0
0	0
1208	0
1204	0
0	0
0	0
0	0
0	0
0	0
0	0
0	0
0	0
0	0
0	0
0	0
1164	0
17	0
0	0
0	0
0	0
1199	0
0	0
0	0
0	0
0	0
0	0
0	0
0	0
0	0
0	0
0	0
0	0
0	0
0	0
0	0
16	1
0	0
0	0
0	0
0	0
0	0
0	0
0	0
0	0
0	0
0	0
0	0
0	0
0	0
0	0
0	0
0	0
0	0
0	0
0	0
0	0
0	0
476	1
476	1
0	0
0	0
0	0
0	0
0	0
0	0
0	0
1177	0
0	0
0	0
1113	0
0	0
0	0
175	1
0	0
0	0
0	0
0	0
0	0
0	0
0	0
0	0
0	0
0	0
83	1
0	0
0	0
0	0
1138	2
0	0
0	0
0	0
0	0
0	0
0	0
0	0
0	0
0	0
0	0
0	0
0	0
0	0
0	0
0	0
0	0
100	0
0	0
0	0
111	2
0	0
0	0
85	0
0	0
0	0
0	0
0	0
0	0
0	0
0	0
0	0
0	0
0	0
0	0
0	0
0	0
0	0
0	0
0	0
0	0
0	0
0	0
0	0
0	0
0	0
0	0
0	0
0	0
0	0
0	0
0	0
0	0
0	0
0	0
76	0
0	0
0	0
0	0
0	0
0	0
0	0
0	0
1160	0
0	0
0	0
0	0
0	0
150	0
301	1
200	5
114	0
206	2
561	0
0	0
0	0
0	0
0	0
0	0
0	0
0	0
433	2
0	0
440	0
0	0
0	0
0	0
0	0
0	0
0	0
0	0
0	0
0	0
0	0
0	0
0	0
0	0
0	0
0	0
0	0
0	0
0	0
0	0
0	0
0	0
0	0
0	0
0	0
0	0
0	0
0	0
0	0
0	0
0	0
0	0
0	0
0	0
0	0
0	0
0	0
0	0
0	0
0	0
0	0
0	0
0	0
0	0
0	0
0	0
0	0
1205	1
198	1
0	0
0	0
0	0
0	0
1143	0
0	0
0	0
0	0
0	0
0	0
0	0
0	0
0	0
1177	0
1262	0
0	0
0	0
0	0
0	0
0	0
0	0
0	0
0	0
0	0
0	0
1170	1
0	0
0	0
0	0
0	0
0	0
0	0
0	0
0	0
0	0
0	0
716	1
0	0
0	0
0	0
0	0
0	0
0	0
0	0
0	0
0	0
0	0
0	0
0	0
0	0
0	0
0	0
0	0
0	0
0	0
0	0
0	0
0	0
0	0
0	0
34	0
0	0
0	0
0	0
0	0
255	1
0	0
0	0
0	0
0	0
66	3
0	0
0	0
0	0
0	0
0	0
0	0
0	0
0	0
0	0
1122	0
0	0
0	0
0	0
0	0
259	0
0	0
0	0
0	0
304	2
0	0
0	0
0	0
0	0
0	0
496	1
0	0
0	0
0	0
0	0
0	0
0	0
0	0
0	0
0	0
0	0
0	0
0	0
0	0
0	0
0	0
0	0
0	0
0	0
0	0
0	0
0	0
0	0
0	0
0	0
0	0
0	0
0	0
0	0
0	0
0	0
0	0
0	0
0	0
0	0
0	0
0	0
0	0
0	0
0	0
0	0
0	0
0	0
0	0
0	0
0	0
103	0
0	0
0	0
0	0
0	0
0	0
0	0
0	0
0	0
0	0
120	0
0	0
0	0
0	0
0	0
0	0
0	0
0	0
0	0
0	0
0	0
0	0
0	0
0	0
0	0
0	0
0	0
0	0
112	1
0	0
0	0
0	0
0	0
0	0
181	5
0	0
1998	0
0	0
0	0
0	0
0	0
295	0
0	0
312	1
0	0
0	0
0	0
0	0
0	0
0	0
0	0
1243	2
0	0
0	0
0	0
137	0
0	0
0	0
0	0
0	0
0	0
0	0
1090	0
1215	0
1223	1
0	0
0	0
0	0
0	0
0	0
0	0
0	0
0	0
0	0
0	0
0	0
0	0
0	0
0	0
0	0
0	0
0	0
0	0
41	0
41	0
0	0
0	0
80	1
133	0
0	0
1086	0
0	0
380	1
0	0
0	0
0	0
0	0
0	0
257	3
0	0
0	0
142	1
0	0
0	0
0	0
0	0
0	0
0	0
0	0
0	0
0	0
241	1
0	0
0	0
0	0
0	0
0	0
0	0
0	0
0	0
0	0
0	0
0	0
0	0
0	0
0	0
0	0
0	0
0	0
0	0
1161	1
0	0
0	0
0	0
0	0
0	0
0	0
0	0
0	0
0	0
0	0
0	0
0	0
0	0
0	0
0	0
0	0
0	0
0	0
0	0
0	0
1113	1
0	0
0	0
0	0
0	0
0	0
0	0
0	0
272	1
0	0
0	0
0	0
0	0
0	0
0	0
1234	1
0	0
0	0
0	0
0	0
0	0
0	0
0	0
0	0
0	0
0	0
0	0
0	0
0	0
0	0
0	0
0	0
0	0
0	0
0	0
33	1
0	0
0	0
0	0
0	0
89	0
0	0
0	0
0	0
0	0
0	0
0	0
0	0
0	0
0	0
0	0
0	0
0	0
0	0
0	0
0	0
0	0
0	0
0	0
0	0
0	0
0	0
0	0
0	0
1187	0
0	0
0	0
0	0
0	0
0	0
0	0
1206	1
0	0
0	0
0	0
0	0
0	0
0	0
0	0
0	0
0	0
0	0
0	0
0	0
0	0
0	0
0	0
0	0
0	0
0	0
0	0
0	0
0	0
0	0
0	0
0	0
0	0
0	0
0	0
108	1
135	1
0	0
0	0
0	0
0	0
0	0
0	0
0	0
95	1
0	0
0	0
0	0
1987	0
0	0
0	0
0	0
0	0
269	1
0	0
893	6
0	0
0	0
0	0
0	0
0	0
0	0
0	0
0	0
0	0
0	0
66	0
230	1
0	0
0	0
0	0
1198	0
173	0
0	0
0	0
0	0
0	0
0	0
0	0
58	1
0	0
0	0
0	0
0	0
0	0
0	0
0	0
0	0
0	0
0	0
0	0
138	2
0	0
0	0
0	0
0	0
0	0
0	0
0	0
1142	0
0	0
0	0
0	0
0	0
0	0
0	0
0	0
0	0
0	0
0	0
0	0
1127	0
0	0
0	0
0	0
0	0
1090	0
0	0
0	0
0	0
0	0
0	0
0	0
0	0
0	0
209	0
0	0
0	0
0	0
0	0
0	0
0	0
0	0
0	0
0	0
339	0
0	0
0	0
0	0
0	0
0	0
0	0
0	0
0	0
0	0
0	0
1150	0
0	0
0	0
0	0
0	0
0	0
1148	0
0	0
0	0
0	0
0	0
0	0
0	0
0	0
0	0
0	0
0	0
0	0
0	0
0	0
0	0
0	0
0	0
0	0
0	0
0	0
0	0
1418	0
0	0
0	0
0	0
0	0
0	0
0	0
0	0
0	0
0	0
0	0
0	0
0	0
0	0
0	0
1153	0
0	0
0	0
0	0
1107	0
0	0
0	0
0	0
0	0
0	0
0	0
0	0
105	1
0	0
0	0
1104	0
0	0
0	0
0	0
150	1
0	0
267	2
302	1
0	0
125	3
0	0
1210	0
0	0
0	0
0	0
0	0
0	0
0	0
0	0
0	0
0	0
0	0
0	0
0	0
0	0
317	2
0	0
0	0
0	0
1188	1
0	0
82	0
985	1
53	1
0	0
0	0
144	0
0	0
0	0
0	0
95	2
0	0
0	0
122	1
630	2
220	0
0	0
630	1
0	0
407	3
0	0
0	0
0	0
79	1
0	0
179	5
0	0
66	1
0	0
0	0
0	0
0	0
0	0
0	0
0	0
40	0
0	0
0	0
121	1
0	0
0	0
0	0
0	0
0	0
0	0
0	0
0	0
0	0
1203	1
0	0
0	0
0	0
0	0
0	0
0	0
0	0
0	0
0	0
0	0
0	0
0	0
0	0
0	0
0	0
0	0
0	0
1136	0
0	0
1159	0
0	0
0	0
1178	0
0	0
0	0
0	0
0	0
0	0
0	0
0	0
0	0
0	0
0	0
0	0
1181	0
0	0
0	0
0	0
0	0
0	0
142	4
61	0
0	0
0	0
0	0
0	0
0	0
165	2
0	0
239	1
0	0
1163	0
0	0
75	1
65	1
34	1
0	0
0	0
155	1
0	0
0	0
644	0
134	1
0	0
0	0
0	0
0	0
173	5
92	0
0	0
266	1
63	1
0	0
0	0
0	0
102	3
102	3
0	0
0	0
0	0
0	0
0	0
0	0
660	2
0	0
0	0
0	0
0	0
0	0
84	0
0	0
0	0
0	0
0	0
0	0
46	1
0	0
0	0
0	0
0	0
0	0
0	0
0	0
0	0
0	0
84	1
0	0
0	0
0	0
0	0
79	1
20	0
0	0
239	5
0	0
0	0
0	0
0	0
0	0
0	0
0	0
0	0
1402	0
0	0
0	0
0	0
1157	2
0	0
0	0
0	0
0	0
0	0
1163	0
0	0
0	0
0	0
0	0
0	0
0	0
0	0
0	0
0	0
243	2
0	0
257	4
28	0
0	0
0	0
0	0
71	1
147	0
670	3
30	0
0	0
0	0
153	0
0	0
0	0
122	0
295	0
0	0
0	0
0	0
41	0
0	0
234	3
0	0
0	0
171	3
0	0
0	0
202	1
359	3
103	1
141	0
0	0
0	0
0	0
0	0
1232	0
0	0
0	0
199	4
128	1
626	1
0	0
169	1
0	0
267	0
104	3
98	0
0	0
0	0
0	0
0	0
0	0
42	0
53	3
0	0
57	3
121	1
0	0
0	0
35	0
82	0
0	0
184	1
0	0
0	0
0	0
239	1
781	3
0	0
0	0
0	0
0	0
0	0
0	0
0	0
0	0
67	0
247	1
49	1
66	1
137	5
0	0
0	0
27	1
67	1
0	0
0	0
0	0
0	0
266	2
111	0
297	1
250	1
104	1
50	0
0	0
0	0
157	1
0	0
0	0
0	0
0	0
0	0
0	0
105	1
0	0
0	0
142	1
149	0
208	0
0	0
0	0
0	0
0	0
215	1
28	0
208	0
252	3
0	0
0	0
104	1
93	2
207	4
64	0
0	0
0	0
0	0
0	0
0	0
239	1
142	3
119	1
288	3
339	1
0	0
0	0
1089	1
0	0
0	0
0	0
0	0
0	0
0	0
0	0
0	0
0	0
0	0
148	0
0	0
1104	0
100	1
0	0
77	1
0	0
0	0
0	0
0	0
0	0
58	1
0	0
0	0
0	0
0	0
0	0
48	3
0	0
0	0
0	0
0	0
0	0
0	0
0	0
0	0
0	0
0	0
0	0
0	0
0	0
0	0
0	0
0	0
239	0
0	0
0	0
0	0
0	0
0	0
0	0
105	0
0	0
217	2
0	0
0	0
187	1
161	0
0	0
0	0
0	0
0	0
0	0
0	0
319	1
0	0
0	0
0	0
0	0
1152	0
0	0
0	0
0	0
0	0
64	0
240	0
0	0
0	0
0	0
0	0
0	0
0	0
0	0
0	0
46	1
0	0
410	4
218	6
0	0
0	0
0	0
25	0
0	0
0	0
0	0
0	0
0	0
0	0
0	0
252	1
0	0
189	0
0	0
43	1
0	0
0	0
0	0
0	0
0	0
36	1
14	1
0	0
325	1
0	0
0	0
137	2
230	2
216	1
0	0
1149	1
0	0
0	0
25	1
0	0
0	0
81	0
38	1
0	0
0	0
296	3
0	0
0	0
179	1
0	0
0	0
160	1
0	0
0	0
0	0
0	0
81	1
0	0
59	1
0	0
94	1
17	2
0	0
0	0
113	1
98	1
0	0
0	0
24	1
0	0
46	1
1975	1
352	1
136	2
0	0
0	0
177	0
0	0
321	1
0	0
0	0
74	2
56	0
0	0
146	1
76	1
162	1
162	1
130	0
146	0
0	0
57	0
0	0
163	1
0	0
296	0
546	1
0	0
80	0
0	0
262	0
267	2
0	0
0	0
0	0
0	0
0	0
0	0
144	4
0	0
0	0
0	0
0	0
0	0
0	0
318	2
0	0
0	0
0	0
97	1
82	2
0	0
0	0
0	0
107	1
0	0
0	0
0	0
0	0
21	0
0	0
0	0
0	0
0	0
0	0
100	2
0	0
0	0
0	0
0	0
48	1
0	0
0	0
119	1
59	0
0	0
0	0
239	1
0	0
102	2
169	0
60	2
0	0
0	0
0	0
0	0
0	0
23	1
9	1
0	0
99	1
162	6
333	1
110	0
22	1
0	0
0	0
95	4
331	1
0	0
108	0
0	0
124	1
631	4
0	0
0	0
0	0
0	0
0	0
[truncated: 12,449 more rows]
