# Supplementary material for: Competing for Attention in Social Media under Information Overload Conditions
Source: PLoS One. 2015 Jul 10;10(7):e0126090. doi: 10.1371/journal.pone.0126090 (PMC4498816; doi:10.1371/journal.pone.0126090)
Supplement: S1 File — This zip file contains the sharing details of all of the microblogs we have used in the Figs 2 and 3. Among the files, ‘Instruction.txt’ describes the contents of the files. (ZIP) [file pone.0126090.s001.zip › Data/14587_824.txt]

0	0
221	0
86	0
0	0
0	0
0	0
0	0
0	0
1365	0
0	0
0	0
130	0
0	0
125	0
0	0
0	0
144	0
0	0
0	0
176	0
393	0
0	0
0	0
0	0
0	0
0	0
0	0
0	0
0	0
302	0
137	0
0	0
0	0
144	0
0	0
226	0
0	0
0	0
0	0
0	0
163	0
0	0
41	1
0	0
0	0
0	0
234	0
0	0
0	0
375	0
161	0
0	0
0	0
0	0
0	0
0	0
0	0
0	0
150	0
1725	2
140	0
0	0
0	0
0	0
0	0
0	0
0	0
0	0
0	0
0	0
0	0
0	0
0	0
26	0
0	0
0	0
168	0
202	0
0	0
0	0
1231	0
267	0
0	0
0	0
0	0
269	0
44	0
97	1
86	0
0	0
0	0
0	0
0	0
0	0
161	0
0	0
102	0
0	0
0	0
0	0
0	0
1168	0
0	0
1094	0
0	0
0	0
0	0
29	0
0	0
265	0
0	0
0	0
140	0
0	0
0	0
497	1
141	1
0	0
0	0
0	0
77	0
0	0
0	0
0	0
0	0
505	0
403	1
0	0
0	0
0	0
0	0
0	0
0	0
0	0
64	0
0	0
0	0
0	0
174	0
86	0
0	0
0	0
0	0
270	0
0	0
49	0
0	0
0	0
0	0
70	0
74	0
62	0
109	0
193	0
0	0
0	0
341	0
71	0
0	0
482	0
154	0
134	0
141	0
0	0
99	0
0	0
0	0
0	0
0	0
0	0
0	0
73	0
207	0
0	0
0	0
268	0
1067	0
0	0
0	0
518	0
0	0
0	0
0	0
0	0
0	0
0	0
0	0
1181	0
0	0
342	0
0	0
0	0
1175	2
0	0
0	0
66	1
0	0
0	0
0	0
0	0
316	0
1017	0
107	0
44	0
155	0
0	0
0	0
0	0
72	0
0	0
0	0
0	0
0	0
0	0
0	0
0	0
0	0
0	0
0	0
0	0
0	0
0	0
0	0
94	0
0	0
33	0
0	0
0	0
448	0
0	0
67	0
270	0
0	0
283	0
0	0
335	0
32	1
0	0
64	0
0	0
0	0
0	0
242	0
0	0
0	0
0	0
0	0
1162	0
339	0
466	0
0	0
0	0
33	0
100	0
140	0
28	0
204	0
0	0
0	0
110	0
0	0
0	0
388	0
344	0
79	0
164	0
0	0
0	0
64	0
198	1
0	0
129	0
363	0
83	0
0	0
0	0
97	0
370	0
0	0
98	0
346	0
0	0
0	0
85	0
0	0
0	0
0	0
0	0
0	0
0	0
345	0
0	0
0	0
15	0
0	0
0	0
0	0
265	0
1874	0
0	0
0	0
0	0
36	0
0	0
434	0
495	0
0	0
0	0
113	0
0	0
0	0
0	0
183	0
0	0
75	0
0	0
0	0
0	0
0	0
0	0
0	0
0	0
0	0
0	0
0	0
0	0
0	0
1721	1
0	0
0	0
0	0
0	0
0	0
331	0
100	0
1265	1
0	0
0	0
0	0
0	0
0	0
0	0
0	0
0	0
270	0
0	0
0	0
0	0
0	0
0	0
0	0
0	0
424	0
7	0
0	0
0	0
0	0
0	0
0	0
0	0
0	0
405	0
0	0
0	0
0	0
0	0
33	0
1132	0
0	0
1211	0
0	0
218	0
472	0
254	0
101	0
0	0
5	0
167	0
852	0
382	0
0	0
195	0
0	0
0	0
347	0
0	0
0	0
0	0
0	0
0	0
218	0
81	0
0	0
0	0
0	0
0	0
0	0
0	0
0	0
0	0
0	0
200	1
61	0
0	0
0	0
372	0
0	0
0	0
0	0
256	0
82	0
86	0
0	0
0	0
0	0
0	0
204	0
0	0
0	0
90	0
25	0
1195	1
138	0
179	0
0	0
133	0
0	0
0	0
0	0
0	0
0	0
0	0
0	0
0	0
0	0
177	0
0	0
0	0
0	0
0	0
275	0
58	0
1186	0
0	0
342	0
0	0
261	0
337	0
0	0
796	0
0	0
192	0
0	0
300	0
86	0
0	0
0	0
83	0
212	0
0	0
0	0
191	0
283	0
23	0
0	0
0	0
0	0
0	0
0	0
0	0
0	0
0	0
0	0
0	0
0	0
0	0
0	0
90	0
689	0
0	0
0	0
0	0
0	0
309	0
251	0
0	0
0	0
166	0
0	0
41	0
0	0
309	0
0	0
0	0
309	0
309	0
0	0
2	0
177	0
309	0
0	0
0	0
0	0
0	0
0	0
102	0
0	0
902	0
504	0
0	0
0	0
0	0
271	0
1152	0
33	0
244	0
0	0
0	0
84	1
0	0
0	0
0	0
162	0
0	0
103	0
0	0
0	0
787	0
284	0
0	0
0	0
68	0
55	0
1146	0
227	0
0	0
450	0
0	0
0	0
0	0
0	0
0	0
0	0
0	0
0	0
0	0
0	0
195	0
0	0
0	0
0	0
0	0
0	0
117	0
158	0
295	0
288	0
0	0
89	0
0	0
90	0
0	0
0	0
674	0
289	0
0	0
70	0
0	0
57	0
0	0
0	0
0	0
256	0
0	0
149	0
0	0
0	0
60	0
354	0
0	0
0	0
0	0
0	0
96	0
0	0
0	0
249	0
67	0
543	0
0	0
36	0
225	0
0	0
561	0
0	0
1251	0
0	0
0	0
0	0
0	0
0	0
0	0
72	0
0	0
0	0
0	0
0	0
0	0
1079	1
0	0
0	0
0	0
0	0
0	0
0	0
79	0
0	0
0	0
268	0
0	0
0	0
0	0
0	0
354	0
204	1
98	0
0	0
0	0
272	0
9	0
0	0
0	0
0	0
0	0
0	0
0	0
0	0
0	0
474	0
149	0
0	0
0	0
0	0
104	0
0	0
0	0
146	0
227	0
0	0
234	0
67	0
225	0
0	0
0	0
570	1
0	0
0	0
419	0
0	0
363	0
0	0
355	0
0	0
247	0
249	0
0	0
0	0
177	0
0	0
0	0
0	0
278	1
482	0
0	0
0	0
0	0
0	0
0	0
0	0
0	0
0	0
0	0
0	0
0	0
0	0
0	0
0	0
0	0
0	0
57	0
0	0
0	0
0	0
0	0
0	0
0	0
0	0
0	0
0	0
0	0
0	0
0	0
0	0
0	0
0	0
107	0
181	0
635	0
0	0
0	0
0	0
220	0
0	0
0	0
1153	1
1220	0
0	0
0	0
0	0
1233	0
0	0
0	0
68	0
0	0
0	0
26	0
0	0
0	0
191	0
0	0
83	1
0	0
0	0
0	0
1117	0
0	0
0	0
0	0
0	0
0	0
0	0
0	0
0	0
0	0
457	0
0	0
0	0
0	0
0	0
295	0
0	0
163	0
0	0
0	0
0	0
188	0
0	0
0	0
0	0
0	0
0	0
0	0
110	0
1393	1
138	0
0	0
67	0
0	0
0	0
0	0
0	0
443	0
0	0
223	0
0	0
0	0
100	0
0	0
1212	0
0	0
0	0
0	0
224	0
429	0
1198	0
0	0
497	0
0	0
0	0
0	0
108	0
0	0
412	0
1176	0
0	0
0	0
0	0
0	0
0	0
686	0
0	0
165	0
1135	0
32	0
636	2
0	0
0	0
0	0
0	0
0	0
0	0
0	0
0	0
0	0
0	0
0	0
79	0
0	0
0	0
0	0
0	0
0	0
0	0
0	0
0	0
0	0
0	0
0	0
0	0
0	0
0	0
0	0
0	0
0	0
1202	0
0	0
122	0
0	0
0	0
0	0
0	0
0	0
0	0
0	0
0	0
0	0
0	0
0	0
199	0
0	0
0	0
0	0
223	0
0	0
0	0
0	0
0	0
0	0
0	0
0	0
0	0
221	1
0	0
0	0
0	0
0	0
146	0
0	0
257	0
177	0
305	0
0	0
281	1
156	0
0	0
77	0
0	0
551	0
0	0
0	0
0	0
0	0
36	0
0	0
238	1
45	0
0	0
0	0
0	0
0	0
0	0
0	0
0	0
0	0
66	0
239	0
0	0
0	0
0	0
0	0
0	0
0	0
111	0
0	0
0	0
0	0
0	0
0	0
0	0
0	0
0	0
0	0
0	0
0	0
0	0
0	0
0	0
0	0
0	0
0	0
0	0
0	0
0	0
0	0
0	0
0	0
0	0
0	0
0	0
0	0
1172	0
0	0
0	0
0	0
0	0
0	0
1207	0
1089	0
0	0
0	0
1012	0
0	0
0	0
437	0
97	0
0	0
0	0
0	0
0	0
0	0
55	0
0	0
0	0
0	0
0	0
0	0
0	0
0	0
0	0
0	0
0	0
0	0
0	0
0	0
0	0
0	0
0	0
161	0
0	0
0	0
0	0
0	0
0	0
191	0
0	0
0	0
0	0
689	0
0	0
0	0
0	0
0	0
0	0
103	0
151	1
2	0
0	0
0	0
0	0
0	0
0	0
0	0
0	0
0	0
0	0
151	1
70	1
0	0
1188	0
0	0
133	1
0	0
0	0
0	0
0	0
0	0
0	0
0	0
0	0
0	0
0	0
1206	0
0	0
0	0
0	0
0	0
0	0
0	0
0	0
115	0
0	0
317	1
0	0
0	0
0	0
0	0
0	0
0	0
0	0
0	0
20	0
0	0
227	0
0	0
0	0
165	0
189	0
0	0
0	0
0	0
0	0
0	0
0	0
0	0
0	0
0	0
0	0
0	0
82	0
622	0
92	0
0	0
0	0
0	0
0	0
0	0
0	0
0	0
42	0
476	0
0	0
373	0
0	0
0	0
0	0
413	2
1267	0
0	0
0	0
0	0
0	0
0	0
157	0
13	0
202	0
0	0
335	0
0	0
0	0
325	1
0	0
392	1
0	0
0	0
210	0
531	0
0	0
0	0
0	0
0	0
0	0
0	0
0	0
0	0
65	0
70	0
0	0
438	0
0	0
0	0
0	0
0	0
0	0
0	0
0	0
0	0
0	0
0	0
0	0
1115	0
0	0
0	0
0	0
0	0
0	0
0	0
0	0
1277	0
0	0
0	0
0	0
0	0
90	0
0	0
0	0
0	0
17	1
0	0
278	0
109	0
0	0
1173	0
0	0
1377	0
0	0
0	0
0	0
140	0
0	0
0	0
0	0
1160	0
0	0
0	0
411	0
0	0
0	0
0	0
59	0
0	0
0	0
0	0
0	0
0	0
0	0
0	0
0	0
35	0
0	0
0	0
0	0
0	0
0	0
0	0
0	0
0	0
0	0
0	0
0	0
0	0
0	0
0	0
0	0
148	0
0	0
0	0
0	0
0	0
194	2
0	0
204	1
0	0
0	0
0	0
0	0
0	0
0	0
0	0
78	0
0	0
910	1
0	0
0	0
1183	0
191	0
0	0
0	0
0	0
0	0
0	0
0	0
0	0
0	0
0	0
0	0
1164	0
0	0
0	0
0	0
0	0
0	0
0	0
0	0
0	0
0	0
0	0
0	0
0	0
86	0
0	0
0	0
0	0
1169	0
204	1
0	0
656	0
14	0
0	0
0	0
0	0
0	0
1386	0
0	0
0	0
1191	0
0	0
0	0
0	0
0	0
0	0
0	0
18	0
0	0
0	0
0	0
0	0
0	0
0	0
38	0
0	0
0	0
0	0
0	0
0	0
0	0
0	0
611	0
0	0
0	0
0	0
223	0
98	0
0	0
0	0
0	0
0	0
0	0
0	0
0	0
0	0
0	0
0	0
0	0
272	0
0	0
66	0
0	0
0	0
0	0
0	0
0	0
0	0
0	0
0	0
0	0
0	0
0	0
0	0
0	0
1152	0
0	0
0	0
0	0
0	0
0	0
72	2
0	0
0	0
0	0
0	0
0	0
0	0
0	0
0	0
0	0
0	0
0	0
0	0
0	0
0	0
0	0
0	0
0	0
0	0
0	0
0	0
142	0
0	0
0	0
0	0
0	0
0	0
0	0
0	0
0	0
0	0
0	0
199	0
0	0
10	0
68	0
0	0
0	0
0	0
589	1
71	0
413	0
0	0
738	0
94	0
0	0
0	0
0	0
0	0
0	0
55	0
0	0
0	0
0	0
0	0
0	0
0	0
0	0
0	0
0	0
0	0
0	0
0	0
0	0
0	0
0	0
0	0
0	0
0	0
0	0
0	0
0	0
0	0
84	0
114	0
416	0
0	0
0	0
483	0
0	0
0	0
1358	0
490	0
859	0
71	0
0	0
110	0
0	0
0	0
0	0
0	0
21	0
0	0
0	0
0	0
287	0
0	0
0	0
216	0
1216	0
0	0
0	0
0	0
0	0
0	0
309	0
0	0
0	0
367	1
0	0
0	0
0	0
0	0
0	0
0	0
0	0
0	0
0	0
0	0
0	0
0	0
0	0
0	0
0	0
0	0
0	0
0	0
0	0
0	0
0	0
0	0
0	0
0	0
0	0
0	0
0	0
0	0
0	0
0	0
1096	0
0	0
1126	1
0	0
0	0
1257	0
0	0
0	0
0	0
29	0
0	0
0	0
0	0
1185	0
0	0
0	0
0	0
83	0
55	0
0	0
0	0
0	0
0	0
0	0
0	0
0	0
0	0
88	0
965	0
0	0
0	0
148	0
0	0
0	0
141	1
0	0
1019	0
0	0
0	0
0	0
206	0
0	0
0	0
0	0
246	0
140	0
65	0
106	0
0	0
0	0
0	0
0	0
0	0
0	0
0	0
0	0
0	0
0	0
0	0
0	0
0	0
0	0
0	0
304	1
0	0
0	0
0	0
0	0
0	0
0	0
215	0
0	0
0	0
0	0
0	0
0	0
0	0
0	0
0	0
417	0
1289	0
0	0
0	0
0	0
0	0
0	0
0	0
0	0
1161	0
263	0
0	0
0	0
0	0
0	0
1212	0
0	0
0	0
0	0
0	0
0	0
0	0
0	0
0	0
0	0
0	0
0	0
0	0
0	0
589	1
1015	0
170	0
0	0
0	0
0	0
0	0
0	0
0	0
0	0
0	0
0	0
0	0
0	0
0	0
0	0
112	0
145	0
104	0
0	0
594	0
50	0
0	0
0	0
0	0
459	0
0	0
0	0
0	0
0	0
0	0
0	0
0	0
0	0
0	0
142	0
0	0
0	0
0	0
0	0
0	0
0	0
0	0
0	0
0	0
0	0
0	0
0	0
0	0
0	0
0	0
0	0
375	1
0	0
0	0
401	0
0	0
0	0
0	0
0	0
0	0
0	0
0	0
0	0
0	0
0	0
0	0
0	0
0	0
0	0
0	0
0	0
0	0
109	0
321	0
0	0
0	0
0	0
0	0
0	0
1208	1
0	0
0	0
0	0
0	0
0	0
0	0
0	0
1110	0
0	0
0	0
0	0
0	0
0	0
0	0
0	0
0	0
0	0
1138	0
0	0
0	0
0	0
0	0
0	0
0	0
0	0
0	0
0	0
0	0
0	0
27	0
0	0
0	0
0	0
0	0
0	0
0	0
0	0
0	0
0	0
0	0
0	0
0	0
1128	0
0	0
0	0
1031	0
0	0
0	0
0	0
0	0
0	0
0	0
0	0
0	0
0	0
0	0
504	0
0	0
0	0
0	0
0	0
0	0
342	1
0	0
0	0
0	0
85	0
0	0
1175	0
0	0
0	0
0	0
0	0
0	0
0	0
0	0
0	0
0	0
0	0
0	0
0	0
431	1
0	0
383	1
0	0
0	0
0	0
1178	1
0	0
105	0
423	1
18	0
189	0
116	0
0	0
227	0
88	0
0	0
0	0
0	0
0	0
105	0
0	0
0	0
0	0
0	0
0	0
0	0
0	0
187	1
0	0
1184	1
135	0
157	1
0	0
0	0
0	0
0	0
0	0
0	0
0	0
210	0
0	0
0	0
0	0
1195	1
0	0
0	0
0	0
0	0
1119	0
0	0
0	0
0	0
0	0
0	0
0	0
0	0
0	0
0	0
0	0
0	0
0	0
0	0
0	0
0	0
33	0
1239	0
0	0
0	0
0	0
0	0
0	0
311	0
124	0
26	0
0	0
0	0
0	0
0	0
0	0
0	0
0	0
0	0
0	0
0	0
0	0
135	0
0	0
0	0
0	0
0	0
0	0
0	0
0	0
0	0
1263	0
0	0
0	0
0	0
0	0
0	0
102	0
0	0
0	0
0	0
0	0
141	0
0	0
0	0
0	0
0	0
0	0
0	0
0	0
0	0
1116	0
0	0
0	0
0	0
0	0
0	0
0	0
57	0
977	1
0	0
0	0
0	0
0	0
0	0
0	0
0	0
0	0
78	1
0	0
276	0
0	0
0	0
414	1
77	0
78	1
0	0
0	0
0	0
0	0
1117	0
0	0
0	0
0	0
0	0
0	0
351	0
7	0
0	0
0	0
0	0
0	0
0	0
0	0
0	0
0	0
0	0
0	0
0	0
0	0
142	1
0	0
0	0
0	0
0	0
0	0
0	0
0	0
0	0
0	0
0	0
0	0
0	0
1175	0
0	0
0	0
0	0
0	0
0	0
0	0
0	0
0	0
0	0
0	0
0	0
0	0
0	0
0	0
0	0
0	0
0	0
0	0
1061	0
0	0
1069	0
0	0
1185	1
0	0
0	0
1137	0
0	0
0	0
0	0
0	0
0	0
0	0
0	0
0	0
0	0
0	0
0	0
0	0
0	0
0	0
40	0
0	0
0	0
0	0
0	0
0	0
0	0
0	0
0	0
0	0
0	0
0	0
0	0
0	0
0	0
0	0
0	0
0	0
1360	0
0	0
0	0
0	0
0	0
0	0
0	0
0	0
0	0
0	0
398	1
0	0
0	0
0	0
0	0
0	0
0	0
0	0
0	0
0	0
1200	0
0	0
0	0
0	0
0	0
0	0
0	0
0	0
0	0
0	0
0	0
0	0
0	0
0	0
0	0
0	0
1152	0
0	0
0	0
351	1
0	0
0	0
0	0
0	0
0	0
0	0
52	0
0	0
0	0
0	0
0	0
0	0
0	0
0	0
0	0
0	0
0	0
84	0
0	0
0	0
[truncated: 12,587 more rows]
