# Supplementary material for: Competing for Attention in Social Media under Information Overload Conditions
Source: PLoS One. 2015 Jul 10;10(7):e0126090. doi: 10.1371/journal.pone.0126090 (PMC4498816; doi:10.1371/journal.pone.0126090)
Supplement: S1 File — This zip file contains the sharing details of all of the microblogs we have used in the Figs 2 and 3. Among the files, ‘Instruction.txt’ describes the contents of the files. (ZIP) [file pone.0126090.s001.zip › Data/14627_407.txt]

0	0
0	0
1184	0
0	0
0	0
0	0
1223	2
0	0
0	0
0	0
0	0
0	0
0	0
0	0
0	0
0	0
0	0
0	0
0	0
0	0
0	0
0	0
0	0
0	0
0	0
0	0
0	0
0	0
1183	0
0	0
0	0
0	0
0	0
0	0
0	0
0	0
1167	0
0	0
0	0
0	0
0	0
0	0
0	0
0	0
0	0
0	0
0	0
0	0
0	0
70	1
0	0
0	0
0	0
0	0
1153	1
0	0
0	0
0	0
0	0
0	0
0	0
0	0
0	0
0	0
0	0
0	0
0	0
0	0
0	0
0	0
0	0
0	0
0	0
0	0
0	0
0	0
0	0
0	0
0	0
0	0
0	0
0	0
0	0
0	0
0	0
0	0
0	0
0	0
0	0
0	0
0	0
1350	0
1171	2
0	0
0	0
0	0
0	0
0	0
0	0
0	0
0	0
0	0
0	0
1054	0
0	0
0	0
0	0
0	0
0	0
0	0
0	0
0	0
0	0
0	0
1115	0
0	0
0	0
0	0
0	0
0	0
0	0
0	0
0	0
0	0
0	0
0	0
0	0
0	0
0	0
0	0
0	0
0	0
0	0
0	0
0	0
0	0
0	0
0	0
0	0
0	0
0	0
0	0
0	0
0	0
0	0
0	0
0	0
0	0
0	0
1181	2
0	0
0	0
0	0
0	0
0	0
0	0
0	0
0	0
0	0
0	0
0	0
0	0
0	0
0	0
0	0
0	0
0	0
0	0
0	0
0	0
0	0
0	0
0	0
0	0
0	0
0	0
0	0
0	0
0	0
0	0
0	0
0	0
0	0
1315	0
0	0
0	0
0	0
0	0
0	0
0	0
0	0
0	0
0	0
0	0
0	0
0	0
1134	1
0	0
0	0
0	0
0	0
0	0
0	0
0	0
0	0
0	0
0	0
1083	0
0	0
0	0
0	0
0	0
0	0
0	0
1065	0
0	0
0	0
0	0
0	0
0	0
0	0
0	0
0	0
0	0
0	0
0	0
0	0
0	0
0	0
0	0
0	0
0	0
0	0
0	0
0	0
0	0
0	0
0	0
0	0
0	0
0	0
0	0
0	0
1161	0
0	0
0	0
0	0
0	0
0	0
0	0
0	0
0	0
86	0
0	0
0	0
0	0
0	0
0	0
0	0
0	0
0	0
0	0
0	0
0	0
0	0
0	0
0	0
0	0
0	0
0	0
0	0
0	0
0	0
0	0
0	0
0	0
0	0
0	0
0	0
0	0
0	0
0	0
0	0
0	0
0	0
0	0
1177	0
0	0
0	0
0	0
0	0
0	0
0	0
0	0
0	0
0	0
0	0
0	0
0	0
0	0
0	0
0	0
0	0
0	0
0	0
0	0
0	0
0	0
0	0
0	0
0	0
0	0
0	0
0	0
0	0
0	0
91	1
0	0
0	0
1155	0
0	0
0	0
0	0
0	0
0	0
0	0
0	0
0	0
0	0
0	0
0	0
0	0
0	0
0	0
0	0
0	0
0	0
0	0
0	0
0	0
0	0
0	0
0	0
0	0
1129	0
0	0
0	0
0	0
0	0
0	0
0	0
0	0
0	0
0	0
0	0
0	0
0	0
0	0
0	0
0	0
0	0
0	0
0	0
0	0
0	0
0	0
0	0
1165	0
0	0
0	0
0	0
0	0
0	0
0	0
0	0
0	0
0	0
0	0
1235	0
0	0
0	0
0	0
0	0
0	0
1242	1
0	0
241	0
102	0
0	0
0	0
0	0
0	0
0	0
0	0
0	0
0	0
0	0
0	0
0	0
0	0
0	0
0	0
0	0
0	0
0	0
0	0
0	0
178	0
0	0
0	0
0	0
1100	1
0	0
0	0
0	0
0	0
0	0
0	0
0	0
0	0
0	0
0	0
0	0
0	0
0	0
0	0
0	0
0	0
0	0
0	0
0	0
1227	0
0	0
0	0
0	0
0	0
0	0
0	0
524	4
124	0
0	0
109	0
123	0
808	0
0	0
0	0
145	1
37	1
0	0
136	0
0	0
0	0
0	0
196	5
0	0
0	0
0	0
0	0
0	0
183	3
442	0
0	0
123	2
0	0
161	1
185	0
485	1
0	0
0	0
0	0
115	1
546	2
639	5
0	0
0	0
0	0
236	1
261	1
405	1
223	2
1397	4
188	1
1143	7
76	0
408	0
239	2
84	1
0	0
255	1
423	4
412	0
0	0
159	1
81	0
215	1
339	2
371	3
0	0
492	2
122	2
124	2
223	1
170	2
140	0
827	4
247	1
204	0
0	0
153	0
221	0
0	0
285	1
489	2
0	0
767	3
0	0
139	1
0	0
413	2
826	2
334	2
213	0
0	0
1097	5
730	1
98	2
472	4
0	0
0	0
154	2
0	0
413	1
1017	2
1143	1
155	2
249	0
362	3
118	0
343	7
367	2
263	2
0	0
0	0
321	1
265	1
454	0
76	0
450	2
191	0
337	0
73	1
1093	3
353	1
0	0
0	0
16	0
353	0
0	0
679	0
353	0
0	0
0	0
0	0
96	0
366	2
0	0
441	1
0	0
0	0
0	0
0	0
0	0
112	0
401	1
0	0
72	2
432	0
0	0
80	0
305	0
224	2
543	5
192	0
0	0
89	3
1929	3
87	0
635	0
52	0
465	2
73	0
340	2
152	2
364	0
0	0
235	2
0	0
0	0
150	1
447	3
141	0
223	1
0	0
184	2
1993	16
945	2
497	2
378	1
1161	2
134	0
199	1
1428	2
0	0
185	0
1103	0
358	1
251	0
109	0
0	0
226	1
0	0
15	0
230	1
0	0
40	1
133	1
0	0
0	0
0	0
0	0
1668	2
1309	3
1309	3
0	0
254	0
106	1
7	0
0	0
1374	7
1248	2
829	0
263	0
115	0
0	0
300	2
416	4
1199	6
0	0
0	0
0	0
0	0
18	0
11	0
295	1
103	1
0	0
0	0
255	0
701	0
168	1
795	1
1036	5
300	3
0	0
0	0
295	1
179	1
112	0
0	0
179	0
0	0
531	3
496	2
1829	4
1615	3
305	1
0	0
0	0
0	0
0	0
0	0
0	0
0	0
344	6
0	0
0	0
0	0
0	0
0	0
0	0
0	0
0	0
0	0
0	0
0	0
1099	1
0	0
0	0
0	0
0	0
0	0
0	0
0	0
0	0
0	0
0	0
0	0
0	0
0	0
0	0
299	0
0	0
0	0
0	0
0	0
145	1
1010	0
1153	0
0	0
0	0
0	0
0	0
0	0
0	0
0	0
0	0
0	0
0	0
0	0
140	0
0	0
116	0
0	0
0	0
0	0
0	0
6	0
0	0
0	0
0	0
0	0
0	0
0	0
0	0
0	0
0	0
0	0
0	0
298	0
0	0
0	0
0	0
1551	4
0	0
0	0
0	0
0	0
0	0
0	0
0	0
1179	0
0	0
0	0
1200	0
0	0
0	0
0	0
0	0
0	0
0	0
0	0
0	0
0	0
123	3
0	0
0	0
0	0
0	0
0	0
0	0
0	0
1225	0
0	0
0	0
0	0
0	0
0	0
0	0
0	0
0	0
0	0
0	0
0	0
0	0
435	1
0	0
0	0
0	0
138	1
294	0
1348	2
0	0
0	0
0	0
0	0
0	0
0	0
0	0
1202	0
0	0
0	0
0	0
0	0
0	0
0	0
0	0
0	0
0	0
0	0
441	3
0	0
0	0
0	0
0	0
0	0
0	0
0	0
1132	0
0	0
0	0
95	1
0	0
0	0
0	0
439	1
0	0
0	0
0	0
0	0
0	0
0	0
0	0
0	0
0	0
0	0
0	0
0	0
0	0
0	0
254	0
0	0
0	0
0	0
0	0
0	0
0	0
0	0
0	0
0	0
0	0
0	0
0	0
0	0
1098	0
0	0
0	0
0	0
0	0
0	0
0	0
0	0
0	0
0	0
0	0
0	0
0	0
0	0
0	0
0	0
0	0
0	0
0	0
0	0
0	0
0	0
0	0
0	0
0	0
148	1
0	0
0	0
0	0
0	0
0	0
0	0
0	0
0	0
0	0
0	0
0	0
0	0
0	0
0	0
0	0
0	0
0	0
0	0
0	0
0	0
0	0
0	0
0	0
0	0
0	0
0	0
0	0
0	0
0	0
0	0
0	0
0	0
0	0
0	0
0	0
0	0
0	0
0	0
0	0
0	0
0	0
795	5
0	0
0	0
0	0
0	0
0	0
175	1
332	0
0	0
0	0
0	0
0	0
0	0
144	1
0	0
218	3
0	0
0	0
227	1
1973	3
217	1
611	3
136	1
487	1
638	2
1123	1
0	0
0	0
0	0
130	1
235	4
0	0
0	0
0	0
0	0
0	0
0	0
0	0
0	0
226	3
1531	8
0	0
0	0
0	0
0	0
1202	3
0	0
0	0
0	0
531	5
0	0
0	0
0	0
0	0
0	0
0	0
0	0
276	0
0	0
0	0
1169	0
0	0
37	0
0	0
0	0
0	0
51	0
0	0
0	0
0	0
446	5
0	0
0	0
83	0
0	0
0	0
0	0
0	0
196	1
0	0
0	0
125	0
0	0
405	0
325	2
1192	1
0	0
142	1
0	0
0	0
0	0
0	0
530	1
0	0
0	0
0	0
0	0
0	0
0	0
0	0
0	0
0	0
490	1
0	0
0	0
0	0
0	0
0	0
0	0
0	0
200	2
917	1
382	3
0	0
0	0
0	0
0	0
0	0
0	0
0	0
0	0
1169	1
0	0
0	0
0	0
0	0
0	0
1130	0
0	0
0	0
1165	0
0	0
0	0
124	1
0	0
0	0
0	0
0	0
0	0
81	2
251	1
0	0
362	2
0	0
1201	0
0	0
249	1
0	0
0	0
0	0
0	0
0	0
0	0
1086	1
0	0
0	0
0	0
0	0
0	0
0	0
0	0
0	0
1669	5
0	0
0	0
0	0
0	0
0	0
0	0
0	0
0	0
0	0
0	0
0	0
362	2
185	5
172	7
603	4
0	0
1351	2
838	4
174	1
160	0
137	2
0	0
0	0
54	0
0	0
0	0
0	0
0	0
0	0
283	4
0	0
0	0
10	0
0	0
0	0
0	0
0	0
0	0
0	0
0	0
0	0
527	1
229	1
0	0
1402	7
245	3
39	1
0	0
398	0
0	0
63	1
0	0
0	0
0	0
64	1
0	0
0	0
0	0
125	1
0	0
0	0
0	0
1086	2
0	0
0	0
267	1
0	0
447	3
212	1
0	0
0	0
0	0
1079	1
1247	0
0	0
0	0
0	0
0	0
50	1
0	0
0	0
0	0
0	0
0	0
0	0
703	3
72	0
311	1
0	0
0	0
417	1
0	0
0	0
0	0
0	0
23	1
0	0
0	0
0	0
0	0
0	0
0	0
0	0
1173	0
169	0
0	0
0	0
0	0
1190	1
0	0
0	0
227	3
0	0
118	0
0	0
0	0
0	0
317	0
678	0
0	0
0	0
88	0
0	0
0	0
235	1
526	3
1159	1
0	0
0	0
0	0
83	0
0	0
0	0
0	0
1158	0
0	0
0	0
0	0
0	0
0	0
0	0
0	0
0	0
0	0
0	0
278	1
0	0
0	0
0	0
0	0
0	0
683	4
0	0
0	0
20	0
73	0
0	0
86	0
0	0
0	0
0	0
0	0
176	1
221	0
0	0
0	0
109	2
318	1
0	0
80	1
0	0
0	0
39	0
0	0
130	1
109	2
0	0
0	0
0	0
123	1
0	0
0	0
298	1
0	0
0	0
0	0
0	0
423	2
1180	1
0	0
0	0
1473	0
46	0
0	0
0	0
0	0
45	0
278	2
362	4
0	0
0	0
0	0
646	2
1570	0
0	0
0	0
465	3
240	3
94	0
444	2
0	0
0	0
104	1
0	0
193	1
0	0
0	0
0	0
881	2
131	0
0	0
0	0
0	0
0	0
0	0
0	0
168	0
47	1
0	0
0	0
86	1
0	0
0	0
0	0
0	0
206	1
1128	0
218	2
240	2
67	2
1160	0
0	0
289	1
0	0
0	0
586	0
0	0
0	0
0	0
164	0
45	1
0	0
65	2
0	0
0	0
138	0
81	1
292	1
352	2
59	3
0	0
282	4
1090	13
0	0
0	0
382	1
128	1
224	1
308	3
353	1
114	1
614	2
0	0
182	1
0	0
343	0
22	0
423	2
0	0
8	1
244	0
47	0
0	0
68	3
0	0
0	0
90	0
29	1
0	0
379	1
0	0
2000	5
29	0
834	2
120	1
66	0
26	1
1991	1
195	1
196	1
76	3
191	0
55	1
129	1
25	0
727	0
180	1
974	0
1544	1
0	0
0	0
541	0
123	0
299	0
0	0
0	0
195	0
17	1
0	0
0	0
206	1
0	0
0	0
0	0
155	1
0	0
49	0
16	1
46	0
0	0
0	0
52	1
118	0
0	0
903	3
17	1
186	0
152	0
145	1
0	0
254	1
0	0
127	0
51	1
0	0
354	0
131	1
90	0
153	1
0	0
105	0
374	5
801	2
273	0
269	1
558	1
0	0
0	0
110	0
161	0
37	1
0	0
276	0
0	0
226	1
0	0
41	1
208	0
0	0
1993	10
0	0
0	0
0	0
152	0
128	4
265	2
138	1
0	0
269	0
280	3
145	1
80	2
0	0
0	0
258	0
1138	0
585	1
386	1
299	1
14	1
0	0
0	0
1354	3
0	0
654	0
273	2
0	0
488	1
137	1
247	0
18	1
0	0
0	0
867	4
306	1
0	0
72	2
342	1
387	5
21	1
105	3
136	1
0	0
25	1
0	0
0	0
119	2
0	0
40	2
0	0
32	1
0	0
764	3
422	2
157	1
0	0
176	1
0	0
183	1
0	0
124	3
0	0
0	0
78	1
23	3
67	1
205	2
563	5
209	1
96	3
162	2
317	2
0	0
259	1
0	0
0	0
0	0
97	0
0	0
266	0
0	0
0	0
0	0
0	0
195	2
0	0
185	1
93	1
68	0
42	1
0	0
0	0
0	0
270	3
235	6
247	0
385	1
0	0
834	1
104	0
197	2
178	1
237	0
368	5
299	1
770	5
0	0
146	0
168	1
0	0
11	0
0	0
1241	3
0	0
133	1
100	1
1121	0
633	0
190	0
265	1
104	0
152	0
241	2
111	1
1254	4
0	0
0	0
200	1
0	0
0	0
109	1
146	2
0	0
0	0
15	0
0	0
79	0
300	2
1042	5
141	1
0	0
0	0
0	0
0	0
113	2
0	0
258	1
0	0
0	0
0	0
0	0
0	0
645	7
0	0
0	0
607	4
0	0
227	5
0	0
0	0
0	0
722	0
198	2
0	0
684	1
0	0
609	6
566	1
58	1
332	1
0	0
46	1
2998	16
55	3
57	0
568	5
0	0
283	0
81	1
79	0
0	0
41	0
0	0
0	0
202	1
0	0
169	2
57	1
0	0
1957	3
0	0
28	1
302	0
36	1
0	0
67	0
178	2
130	1
58	0
302	0
110	1
0	0
0	0
254	1
94	2
0	0
0	0
53	1
302	2
54	2
54	1
58	1
325	2
154	2
592	2
87	0
0	0
0	0
151	1
262	1
503	3
207	0
188	2
0	0
296	2
185	2
133	1
0	0
270	2
0	0
0	0
162	0
435	2
0	0
383	1
121	0
143	1
0	0
0	0
89	1
805	5
200	3
35	0
0	0
403	2
437	0
0	0
0	0
316	3
438	2
0	0
190	1
0	0
0	0
0	0
1640	1
0	0
96	2
96	2
322	0
0	0
0	0
0	0
0	0
120	0
156	1
193	2
0	0
0	0
121	1
0	0
103	1
121	1
1309	3
170	1
0	0
513	0
1309	3
0	0
0	0
88	0
0	0
0	0
84	1
280	1
349	1
0	0
634	1
0	0
71	0
247	0
0	0
17	0
56	1
0	0
0	0
0	0
0	0
0	0
0	0
0	0
309	3
0	0
0	0
0	0
630	5
1073	2
0	0
0	0
0	0
0	0
0	0
227	1
0	0
134	0
0	0
0	0
0	0
0	0
0	0
142	1
196	0
0	0
0	0
0	0
370	6
2277	4
0	0
516	3
0	0
0	0
63	0
0	0
417	4
0	0
0	0
370	3
0	0
106	0
0	0
57	1
119	0
0	0
247	3
59	0
1309	3
616	2
1309	3
436	1
235	1
675	2
0	0
671	1
1348	4
129	1
1891	8
2355	0
1881	6
0	0
455	3
43	1
2331	13
53	0
1316	15
75	2
0	0
23	0
258	1
0	0
478	2
180	1
34	0
63	0
313	1
119	1
51	1
293	3
680	1
398	1
0	0
337	3
498	4
731	2
290	2
197	1
0	0
106	1
1487	6
62	1
0	0
262	2
392	1
135	0
445	1
183	1
0	0
1001	2
323	1
636	7
284	1
50	0
0	0
38	0
0	0
0	0
0	0
279	0
311	2
441	1
133	2
193	1
534	1
667	5
0	0
1784	1
0	0
1141	4
101	2
406	3
130	2
0	0
227	1
141	1
523	4
1842	6
1842	6
1842	6
227	0
1842	6
70	1
0	0
575	0
269	1
0	0
162	1
0	0
0	0
119	0
146	0
0	0
589	2
78	1
0	0
354	1
521	2
117	1
0	0
88	1
0	0
0	0
0	0
102	2
0	0
631	2
242	1
482	1
0	0
20	0
121	1
401	0
0	0
1988	5
261	2
0	0
0	0
234	1
551	4
296	2
0	0
146	1
194	1
178	2
1156	6
373	2
0	0
102	0
259	2
200	2
149	0
899	6
0	0
215	0
0	0
0	0
0	0
246	2
52	1
273	2
115	3
815	8
365	2
165	0
0	0
123	1
421	0
280	3
320	0
185	1
149	1
0	0
199	2
116	1
0	0
0	0
0	0
117	3
0	0
45	0
0	0
37	1
340	1
0	0
0	0
229	1
0	0
1111	7
76	0
0	0
0	0
0	0
854	3
373	1
0	0
581	5
0	0
234	2
326	3
152	0
86	2
251	0
157	1
0	0
286	1
0	0
0	0
183	0
328	2
[truncated: 12,627 more rows]
