# Supplementary material for: Competing for Attention in Social Media under Information Overload Conditions
Source: PLoS One. 2015 Jul 10;10(7):e0126090. doi: 10.1371/journal.pone.0126090 (PMC4498816; doi:10.1371/journal.pone.0126090)
Supplement: S1 File — This zip file contains the sharing details of all of the microblogs we have used in the Figs 2 and 3. Among the files, ‘Instruction.txt’ describes the contents of the files. (ZIP) [file pone.0126090.s001.zip › Data/14726_133.txt]

192	0
0	0
0	0
0	0
0	0
0	0
0	0
0	0
0	0
0	0
186	2
49	0
0	0
0	0
0	0
1108	0
0	0
0	0
0	0
0	0
0	0
0	0
0	0
0	0
1148	2
0	0
0	0
0	0
0	0
0	0
0	0
0	0
0	0
0	0
290	1
0	0
0	0
0	0
267	0
0	0
0	0
0	0
0	0
0	0
0	0
0	0
0	0
0	0
0	0
0	0
0	0
0	0
0	0
1264	0
0	0
111	0
0	0
0	0
0	0
0	0
0	0
0	0
0	0
0	0
0	0
0	0
0	0
0	0
0	0
0	0
0	0
0	0
0	0
2995	4
0	0
0	0
1110	0
137	1
112	0
0	0
0	0
311	4
0	0
0	0
0	0
0	0
0	0
0	0
375	1
0	0
0	0
688	2
0	0
0	0
0	0
0	0
0	0
0	0
0	0
1062	1
0	0
0	0
0	0
0	0
0	0
408	5
0	0
0	0
0	0
0	0
0	0
0	0
0	0
0	0
0	0
207	1
0	0
0	0
0	0
0	0
0	0
0	0
0	0
0	0
0	0
0	0
0	0
0	0
0	0
0	0
0	0
0	0
0	0
116	2
351	2
448	5
0	0
0	0
1258	0
0	0
0	0
1170	0
0	0
143	2
0	0
0	0
0	0
0	0
297	0
0	0
240	2
0	0
0	0
81	1
674	4
0	0
0	0
0	0
201	2
0	0
0	0
0	0
1146	1
0	0
0	0
0	0
674	4
674	4
674	4
674	4
0	0
0	0
85	1
0	0
0	0
0	0
0	0
0	0
0	0
0	0
0	0
0	0
397	0
0	0
0	0
0	0
0	0
0	0
0	0
0	0
0	0
0	0
0	0
1301	0
0	0
0	0
0	0
0	0
6	0
78	0
0	0
0	0
0	0
0	0
0	0
0	0
0	0
97	0
0	0
118	2
0	0
0	0
608	6
0	0
0	0
0	0
0	0
0	0
0	0
152	1
0	0
0	0
0	0
0	0
0	0
156	4
0	0
0	0
0	0
0	0
418	6
0	0
0	0
116	2
0	0
0	0
0	0
0	0
0	0
0	0
0	0
0	0
0	0
0	0
0	0
1769	10
0	0
0	0
0	0
0	0
0	0
0	0
0	0
0	0
168	1
0	0
293	4
0	0
0	0
0	0
0	0
0	0
0	0
0	0
0	0
0	0
0	0
1361	0
0	0
0	0
0	0
197	0
0	0
0	0
0	0
0	0
53	3
0	0
0	0
267	1
0	0
0	0
0	0
0	0
0	0
0	0
0	0
29	1
92	1
0	0
0	0
0	0
0	0
0	0
0	0
0	0
0	0
0	0
0	0
0	0
0	0
0	0
0	0
1169	0
165	3
0	0
0	0
0	0
161	3
0	0
0	0
0	0
0	0
0	0
0	0
0	0
0	0
0	0
0	0
0	0
0	0
0	0
0	0
0	0
0	0
224	4
1086	1
480	1
458	2
244	2
0	0
0	0
249	1
389	2
976	5
0	0
130	1
0	0
45	0
0	0
343	4
249	4
0	0
482	4
0	0
0	0
0	0
0	0
0	0
48	0
0	0
0	0
0	0
0	0
0	0
0	0
0	0
0	0
1999	1
0	0
0	0
215	1
0	0
250	1
608	4
1183	0
1156	0
0	0
0	0
0	0
0	0
0	0
0	0
0	0
172	3
0	0
0	0
0	0
224	3
0	0
0	0
396	0
0	0
0	0
0	0
0	0
0	0
1328	0
49	1
175	1
121	1
0	0
0	0
0	0
0	0
0	0
0	0
0	0
0	0
398	3
146	1
113	1
0	0
221	0
240	1
0	0
3	0
0	0
0	0
680	4
0	0
0	0
303	2
0	0
121	2
0	0
0	0
0	0
978	7
117	1
0	0
1207	2
0	0
0	0
0	0
0	0
0	0
0	0
0	0
0	0
0	0
0	0
0	0
0	0
0	0
0	0
0	0
0	0
0	0
0	0
0	0
0	0
39	1
0	0
0	0
0	0
235	4
0	0
294	1
0	0
0	0
0	0
58	1
0	0
127	1
101	0
0	0
0	0
0	0
0	0
0	0
381	2
340	1
923	3
0	0
361	1
231	2
0	0
94	0
0	0
0	0
0	0
0	0
0	0
0	0
0	0
0	0
0	0
208	1
100	0
0	0
0	0
328	1
0	0
0	0
0	0
0	0
0	0
1997	4
0	0
0	0
0	0
0	0
289	2
0	0
0	0
0	0
0	0
0	0
1193	0
0	0
0	0
0	0
0	0
0	0
0	0
0	0
0	0
0	0
0	0
0	0
0	0
0	0
50	1
0	0
0	0
1162	0
0	0
89	1
17	1
0	0
0	0
398	0
0	0
0	0
0	0
308	1
0	0
0	0
0	0
0	0
0	0
0	0
0	0
193	3
274	0
1188	0
0	0
0	0
0	0
0	0
0	0
0	0
0	0
0	0
0	0
88	0
0	0
181	0
52	2
0	0
773	7
138	2
346	0
198	1
180	3
0	0
0	0
307	1
0	0
0	0
0	0
0	0
0	0
149	1
0	0
0	0
0	0
75	1
193	0
0	0
0	0
237	2
55	1
0	0
0	0
0	0
0	0
0	0
0	0
0	0
0	0
0	0
0	0
0	0
0	0
0	0
0	0
170	1
0	0
0	0
0	0
0	0
0	0
0	0
0	0
0	0
0	0
0	0
0	0
0	0
0	0
0	0
0	0
0	0
0	0
0	0
0	0
0	0
869	6
0	0
650	7
102	0
121	1
1063	0
0	0
0	0
0	0
0	0
0	0
0	0
0	0
600	0
352	6
0	0
296	1
389	8
67	0
0	0
148	1
837	1
0	0
0	0
0	0
181	1
426	5
0	0
861	3
426	4
72	0
0	0
64	0
1161	1
0	0
0	0
169	1
450	2
0	0
0	0
0	0
0	0
180	0
0	0
0	0
0	0
0	0
143	1
0	0
0	0
1172	1
0	0
139	1
0	0
170	3
136	0
259	0
0	0
130	0
0	0
179	0
313	2
115	1
477	4
0	0
283	3
223	0
0	0
476	2
37	0
0	0
53	1
0	0
0	0
0	0
145	1
0	0
0	0
263	2
67	0
0	0
0	0
2000	3
600	3
0	0
0	0
1161	0
178	1
274	1
0	0
0	0
0	0
0	0
0	0
0	0
0	0
278	1
0	0
204	0
0	0
0	0
0	0
0	0
0	0
146	0
0	0
204	2
0	0
218	1
0	0
310	4
0	0
0	0
0	0
0	0
0	0
0	0
143	0
257	3
38	0
0	0
0	0
0	0
0	0
0	0
0	0
0	0
0	0
0	0
0	0
67	2
0	0
95	1
170	0
0	0
300	0
781	3
531	1
0	0
0	0
0	0
0	0
334	1
0	0
174	0
0	0
128	0
35	0
0	0
225	1
0	0
0	0
0	0
0	0
430	0
113	2
0	0
0	0
75	0
0	0
0	0
608	1
0	0
0	0
0	0
41	0
0	0
0	0
0	0
0	0
0	0
0	0
0	0
0	0
69	0
0	0
0	0
0	0
0	0
0	0
138	1
0	0
0	0
0	0
0	0
1134	0
218	0
0	0
0	0
0	0
0	0
113	0
0	0
0	0
240	1
257	3
0	0
0	0
1134	0
0	0
0	0
0	0
0	0
0	0
0	0
1865	3
0	0
0	0
0	0
0	0
0	0
0	0
0	0
0	0
0	0
0	0
0	0
156	2
0	0
280	1
796	0
0	0
0	0
0	0
0	0
0	0
0	0
0	0
1133	0
0	0
0	0
2	0
76	3
0	0
370	3
0	0
0	0
0	0
0	0
0	0
0	0
0	0
0	0
170	0
0	0
0	0
300	0
0	0
0	0
0	0
198	0
0	0
0	0
0	0
0	0
0	0
0	0
149	0
0	0
0	0
173	0
0	0
64	0
0	0
0	0
0	0
0	0
219	0
0	0
0	0
0	0
0	0
1149	0
224	0
0	0
0	0
0	0
0	0
0	0
0	0
0	0
0	0
0	0
0	0
0	0
0	0
0	0
0	0
0	0
3	0
0	0
1372	3
0	0
0	0
614	2
0	0
0	0
0	0
0	0
0	0
370	0
0	0
176	2
0	0
0	0
1175	0
0	0
0	0
0	0
145	0
280	0
0	0
95	0
0	0
917	3
1094	4
0	0
0	0
0	0
110	1
390	2
0	0
0	0
0	0
647	4
753	3
72	0
0	0
0	0
206	1
0	0
0	0
0	0
0	0
0	0
292	4
0	0
0	0
0	0
0	0
0	0
0	0
0	0
0	0
0	0
297	2
0	0
284	2
0	0
0	0
150	1
0	0
114	1
21	1
216	0
0	0
0	0
0	0
0	0
0	0
0	0
792	2
298	2
0	0
0	0
0	0
0	0
214	0
44	0
0	0
0	0
0	0
0	0
0	0
0	0
0	0
0	0
0	0
0	0
0	0
0	0
0	0
846	3
0	0
82	0
0	0
0	0
700	1
0	0
62	1
0	0
0	0
0	0
0	0
270	2
0	0
0	0
0	0
0	0
0	0
183	1
0	0
0	0
140	2
393	0
0	0
0	0
0	0
0	0
244	0
0	0
0	0
0	0
0	0
0	0
307	2
0	0
0	0
0	0
0	0
207	2
0	0
0	0
0	0
17	0
0	0
0	0
225	1
25	2
0	0
0	0
0	0
0	0
0	0
355	0
0	0
0	0
0	0
0	0
0	0
86	1
0	0
0	0
142	3
352	2
0	0
149	1
398	0
134	0
0	0
0	0
176	1
0	0
352	0
0	0
294	4
0	0
0	0
0	0
0	0
0	0
1101	4
0	0
1101	4
0	0
0	0
60	1
0	0
0	0
186	0
0	0
125	1
432	3
1844	1
0	0
0	0
0	0
272	3
91	1
0	0
0	0
23	2
0	0
0	0
0	0
0	0
0	0
0	0
33	1
231	2
0	0
54	0
218	1
0	0
131	1
664	3
451	2
0	0
0	0
0	0
82	3
416	2
362	1
0	0
346	3
0	0
277	0
0	0
0	0
611	5
665	0
320	1
94	0
129	1
164	0
0	0
0	0
78	1
78	1
0	0
0	0
0	0
0	0
0	0
242	0
0	0
0	0
1170	1
0	0
0	0
239	0
0	0
0	0
0	0
0	0
0	0
0	0
773	4
164	3
213	1
72	1
0	0
0	0
0	0
0	0
869	1
869	1
0	0
0	0
0	0
97	4
157	2
58	0
563	9
0	0
0	0
0	0
0	0
0	0
0	0
0	0
1232	5
111	0
0	0
122	0
30	0
0	0
0	0
0	0
0	0
0	0
0	0
0	0
0	0
0	0
102	0
0	0
0	0
0	0
0	0
338	3
0	0
0	0
0	0
0	0
0	0
192	0
128	0
284	0
80	0
0	0
0	0
188	3
188	3
0	0
0	0
0	0
229	5
229	5
229	5
0	0
0	0
0	0
0	0
0	0
0	0
313	6
854	4
0	0
237	0
0	0
0	0
0	0
344	0
0	0
0	0
0	0
322	0
1140	1
98	0
0	0
0	0
0	0
0	0
0	0
386	2
49	0
386	2
159	1
0	0
0	0
219	1
119	2
336	0
166	0
0	0
11	0
0	0
316	4
229	2
0	0
28	0
0	0
0	0
127	0
0	0
0	0
0	0
129	0
0	0
229	5
140	0
0	0
269	5
1018	10
0	0
318	0
227	0
185	0
59	0
131	1
0	0
652	4
236	1
0	0
0	0
94	2
0	0
177	0
293	1
1079	0
0	0
166	2
19	1
0	0
0	0
0	0
606	5
0	0
304	3
380	1
0	0
904	0
45	1
0	0
153	1
887	1
0	0
0	0
0	0
0	0
150	2
113	2
118	2
0	0
272	1
0	0
16	0
95	2
0	0
54	0
500	4
113	2
9	0
0	0
0	0
0	0
308	4
0	0
0	0
0	0
0	0
0	0
0	0
0	0
0	0
0	0
0	0
96	2
290	0
0	0
0	0
220	1
71	0
0	0
162	2
118	0
136	1
112	1
97	1
0	0
0	0
0	0
0	0
68	0
0	0
154	0
61	0
33	0
0	0
0	0
0	0
0	0
1137	6
30	1
0	0
0	0
491	1
279	0
0	0
122	0
397	2
259	1
0	0
160	1
0	0
86	0
0	0
119	0
256	0
44	0
239	3
325	7
0	0
426	0
0	0
0	0
252	3
252	3
0	0
0	0
60	0
283	1
0	0
0	0
48	0
89	0
0	0
0	0
163	0
0	0
149	2
559	4
80	0
52	0
149	2
67	0
0	0
316	3
265	0
0	0
131	1
258	0
0	0
1923	2
0	0
428	2
136	0
284	0
409	5
0	0
67	0
165	2
68	1
0	0
0	0
135	0
0	0
38	0
193	0
0	0
22	0
110	2
0	0
0	0
187	1
0	0
0	0
4	0
103	1
0	0
146	1
0	0
255	1
91	0
119	1
0	0
24	0
0	0
74	0
0	0
0	0
0	0
0	0
89	1
194	1
774	5
0	0
0	0
555	4
0	0
31	1
39	2
1099	18
0	0
0	0
354	0
0	0
0	0
0	0
0	0
0	0
0	0
0	0
171	0
0	0
0	0
0	0
0	0
0	0
55	1
457	7
0	0
0	0
0	0
0	0
246	0
308	0
0	0
0	0
79	2
699	1
0	0
277	0
0	0
0	0
0	0
0	0
0	0
0	0
0	0
0	0
558	2
0	0
0	0
392	7
0	0
1178	0
0	0
0	0
127	2
0	0
445	1
0	0
0	0
1998	0
104	1
0	0
129	3
374	3
40	1
454	6
205	1
0	0
207	1
0	0
0	0
45	0
243	4
0	0
0	0
0	0
276	0
189	1
645	2
376	3
0	0
0	0
0	0
198	0
0	0
699	2
794	2
0	0
288	1
334	0
0	0
454	8
0	0
0	0
0	0
0	0
143	3
255	1
0	0
0	0
0	0
406	5
120	0
120	1
0	0
0	0
0	0
265	2
0	0
0	0
0	0
119	0
104	1
0	0
90	3
86	0
239	0
176	0
0	0
418	2
111	0
44	0
0	0
201	2
0	0
0	0
1769	10
0	0
160	2
190	1
0	0
1135	0
104	1
0	0
0	0
0	0
116	2
653	2
0	0
145	1
95	0
0	0
0	0
0	0
0	0
0	0
454	8
0	0
0	0
367	13
246	4
0	0
238	0
773	41
272	3
0	0
228	2
0	0
0	0
0	0
0	0
0	0
0	0
0	0
0	0
12	0
0	0
0	0
0	0
0	0
160	1
0	0
0	0
0	0
0	0
398	3
483	0
452	3
0	0
0	0
0	0
0	0
0	0
0	0
0	0
0	0
151	0
1181	0
168	0
355	5
102	0
0	0
0	0
0	0
249	1
0	0
0	0
0	0
0	0
360	1
85	1
0	0
236	0
270	1
172	3
0	0
1314	3
0	0
1083	2
0	0
276	0
191	1
134	1
109	2
159	1
0	0
301	37
1043	7
135	2
0	0
310	2
74	0
0	0
0	0
0	0
87	0
0	0
0	0
0	0
378	4
110	1
835	9
68	0
0	0
367	1
230	1
128	0
0	0
46	1
0	0
182	1
87	0
176	0
0	0
525	40
161	0
0	0
141	0
109	0
0	0
1403	5
363	0
0	0
0	0
125	0
0	0
0	0
283	3
0	0
0	0
0	0
0	0
240	2
0	0
0	0
0	0
0	0
0	0
133	1
28	0
0	0
351	3
95	0
71	0
0	0
103	2
0	0
0	0
0	0
0	0
269	2
0	0
2000	7
0	0
0	0
0	0
0	0
360	3
0	0
0	0
396	1
525	1
0	0
2000	6
103	0
150	0
290	1
0	0
0	0
0	0
826	5
762	4
97	1
1262	1
28	0
37	0
82	2
412	4
1447	8
267	1
91	0
389	2
0	0
0	0
14	1
405	3
0	0
151	4
0	0
340	0
0	0
0	0
323	0
298	0
0	0
87	0
0	0
0	0
118	2
346	4
0	0
0	0
184	2
0	0
0	0
752	4
227	0
0	0
334	5
221	1
336	1
0	0
0	0
0	0
0	0
0	0
147	0
332	4
145	1
0	0
0	0
0	0
283	1
334	0
0	0
172	2
380	1
0	0
133	0
41	0
0	0
0	0
0	0
117	0
124	1
76	0
0	0
394	33
0	0
391	1
210	2
98	3
208	1
0	0
0	0
323	2
0	0
83	1
191	2
0	0
152	0
0	0
0	0
0	0
1740	8
61	1
102	1
387	2
0	0
0	0
210	2
117	1
0	0
0	0
205	0
183	1
740	1
139	1
130	3
129	0
0	0
0	0
354	1
134	1
188	2
0	0
0	0
0	0
0	0
683	3
677	6
0	0
773	7
0	0
0	0
0	0
734	1
0	0
0	0
216	13
299	0
611	5
0	0
0	0
922	1
0	0
186	1
192	0
140	1
117	4
859	5
375	0
408	43
0	0
182	1
487	2
375	3
0	0
312	0
425	5
0	0
86	0
0	0
0	0
0	0
0	0
122	20
705	75
161	1
252	4
0	0
368	0
503	5
0	0
94	3
453	5
182	1
0	0
109	0
0	0
0	0
0	0
416	1
0	0
585	2
0	0
0	0
0	0
0	0
0	0
314	1
0	0
72	0
1984	44
794	106
78	1
0	0
0	0
196	1
0	0
397	2
56	0
48	1
418	2
149	1
201	1
92	0
145	1
185	1
0	0
366	0
153	0
84	0
0	0
190	1
138	0
0	0
0	0
0	0
484	5
96	2
147	2
263	0
0	0
154	2
0	0
279	2
0	0
218	6
1212	2
0	0
0	0
0	0
0	0
399	0
0	0
0	0
0	0
0	0
329	0
0	0
16	0
241	2
0	0
0	0
49	0
0	0
199	2
0	0
0	0
155	0
1059	0
347	1
0	0
0	0
0	0
213	1
0	0
0	0
0	0
0	0
0	0
0	0
0	0
0	0
0	0
0	0
1306	4
0	0
2000	101
0	0
0	0
0	0
0	0
0	0
[truncated: 12,726 more rows]
