# Supplementary material for: Competing for Attention in Social Media under Information Overload Conditions
Source: PLoS One. 2015 Jul 10;10(7):e0126090. doi: 10.1371/journal.pone.0126090 (PMC4498816; doi:10.1371/journal.pone.0126090)
Supplement: S1 File — This zip file contains the sharing details of all of the microblogs we have used in the Figs 2 and 3. Among the files, ‘Instruction.txt’ describes the contents of the files. (ZIP) [file pone.0126090.s001.zip › Data/14802_303.txt]

167	0
0	0
0	0
0	0
0	0
0	0
0	0
0	0
0	0
0	0
0	0
0	0
0	0
0	0
0	0
0	0
0	0
0	0
0	0
0	0
122	1
0	0
1222	0
0	0
0	0
0	0
177	0
207	0
296	0
0	0
0	0
100	0
0	0
291	0
0	0
0	0
0	0
188	0
0	0
0	0
0	0
0	0
0	0
0	0
0	0
369	0
240	0
0	0
0	0
0	0
0	0
0	0
0	0
0	0
0	0
0	0
0	0
0	0
1151	0
1188	0
0	0
63	0
0	0
0	0
0	0
0	0
0	0
0	0
0	0
0	0
79	0
0	0
0	0
0	0
0	0
0	0
0	0
0	0
283	1
0	0
0	0
0	0
1116	0
168	0
0	0
22	0
0	0
261	0
0	0
0	0
156	0
0	0
0	0
0	0
0	0
0	0
0	0
0	0
1211	0
0	0
0	0
0	0
0	0
0	0
0	0
0	0
0	0
0	0
0	0
0	0
0	0
0	0
0	0
0	0
0	0
0	0
0	0
0	0
0	0
0	0
0	0
0	0
0	0
1232	0
0	0
24	0
0	0
0	0
38	0
0	0
0	0
0	0
0	0
0	0
0	0
0	0
0	0
0	0
0	0
0	0
0	0
0	0
0	0
0	0
0	0
0	0
0	0
0	0
0	0
0	0
0	0
0	0
0	0
0	0
0	0
175	0
0	0
0	0
0	0
0	0
0	0
0	0
0	0
89	1
113	0
0	0
0	0
0	0
0	0
0	0
0	0
78	0
0	0
0	0
0	0
0	0
0	0
0	0
0	0
0	0
0	0
0	0
0	0
0	0
0	0
0	0
1124	0
0	0
0	0
0	0
0	0
0	0
0	0
0	0
0	0
0	0
0	0
0	0
0	0
0	0
0	0
129	1
0	0
0	0
1265	0
0	0
0	0
0	0
0	0
0	0
0	0
0	0
0	0
0	0
0	0
0	0
0	0
0	0
0	0
0	0
0	0
0	0
0	0
1148	0
0	0
0	0
0	0
0	0
0	0
0	0
82	0
0	0
0	0
0	0
0	0
0	0
0	0
0	0
0	0
0	0
0	0
0	0
165	0
0	0
0	0
0	0
0	0
0	0
0	0
0	0
0	0
0	0
1136	0
0	0
0	0
0	0
0	0
24	0
0	0
1187	1
0	0
0	0
0	0
0	0
0	0
0	0
0	0
0	0
0	0
0	0
123	1
0	0
0	0
0	0
0	0
0	0
0	0
0	0
0	0
0	0
0	0
0	0
0	0
0	0
0	0
0	0
228	0
188	0
0	0
0	0
0	0
0	0
0	0
1197	0
0	0
0	0
0	0
0	0
1168	1
0	0
0	0
0	0
0	0
1207	1
0	0
0	0
0	0
0	0
0	0
0	0
0	0
0	0
0	0
1182	1
0	0
0	0
302	0
0	0
0	0
0	0
0	0
0	0
0	0
0	0
0	0
0	0
0	0
0	0
0	0
0	0
0	0
0	0
0	0
0	0
0	0
0	0
0	0
0	0
0	0
0	0
0	0
0	0
0	0
0	0
0	0
0	0
0	0
0	0
0	0
0	0
0	0
0	0
0	0
0	0
0	0
1169	0
0	0
0	0
0	0
0	0
0	0
0	0
0	0
0	0
0	0
0	0
0	0
0	0
0	0
0	0
0	0
0	0
0	0
0	0
125	1
120	0
0	0
0	0
0	0
0	0
0	0
221	0
0	0
0	0
0	0
0	0
201	0
0	0
0	0
0	0
1182	0
0	0
0	0
0	0
0	0
0	0
0	0
0	0
0	0
642	1
153	0
0	0
1147	2
1091	0
0	0
0	0
138	0
1194	0
0	0
0	0
0	0
0	0
452	0
449	0
0	0
0	0
0	0
1299	1
0	0
0	0
0	0
1193	0
1147	0
0	0
0	0
0	0
0	0
0	0
0	0
0	0
0	0
0	0
0	0
0	0
206	1
0	0
0	0
0	0
0	0
0	0
0	0
0	0
0	0
206	1
0	0
1150	0
0	0
213	1
0	0
0	0
0	0
0	0
0	0
1234	0
0	0
0	0
0	0
0	0
0	0
0	0
0	0
0	0
0	0
0	0
0	0
0	0
0	0
0	0
350	0
177	0
0	0
0	0
0	0
23	0
0	0
0	0
450	0
0	0
0	0
0	0
0	0
0	0
0	0
0	0
0	0
0	0
0	0
0	0
0	0
0	0
0	0
0	0
42	0
1158	0
0	0
0	0
0	0
68	0
0	0
0	0
0	0
0	0
1191	0
0	0
0	0
0	0
0	0
0	0
0	0
1146	0
0	0
0	0
0	0
0	0
0	0
0	0
0	0
0	0
0	0
0	0
0	0
0	0
0	0
0	0
247	17
325	1
149	0
0	0
0	0
0	0
0	0
0	0
0	0
0	0
0	0
0	0
0	0
0	0
0	0
0	0
0	0
0	0
0	0
0	0
0	0
310	0
0	0
0	0
0	0
0	0
17	1
0	0
0	0
0	0
0	0
1102	0
495	0
391	0
0	0
0	0
0	0
0	0
0	0
0	0
0	0
0	0
0	0
0	0
0	0
0	0
0	0
0	0
0	0
0	0
0	0
0	0
0	0
0	0
0	0
0	0
0	0
0	0
0	0
0	0
0	0
0	0
0	0
0	0
0	0
0	0
0	0
374	1
0	0
0	0
122	0
485	0
196	1
127	0
190	0
0	0
251	1
357	0
188	9
625	1
957	0
253	0
54	0
0	0
0	0
0	0
0	0
0	0
0	0
0	0
465	1
0	0
0	0
0	0
0	0
0	0
0	0
0	0
0	0
126	0
140	0
373	1
0	0
0	0
0	0
0	0
0	0
0	0
170	0
0	0
0	0
0	0
0	0
0	0
0	0
39	0
36	1
0	0
0	0
0	0
0	0
0	0
0	0
0	0
0	0
0	0
0	0
0	0
0	0
0	0
0	0
0	0
0	0
280	1
0	0
0	0
0	0
97	0
0	0
166	0
0	0
0	0
0	0
86	0
0	0
0	0
0	0
413	0
0	0
0	0
384	0
83	0
0	0
0	0
0	0
191	1
0	0
0	0
0	0
0	0
0	0
0	0
0	0
0	0
136	0
0	0
1181	2
0	0
0	0
0	0
186	0
0	0
0	0
0	0
0	0
0	0
0	0
0	0
0	0
397	0
0	0
181	0
0	0
0	0
294	0
941	0
0	0
0	0
183	0
0	0
0	0
0	0
232	0
0	0
0	0
1545	2
0	0
492	0
0	0
183	0
0	0
71	2
265	2
0	0
0	0
195	1
0	0
0	0
0	0
0	0
0	0
0	0
287	0
0	0
0	0
78	0
0	0
0	0
1338	1
434	0
0	0
0	0
161	0
161	0
0	0
161	0
254	0
140	1
161	0
0	0
0	0
0	0
0	0
0	0
214	1
0	0
0	0
0	0
135	0
444	0
387	0
0	0
0	0
0	0
0	0
0	0
0	0
0	0
1203	0
0	0
0	0
0	0
156	0
353	0
0	0
0	0
0	0
0	0
0	0
0	0
0	0
0	0
0	0
0	0
194	0
0	0
0	0
0	0
1197	0
0	0
361	3
332	0
125	0
0	0
269	0
65	0
0	0
100	2
1238	0
0	0
0	0
1134	1
0	0
0	0
0	0
0	0
0	0
0	0
0	0
0	0
0	0
0	0
0	0
0	0
0	0
0	0
0	0
0	0
0	0
0	0
0	0
0	0
0	0
0	0
0	0
0	0
0	0
0	0
0	0
0	0
0	0
0	0
0	0
0	0
1168	0
0	0
131	0
0	0
0	0
0	0
381	1
0	0
0	0
0	0
0	0
0	0
344	1
0	0
0	0
0	0
178	0
0	0
0	0
0	0
0	0
0	0
0	0
584	0
0	0
131	0
60	0
296	14
0	0
0	0
0	0
0	0
1187	0
0	0
0	0
0	0
0	0
0	0
84	1
0	0
0	0
0	0
0	0
0	0
0	0
0	0
0	0
0	0
0	0
0	0
0	0
0	0
0	0
0	0
1191	1
0	0
0	0
0	0
0	0
0	0
0	0
0	0
0	0
0	0
0	0
0	0
0	0
0	0
0	0
0	0
0	0
313	0
260	0
177	1
71	0
0	0
1170	0
474	0
0	0
0	0
0	0
66	0
0	0
0	0
0	0
0	0
0	0
0	0
0	0
0	0
0	0
130	1
1104	0
0	0
0	0
0	0
0	0
0	0
0	0
0	0
0	0
0	0
0	0
231	0
0	0
648	2
0	0
0	0
100	0
0	0
100	0
0	0
71	0
63	2
221	5
550	1
1070	0
0	0
0	0
149	0
323	7
208	0
84	0
0	0
0	0
0	0
46	1
0	0
0	0
0	0
0	0
0	0
0	0
72	1
0	0
277	0
166	0
0	0
254	0
1002	0
0	0
0	0
1992	3
0	0
0	0
0	0
218	0
0	0
0	0
0	0
244	0
0	0
180	0
0	0
0	0
0	0
0	0
0	0
0	0
0	0
0	0
0	0
0	0
0	0
108	0
0	0
0	0
0	0
0	0
0	0
250	0
123	0
0	0
267	0
71	0
143	0
0	0
302	0
0	0
0	0
0	0
2000	17
590	0
32	0
0	0
0	0
0	0
0	0
0	0
399	0
0	0
0	0
423	0
0	0
295	1
0	0
0	0
655	1
0	0
0	0
0	0
0	0
0	0
0	0
0	0
0	0
211	3
218	1
500	1
0	0
319	0
323	2
0	0
764	0
338	1
99	0
0	0
0	0
511	1
164	1
0	0
0	0
0	0
22	0
0	0
0	0
309	0
0	0
356	14
86	0
534	3
0	0
443	0
174	0
567	2
0	0
0	0
18	0
0	0
499	1
132	0
0	0
0	0
154	0
950	0
49	1
0	0
128	0
0	0
208	0
291	1
0	0
50	0
0	0
0	0
92	0
121	1
0	0
0	0
375	1
0	0
0	0
168	0
106	0
0	0
0	0
136	0
0	0
0	0
0	0
0	0
0	0
0	0
137	0
0	0
0	0
0	0
0	0
0	0
0	0
0	0
0	0
0	0
0	0
0	0
0	0
0	0
0	0
0	0
0	0
103	0
191	0
193	0
29	0
57	0
128	0
504	1
105	0
238	1
558	0
0	0
155	2
400	1
296	21
0	0
0	0
0	0
0	0
566	0
0	0
1105	0
0	0
84	0
328	0
0	0
0	0
453	19
0	0
0	0
79	0
938	114
172	0
0	0
0	0
0	0
121	1
673	0
0	0
545	0
138	0
55	1
0	0
0	0
0	0
0	0
0	0
0	0
63	0
752	4
0	0
71	2
0	0
0	0
0	0
0	0
0	0
300	0
226	0
334	0
347	1
53	0
0	0
0	0
0	0
0	0
0	0
0	0
0	0
142	0
0	0
0	0
0	0
0	0
0	0
0	0
0	0
0	0
0	0
0	0
0	0
0	0
0	0
0	0
1168	0
53	0
0	0
0	0
0	0
0	0
0	0
64	0
0	0
0	0
0	0
0	0
0	0
0	0
0	0
0	0
203	0
0	0
0	0
175	8
170	0
215	0
44	1
0	0
0	0
0	0
0	0
66	0
322	9
0	0
0	0
229	0
73	0
0	0
0	0
0	0
270	8
0	0
0	0
137	0
144	0
0	0
928	0
162	22
0	0
115	0
173	0
0	0
148	0
118	1
238	1
93	0
0	0
53	0
0	0
0	0
132	0
195	0
0	0
0	0
0	0
0	0
316	0
1180	0
0	0
0	0
0	0
0	0
0	0
0	0
0	0
116	0
194	0
0	0
0	0
0	0
0	0
0	0
142	0
0	0
0	0
0	0
0	0
0	0
162	7
0	0
0	0
0	0
167	2
0	0
0	0
0	0
0	0
0	0
0	0
0	0
0	0
0	0
0	0
0	0
0	0
0	0
0	0
1339	0
0	0
21	0
0	0
0	0
0	0
185	0
258	0
158	1
104	0
472	8
0	0
126	0
303	0
83	0
0	0
101	0
0	0
192	1
1009	2
0	0
361	19
0	0
0	0
0	0
0	0
156	0
15	0
105	1
0	0
295	0
0	0
125	0
30	0
0	0
0	0
0	0
221	0
0	0
0	0
153	0
123	1
0	0
121	0
89	0
0	0
166	0
169	0
0	0
357	0
0	0
0	0
0	0
82	0
0	0
0	0
0	0
160	0
0	0
228	0
0	0
0	0
0	0
122	0
165	0
129	0
0	0
0	0
0	0
0	0
0	0
0	0
71	0
114	0
187	0
0	0
0	0
0	0
0	0
0	0
384	0
0	0
0	0
0	0
0	0
0	0
0	0
0	0
268	9
0	0
0	0
0	0
0	0
0	0
0	0
0	0
0	0
0	0
0	0
0	0
0	0
0	0
0	0
0	0
0	0
0	0
0	0
0	0
0	0
0	0
380	0
193	0
23	0
177	0
0	0
0	0
0	0
0	0
0	0
0	0
260	2
246	1
0	0
0	0
0	0
115	0
99	0
0	0
231	0
78	4
0	0
0	0
37	0
0	0
150	0
0	0
0	0
186	1
117	0
105	1
0	0
0	0
232	1
0	0
373	0
78	0
276	0
157	0
220	3
0	0
139	0
0	0
129	0
165	1
157	0
183	0
0	0
446	3
0	0
185	0
64	0
495	0
304	8
219	0
0	0
0	0
0	0
0	0
0	0
184	0
0	0
0	0
147	0
0	0
142	0
140	0
106	1
0	0
0	0
0	0
298	0
364	1
0	0
88	0
0	0
0	0
0	0
0	0
93	1
1156	0
154	1
0	0
0	0
230	1
139	0
4	0
112	0
206	0
87	0
0	0
0	0
199	0
0	0
0	0
0	0
0	0
0	0
33	0
0	0
93	1
0	0
0	0
0	0
0	0
1136	0
0	0
0	0
0	0
1311	0
0	0
0	0
0	0
0	0
0	0
131	0
1286	0
0	0
0	0
0	0
0	0
0	0
0	0
0	0
0	0
0	0
594	1
0	0
0	0
0	0
244	3
164	0
0	0
0	0
187	1
69	0
145	1
84	1
525	0
138	0
201	0
65	0
138	0
0	0
0	0
0	0
109	0
344	1
369	0
0	0
264	1
0	0
194	0
273	1
182	2
601	2
0	0
0	0
105	0
177	0
79	0
0	0
0	0
748	0
0	0
0	0
0	0
0	0
1037	1
0	0
291	0
277	0
0	0
0	0
0	0
84	0
0	0
222	0
0	0
0	0
0	0
296	14
130	1
0	0
291	0
296	0
427	0
307	2
0	0
0	0
102	0
0	0
0	0
0	0
0	0
33	0
83	0
876	0
0	0
0	0
0	0
0	0
0	0
101	0
0	0
0	0
0	0
0	0
0	0
0	0
57	0
0	0
0	0
0	0
0	0
302	17
0	0
0	0
148	0
186	0
190	0
0	0
224	0
0	0
67	0
110	1
0	0
0	0
0	0
1121	0
128	0
0	0
0	0
251	0
0	0
0	0
0	0
0	0
310	1
0	0
0	0
0	0
79	0
105	0
269	0
0	0
244	0
0	0
0	0
0	0
0	0
0	0
242	1
18	0
181	0
0	0
29	0
0	0
0	0
493	0
121	1
0	0
173	0
136	0
0	0
121	1
0	0
0	0
0	0
0	0
0	0
0	0
0	0
1113	1
0	0
0	0
0	0
39	0
412	0
0	0
352	19
58	0
0	0
0	0
0	0
0	0
346	1
1313	0
0	0
0	0
0	0
0	0
0	0
58	0
0	0
0	0
0	0
0	0
0	0
0	0
0	0
0	0
1170	1
0	0
150	0
0	0
0	0
0	0
0	0
0	0
0	0
0	0
0	0
0	0
0	0
0	0
0	0
0	0
0	0
0	0
0	0
0	0
0	0
237	0
0	0
0	0
0	0
405	0
0	0
0	0
35	0
0	0
0	0
0	0
314	7
0	0
0	0
0	0
185	0
0	0
0	0
0	0
0	0
0	0
356	3
0	0
0	0
139	0
0	0
0	0
220	2
51	0
185	1
0	0
233	1
0	0
0	0
183	0
318	0
713	13
526	1
0	0
0	0
54	0
0	0
178	1
0	0
0	0
154	0
346	1
0	0
101	0
0	0
0	0
283	0
226	0
337	1
192	0
108	1
260	1
0	0
196	0
270	0
255	0
63	0
175	0
178	1
0	0
0	0
140	0
396	2
494	1
0	0
171	0
0	0
0	0
559	1
362	0
396	2
119	1
596	0
0	0
0	0
0	0
0	0
173	0
554	8
0	0
60	0
0	0
239	1
0	0
0	0
121	0
0	0
0	0
0	0
0	0
687	2
0	0
317	0
0	0
0	0
0	0
335	10
306	0
90	0
118	0
0	0
495	0
192	0
160	1
0	0
0	0
281	0
0	0
34	0
0	0
190	0
0	0
428	1
0	0
622	0
50	1
428	1
0	0
0	0
144	2
85	0
91	0
280	7
1192	2
951	12
229	0
394	1
279	1
0	0
0	0
256	0
0	0
0	0
0	0
0	0
0	0
0	0
0	0
1281	0
515	0
0	0
0	0
0	0
0	0
0	0
1531	1
0	0
0	0
0	0
0	0
375	10
1236	0
0	0
0	0
393	1
0	0
0	0
0	0
1196	0
0	0
0	0
512	7
257	0
0	0
0	0
400	0
310	0
0	0
262	1
196	1
188	0
152	0
67	0
94	1
0	0
155	1
299	1
228	0
0	0
198	0
0	0
209	0
0	0
55	0
338	4
62	1
0	0
0	0
0	0
0	0
0	0
294	0
73	0
0	0
1722	1
0	0
43	0
85	0
130	0
288	7
0	0
0	0
122	0
53	0
364	1
0	0
115	0
124	0
0	0
0	0
0	0
0	0
0	0
234	2
0	0
0	0
212	0
0	0
0	0
0	0
0	0
0	0
0	0
0	0
0	0
314	3
136	0
111	0
0	0
0	0
0	0
360	2
0	0
134	1
76	0
0	0
101	0
390	0
0	0
43	1
5	0
0	0
0	0
1475	0
0	0
38	0
0	0
0	0
0	0
[truncated: 12,802 more rows]
