# Supplementary material for: Competing for Attention in Social Media under Information Overload Conditions
Source: PLoS One. 2015 Jul 10;10(7):e0126090. doi: 10.1371/journal.pone.0126090 (PMC4498816; doi:10.1371/journal.pone.0126090)
Supplement: S1 File — This zip file contains the sharing details of all of the microblogs we have used in the Figs 2 and 3. Among the files, ‘Instruction.txt’ describes the contents of the files. (ZIP) [file pone.0126090.s001.zip › Data/14931_294.txt]

0	0
0	0
608	0
0	0
0	0
0	0
0	0
0	0
0	0
0	0
38	0
0	0
241	0
0	0
0	0
0	0
0	0
0	0
74	2
195	0
1118	0
0	0
0	0
407	0
0	0
0	0
63	0
0	0
157	0
0	0
0	0
0	0
0	0
0	0
1167	0
0	0
1174	0
0	0
0	0
0	0
0	0
0	0
0	0
0	0
0	0
367	0
0	0
0	0
0	0
0	0
0	0
0	0
0	0
204	0
0	0
0	0
0	0
0	0
0	0
296	3
485	1
0	0
0	0
117	1
0	0
0	0
0	0
1219	0
0	0
0	0
0	0
0	0
100	1
461	0
0	0
0	0
0	0
0	0
0	0
0	0
0	0
46	0
0	0
0	0
0	0
0	0
0	0
169	0
0	0
0	0
347	1
0	0
0	0
0	0
0	0
0	0
0	0
33	0
0	0
0	0
0	0
0	0
124	0
0	0
0	0
0	0
0	0
0	0
0	0
94	0
0	0
130	0
0	0
0	0
0	0
0	0
0	0
0	0
0	0
0	0
331	1
252	0
0	0
0	0
0	0
0	0
0	0
465	1
210	1
0	0
0	0
0	0
0	0
45	0
0	0
0	0
165	0
0	0
0	0
505	3
45	0
0	0
0	0
541	0
0	0
0	0
0	0
0	0
0	0
0	0
0	0
1211	1
0	0
0	0
0	0
0	0
0	0
0	0
0	0
0	0
0	0
0	0
0	0
0	0
0	0
0	0
193	1
0	0
0	0
0	0
0	0
290	0
0	0
0	0
0	0
0	0
44	0
0	0
228	0
0	0
0	0
0	0
0	0
0	0
0	0
0	0
1185	0
0	0
0	0
0	0
0	0
0	0
0	0
0	0
0	0
0	0
0	0
0	0
0	0
0	0
0	0
0	0
0	0
23	0
439	1
0	0
0	0
0	0
228	0
0	0
0	0
0	0
0	0
0	0
0	0
0	0
0	0
0	0
0	0
0	0
0	0
0	0
0	0
153	0
0	0
1232	0
0	0
0	0
1197	1
1217	0
0	0
0	0
0	0
0	0
0	0
0	0
0	0
0	0
0	0
1341	1
0	0
477	1
0	0
0	0
0	0
0	0
0	0
0	0
0	0
0	0
0	0
0	0
0	0
0	0
0	0
0	0
0	0
0	0
1232	0
0	0
0	0
115	0
0	0
243	0
1119	0
82	0
0	0
0	0
0	0
0	0
0	0
0	0
0	0
0	0
0	0
0	0
0	0
0	0
0	0
0	0
218	0
0	0
1124	0
0	0
0	0
0	0
0	0
0	0
0	0
0	0
0	0
0	0
0	0
0	0
0	0
0	0
0	0
0	0
0	0
0	0
0	0
0	0
0	0
0	0
0	0
0	0
218	0
535	2
93	1
1128	0
592	6
0	0
0	0
0	0
0	0
0	0
0	0
0	0
0	0
0	0
330	0
0	0
0	0
0	0
1166	0
0	0
0	0
0	0
0	0
99	0
0	0
0	0
1129	0
0	0
0	0
0	0
0	0
0	0
0	0
0	0
0	0
0	0
1303	0
0	0
0	0
0	0
0	0
0	0
0	0
0	0
0	0
0	0
0	0
0	0
0	0
0	0
0	0
0	0
0	0
0	0
0	0
136	1
0	0
0	0
0	0
0	0
0	0
0	0
0	0
0	0
1170	0
0	0
0	0
0	0
0	0
0	0
0	0
0	0
0	0
0	0
211	0
0	0
0	0
0	0
0	0
0	0
0	0
154	0
0	0
189	1
0	0
0	0
0	0
0	0
0	0
0	0
0	0
0	0
0	0
0	0
60	1
0	0
0	0
0	0
0	0
0	0
0	0
1143	0
0	0
0	0
0	0
0	0
0	0
0	0
0	0
0	0
0	0
0	0
0	0
0	0
192	1
0	0
1429	0
0	0
0	0
0	0
0	0
0	0
0	0
0	0
300	1
0	0
0	0
0	0
25	1
0	0
0	0
0	0
0	0
0	0
0	0
0	0
0	0
0	0
0	0
0	0
0	0
0	0
0	0
0	0
0	0
0	0
0	0
0	0
1216	1
0	0
0	0
0	0
0	0
0	0
0	0
0	0
0	0
510	0
182	0
0	0
0	0
1589	1
1127	0
0	0
0	0
0	0
0	0
0	0
0	0
0	0
280	0
103	0
0	0
0	0
0	0
0	0
0	0
0	0
1149	2
0	0
0	0
0	0
0	0
0	0
0	0
0	0
0	0
0	0
0	0
0	0
0	0
0	0
0	0
0	0
0	0
0	0
1159	0
0	0
0	0
0	0
0	0
0	0
0	0
0	0
0	0
0	0
0	0
0	0
0	0
0	0
0	0
0	0
0	0
0	0
0	0
0	0
0	0
0	0
0	0
0	0
0	0
0	0
0	0
0	0
1149	0
0	0
0	0
0	0
0	0
0	0
0	0
0	0
0	0
0	0
0	0
0	0
0	0
0	0
0	0
0	0
0	0
0	0
0	0
1161	0
0	0
0	0
0	0
0	0
0	0
0	0
0	0
0	0
0	0
0	0
190	0
0	0
0	0
242	1
0	0
285	0
0	0
184	0
0	0
0	0
0	0
0	0
36	1
0	0
0	0
0	0
660	1
1133	0
0	0
86	0
0	0
77	0
0	0
0	0
1373	0
0	0
0	0
0	0
0	0
0	0
0	0
166	1
84	0
0	0
0	0
0	0
0	0
0	0
0	0
0	0
0	0
0	0
0	0
0	0
0	0
0	0
0	0
0	0
189	0
0	0
0	0
0	0
0	0
0	0
0	0
0	0
0	0
0	0
0	0
0	0
131	0
0	0
0	0
39	1
0	0
0	0
0	0
0	0
0	0
0	0
0	0
0	0
0	0
0	0
0	0
0	0
0	0
201	0
0	0
0	0
0	0
0	0
0	0
0	0
0	0
0	0
98	0
242	0
0	0
0	0
0	0
0	0
0	0
0	0
0	0
0	0
0	0
0	0
0	0
0	0
0	0
0	0
0	0
0	0
0	0
1400	1
0	0
0	0
1183	1
0	0
0	0
0	0
0	0
0	0
0	0
0	0
0	0
0	0
0	0
0	0
0	0
0	0
0	0
0	0
0	0
0	0
0	0
0	0
0	0
1388	0
0	0
0	0
0	0
0	0
0	0
0	0
0	0
0	0
0	0
0	0
0	0
0	0
0	0
0	0
0	0
0	0
0	0
135	0
0	0
0	0
0	0
0	0
0	0
0	0
76	1
0	0
0	0
0	0
164	0
0	0
0	0
0	0
0	0
67	1
0	0
0	0
0	0
0	0
0	0
0	0
0	0
0	0
0	0
0	0
0	0
1229	0
0	0
0	0
0	0
0	0
0	0
160	0
0	0
0	0
0	0
178	2
137	1
67	1
0	0
109	0
0	0
205	0
0	0
0	0
0	0
0	0
299	1
0	0
0	0
0	0
0	0
0	0
0	0
0	0
0	0
0	0
525	3
0	0
0	0
0	0
0	0
0	0
0	0
1152	0
0	0
0	0
0	0
1282	0
0	0
0	0
0	0
0	0
0	0
0	0
0	0
1198	0
0	0
0	0
0	0
0	0
0	0
0	0
0	0
1133	0
0	0
0	0
0	0
0	0
0	0
0	0
0	0
0	0
0	0
0	0
0	0
0	0
0	0
0	0
0	0
231	0
0	0
613	1
0	0
0	0
0	0
0	0
0	0
0	0
0	0
45	0
398	0
0	0
216	0
0	0
0	0
1018	1
0	0
0	0
0	0
110	0
0	0
0	0
1131	0
0	0
0	0
75	0
0	0
0	0
0	0
0	0
0	0
0	0
0	0
0	0
0	0
0	0
0	0
0	0
0	0
0	0
1215	0
0	0
0	0
0	0
0	0
321	1
0	0
0	0
0	0
0	0
161	0
0	0
188	0
0	0
0	0
0	0
0	0
0	0
0	0
0	0
0	0
0	0
0	0
594	1
0	0
0	0
0	0
0	0
0	0
0	0
0	0
0	0
0	0
0	0
0	0
1120	0
0	0
0	0
0	0
0	0
0	0
0	0
0	0
0	0
0	0
0	0
0	0
0	0
0	0
0	0
0	0
0	0
0	0
0	0
0	0
0	0
0	0
0	0
35	0
0	0
0	0
0	0
0	0
0	0
0	0
0	0
1219	0
377	2
0	0
0	0
0	0
0	0
113	0
1083	0
0	0
0	0
0	0
0	0
0	0
0	0
0	0
0	0
0	0
0	0
0	0
0	0
0	0
0	0
0	0
0	0
0	0
180	1
0	0
0	0
0	0
0	0
0	0
187	0
0	0
0	0
0	0
0	0
0	0
0	0
0	0
62	0
0	0
0	0
0	0
0	0
0	0
0	0
0	0
0	0
0	0
0	0
414	0
0	0
0	0
0	0
0	0
176	0
200	1
119	0
0	0
0	0
41	0
0	0
0	0
0	0
0	0
1158	0
0	0
0	0
0	0
0	0
0	0
0	0
0	0
0	0
0	0
0	0
0	0
0	0
0	0
1180	0
0	0
0	0
0	0
0	0
0	0
0	0
0	0
0	0
0	0
0	0
0	0
0	0
0	0
0	0
0	0
0	0
17	0
0	0
0	0
0	0
83	0
526	1
0	0
0	0
75	0
0	0
0	0
127	0
0	0
0	0
0	0
0	0
0	0
0	0
0	0
0	0
0	0
0	0
0	0
0	0
0	0
0	0
0	0
0	0
1141	0
0	0
0	0
0	0
0	0
0	0
0	0
0	0
0	0
230	1
0	0
0	0
0	0
0	0
0	0
0	0
0	0
0	0
0	0
0	0
0	0
0	0
0	0
0	0
164	0
0	0
0	0
0	0
98	0
0	0
0	0
0	0
0	0
0	0
0	0
0	0
0	0
0	0
0	0
0	0
0	0
0	0
0	0
0	0
0	0
0	0
0	0
0	0
0	0
0	0
0	0
193	0
0	0
0	0
0	0
0	0
0	0
0	0
0	0
0	0
0	0
0	0
0	0
0	0
0	0
0	0
0	0
0	0
0	0
0	0
0	0
0	0
0	0
0	0
0	0
0	0
0	0
0	0
0	0
0	0
0	0
247	0
0	0
0	0
1080	0
0	0
0	0
0	0
0	0
0	0
0	0
0	0
0	0
0	0
0	0
1143	0
0	0
0	0
0	0
0	0
0	0
0	0
0	0
0	0
0	0
0	0
0	0
0	0
0	0
0	0
88	0
0	0
0	0
0	0
0	0
1182	0
0	0
0	0
0	0
0	0
0	0
0	0
0	0
0	0
0	0
0	0
0	0
0	0
0	0
0	0
1216	0
695	0
0	0
0	0
0	0
0	0
0	0
0	0
0	0
207	0
0	0
0	0
118	0
0	0
1789	0
0	0
0	0
0	0
0	0
0	0
0	0
0	0
0	0
0	0
0	0
0	0
0	0
0	0
0	0
0	0
0	0
0	0
0	0
0	0
1171	1
0	0
0	0
0	0
1089	0
0	0
0	0
675	4
1739	2
58	0
0	0
0	0
159	0
0	0
314	0
137	0
0	0
0	0
0	0
0	0
0	0
0	0
0	0
0	0
0	0
0	0
0	0
0	0
0	0
0	0
0	0
1377	1
0	0
67	0
171	0
0	0
0	0
0	0
151	0
0	0
0	0
0	0
0	0
0	0
0	0
0	0
0	0
1166	0
0	0
0	0
0	0
0	0
0	0
0	0
0	0
161	0
0	0
0	0
0	0
0	0
0	0
0	0
0	0
0	0
0	0
1185	0
0	0
1226	0
134	0
0	0
0	0
0	0
0	0
0	0
0	0
0	0
0	0
0	0
0	0
271	0
117	1
129	0
0	0
0	0
49	0
0	0
174	0
74	0
0	0
0	0
166	0
0	0
0	0
0	0
0	0
0	0
0	0
0	0
0	0
0	0
0	0
0	0
0	0
0	0
0	0
0	0
0	0
0	0
0	0
0	0
0	0
0	0
0	0
0	0
0	0
0	0
0	0
23	0
0	0
0	0
0	0
0	0
1126	0
213	0
0	0
211	0
289	1
135	0
1565	0
188	0
587	0
197	0
181	0
0	0
263	1
79	1
0	0
337	1
0	0
116	0
0	0
201	0
0	0
0	0
0	0
0	0
0	0
0	0
0	0
0	0
0	0
0	0
0	0
71	0
348	0
0	0
251	0
0	0
674	0
0	0
0	0
0	0
0	0
0	0
0	0
1147	0
0	0
0	0
0	0
0	0
0	0
0	0
0	0
0	0
399	0
0	0
0	0
0	0
0	0
0	0
0	0
0	0
0	0
0	0
0	0
0	0
0	0
0	0
0	0
0	0
0	0
0	0
0	0
249	0
203	0
357	0
0	0
0	0
677	0
207	0
0	0
882	0
165	0
7	0
0	0
0	0
0	0
0	0
0	0
0	0
41	0
241	1
0	0
220	0
799	1
0	0
0	0
0	0
145	0
0	0
0	0
0	0
0	0
0	0
0	0
1096	0
0	0
0	0
0	0
0	0
0	0
0	0
3	0
0	0
0	0
0	0
0	0
0	0
0	0
0	0
0	0
0	0
0	0
0	0
0	0
0	0
0	0
0	0
0	0
0	0
0	0
0	0
0	0
0	0
0	0
0	0
0	0
0	0
1352	0
0	0
0	0
0	0
0	0
0	0
0	0
0	0
0	0
0	0
0	0
0	0
0	0
0	0
0	0
187	0
0	0
1182	0
0	0
0	0
0	0
0	0
226	0
0	0
96	0
1225	0
0	0
123	0
0	0
0	0
532	1
0	0
14	0
0	0
0	0
0	0
0	0
0	0
197	0
0	0
121	1
0	0
42	1
154	0
449	0
0	0
0	0
22	0
373	0
0	0
0	0
0	0
248	0
408	0
0	0
1294	1
99	0
0	0
0	0
0	0
0	0
0	0
769	0
0	0
434	1
0	0
0	0
0	0
0	0
0	0
0	0
0	0
115	0
38	1
154	0
56	0
151	0
155	0
0	0
0	0
25	0
0	0
0	0
0	0
0	0
104	1
174	0
0	0
0	0
0	0
0	0
0	0
68	0
0	0
89	0
132	3
0	0
0	0
0	0
0	0
137	0
0	0
1133	0
181	3
1177	0
0	0
0	0
0	0
0	0
0	0
0	0
0	0
0	0
0	0
0	0
0	0
0	0
0	0
0	0
0	0
0	0
0	0
0	0
0	0
0	0
0	0
0	0
100	0
0	0
369	1
432	2
0	0
193	0
0	0
320	1
461	2
306	0
228	0
156	0
0	0
183	1
249	0
0	0
0	0
136	0
76	0
461	0
0	0
270	1
184	0
63	0
0	0
182	0
219	1
162	1
0	0
1915	0
0	0
174	1
137	0
0	0
0	0
213	0
322	0
0	0
115	1
0	0
0	0
437	1
234	0
0	0
266	4
209	0
205	3
360	0
0	0
98	0
127	1
262	0
176	0
302	1
0	0
0	0
0	0
0	0
0	0
30	0
0	0
0	0
0	0
1153	0
368	0
0	0
0	0
0	0
0	0
295	1
315	1
0	0
0	0
0	0
0	0
0	0
0	0
0	0
0	0
0	0
205	0
0	0
266	1
266	1
0	0
0	0
0	0
0	0
0	0
0	0
1181	0
114	0
1124	1
0	0
0	0
0	0
0	0
0	0
0	0
566	0
0	0
0	0
566	0
0	0
0	0
212	0
267	0
227	1
0	0
0	0
1204	0
0	0
187	0
266	0
0	0
1136	0
0	0
0	0
197	0
47	0
0	0
0	0
0	0
0	0
0	0
0	0
523	1
0	0
0	0
1207	0
1188	1
0	0
0	0
0	0
0	0
0	0
0	0
0	0
0	0
0	0
0	0
0	0
0	0
0	0
0	0
0	0
0	0
0	0
0	0
0	0
0	0
0	0
0	0
0	0
0	0
20	0
0	0
0	0
0	0
0	0
0	0
0	0
0	0
0	0
0	0
189	0
259	0
117	0
332	1
55	0
0	0
121	0
0	0
0	0
171	2
30	0
0	0
92	1
103	5
260	0
0	0
194	0
118	0
120	0
310	0
143	0
69	0
0	0
0	0
0	0
0	0
707	0
107	1
1861	0
91	0
127	0
0	0
0	0
329	0
79	0
0	0
0	0
378	1
354	0
528	1
0	0
0	0
0	0
0	0
499	1
196	0
0	0
88	0
0	0
37	1
0	0
49	0
67	0
212	0
354	0
0	0
129	1
0	0
0	0
0	0
0	0
0	0
0	0
0	0
0	0
0	0
0	0
0	0
0	0
0	0
0	0
0	0
0	0
125	0
56	0
0	0
0	0
0	0
0	0
0	0
0	0
0	0
0	0
0	0
0	0
0	0
0	0
262	0
0	0
72	0
0	0
0	0
0	0
46	0
426	1
368	2
0	0
0	0
0	0
0	0
0	0
0	0
0	0
0	0
1144	0
7	0
486	0
0	0
0	0
0	0
0	0
0	0
0	0
0	0
0	0
0	0
0	0
0	0
0	0
252	1
0	0
0	0
0	0
242	0
0	0
0	0
0	0
0	0
0	0
0	0
0	0
0	0
0	0
0	0
0	0
0	0
1118	2
0	0
0	0
0	0
0	0
1233	0
0	0
0	0
0	0
0	0
0	0
0	0
0	0
0	0
1157	1
0	0
0	0
0	0
0	0
0	0
0	0
417	0
0	0
0	0
0	0
0	0
0	0
0	0
0	0
0	0
0	0
0	0
143	0
0	0
0	0
0	0
0	0
0	0
0	0
0	0
0	0
0	0
0	0
0	0
0	0
0	0
109	0
94	0
132	0
0	0
0	0
0	0
0	0
0	0
0	0
0	0
0	0
0	0
0	0
0	0
0	0
0	0
0	0
564	1
0	0
71	0
0	0
0	0
374	1
278	0
0	0
0	0
133	0
0	0
0	0
1991	0
50	0
128	0
0	0
0	0
0	0
0	0
0	0
218	0
0	0
0	0
0	0
0	0
1147	0
246	1
79	1
0	0
232	0
179	0
568	1
0	0
80	0
193	0
168	0
131	0
0	0
0	0
0	0
108	0
0	0
0	0
0	0
146	0
0	0
258	1
[truncated: 12,931 more rows]
