# Supplementary material for: Competing for Attention in Social Media under Information Overload Conditions
Source: PLoS One. 2015 Jul 10;10(7):e0126090. doi: 10.1371/journal.pone.0126090 (PMC4498816; doi:10.1371/journal.pone.0126090)
Supplement: S1 File — This zip file contains the sharing details of all of the microblogs we have used in the Figs 2 and 3. Among the files, ‘Instruction.txt’ describes the contents of the files. (ZIP) [file pone.0126090.s001.zip › Data/14955_867.txt]

0	0
0	0
20	1
117	0
91	1
0	0
44	0
0	0
0	0
0	0
38	0
0	0
0	0
0	0
0	0
662	0
0	0
209	0
1135	0
1667	4
0	0
0	0
0	0
0	0
0	0
1173	0
0	0
0	0
0	0
0	0
0	0
9	0
160	0
0	0
0	0
539	1
989	1
0	0
0	0
372	0
0	0
0	0
17	0
1103	0
596	0
0	0
0	0
0	0
1265	1
0	0
0	0
0	0
0	0
0	0
0	0
124	1
848	0
0	0
30	0
292	4
0	0
0	0
145	2
0	0
214	1
0	0
0	0
0	0
0	0
75	0
0	0
91	0
0	0
155	0
158	0
0	0
0	0
0	0
0	0
252	0
475	1
0	0
0	0
255	0
0	0
0	0
69	0
0	0
0	0
0	0
0	0
0	0
0	0
0	0
0	0
0	0
107	0
175	0
0	0
1415	0
0	0
0	0
105	0
0	0
0	0
492	0
32	0
0	0
0	0
176	0
0	0
0	0
0	0
0	0
0	0
0	0
0	0
0	0
0	0
0	0
314	0
0	0
0	0
0	0
0	0
0	0
213	0
0	0
274	0
0	0
1205	0
0	0
0	0
300	0
0	0
0	0
75	0
0	0
0	0
71	0
391	1
113	0
0	0
0	0
63	0
0	0
0	0
0	0
0	0
0	0
0	0
0	0
0	0
180	0
0	0
0	0
0	0
0	0
0	0
193	0
0	0
211	0
0	0
0	0
0	0
0	0
0	0
0	0
0	0
0	0
0	0
0	0
0	0
0	0
0	0
0	0
0	0
0	0
0	0
0	0
0	0
0	0
0	0
0	0
0	0
0	0
249	1
0	0
0	0
0	0
0	0
0	0
0	0
1103	0
0	0
0	0
0	0
0	0
0	0
0	0
0	0
1203	0
0	0
0	0
0	0
0	0
0	0
0	0
0	0
0	0
0	0
0	0
0	0
0	0
0	0
1157	0
0	0
0	0
0	0
303	1
0	0
0	0
0	0
0	0
0	0
0	0
0	0
0	0
0	0
0	0
0	0
0	0
0	0
0	0
0	0
0	0
0	0
0	0
1990	3
0	0
0	0
292	0
0	0
0	0
0	0
59	0
0	0
0	0
15	0
0	0
0	0
179	1
0	0
786	0
278	1
0	0
0	0
0	0
313	0
0	0
0	0
0	0
0	0
54	0
0	0
0	0
0	0
0	0
0	0
0	0
48	0
0	0
199	1
0	0
0	0
0	0
0	0
0	0
0	0
0	0
0	0
0	0
0	0
0	0
345	1
0	0
0	0
0	0
448	0
0	0
0	0
0	0
0	0
0	0
61	0
0	0
0	0
0	0
0	0
0	0
0	0
206	2
0	0
0	0
1118	1
0	0
0	0
1368	1
0	0
0	0
0	0
0	0
0	0
0	0
0	0
0	0
0	0
0	0
0	0
895	2
0	0
0	0
0	0
60	0
1160	0
0	0
0	0
0	0
0	0
0	0
1002	1
0	0
0	0
156	1
0	0
0	0
72	0
0	0
0	0
0	0
0	0
0	0
0	0
0	0
1201	1
0	0
0	0
0	0
0	0
0	0
0	0
0	0
0	0
0	0
0	0
0	0
0	0
0	0
0	0
0	0
0	0
0	0
0	0
0	0
0	0
65	0
0	0
0	0
0	0
0	0
0	0
0	0
0	0
0	0
0	0
0	0
0	0
251	1
0	0
0	0
0	0
0	0
1105	0
0	0
0	0
0	0
0	0
0	0
0	0
0	0
0	0
0	0
0	0
0	0
0	0
0	0
0	0
0	0
0	0
0	0
1073	0
36	0
0	0
0	0
0	0
0	0
0	0
0	0
0	0
0	0
0	0
0	0
0	0
0	0
0	0
79	0
339	1
0	0
1935	8
0	0
0	0
424	0
0	0
130	0
0	0
0	0
0	0
0	0
0	0
1243	1
0	0
0	0
21	0
0	0
0	0
0	0
0	0
0	0
0	0
0	0
0	0
0	0
0	0
0	0
0	0
0	0
0	0
0	0
0	0
0	0
0	0
0	0
0	0
0	0
0	0
1158	0
0	0
0	0
1129	0
0	0
0	0
0	0
0	0
0	0
0	0
326	0
0	0
0	0
1160	0
54	0
1191	1
0	0
0	0
0	0
258	2
0	0
0	0
250	0
82	0
0	0
0	0
0	0
0	0
73	1
0	0
0	0
0	0
88	1
68	0
0	0
0	0
0	0
0	0
0	0
0	0
0	0
0	0
0	0
0	0
0	0
0	0
0	0
0	0
0	0
0	0
0	0
0	0
0	0
0	0
0	0
0	0
0	0
0	0
0	0
0	0
0	0
0	0
0	0
0	0
191	0
0	0
0	0
0	0
0	0
85	0
0	0
0	0
0	0
0	0
0	0
0	0
39	0
0	0
0	0
0	0
0	0
0	0
0	0
0	0
0	0
0	0
0	0
0	0
0	0
0	0
0	0
52	0
0	0
0	0
0	0
0	0
19	0
629	0
0	0
1197	1
0	0
0	0
0	0
0	0
0	0
0	0
0	0
0	0
0	0
0	0
0	0
0	0
0	0
0	0
0	0
0	0
0	0
0	0
215	0
0	0
0	0
0	0
0	0
78	0
0	0
0	0
0	0
579	1
0	0
347	0
0	0
0	0
0	0
0	0
57	0
0	0
0	0
0	0
0	0
0	0
0	0
0	0
1168	1
0	0
0	0
0	0
0	0
0	0
0	0
0	0
0	0
0	0
0	0
0	0
129	0
0	0
0	0
0	0
0	0
1207	0
0	0
0	0
582	2
0	0
478	0
0	0
0	0
0	0
145	0
0	0
0	0
0	0
0	0
0	0
0	0
0	0
0	0
0	0
1165	1
0	0
0	0
0	0
0	0
0	0
0	0
1175	0
0	0
0	0
0	0
0	0
0	0
0	0
0	0
1213	0
0	0
0	0
0	0
102	0
0	0
87	1
0	0
0	0
0	0
207	0
0	0
0	0
0	0
0	0
0	0
0	0
0	0
0	0
0	0
390	0
0	0
0	0
0	0
0	0
0	0
0	0
0	0
0	0
0	0
0	0
936	0
0	0
0	0
0	0
0	0
0	0
0	0
1222	1
1150	0
0	0
0	0
0	0
2000	3
0	0
0	0
0	0
0	0
0	0
0	0
0	0
0	0
0	0
0	0
0	0
102	0
0	0
0	0
0	0
0	0
0	0
0	0
0	0
0	0
1296	0
0	0
0	0
0	0
460	0
0	0
0	0
145	0
0	0
0	0
0	0
0	0
0	0
0	0
0	0
0	0
0	0
0	0
0	0
0	0
0	0
0	0
0	0
1176	0
21	0
21	0
0	0
0	0
0	0
0	0
0	0
0	0
0	0
0	0
0	0
0	0
0	0
1124	0
0	0
0	0
197	2
668	0
0	0
0	0
0	0
0	0
0	0
1173	0
0	0
0	0
0	0
0	0
0	0
0	0
0	0
0	0
0	0
0	0
0	0
1246	0
0	0
0	0
0	0
0	0
0	0
0	0
0	0
0	0
0	0
0	0
0	0
0	0
0	0
0	0
0	0
0	0
0	0
0	0
0	0
0	0
1187	0
0	0
0	0
0	0
0	0
0	0
0	0
0	0
0	0
0	0
0	0
0	0
0	0
0	0
0	0
0	0
0	0
0	0
0	0
0	0
0	0
2729	6
0	0
0	0
0	0
1304	1
0	0
59	0
0	0
186	0
243	0
0	0
0	0
473	0
77	0
399	1
0	0
0	0
0	0
1093	0
327	3
1982	1
0	0
0	0
0	0
0	0
0	0
100	0
0	0
0	0
0	0
0	0
0	0
0	0
0	0
0	0
0	0
0	0
117	0
1130	0
0	0
0	0
0	0
0	0
0	0
0	0
0	0
0	0
0	0
0	0
0	0
138	0
1056	0
0	0
0	0
0	0
361	0
0	0
0	0
0	0
0	0
0	0
392	0
0	0
0	0
0	0
0	0
39	0
0	0
0	0
0	0
0	0
0	0
0	0
441	0
0	0
101	1
0	0
0	0
1174	1
0	0
0	0
0	0
0	0
0	0
0	0
0	0
0	0
0	0
0	0
1148	0
0	0
0	0
0	0
237	1
0	0
41	0
0	0
0	0
354	0
0	0
278	1
0	0
174	0
0	0
0	0
0	0
0	0
0	0
0	0
0	0
0	0
54	0
0	0
0	0
0	0
1223	1
0	0
0	0
0	0
0	0
325	1
0	0
0	0
0	0
0	0
0	0
0	0
0	0
0	0
0	0
0	0
0	0
0	0
0	0
0	0
343	2
1208	0
0	0
0	0
0	0
0	0
449	0
0	0
0	0
0	0
0	0
1086	0
0	0
0	0
0	0
0	0
0	0
0	0
0	0
0	0
0	0
1257	0
0	0
232	0
0	0
0	0
0	0
0	0
338	2
46	0
0	0
0	0
0	0
1170	0
0	0
1635	2
0	0
0	0
0	0
0	0
0	0
0	0
0	0
0	0
0	0
0	0
0	0
0	0
0	0
0	0
0	0
1324	2
0	0
0	0
0	0
0	0
0	0
0	0
0	0
1069	0
0	0
0	0
0	0
0	0
0	0
0	0
97	0
0	0
1266	1
0	0
0	0
0	0
0	0
0	0
0	0
0	0
0	0
0	0
0	0
0	0
0	0
0	0
0	0
0	0
0	0
0	0
0	0
0	0
0	0
0	0
0	0
0	0
0	0
0	0
0	0
0	0
0	0
0	0
0	0
0	0
0	0
0	0
1978	0
0	0
0	0
0	0
264	5
0	0
0	0
626	1
0	0
0	0
0	0
0	0
0	0
0	0
1091	0
67	0
83	0
0	0
0	0
0	0
0	0
0	0
111	0
384	1
199	0
0	0
0	0
1066	0
0	0
0	0
1230	2
0	0
37	0
0	0
0	0
0	0
0	0
0	0
0	0
0	0
1075	0
0	0
1141	1
0	0
0	0
0	0
0	0
0	0
0	0
0	0
0	0
0	0
0	0
1147	0
0	0
0	0
74	0
0	0
0	0
0	0
0	0
0	0
51	0
1170	0
0	0
0	0
0	0
0	0
0	0
0	0
0	0
0	0
0	0
0	0
0	0
0	0
0	0
0	0
0	0
0	0
0	0
0	0
0	0
0	0
1158	2
0	0
0	0
0	0
0	0
0	0
0	0
0	0
0	0
0	0
0	0
0	0
0	0
0	0
0	0
0	0
0	0
0	0
0	0
0	0
0	0
0	0
0	0
0	0
0	0
0	0
0	0
0	0
0	0
0	0
0	0
0	0
0	0
161	0
0	0
0	0
0	0
0	0
0	0
0	0
0	0
0	0
0	0
0	0
0	0
0	0
189	0
1514	1
0	0
0	0
194	1
0	0
0	0
1260	1
0	0
0	0
0	0
0	0
0	0
0	0
0	0
0	0
1992	1
0	0
0	0
0	0
0	0
0	0
0	0
0	0
0	0
0	0
0	0
0	0
0	0
0	0
0	0
0	0
0	0
0	0
1163	1
0	0
0	0
0	0
0	0
0	0
0	0
1197	1
0	0
0	0
0	0
0	0
162	1
125	0
0	0
0	0
0	0
0	0
39	0
0	0
0	0
0	0
0	0
0	0
0	0
0	0
0	0
0	0
0	0
0	0
1163	0
0	0
0	0
0	0
133	0
0	0
0	0
0	0
0	0
0	0
0	0
0	0
0	0
0	0
0	0
0	0
0	0
0	0
0	0
0	0
0	0
1105	0
0	0
0	0
0	0
0	0
0	0
0	0
0	0
0	0
0	0
0	0
0	0
0	0
0	0
0	0
0	0
0	0
0	0
0	0
0	0
0	0
0	0
1110	0
0	0
0	0
0	0
0	0
0	0
0	0
0	0
0	0
0	0
1120	0
0	0
0	0
0	0
0	0
0	0
0	0
0	0
0	0
0	0
345	18
0	0
324	0
0	0
0	0
0	0
0	0
0	0
0	0
0	0
0	0
0	0
0	0
0	0
0	0
0	0
0	0
0	0
0	0
0	0
0	0
0	0
0	0
0	0
0	0
0	0
0	0
1123	0
0	0
0	0
0	0
0	0
0	0
0	0
0	0
0	0
376	1
0	0
0	0
0	0
0	0
0	0
0	0
1152	2
0	0
0	0
1073	0
0	0
0	0
0	0
0	0
0	0
0	0
0	0
0	0
0	0
0	0
0	0
0	0
0	0
0	0
0	0
1197	0
0	0
0	0
1342	0
0	0
0	0
0	0
0	0
0	0
0	0
0	0
0	0
0	0
0	0
0	0
0	0
0	0
0	0
0	0
0	0
0	0
0	0
0	0
0	0
0	0
0	0
97	0
0	0
0	0
0	0
0	0
0	0
0	0
0	0
0	0
0	0
0	0
0	0
0	0
0	0
0	0
0	0
0	0
0	0
0	0
0	0
0	0
0	0
0	0
0	0
0	0
0	0
0	0
0	0
0	0
0	0
0	0
0	0
1877	1
0	0
0	0
0	0
0	0
0	0
0	0
0	0
0	0
0	0
0	0
1167	0
1152	0
0	0
0	0
0	0
0	0
0	0
0	0
0	0
0	0
178	1
0	0
0	0
0	0
0	0
0	0
0	0
0	0
0	0
0	0
0	0
0	0
0	0
0	0
0	0
0	0
0	0
0	0
0	0
0	0
0	0
110	0
0	0
0	0
0	0
209	0
0	0
0	0
0	0
0	0
0	0
0	0
0	0
0	0
0	0
1473	0
0	0
0	0
0	0
0	0
0	0
0	0
1140	0
0	0
0	0
0	0
0	0
0	0
0	0
0	0
0	0
0	0
0	0
0	0
137	0
0	0
0	0
0	0
0	0
0	0
40	0
0	0
0	0
226	1
0	0
0	0
0	0
0	0
0	0
0	0
1171	0
0	0
261	1
0	0
0	0
0	0
0	0
0	0
0	0
0	0
0	0
0	0
1054	0
1123	0
0	0
0	0
34	0
0	0
0	0
212	0
0	0
0	0
0	0
1140	0
0	0
0	0
0	0
0	0
0	0
0	0
0	0
0	0
0	0
114	1
0	0
0	0
0	0
0	0
0	0
175	0
0	0
0	0
0	0
1068	1
0	0
0	0
559	2
0	0
1169	0
0	0
0	0
0	0
0	0
0	0
788	0
1202	0
0	0
0	0
0	0
0	0
0	0
0	0
0	0
0	0
0	0
0	0
0	0
0	0
0	0
0	0
0	0
0	0
0	0
0	0
0	0
0	0
0	0
0	0
0	0
1246	0
0	0
0	0
0	0
0	0
1154	0
0	0
0	0
0	0
0	0
0	0
0	0
0	0
0	0
0	0
0	0
0	0
0	0
0	0
0	0
0	0
1177	0
0	0
0	0
0	0
0	0
0	0
0	0
0	0
1120	0
0	0
0	0
0	0
0	0
54	0
0	0
597	13
0	0
0	0
247	1
1181	0
0	0
0	0
0	0
83	0
305	0
1195	1
0	0
0	0
584	0
0	0
0	0
0	0
0	0
864	1
340	1
0	0
0	0
0	0
0	0
0	0
0	0
0	0
0	0
0	0
0	0
0	0
0	0
0	0
0	0
134	1
0	0
96	0
0	0
0	0
0	0
50	0
0	0
0	0
4	0
0	0
0	0
1192	1
0	0
0	0
0	0
0	0
0	0
0	0
0	0
0	0
0	0
0	0
0	0
17	0
0	0
0	0
0	0
1162	0
1130	0
116	1
0	0
1524	5
302	0
0	0
0	0
0	0
0	0
136	0
117	1
0	0
641	1
0	0
19	0
131	2
0	0
16	0
0	0
0	0
0	0
0	0
0	0
1215	0
1204	0
237	2
323	0
0	0
922	0
0	0
482	0
0	0
0	0
69	0
0	0
0	0
0	0
0	0
0	0
0	0
0	0
0	0
0	0
0	0
0	0
0	0
0	0
215	0
0	0
312	0
0	0
0	0
0	0
0	0
2000	3
199	0
301	1
0	0
0	0
0	0
0	0
0	0
0	0
0	0
0	0
0	0
0	0
1235	0
0	0
0	0
0	0
0	0
0	0
413	0
96	0
481	1
0	0
0	0
0	0
0	0
0	0
233	0
0	0
0	0
0	0
0	0
0	0
0	0
0	0
1165	0
0	0
0	0
0	0
0	0
0	0
0	0
0	0
0	0
0	0
0	0
0	0
0	0
0	0
0	0
0	0
0	0
0	0
0	0
0	0
0	0
1154	0
0	0
0	0
0	0
0	0
0	0
0	0
67	0
0	0
0	0
0	0
0	0
0	0
0	0
0	0
0	0
0	0
0	0
0	0
0	0
0	0
0	0
0	0
0	0
1173	0
0	0
32	0
0	0
0	0
0	0
0	0
0	0
0	0
0	0
1170	0
0	0
0	0
0	0
219	0
0	0
0	0
0	0
0	0
0	0
0	0
0	0
0	0
0	0
0	0
0	0
0	0
0	0
0	0
0	0
0	0
0	0
0	0
0	0
0	0
0	0
42	0
0	0
0	0
0	0
0	0
0	0
0	0
0	0
0	0
0	0
1208	0
0	0
164	0
0	0
0	0
161	0
0	0
208	1
65	0
0	0
0	0
132	1
82	0
0	0
240	0
0	0
0	0
0	0
0	0
143	0
550	1
63	0
0	0
0	0
0	0
0	0
0	0
322	0
0	0
1155	0
108	1
1157	0
0	0
0	0
108	1
0	0
410	0
0	0
0	0
128	0
11	0
0	0
0	0
117	0
417	1
0	0
0	0
239	1
0	0
0	0
136	2
1734	1
0	0
251	0
0	0
0	0
0	0
123	2
0	0
0	0
0	0
0	0
0	0
0	0
0	0
0	0
236	1
0	0
0	0
0	0
24	0
0	0
0	0
0	0
149	0
0	0
0	0
0	0
0	0
0	0
0	0
0	0
0	0
0	0
124	1
0	0
0	0
0	0
0	0
570	1
0	0
0	0
0	0
267	0
0	0
0	0
0	0
0	0
0	0
0	0
446	0
1185	0
0	0
0	0
0	0
0	0
0	0
0	0
0	0
1423	1
387	1
0	0
0	0
0	0
0	0
0	0
695	1
0	0
0	0
62	0
0	0
18	0
65	0
0	0
[truncated: 12,955 more rows]
