# Supplementary material for: Competing for Attention in Social Media under Information Overload Conditions
Source: PLoS One. 2015 Jul 10;10(7):e0126090. doi: 10.1371/journal.pone.0126090 (PMC4498816; doi:10.1371/journal.pone.0126090)
Supplement: S1 File — This zip file contains the sharing details of all of the microblogs we have used in the Figs 2 and 3. Among the files, ‘Instruction.txt’ describes the contents of the files. (ZIP) [file pone.0126090.s001.zip › Data/15107_217.txt]

54	0
0	0
0	0
0	0
0	0
0	0
207	0
0	0
101	0
0	0
0	0
0	0
186	0
0	0
0	0
849	4
0	0
0	0
0	0
0	0
104	1
570	1
110	0
0	0
0	0
0	0
0	0
95	0
0	0
99	1
0	0
0	0
119	1
0	0
75	0
0	0
0	0
0	0
977	1
28	1
0	0
60	0
0	0
0	0
0	0
0	0
0	0
0	0
216	1
0	0
0	0
0	0
0	0
0	0
0	0
282	1
28	0
51	1
115	0
0	0
241	0
0	0
0	0
87	0
0	0
263	1
150	1
0	0
0	0
0	0
0	0
0	0
206	0
0	0
0	0
186	0
0	0
0	0
0	0
0	0
0	0
0	0
0	0
0	0
0	0
0	0
0	0
0	0
105	2
82	0
147	1
0	0
0	0
0	0
0	0
0	0
0	0
0	0
0	0
200	2
0	0
0	0
0	0
0	0
0	0
0	0
0	0
0	0
0	0
0	0
0	0
1158	0
0	0
0	0
0	0
0	0
0	0
0	0
0	0
0	0
0	0
0	0
1168	0
0	0
285	0
0	0
0	0
0	0
1207	0
0	0
0	0
0	0
1025	2
0	0
0	0
418	0
0	0
0	0
0	0
0	0
0	0
0	0
0	0
1086	4
0	0
0	0
0	0
0	0
0	0
0	0
0	0
0	0
0	0
0	0
0	0
28	1
0	0
0	0
27	1
0	0
0	0
0	0
0	0
0	0
0	0
120	1
0	0
0	0
0	0
386	2
0	0
0	0
0	0
0	0
0	0
0	0
0	0
0	0
0	0
0	0
0	0
0	0
245	1
0	0
0	0
0	0
0	0
0	0
0	0
1969	4
0	0
0	0
0	0
0	0
1206	1
0	0
0	0
947	0
0	0
0	0
0	0
0	0
1192	1
0	0
0	0
0	0
0	0
0	0
0	0
0	0
0	0
0	0
0	0
0	0
0	0
0	0
35	0
688	0
0	0
0	0
622	3
107	2
0	0
0	0
0	0
0	0
0	0
0	0
116	0
0	0
0	0
0	0
1406	0
0	0
0	0
77	0
0	0
0	0
0	0
0	0
0	0
0	0
0	0
0	0
0	0
0	0
0	0
1377	0
0	0
0	0
83	1
0	0
1303	0
0	0
0	0
0	0
0	0
1223	0
0	0
0	0
0	0
0	0
0	0
0	0
0	0
0	0
0	0
1211	0
0	0
0	0
0	0
0	0
54	0
0	0
134	1
76	0
783	0
0	0
0	0
65	1
0	0
0	0
0	0
0	0
0	0
0	0
0	0
0	0
129	2
0	0
0	0
0	0
0	0
0	0
0	0
0	0
0	0
0	0
0	0
0	0
320	2
69	1
278	1
0	0
0	0
0	0
0	0
75	1
4	0
0	0
19	0
0	0
0	0
0	0
0	0
0	0
0	0
0	0
0	0
0	0
0	0
0	0
0	0
0	0
0	0
1179	0
0	0
0	0
0	0
0	0
0	0
0	0
0	0
0	0
1067	0
0	0
0	0
0	0
0	0
0	0
0	0
0	0
0	0
108	0
38	0
0	0
0	0
0	0
0	0
0	0
0	0
0	0
0	0
0	0
0	0
0	0
136	1
0	0
0	0
0	0
0	0
69	0
0	0
0	0
0	0
0	0
0	0
0	0
0	0
79	0
0	0
0	0
0	0
0	0
0	0
0	0
0	0
413	4
0	0
0	0
318	1
39	1
0	0
266	1
0	0
0	0
0	0
0	0
0	0
0	0
0	0
1107	1
0	0
0	0
0	0
0	0
0	0
0	0
85	2
395	4
0	0
0	0
0	0
0	0
0	0
0	0
0	0
0	0
1209	0
0	0
0	0
0	0
0	0
0	0
0	0
0	0
0	0
0	0
0	0
0	0
0	0
0	0
0	0
0	0
0	0
0	0
0	0
0	0
0	0
85	0
0	0
0	0
0	0
0	0
0	0
0	0
0	0
1078	0
0	0
0	0
0	0
0	0
0	0
0	0
0	0
0	0
0	0
63	1
0	0
0	0
0	0
0	0
0	0
0	0
0	0
79	0
0	0
0	0
0	0
0	0
0	0
82	0
0	0
0	0
0	0
0	0
1146	0
0	0
0	0
231	1
0	0
0	0
1278	5
0	0
0	0
0	0
19	0
0	0
0	0
0	0
0	0
8	0
0	0
0	0
0	0
134	0
625	1
0	0
0	0
0	0
0	0
1192	1
0	0
0	0
210	1
0	0
0	0
482	0
195	2
0	0
0	0
0	0
0	0
0	0
0	0
0	0
0	0
0	0
0	0
0	0
21	0
0	0
0	0
1215	0
0	0
0	0
271	1
0	0
0	0
0	0
0	0
0	0
0	0
0	0
0	0
0	0
0	0
0	0
147	3
0	0
0	0
0	0
0	0
0	0
0	0
0	0
0	0
0	0
0	0
0	0
0	0
0	0
1059	0
0	0
0	0
98	0
0	0
0	0
0	0
0	0
0	0
0	0
0	0
0	0
0	0
0	0
1071	0
0	0
0	0
0	0
0	0
0	0
1217	0
0	0
0	0
0	0
0	0
0	0
0	0
0	0
0	0
0	0
0	0
0	0
0	0
0	0
0	0
0	0
0	0
0	0
0	0
0	0
0	0
1159	0
0	0
0	0
0	0
0	0
0	0
1112	0
0	0
0	0
0	0
95	1
0	0
0	0
0	0
0	0
0	0
0	0
0	0
0	0
0	0
0	0
0	0
0	0
0	0
0	0
0	0
0	0
0	0
0	0
0	0
0	0
0	0
0	0
0	0
0	0
0	0
0	0
0	0
0	0
90	1
0	0
130	0
0	0
0	0
0	0
1143	0
0	0
0	0
0	0
0	0
0	0
0	0
0	0
0	0
0	0
1286	0
0	0
0	0
0	0
0	0
0	0
0	0
0	0
0	0
0	0
0	0
0	0
0	0
0	0
0	0
274	0
0	0
302	2
278	2
0	0
0	0
0	0
371	1
170	1
0	0
0	0
0	0
0	0
0	0
0	0
0	0
0	0
0	0
0	0
1027	0
0	0
0	0
129	1
0	0
0	0
0	0
0	0
0	0
0	0
0	0
0	0
0	0
0	0
1137	0
0	0
374	1
0	0
0	0
0	0
0	0
1385	2
0	0
0	0
0	0
0	0
0	0
0	0
0	0
0	0
0	0
0	0
0	0
0	0
0	0
0	0
0	0
0	0
0	0
0	0
0	0
0	0
0	0
0	0
0	0
0	0
0	0
0	0
0	0
0	0
133	0
0	0
0	0
0	0
93	0
0	0
0	0
0	0
1165	0
0	0
0	0
0	0
0	0
0	0
0	0
0	0
0	0
0	0
0	0
0	0
0	0
0	0
0	0
0	0
0	0
0	0
0	0
0	0
0	0
0	0
0	0
0	0
0	0
0	0
215	0
0	0
0	0
0	0
0	0
1089	0
1183	0
0	0
0	0
1154	1
0	0
0	0
0	0
24	0
0	0
0	0
0	0
0	0
0	0
0	0
0	0
0	0
0	0
0	0
0	0
0	0
0	0
0	0
195	0
0	0
0	0
0	0
0	0
0	0
0	0
0	0
0	0
0	0
0	0
0	0
0	0
0	0
0	0
0	0
0	0
1163	1
0	0
0	0
0	0
24	1
0	0
0	0
0	0
0	0
28	1
0	0
0	0
0	0
0	0
0	0
0	0
0	0
0	0
0	0
0	0
0	0
0	0
0	0
0	0
0	0
0	0
0	0
0	0
474	1
0	0
0	0
0	0
0	0
0	0
0	0
0	0
0	0
67	0
0	0
0	0
0	0
0	0
0	0
0	0
0	0
0	0
0	0
0	0
0	0
0	0
0	0
0	0
0	0
1164	1
0	0
0	0
0	0
0	0
1189	1
0	0
1364	0
0	0
0	0
0	0
0	0
0	0
0	0
0	0
0	0
0	0
0	0
0	0
0	0
0	0
0	0
0	0
0	0
0	0
0	0
0	0
0	0
132	0
0	0
0	0
404	0
0	0
0	0
0	0
0	0
0	0
28	2
0	0
0	0
0	0
0	0
1124	1
0	0
272	2
0	0
0	0
0	0
0	0
0	0
0	0
32	1
0	0
0	0
0	0
0	0
0	0
0	0
0	0
1221	0
0	0
0	0
0	0
1140	0
0	0
0	0
0	0
0	0
0	0
0	0
202	0
0	0
0	0
0	0
0	0
0	0
0	0
1120	1
0	0
0	0
0	0
0	0
83	1
0	0
0	0
0	0
0	0
0	0
0	0
0	0
0	0
0	0
0	0
0	0
0	0
0	0
0	0
0	0
0	0
1295	0
0	0
0	0
0	0
0	0
0	0
0	0
0	0
0	0
0	0
0	0
1296	0
0	0
1117	0
0	0
0	0
0	0
0	0
0	0
86	1
0	0
0	0
0	0
0	0
0	0
129	1
0	0
0	0
0	0
0	0
0	0
130	1
0	0
0	0
351	0
150	1
0	0
0	0
397	1
0	0
0	0
0	0
0	0
175	1
0	0
0	0
0	0
60	1
0	0
0	0
88	1
0	0
0	0
0	0
0	0
0	0
0	0
0	0
0	0
0	0
0	0
0	0
0	0
0	0
0	0
0	0
0	0
169	0
0	0
0	0
0	0
0	0
0	0
0	0
0	0
0	0
0	0
0	0
0	0
0	0
1107	0
0	0
0	0
0	0
0	0
0	0
0	0
0	0
0	0
217	1
0	0
0	0
0	0
0	0
0	0
0	0
0	0
0	0
0	0
0	0
0	0
0	0
0	0
0	0
0	0
0	0
0	0
0	0
0	0
0	0
1169	1
0	0
0	0
1139	0
0	0
0	0
0	0
22	0
0	0
0	0
0	0
0	0
0	0
0	0
0	0
0	0
0	0
0	0
0	0
0	0
418	1
384	1
83	0
119	2
0	0
0	0
0	0
0	0
0	0
0	0
0	0
0	0
0	0
0	0
0	0
0	0
0	0
0	0
0	0
0	0
0	0
0	0
0	0
0	0
1141	0
0	0
0	0
0	0
0	0
0	0
0	0
0	0
0	0
0	0
0	0
0	0
0	0
0	0
0	0
0	0
0	0
0	0
1098	1
0	0
0	0
0	0
0	0
0	0
0	0
0	0
0	0
0	0
0	0
0	0
0	0
0	0
0	0
0	0
0	0
0	0
0	0
0	0
0	0
1073	0
0	0
0	0
0	0
0	0
0	0
0	0
0	0
0	0
0	0
0	0
0	0
0	0
0	0
0	0
0	0
0	0
0	0
0	0
0	0
0	0
0	0
0	0
0	0
0	0
0	0
0	0
0	0
0	0
0	0
0	0
0	0
0	0
1121	0
0	0
0	0
0	0
0	0
0	0
0	0
0	0
0	0
0	0
0	0
0	0
0	0
59	1
0	0
0	0
0	0
0	0
0	0
0	0
0	0
0	0
0	0
0	0
0	0
425	2
0	0
0	0
0	0
0	0
0	0
0	0
0	0
0	0
111	0
0	0
0	0
0	0
0	0
0	0
0	0
0	0
0	0
0	0
0	0
0	0
0	0
0	0
0	0
0	0
0	0
0	0
0	0
0	0
364	2
0	0
0	0
0	0
0	0
0	0
0	0
0	0
0	0
0	0
0	0
0	0
0	0
0	0
0	0
0	0
0	0
0	0
1097	0
0	0
0	0
1146	0
0	0
1148	0
0	0
0	0
1188	0
0	0
0	0
0	0
0	0
1493	0
0	0
0	0
0	0
0	0
308	0
0	0
1184	0
0	0
0	0
0	0
139	0
0	0
0	0
0	0
0	0
0	0
0	0
0	0
0	0
0	0
0	0
0	0
0	0
0	0
157	1
0	0
0	0
0	0
0	0
0	0
0	0
0	0
0	0
0	0
0	0
1254	5
0	0
0	0
0	0
0	0
0	0
0	0
0	0
0	0
1191	0
0	0
0	0
1222	0
0	0
0	0
1199	0
0	0
0	0
0	0
0	0
0	0
0	0
0	0
0	0
0	0
0	0
0	0
0	0
0	0
0	0
0	0
0	0
0	0
0	0
0	0
0	0
0	0
0	0
0	0
0	0
1202	0
0	0
0	0
0	0
0	0
0	0
0	0
0	0
0	0
0	0
0	0
0	0
0	0
0	0
0	0
0	0
0	0
0	0
0	0
0	0
0	0
0	0
324	2
0	0
0	0
85	1
38	0
0	0
0	0
44	1
0	0
0	0
0	0
0	0
0	0
0	0
0	0
0	0
0	0
0	0
0	0
0	0
0	0
0	0
0	0
0	0
0	0
0	0
0	0
0	0
0	0
0	0
140	1
0	0
0	0
0	0
0	0
0	0
0	0
0	0
0	0
0	0
525	0
26	1
0	0
0	0
0	0
0	0
0	0
66	0
115	2
0	0
0	0
0	0
0	0
0	0
0	0
0	0
0	0
200	1
0	0
0	0
0	0
1201	3
0	0
0	0
0	0
0	0
0	0
0	0
0	0
0	0
0	0
0	0
0	0
0	0
0	0
0	0
0	0
0	0
0	0
0	0
1205	0
0	0
0	0
0	0
217	3
0	0
1145	0
0	0
0	0
0	0
0	0
0	0
0	0
0	0
0	0
0	0
0	0
0	0
0	0
1079	0
0	0
0	0
0	0
0	0
0	0
0	0
0	0
0	0
0	0
0	0
0	0
0	0
0	0
0	0
0	0
0	0
0	0
0	0
1154	1
0	0
0	0
0	0
0	0
0	0
0	0
0	0
0	0
0	0
0	0
0	0
0	0
0	0
1160	1
1167	0
0	0
0	0
0	0
0	0
0	0
0	0
200	2
0	0
0	0
0	0
0	0
0	0
1099	0
0	0
0	0
0	0
0	0
0	0
0	0
0	0
0	0
0	0
0	0
68	1
0	0
0	0
0	0
0	0
1260	1
0	0
1197	0
0	0
0	0
0	0
0	0
0	0
0	0
0	0
0	0
0	0
0	0
0	0
0	0
0	0
0	0
0	0
13	0
426	1
0	0
0	0
0	0
0	0
463	0
218	0
0	0
0	0
0	0
0	0
0	0
0	0
0	0
0	0
0	0
0	0
91	1
0	0
0	0
140	0
0	0
17	0
0	0
0	0
0	0
0	0
0	0
0	0
0	0
1268	0
0	0
426	1
0	0
0	0
0	0
0	0
0	0
0	0
0	0
66	0
134	0
0	0
0	0
0	0
501	2
0	0
0	0
0	0
0	0
129	1
0	0
140	1
0	0
0	0
270	0
0	0
0	0
0	0
0	0
0	0
0	0
0	0
0	0
0	0
0	0
0	0
0	0
0	0
0	0
0	0
0	0
141	1
477	3
1183	0
0	0
0	0
0	0
99	1
1140	0
0	0
0	0
0	0
0	0
0	0
1117	0
0	0
0	0
0	0
0	0
0	0
0	0
0	0
0	0
0	0
0	0
0	0
1212	0
0	0
0	0
0	0
0	0
1981	5
0	0
0	0
0	0
0	0
0	0
0	0
0	0
0	0
0	0
0	0
0	0
1137	0
0	0
0	0
0	0
0	0
0	0
0	0
0	0
0	0
0	0
0	0
0	0
0	0
0	0
0	0
0	0
0	0
0	0
0	0
1298	0
0	0
0	0
184	0
1113	0
0	0
1142	0
0	0
0	0
0	0
155	1
0	0
0	0
0	0
0	0
0	0
88	1
0	0
0	0
0	0
92	0
0	0
0	0
0	0
50	1
120	0
16	0
0	0
0	0
0	0
0	0
0	0
1365	0
0	0
0	0
307	0
0	0
0	0
0	0
0	0
1034	0
0	0
0	0
0	0
1067	0
0	0
0	0
0	0
0	0
0	0
0	0
0	0
0	0
0	0
0	0
1163	0
679	0
133	2
0	0
0	0
0	0
0	0
0	0
0	0
0	0
0	0
0	0
0	0
0	0
0	0
27	1
0	0
0	0
0	0
0	0
0	0
0	0
0	0
1171	1
0	0
0	0
0	0
0	0
0	0
0	0
0	0
0	0
82	0
0	0
0	0
0	0
0	0
0	0
0	0
0	0
0	0
0	0
0	0
0	0
0	0
0	0
0	0
0	0
0	0
0	0
0	0
0	0
0	0
0	0
0	0
0	0
0	0
0	0
0	0
0	0
0	0
0	0
0	0
1156	0
0	0
0	0
0	0
0	0
0	0
0	0
0	0
0	0
198	0
0	0
0	0
177	4
0	0
0	0
0	0
0	0
0	0
0	0
0	0
0	0
0	0
0	0
0	0
1148	0
0	0
0	0
0	0
0	0
0	0
0	0
0	0
0	0
21	1
398	0
0	0
0	0
92	1
0	0
0	0
0	0
0	0
0	0
0	0
0	0
0	0
0	0
222	1
1134	0
0	0
0	0
0	0
0	0
0	0
0	0
0	0
0	0
0	0
0	0
0	0
0	0
0	0
0	0
0	0
99	0
0	0
0	0
0	0
33	0
0	0
0	0
169	4
1184	0
0	0
169	1
0	0
0	0
0	0
1272	1
0	0
0	0
0	0
0	0
0	0
0	0
0	0
0	0
0	0
0	0
0	0
1158	0
0	0
0	0
0	0
0	0
0	0
0	0
0	0
0	0
0	0
0	0
0	0
0	0
0	0
0	0
0	0
0	0
0	0
1152	1
0	0
0	0
0	0
0	0
1095	0
0	0
0	0
0	0
0	0
0	0
0	0
0	0
0	0
0	0
0	0
0	0
0	0
0	0
0	0
0	0
0	0
0	0
0	0
0	0
0	0
0	0
0	0
0	0
0	0
0	0
0	0
0	0
978	0
0	0
0	0
0	0
0	0
0	0
0	0
0	0
0	0
0	0
0	0
419	1
353	2
0	0
0	0
0	0
0	0
0	0
0	0
1197	0
0	0
113	3
0	0
0	0
0	0
395	2
0	0
0	0
1212	1
0	0
566	1
91	0
196	0
108	0
0	0
242	1
0	0
1175	0
0	0
0	0
0	0
209	0
0	0
0	0
0	0
0	0
0	0
0	0
0	0
61	2
0	0
0	0
0	0
0	0
0	0
0	0
0	0
0	0
0	0
0	0
0	0
0	0
116	0
0	0
0	0
[truncated: 13,107 more rows]
